# Supplementary material for: MicroRNA expression profile in bovine mammary gland parenchyma infected by coagulase-positive or coagulase-negative staphylococci
Source: Vet Res. 2021 Mar 6;52:41. doi: 10.1186/s13567-021-00912-2 (PMC7937231; doi:10.1186/s13567-021-00912-2)
Supplement: Supplementary file 1 — Additional file 1. Characteristics of the identified miRNAs (CoPS vs. H). Detailed table of miRNAs detected in all investigated samples with the use of the UEA sRNA Workbench software. “NA” denotes potentially novel miRNAs identified in this study. [file 13567_2021_912_MOESM1_ESM.xlsx]

## Sheet: 1
CoPS vs. H (coagulase-positive staphylococci vs. Healthy group (tissues free of bacteria)
LB - left back quarter			RB - right back quarter
LF -left forward quarter			RF- right forward quarter
Sample	Chromosome	Sequence	miRBase ID	miRNA* sequence (abundance)	miRNA* name	Hairpin Sequence	Start	End	Orientation	Abundance	sRNA length	Hairpin Length	Hairpin Start	Hairpin End	Hairpin Structure	Genomic Hits	Minimum Free Energy(MFE)	Adjusted MFE	Hairpin G/C%	miRNA* Start Coord	miRNA* End Coord	P_Val
620LB	15 dna:chromosome chromosome:UMD3.1:15:1:85296676:1 REF	UGAGGUAGUAGGUUGUAUAGUU	bta-let-7a-5p	NO		CCCAGGUUGAGGUAGUAGGUUGUAUAGUUUAGAAUUACAUCAAGGGAGAUAACUGUACAGCCUCCUAGCUUUCCUUGGG	33347615	33347636	- [Negative strand]	26032	22	79	33347564	33347642	((((((.-<<<-<<<-<<<<<<<<<<<<<.....(..(.....)..)...))))))))))))).))).)))..))))))	3	-33.7	-42.6582	44.3038	-1	-1	0.009901
620LB	8 dna:chromosome chromosome:UMD3.1:8:1:113384836:1 REF	UGAGGUAGUAGGUUGUAUAGUU	bta-let-7a-5p	CUAUACAAUCUACUGUCUUUC(35)	bta-let-7a-3p	CUGUGGGAUGAGGUAGUAGGUUGUAUAGUUUUAGGGUCACACCCACCACUGGGAGAUAACUAUACAAUCUACUGUCUUUCCUAAGG	86884877	86884898	+ [Positive strand]	26032	22	86	86884869	86884954	((.(((((-<<<--<<<<<<<<<<<<<<<<...(((.....))).((....))....))}}}}}}}}}}}}}}==}}}}}))).))	3	-36.6	-42.5581	44.186	86884928	86884949	0.009901
620LB	5 dna:chromosome chromosome:UMD3.1:5:1:121191424:1 REF	UGAGGUAGUAGGUUGUAUAGUU	bta-let-7a-5p	CUAUACAAUCUACUGUCUUUC(35)	bta-let-7a-3p	CUUUGGGGUGAGGUAGUAGGUUGUAUAGUUUGGGGCUCUGCCCUGCUAUGGGAUAACUAUACAAUCUACUGUCUUUCCUGAAG	117119388	117119409	+ [Positive strand]	26032	22	83	117119380	117119462	(((..(((-<<<--<<<<<<<<<<<<<<<<((((((...)))))).........))}}}}}}}}}}}}}}==}}}}})..)))	3	-38.6	-46.506	45.7831	117119436	117119457	0.009901
620LB	5 dna:chromosome chromosome:UMD3.1:5:1:121191424:1 REF	UGAGGUAGUAGGUUGUGUGGUU	bta-let-7b	AACUAUACAACCUACUGCCUUC(2) CUAUACAACCUACUGCCUUCC(66)	bta-let-7b-3p*(NA)	CGGCGGGGUGAGGUAGUAGGUUGUGUGGUUUCAGGGUAGUGAUGUUGCCCCCUCGGAAGAUAACUAUACAACCUACUGCCUUCCUCGAGG	117120190	117120211	+ [Positive strand]	9807	22	90	117120182	117120271	(..(((((-<<<<<<<<<<<<<<<<<<<<<...((((((.....))))))..((....)).))}}}}}}}}}}}}}}}}}}}}})))..)	1	-49.2	-54.6667	54.4444	117120245	117120266	0.009901
620LB	8 dna:chromosome chromosome:UMD3.1:8:1:113384836:1 REF	CUAUACGACCUGCUGCCUUUCU	bta-let-7b-3p*(NA)	AAGAGGUAGUAGGUUGCAUAGU(2) AGAGGUAGUAGGUUGCAUAGU(233) AGAGGUAGUAGGUUGCAUAGUU(589) AGAGGUAGUAGGUUGCAUAGUUU(27)	bta-let-7d	GGGUUCCUAGGAAGAGGUAGUAGGUUGCAUAGUUUUCGGGCAGGGAUUUUGCCCACAAGGAGGUAACUAUACGACCUGCUGCCUUUCUUAGGGCCU	86887492	86887513	+ [Positive strand]	105	22	96	86887426	86887521	((((.(((((((={{{{{{{{{{{{{{={{{{{{.((((((((.....)))))).......)).))>>>>->>>>>>>>>>>>>>>>>))))))))	1	-48.61	-50.6354	51.0417	86887438	86887460	0.009901
620LB	1 dna:chromosome chromosome:UMD3.1:1:1:158337067:1 REF	UGAGGUAGUAGGUUGUAUGGUU	bta-let-7c	NO		UCCGGGUUGAGGUAGUAGGUUGUAUGGUUUAGAGUUACACCCUGGGAGUUAACUGUACAACCUUCUAGCUUUCCUUGGA	19930511	19930532	- [Negative strand]	3604	22	79	19930460	19930538	((((((.-<<<-<<<-<<<<<<<<<<<<<..((.(..(.....)..).))))}}}}}}}}}}}=}}}=}}}==))))))	1	-31.3	-39.6203	45.5696	19930465	19930485	0.009901
620LB	8 dna:chromosome chromosome:UMD3.1:8:1:113384836:1 REF	AGAGGUAGUAGGUUGCAUAGUU	bta-let-7d	CUAUACGACCUGCUGCCUUUC(58)	bta-let-7d-3p*(NA)	UCCUAGGAAGAGGUAGUAGGUUGCAUAGUUUUCGGGCAGGGAUUUUGCCCACAAGGAGGUAACUAUACGACCUGCUGCCUUUCUUAGGG	86887438	86887459	+ [Positive strand]	589	22	89	86887430	86887518	((((((((-<<<<<<<<<<<<<<-<<<<<<.((((((((.....)))))).......)).))}}}}=}}}}}}}}}}}}}}}}))))))	1	-44.91	-50.4607	49.4382	86887492	86887513	0.009901
620LB	18 dna:chromosome chromosome:UMD3.1:18:1:66004023:1 REF	UGAGGUAGGAGGUUGUAUAGUU	bta-let-7e	CUAUACGGCCUCCUAGCUUUC(5)	bta-let-7e-3p*(NA)	GGGCUGAGGUAGGAGGUUGUAUAGUUGAGGAGGACACCCAAGGAGAUCACUAUACGGCCUCCUAGCUUUCCCC	58015043	58015064	+ [Positive strand]	433	22	73	58015039	58015111	(((.-<<<-<<<<<<<<<<<<<<<<-((...((....)).......)))}}}}}}}}}}}}}}}=}}}==)))	1	-34.9	-47.8082	54.7945	58015088	58015109	0.009901
620LB	X dna:chromosome chromosome:UMD3.1:X:1:148823899:1 REF	UGAGGUAGUAGAUUGUAUAGUU	bta-let-7f	NO		CUGUGGGAUGAGGUAGUAGAUUGUAUAGUUUUAGGGUCAUACCCCAUCUUGGAGAUAACUAUACAGUCUACUGUCUUUCCCACGG	96383586	96383607	- [Negative strand]	44578	22	85	96383530	96383614	((((((((-<<<--<<<<<<<<<<<<<<<<...(((.....))).(((.....)))))}}}}}}}}}}}}}}==}}}}}))))))	2	-42.5	-50	43.5294	96383535	96383555	0.009901
620LB	8 dna:chromosome chromosome:UMD3.1:8:1:113384836:1 REF	UGAGGUAGUAGAUUGUAUAGUU	bta-let-7f	NO		UCAGAGUGAGGUAGUAGAUUGUAUAGUUGUGGGGUAGUGAUUUUACCCUGUUCAGGAGAUAACUAUACAAUCUAUUGCCUUCCCUGA	86885231	86885252	+ [Positive strand]	44578	22	87	86885225	86885311	((((.(--<<<<<<<<<<<<<<<<<<<<(((((((((.....))))))).........))}}}}}}}}}}}}}}}}}}}}==)))))	2	-43.3	-49.7701	40.2299	86885285	86885307	0.009901
620LB	22 dna:chromosome chromosome:UMD3.1:22:1:61435874:1 REF	UGAGGUAGUAGUUUGUACAGUU	bta-let-7g	NO		UUCCAGGCUGAGGUAGUAGUUUGUACAGUUUGAGGGUCUAUGAUACCACCCGGUACAGGAGAUAACUGUACAGGCCACUGCCUUGCCGGGAA	49189344	49189365	+ [Positive strand]	44105	22	92	49189336	49189427	((((.(((-<<<<<<<<-<<<<<<<<<<<<.....((((.((.((((....))))))..)))))))))))))))).))))))))))).))))	1	-44.4	-48.2609	51.087	-1	-1	0.009901
620LB	5 dna:chromosome chromosome:UMD3.1:5:1:121191424:1 REF	UGAGGUAGUAGUUUGUGCUGUU	bta-let-7i	NO		GCCCUGGCUGAGGUAGUAGUUUGUGCUGUUGGUCGGGUUGUGACAUUGCCCGCUGUGGAGAUAACUGCGCAAGCUACUGCCUUGCUAGUGC	51209138	51209159	- [Negative strand]	37029	22	91	51209076	51209166	((.(((((-<<<<<<<<<<<<<<<<<-<<<((.(((((.........)))))))........))}=}}}}}}}}}}}}}}}}}}}))).))	1	-45	-49.4505	56.044	51209081	51209101	0.009901
620LB	15 dna:chromosome chromosome:UMD3.1:15:1:85296676:1 REF	AACCCGUAGAUCCGAACUUGUG	bta-miR-100	NO		ACAAACCCGUAGAUCCGAACUUGUGGUGGUAGUGCACACAAGCUUGUGUCUAUAGGUAUGU	33353437	33353458	- [Negative strand]	2672	22	61	33353400	33353460	(((-<<<--<<<<--<<<-<<<<<<((......)).))}}}}=}}}==}}}}==}}}=}))	1	-22.7	-37.2131	45.9016	33353401	33353421	0.009901
620LB	8 dna:chromosome chromosome:UMD3.1:8:1:113384836:1 REF	UACAGUACUGUGAUAACUGA	bta-miR-101	NO		CCUUUUUCGGUUAUCAUGGUACCGAUGCUGUAUAUCUGAAAGGUACAGUACUGUGAUAACUGAAGAAUGG	39940843	39940862	- [Negative strand]	1243	20	70	39940835	39940904	((((((((((((((((((((((.(.((((............))>>>->>>>>>>>>>>>>>>>)))).))	2	-27.8	-39.7143	40	-1	-1	0.009901
620LB	20 dna:chromosome chromosome:UMD3.1:20:1:72042655:1 REF	AGCAGCAUUGUACAGGGCUAUGA	bta-miR-103	NO		GCUGCCCUCGGCUUCUUUACAGUGCUGCCUUGUUGCAUAUGGAUCAAGCAGCAUUGUACAGGGCUAUGAAGGCGC	189861	189883	- [Negative strand]	2980	23	75	189854	189928	((.(((.((((((.((.(((((((((((.(((.(.(....).).))>>>>>>>>>>>>->>>>>>-->>.)))))	2	-30.6	-40.8	53.3333	-1	-1	0.029703
620LB	X dna:chromosome chromosome:UMD3.1:X:1:148823899:1 REF	AAAAGUGCUUACAGUGCAGGUAG	bta-miR-106a	NO		UGUAAAAGUGCUUACAGUGCAGGUAGCUUUUUGAGAUCUACUGCAAUGCAAGCACUUCUUACA	17918573	17918595	- [Negative strand]	41	23	63	17918535	17918597	(((<<<<<<<<<<-<<-<<<<<-<<<.((.....)).)}}}}}}}=}}=}}}}}}}}=}})))	1	-22.9	-36.3492	39.6825	17918537	17918558	0.029703
620LB	12 dna:chromosome chromosome:UMD3.1:12:1:91163125:1 REF	CAAAGUGCUUACAGUGCAGGUAG	bta-miR-106a	NO		AUAAUGUCAAAGUGCUUACAGUGCAGGUAGUGAUAUGUGCAUCUACUGCAGUGAAGGCACUUGUAGCAUUAU	66226567	66226589	+ [Positive strand]	260	23	72	66226560	66226631	(((((((--<<<<<<<<-<<-<<<<<-<<<((.......)).)))))))).)).))))))))...)))))))	1	-28.1	-39.0278	40.2778	-1	-1	0.009901
620LB	25 dna:chromosome chromosome:UMD3.1:25:1:42904170:1 REF	CCGCACUGUGGGUACUUGCU	bta-miR-106b-3p*(NA)	UAAAGUGCUGACAGUGCAGAU(26) UAAAGUGCUGACAGUGCAGA(18)	bta-miR-106b	GCCGGGGCUAAAGUGCUGACAGUGCAGAUAGUGGUCCUGUGUGCUACCGCACUGUGGGUACUUGCUGCUCCGGC	36892095	36892114	+ [Positive strand]	133	20	74	36892049	36892122	((((((((=={{{{{{{={{{{{{{={={((((........)))))>->>>>>>>->>>>>>>---))))))))	1	-41.8	-56.4865	60.8108	36892057	36892078	0.009901
620LB	26 dna:chromosome chromosome:UMD3.1:26:1:51681464:1 REF	AGCAGCAUUGUACAGGGCUAU	bta-miR-107	NO		UGCUUUCAGCUUCUUUACAGUGUUGCCUUGUGGCAUGGAGUUCAAGCAGCAUUGUACAGGGCUAUCAAAGCA	11288005	11288025	- [Negative strand]	106	21	72	11287997	11288068	((((((.((((.((.(((((((((((.(((.(((.....)))))>>>>>>>>>>>>->>>>>>--.))))))	3	-26.8	-37.2222	45.8333	-1	-1	0.019802
620LB	19 dna:chromosome chromosome:UMD3.1:19:1:64057457:1 REF	UACCCUGUAGAUCCGAAUUUGU	bta-miR-10a	NO		CCUGUAGAUCCGAAUUUGUGUAAGGAAUUUUGUGAUCACAAAUUCGUAUCUAGGGG	38549275	38549296	+ [Positive strand]	1227	22	56	38549278	38549333	<<<-<<<<<-<<<<<<<<<(................)))))))))).))))).)))	1	-21.09	-37.6607	39.2857	-1	-1	0.009901
620LB	18 dna:chromosome chromosome:UMD3.1:18:1:66004023:1 REF	UCCCUGAGACCCUUUAACCUGU	bta-miR-125a	NO		UCCCUGAGACCCUUUAACCUGUGAGGACGUCCAGGGUCACAGGUGAGGUUCUUGGGA	58015549	58015570	+ [Positive strand]	1811	22	57	58015549	58015605	<<<<-<<<<-<<<<--<<<<<<((((....))....)))))))))))).))))))))	1	-26.6	-46.6667	56.1403	-1	-1	0.069307
620LB	1 dna:chromosome chromosome:UMD3.1:1:1:158337067:1 REF	UCCCUGAGACCCUAACUUGUG	bta-miR-125b	ACAAGUCAGGCUCUUGGGAC(49)	bta-miR-125b-3p*(NA)	CCUAGUCCCUGAGACCCUAACUUGUGAGGUAUUUUAGUAGCAUCACAAGUCAGGCUCUUGGGACCUAGG	19881399	19881419	- [Negative strand]	1852	21	69	19881355	19881423	(((((--<<--<<<-<<<-<<<<<<<((.(((....))).).))}}}}}}=}}}=}}}==}}==)))))	2	-33.7	-48.8406	49.2754	19881359	19881378	0.009901
620LB	7 dna:chromosome chromosome:UMD3.1:7:1:112638659:1 REF	CUUGGCACCUAGUAAGUACUCA	bta-miR-1271	NO		CAGUGCUUGGCACCUAGUAAGUACUCAGUAUAUACUUGUUGAGUGCCUGCUAUGUGCCAGGCAUUG	39194962	39194983	+ [Positive strand]	133	22	66	39194957	39195022	(((((<<<<<<<<-<<<<<-<<<<<<<(((......)))))))))).))))).)))))))))))))	1	-38.4	-58.1818	46.9697	-1	-1	0.009901
620LB	22 dna:chromosome chromosome:UMD3.1:22:1:61435874:1 REF	UCACAGUGAACCGGUCUCUUU	bta-miR-128	NO		CAGUGGGAAGGGGGGCCGAGGCACUGUCCGAGAGUGAGUAGCAGGUCUCACAGUGAACCGGUCUCUUUCCCUACUG	9738649	9738669	+ [Positive strand]	316	21	76	9738602	9738677	(((((((.((((((((((...((((((..((((.(........).))>>>>>>>>--->>>>>>>>>>.)))))))	2	-37.2	-48.9474	60.5263	-1	-1	0.009901
620LB	2 dna:chromosome chromosome:UMD3.1:2:1:137060424:1 REF	UCACAGUGAACCGGUCUCUUU	bta-miR-128	CGGGGCCGUAGCACUGUCUGA(2)		GUUGGAUUCGGGGCCGUAGCACUGUCUGAGAGGUUUACAUUUCUCACAGUGAACCGGUCUCUUUUUCAGC	62007764	62007784	- [Negative strand]	316	21	70	62007757	62007826	((((((..={{{{{{{==={{{{{{=={{(((((....)))))>>>>>>>>--->>>>>>>---))))))	2	-29.7	-42.4286	50	62007797	62007817	0.009901
620LB	5 dna:chromosome chromosome:UMD3.1:5:1:121191424:1 REF	AUGGCCCUGACUGAAGACCUGCAGU	bta-miR-1291	NO		GGCCCUGACUGAAGACCUGCAGUUACACUAUAGCUGCUGGUUUCAAACAGAGGCC	31283918	31283942	+ [Positive strand]	9	25	55	31283920	31283974	<<<<<<<--<<<-<<<<-<<<<<((.....))))))).)))))))..))).))))	1	-25.9	-47.0909	52.7273	-1	-1	0.009901
620LB	28 dna:chromosome chromosome:UMD3.1:28:1:46312546:1 REF	UUAGGGCCCUGGCUCCAUCUCC	bta-miR-1296	NO		CUGGGUUAGGGCCCUGGCUCCAUCUCCUUUAGGAAAACCUUCUGUGGGGAGUGGGGCUUUGACCCUAACCUAG	19569149	19569170	- [Negative strand]	7	22	73	19569102	19569174	(((((<<<<<<-<--<<<<<<<<--<<(.(((((.....))))).)))..))))))))..).)))))))))))	1	-41.5	-56.8493	56.1644	-1	-1	0.009901
620LB	15 dna:chromosome chromosome:UMD3.1:15:1:85296676:1 REF	CAGUGCAAUGUUAAAAGGGCA	bta-miR-130a	NO		GGCCGGAGCUCUUUUCACAUUGUGCUACUGUCUGCGCCUGUCACUAGCAGUGCAAUGUUAAAAGGGCAUUGGCU	82197765	82197785	+ [Positive strand]	10	21	74	82197718	82197791	((((((.((((((((.((((((..((.(((...((....))...)))->>-->>>>>>->>>>>>>>-))))))	1	-31.2	-42.1622	51.3513	-1	-1	0.009901
620LB	15 dna:chromosome chromosome:UMD3.1:15:1:85296676:1 REF	CUCCUGGGGCCCGCACUCUCG	bta-miR-1343-3p	NO		GGGGAGCGGCCCCCGGGCGGGCCUCUGCUCUGGCCCCUCCUGGGGCCCGCACUCU	66264896	66264916	+ [Positive strand]	23	21	55	66264860	66264914	((((.((((.(((((((.(((((........)))))-->>>>>>>->>>>->>>>	1	-37.7	-68.5455	81.8182	-1	-1	0.039604
620LB	22 dna:chromosome chromosome:UMD3.1:22:1:61435874:1 REF	UAUGGCUUUUUAUUCCUAUGUG	bta-miR-135a	NO		CUAUGGCUUUUUAUUCCUAUGUGAUUCUACUGCUCACUCAUAUAGGGAUUGGAGCCGUGG	49142044	49142065	+ [Positive strand]	15	22	60	49142043	49142102	(<<<<<<<<<--<<<<<<<<<<<(.............)))))))))))).))))))))))	2	-25.92	-43.2	43.3333	-1	-1	0.009901
620LB	5 dna:chromosome chromosome:UMD3.1:5:1:121191424:1 REF	UAUGGCUUUUUAUUCCUAUGUG	bta-miR-135a	NO		UUUAUGGCUUUUUAUUCCUAUGUGAUAGUAAUAAAGUCUCAUGUAGGGAUGGAAGCCAUGAA	62117731	62117752	+ [Positive strand]	15	22	62	62117729	62117790	((<<<<<<<<<<-<<<<<<<<<<<(.(.(.....).).))))))))))))))))))))))))	2	-25.9	-41.7742	33.871	-1	-1	0.009901
620LB	13 dna:chromosome chromosome:UMD3.1:13:1:84240350:1 REF	AGGACUGUCCAACCUGAGAAUG	bta-miR-1388-5p	NO		GUGCCUUCAGGACUGUCCAACCUGAGAAUGGUGAGCAUCCAGGGACAAUCUCAGGUUUGUCAGCCCGCAAGGUGC	54375944	54375965	+ [Positive strand]	101	22	75	54375936	54376010	(..(((((-<<-<<<-<-<<<<<<<<<-<<...............)).))))))))).).))))).).))))..)	1	-29.46	-39.28	56	-1	-1	0.029703
620LB	18 dna:chromosome chromosome:UMD3.1:18:1:66004023:1 REF	UACCACAGGGUAGAACCACGGA	bta-miR-140	CAGUGGUUUUACCCUAUGGUA(23) CAGUGGUUUUACCCUAUGGUAG(169) CAGUGGUUUUACCCUAUGGUAGG(5)	bta-miR-140-5p*(NA)	GUGUCCUGCCAGUGGUUUUACCCUAUGGUAGGUUACGUCAUGCUGUUCUACCACAGGGUAGAACCACGGACAGGAUAC	37088192	37088213	+ [Positive strand]	695	22	78	37088144	37088221	((((((((({={{{{{{{{{{{{{={{{{{{(..(((......)))))>>>>>->>>>>>>>>>>>>>>-))))))))	1	-46.3	-59.359	51.2821	37088153	37088175	0.009901
620LB	5 dna:chromosome chromosome:UMD3.1:5:1:121191424:1 REF	UAACACUGUCUGGUAAAGAUG	bta-miR-141	CAUCUUCCAGCACAGUGUUGG(36) CAUCUUCCAGCACAGUGUUGGA(22)	bta-miR-141-5p*(NA)	CCGGCUCUGGGUCCAUCUUCCAGCACAGUGUUGGAUGGUCUAAUGGUGAAGCUCCUAACACUGUCUGGUAAAGAUGGCCCCCGG	103859017	103859037	- [Negative strand]	709	21	84	103859008	103859091	((((....(((.({{{{{{{{{{={{{{{{{{{{(...((.......))...)))->>>>>>>>>>>>-->>>>>>))))))))	1	-40.3	-47.9762	55.9524	103859057	103859077	0.009901
620LB	12 dna:chromosome chromosome:UMD3.1:12:1:91163125:1 REF	GUCCAGUUUUCCCAGGAAU	bta-miR-145	NO		CUAGAUUUGCCUGGUUAAGGCUGUUUGCCCCUGAGCCAGUCCAGUUUUCCCAGGAAUUUAG	21161355	21161373	+ [Positive strand]	38	19	61	21161317	21161377	((((((...(((((..(((((((..(((......))..>-->>>>>>>->>>>>->>))))	2	-16.5	-27.0492	49.1803	-1	-1	0.059406
620LB	X dna:chromosome chromosome:UMD3.1:X:1:148823899:1 REF	CUCCGUUUGCCUGUUUUGCUGA	bta-miR-1468	NO		GGUGGUUUCUCCGUUUGCCUGUUUUGCUGAUGUUCAUUUGACUUAUUCUCAGCAAAAUAAGCAAAUGGAAAAUUCAUCCAUCAACAAGCUACC	101844110	101844131	+ [Positive strand]	698	22	93	101844102	101844194	((((((((-<<<<<<<<<-<<<<<<<<<<<.(((.....)))......))))))))))).)))))))))................))))))))	1	-31	-33.3333	38.7097	-1	-1	0.009901
620LB	7 dna:chromosome chromosome:UMD3.1:7:1:112638659:1 REF	UGAGAACUGAAUUCCAUAGGUU	bta-miR-146a	NO		CUCAGCUUUGAGAACUGAAUUCCAUAGGUUGUGUCAGUGUCAGACCUGUGAAGUUUAGUUCUUUAGCUGGG	74185055	74185076	+ [Positive strand]	241	22	71	74185047	74185117	(((((((.-<<<<<<<<<<<<-<<<<<<<<.((.......)))))))))).)))))))))))).)))))))	1	-33.6	-47.3239	43.662	-1	-1	0.009901
620LB	26 dna:chromosome chromosome:UMD3.1:26:1:51681464:1 REF	UGAGAACUGAAUUCCAUAGGCUG	bta-miR-146b	UGCCCUAGGGACUCAGUUCUGG(6) UGCCCUAGGGACUCAGUUCUGGU(15) GCCCUAGGGACUCAGUUCUGGU(3)	bta-miR-146b-3p*(NA)	CCUGGCUCUGAGAACUGAAUUCCAUAGGCUGUGAGCUCUAGCAAAUGCCCUAGGGACUCAGUUCUGGUGCCCGG	22930915	22930937	+ [Positive strand]	969	23	74	22930907	22930980	((.(((.(<-<<<<<<<<-<<<<-<<<<--<(..((....))..)}==}}}}}}}}=}}}}}}}}}}=))).))	1	-31.4	-42.4324	55.4054	22930952	22930975	0.019802
620LB	10 dna:chromosome chromosome:UMD3.1:10:1:104305016:1 REF	GUGUGCGGAAAUGCUUCUG	bta-miR-147	NO		AGUGGAAACACUUCUGCACAGGCUAGAUUAUGGAUACCAGUGUGCGGAAAUGCUUCUGCU	65243391	65243409	- [Negative strand]	14	19	60	65243388	65243447	((..(((.((.((((((((((((((.....)))...)).->>>>>>>>>->>->>>--))	1	-20.6	-34.3333	46.6667	-1	-1	0.019802
620LB	14 dna:chromosome chromosome:UMD3.1:14:1:84648390:1 REF	CUAGACUGAAGCUCCUUGAGG	bta-miR-151-3p	UCGAGGAGCUCACAGUCUAG(7) CUCGAGGAGCUCACAGUCUAGU(3) UCGAGGAGCUCACAGUCUAGU(151) UCGAGGAGCUCACAGUCUAGUA(29)	bta-miR-151-5p	UUCCUGCCCUCGAGGAGCUCACAGUCUAGUACGUCUCAUCCCCUACUAGACUGAAGCUCCUUGAGGACAGGGA	4030362	4030382	+ [Positive strand]	5719	21	73	4030317	4030389	((((((.(({{{{{{{{{{=={{{{{{{{{(.(........).))>>>>>>>>->>>>>>>>>>>>.))))))	1	-44.5	-60.9589	54.7945	4030326	4030347	0.009901
620LB	19 dna:chromosome chromosome:UMD3.1:19:1:64057457:1 REF	UCAGUGCAUGACAGAACUUGG	bta-miR-152	NO		GGCCCAGGUUCUGUGAUACACUCCGACUCGGGCUCUGGAGCAGUCAGUGCAUGACAGAACUUGGGCC	39081217	39081237	+ [Positive strand]	1089	21	67	39081174	39081240	((((((((((((((.((.((((..((((...(((....)))))>>>>>>->>->>>>>>>>>>>)))	1	-37.6	-56.1194	59.7015	-1	-1	0.009901
620LB	21 dna:chromosome chromosome:UMD3.1:21:1:71599096:1 REF	AGAGGUCUUCCAUGGUGCAUUCG	bta-miR-154b	NO		ACUUGAAGAGAGGUCUUCCAUGGUGCAUUCGCUUUAUUCUUUGACGAAUCAUACAUGGUUGACCUUUUUUUAGGU	67598367	67598389	+ [Positive strand]	9	23	75	67598359	67598433	((((((((<<<<<<<--<<<<<<<<-<<<<<(..........).)))))))).)))))..)))))))))))))))	1	-31.1	-41.4667	38.6667	-1	-1	0.009901
620LB	21 dna:chromosome chromosome:UMD3.1:21:1:71599096:1 REF	AGAUAUUGCACGGUUGAUCUCU	bta-miR-154c	NO		GAAAGGAGGUUGUCCGUGAUGUAUUUGCUUUAUUUGUGGCAGAUAUUGCACGGUUGAUCUCUUUUC	67575295	67575316	+ [Positive strand]	66	22	66	67575255	67575320	((((((((((((.(((((..(((((((((........)))>>>>>>-->>>>>->>>>>>>>))))	1	-31	-46.9697	40.9091	-1	-1	0.009901
620LB	1 dna:chromosome chromosome:UMD3.1:1:1:158337067:1 REF	UUAAUGCUAAUCGUGAUAGGGGU	bta-miR-155	NO		GUGUGCUGUUAAUGCUAAUCGUGAUAGGGGUUUUUACCUCGGACUGACUCCUACAUGUUAGCAUUAACAGGGCAC	10227315	10227337	- [Negative strand]	269	23	75	10227270	10227344	((((.(((<<<<<<<<<<-<<<<-<<<<<<<(....(....)...))))))))))))))))))))))))).))))	1	-38.3	-51.0667	45.3333	-1	-1	0.009901
620LB	12 dna:chromosome chromosome:UMD3.1:12:1:91163125:1 REF	UAGCAGCACAUAAUGGUUUG	bta-miR-15a	NO		GUAGCAGCACAUAAUGGUUUGUGGAUUUUGAAAAGGUGCAGGCCAUAUUGUGCUGCCUC	19596396	19596415	- [Negative strand]	10	20	59	19596357	19596415	(--<<<<<<<<--<<<<<<<<((..((.....))..))))))))))..))))))))..)	1	-24.9	-42.2034	45.7627	-1	-1	0.009901
620LB	1 dna:chromosome chromosome:UMD3.1:1:1:158337067:1 REF	UAGCAGCACAUCAUGGUUUACA	bta-miR-15b	NO		AGCAGCACAUCAUGGUUUACAUACUACAGUCAAGAUGCGAAUCAUUAUUUGCUGCU	107923436	107923457	- [Negative strand]	43	22	56	107923400	107923455	<<<<<<<-<<-<<<<<<--<<(.((.......)))))..)))))).)).)))))))	1	-18.8	-33.5714	39.2857	-1	-1	0.009901
620LB	16 dna:chromosome chromosome:UMD3.1:16:1:81724687:1 REF	AACAUUCAACGCUGUCGGUGAGU	bta-miR-181a	NO		CAUUCAACGCUGUCGGUGAGUUUGGAAUUAAAAAUCAAAACCAUCGACCGUUGAUUG	79685996	79686018	- [Negative strand]	1581	23	57	79685959	79686015	<<-<<<<<<--<<<<<<<-<<((.((........)).))))))))))))))))).))	2	-25.2	-44.2105	40.3509	-1	-1	0.009901
620LB	11 dna:chromosome chromosome:UMD3.1:11:1:107310763:1 REF	AACAUUCAUUGCUGUCGGUGGGU	bta-miR-181b	NO		ACAUUCAUUGCUGUCGGUGGGUUUGACUUUGAAUCAACUCACUGAUCAAUGAAUGU	95710641	95710663	+ [Positive strand]	253	23	56	95710642	95710697	<<<<<<<<<<--<<<<<<<<<<(.((.......)))))))))))))))))))))))	2	-24.3	-43.3929	39.2857	-1	-1	0.009901
620LB	16 dna:chromosome chromosome:UMD3.1:16:1:81724687:1 REF	AACAUUCAUUGCUGUCGGUGGGU	bta-miR-181b	NO		CAUUCAUUGCUGUCGGUGGGUUGAACUGUGUGGACAAGCUCACUGAACAAUGAGUG	79685812	79685834	- [Negative strand]	253	23	56	79685776	79685831	<<<<<<<<<---<<<<<<<<<(...((....))...)))))))))).)))))))))	2	-22.9	-40.8929	48.2143	-1	-1	0.009901
620LB	7 dna:chromosome chromosome:UMD3.1:7:1:112638659:1 REF	AACAUUCAUUGUUGUCGGUGGGU	bta-miR-181d	NO		ACAUUCAUUGUUGUCGGUGGGUUGUGACAGAGACCAGACCCACCGAGGGAUGAAUGU	12915272	12915294	+ [Positive strand]	11	23	57	12915273	12915329	<<<<<<<<<-<--<<<<<<<<<(.((........))))))))))))).)))))))))	1	-26.6	-46.6667	50.8772	-1	-1	0.019802
620LB	4 dna:chromosome chromosome:UMD3.1:4:1:120829699:1 REF	UUUGGCAAUGGUAGAACUCACACU	bta-miR-182	NO		CACCAUUUUUGGCAAUGGUAGAACUCACACUGGUGAGGUAAUGGGAUCCGGUGGUUCUAGACUUGCCAACUAUGGUG	94406763	94406786	- [Negative strand]	985	24	77	94406716	94406792	((((((.-<<<<<<<-<-<<<<<<---<<<<((..............))))))))))))..))))))))..))))))	1	-30.04	-39.013	48.0519	-1	-1	0.009901
620LB	14 dna:chromosome chromosome:UMD3.1:14:1:84648390:1 REF	AAGGUAGAUAGAACAGGUCUUG	bta-miR-1839	NO		CAAGCUGACUCUGCUUUUAGCCUCCUGAAUGAAAAGGUAGAUAGAACAGGUCUUGUUUG	1883890	1883911	- [Negative strand]	295	22	59	1883885	1883943	(((((.(((.(((.(((((..(((((.......->>>->>->>>>>>>>>>>-->))))	1	-16.2	-27.4576	42.3729	-1	-1	0.089109
620LB	17 dna:chromosome chromosome:UMD3.1:17:1:75158596:1 REF	UGGAGAGAAAGGCAGUUCCUGA	bta-miR-185	NO		GAGGGACUGGAGAGAAAGGCAGUUCCUGAUGGUCCCCUCCCCAGGGGCUGGCUUUCCUCCGGCCCCUC	74967079	74967100	+ [Positive strand]	477	22	68	74967072	74967139	(((((.(<<<<<-<<<<<-<<<<<<<<<-.((......)).))))))))).))))))))))).)))))	1	-43.3	-63.6765	66.1765	-1	-1	0.009901
620LB	3 dna:chromosome chromosome:UMD3.1:3:1:121430405:1 REF	CAAAGAAUUCUCCUUUUGGGCU	bta-miR-186	NO		AACUUUCCAAAGAAUUCUCCUUUUGGGCUUUCUGAUUUUAUUUUAAGCCCAAAGGUGAAUUUUUUGGGAAGUU	74462309	74462330	+ [Positive strand]	2161	22	73	74462302	74462374	(((((((<<<<<<<<<<-<<<<<-<<<<<(...((......)).))))))))))).)))))))))))))))))	1	-35.9	-49.1781	32.8767	-1	-1	0.009901
620LB	19 dna:chromosome chromosome:UMD3.1:19:1:64057457:1 REF	UGGGUCUUUGCGGGCGAGAUGA	bta-miR-193a-5p	AACUGGCCUACAAAGUCCCAGU(3)	bta-miR-193a-3p	CUGAGAGCUGGGUCUUUGCGGGCGAGAUGAAGGUGUCGGUUCAACUGGCCUACAAAGUCCCAGUCCUCGG	18824266	18824287	- [Negative strand]	59	22	70	18824225	18824294	(((((..(<<<<-<<<<<--<<<-<<-<<<(........)))}=}}=}}}==}}}}}=}}}}}=.)))))	1	-37.8	-54	58.5714	18824230	18824251	0.009901
620LB	16 dna:chromosome chromosome:UMD3.1:16:1:81724687:1 REF	UGUAACAGCAACUCCAUGUGG	bta-miR-194	NO		CAUCGAUUGUAACAGCAACUCCAUGUGGACUGUGCGUCAAUUUCCAGUGGAGAUGCUGUUACUUUUGAUG	24306080	24306100	- [Negative strand]	122	21	70	24306037	24306106	((((((.-<<<<<<<<<-<<<<<<-<<<(..((......)).)))))))))).)))))))))..))))))	2	-33.9	-48.4286	44.2857	-1	-1	0.009901
620LB	29 dna:chromosome chromosome:UMD3.1:29:1:51505224:1 REF	UGUAACAGCAACUCCAUGUGG	bta-miR-194	NO		CCACCCCCUGUAACAGCAACUCCAUGUGGAAGUACCUCUAGUUCCAGUGGGGCUGCUGUUAUCUGGGGUGG	43731474	43731494	+ [Positive strand]	122	21	71	43731466	43731536	(((((((.-<<<<<<<<<-<<<<<<-<<<((.((....)).))))))))))).)))))))))..)))))))	2	-42.3	-59.5775	56.338	-1	-1	0.009901
620LB	19 dna:chromosome chromosome:UMD3.1:19:1:64057457:1 REF	UAGGUAGUUUCAUGUUGUUGG	bta-miR-196a	NO		GUGAAUUAGGUAGUUUCAUGUUGUUGGGCCUGGAUUUCUGAACACAACGACAUUAAACCACCCGACUCAC	38497007	38497027	+ [Positive strand]	28	21	70	38497001	38497070	((((.(--<<<-<<<<-<<<<<<<<<<..(.((....)))..).))))))))).)))).)))..).))))	2	-22.4	-32	44.2857	-1	-1	0.009901
620LB	4 dna:chromosome chromosome:UMD3.1:4:1:120829699:1 REF	UAGGUAGUUUCCUGUUGUUGGG	bta-miR-196a	NO		GGUGAUUUAGGUAGUUUCCUGUUGUUGGGAUCCACCUUUCUCUCGACAGCACGACACUGCCUUCAUUACU	69327775	69327796	+ [Positive strand]	42	22	70	69327768	69327837	((((((.-<<<<<<<-<<-<<<<<<<<<<(..........))))))))))).)).)))))))..))))))	1	-30.1	-43	47.1429	-1	-1	0.009901
620LB	3 dna:chromosome chromosome:UMD3.1:3:1:121430405:1 REF	UUCACCACCUUCUCCACCCAGC	bta-miR-197	NO		GGCUGUGCCGGGUAGAGAGGGCAGUGGGAGGUAAGAGCUCUUCACCCUUCACCACCUUCUCCACCCAGCAGGGCC	33964974	33964995	- [Negative strand]	89	22	75	33964967	33965041	((((.(((.((((.(((((((..((((..((((((....))).))).->>>>-->>>>>>>->>>>->>).))))	1	-41.7	-55.6	64	-1	-1	0.009901
620LB	12 dna:chromosome chromosome:UMD3.1:12:1:91163125:1 REF	UGUGCAAAUCUAUGCAAAACUG	bta-miR-19a	NO		CUGUUAGUUUUGCAUAGUUGCACUACAAGAAGAAUGUAGUUGUGCAAAUCUAUGCAAAACUGAUGG	66226884	66226905	+ [Positive strand]	8	22	66	66226844	66226909	(((((((((((((((((((((((((((.......))))..->>>>>>-->>>>>>>>>>>>>))))	1	-28.3	-42.8788	36.3636	-1	-1	0.009901
620LB	12 dna:chromosome chromosome:UMD3.1:12:1:91163125:1 REF	UGUGCAAAUCCAUGCAAAACUG	bta-miR-19b	NO		CUAUGGUUAGUUUUGCAGGUUUGCAUCCAGCUGUGUGAUAUUCUGCUGUGCAAAUCCAUGCAAAACUGACUGUGG	66227186	66227207	+ [Positive strand]	117	22	75	66227140	66227214	(((((((((((((((((((((((((..((((.............))>>>>>>>>->>->>>>>>>>>>)))))))	2	-34.32	-45.76	44	-1	-1	0.009901
620LB	X dna:chromosome chromosome:UMD3.1:X:1:148823899:1 REF	UGUGCAAAUCCAUGCAAAACUG	bta-miR-19b	NO		UUACAGUUAGUUUUGCUGGUUUGCAUUUCAGCGUGUGGAUAUAUGGCUGUGCAAAUCCAUGCAAAACUGAUUGUGA	17918014	17918035	- [Negative strand]	117	22	76	17918006	17918081	(((((((((((((((((((((((((...((((((((....)))).))>>>>>>>>->>>->>>>>>>>>)))))))	2	-34.3	-45.1316	39.4737	-1	-1	0.009901
620LB	16 dna:chromosome chromosome:UMD3.1:16:1:81724687:1 REF	UAACACUGUCUGGUAACGAUG	bta-miR-200a	CAUCUUACCGGACAGUGCUGG(83) AUCUUACCGGACAGUGCUGG(2) CAUCUUACCGGACAGUGCUG(12) CAUCUUACCGGACAGUGCUGGA(917) AUCUUACCGGACAGUGCUGGA(22) UCUUACCGGACAGUGCUGGA(4) AUCUUACCGGACAGUGCUGGAU(20) UCUUACCGGACAGUGCUGGAU(2)	bta-miR-200a-5p*(NA)	UGGACAUCUUACCGGACAGUGCUGGAUUUCUCGGCUCGACUCUAACACUGUCUGGUAACGAUGUUCA	52521338	52521358	- [Negative strand]	8032	21	67	52521333	52521399	(((({{{{{{{{{{{{{{{{{={{{{....(((...))).))>>->>>>>>>>>>>>>->>>>))))	1	-33.7	-50.2985	49.2537	52521373	52521394	0.009901
620LB	16 dna:chromosome chromosome:UMD3.1:16:1:81724687:1 REF	UAAUACUGCCUGGUAAUGAUGAC	bta-miR-200b	CAUCUUACUGGGCAGCAUUGGAU(14) CAUCUUACUGGGCAGCAUUGGA(89)	bta-miR-200b-5p*(NA)	CAUCUUACUGGGCAGCAUUGGAUGGUGUCUGGUCUCUAAUACUGCCUGGUAAUGAUG	52521991	52522013	- [Negative strand]	6146	23	57	52521992	52522048	{{{{{{{{=={{{{{={{{{{{.((.......))))>>>>->>>>>-->>>>->>>>	1	-24.1	-42.2807	47.3684	52522026	52522047	0.009901
620LB	5 dna:chromosome chromosome:UMD3.1:5:1:121191424:1 REF	UAAUACUGCCGGGUAAUGAUGGA	bta-miR-200c	CGUCUUACCCAGCAGUGUUUGG(2)		GGGGGCCCCCGUCUUACCCAGCAGUGUUUGGGUGCUGGUUGGGAGUCUCUAAUACUGCCGGGUAAUGAUGGAGGCCCCU	103859438	103859460	- [Negative strand]	12465	23	79	103859430	103859508	(((((((.({{{{{{{{{{={{{{{{{{={{(.(((.......))))))->>>>>>>>->>>>>>->>>>>-)))))))	1	-48	-60.7595	60.7595	103859477	103859498	0.009901
620LB	8 dna:chromosome chromosome:UMD3.1:8:1:113384836:1 REF	UUCCCUUUGUCAUCCUAUGCCU	bta-miR-204	NO		UGGACUUCCCUUUGUCAUCCUAUGCCUGAGAAUAUAUGAAGGAGGCUGGGAAGGCAAAGGGACGUUCA	47259591	47259612	- [Negative strand]	143	22	68	47259549	47259616	(((((-<<<<<<<<<<-<<<<<-<<<<...............))))))))).)))))))))).)))))	1	-33.16	-48.7647	48.5294	-1	-1	0.009901
620LB	16 dna:chromosome chromosome:UMD3.1:16:1:81724687:1 REF	UCCUUCAUUCCACCGGAGUCUGU	bta-miR-205	NO		UCUCUUGUCCUUCAUUCCACCGGAGUCUGUCUCGUACCCAACCAGAUUUCAGUGGAGUGAAGUUCAGGAGG	75800006	75800028	- [Negative strand]	1684	23	71	75799964	75800034	(((((((--<<<<<<<<<<<-<<<<<<<<-............)))))))).)))))))))))..)))))))	1	-36.12	-50.8732	50.7042	-1	-1	0.009901
620LB	12 dna:chromosome chromosome:UMD3.1:12:1:91163125:1 REF	UAAAGUGCUUAUAGUGCAGGUAG	bta-miR-20a	NO		GUAGCACUAAAGUGCUUAUAGUGCAGGUAGUGUUUAGUUAUCUACUGCAUUAUGAGCACUUAAAGUACUGC	66227012	66227034	+ [Positive strand]	1110	23	71	66227005	66227075	((((.((<-<<<<<<<<<<<<<<<<<-<<<((......)).))))))))))))))))))))..))).))))	3	-31	-43.662	38.0282	-1	-1	0.009901
620LB	X dna:chromosome chromosome:UMD3.1:X:1:148823899:1 REF	CAAAGUGCUCACAGUGCAGGUAG	bta-miR-20b	NO		AGUACCAAAGUGCUCACAGUGCAGGUAGUUUUGGCAGCGCUCUACUGUAGUGUGGGCACUUCCAGUACU	17918174	17918196	- [Negative strand]	34	23	69	17918132	17918200	(((((--<<<<<<<<<<<-<<<<<-<<<....(((...))))))))))).)))))))))))...)))))	1	-30.6	-44.3478	50.7246	-1	-1	0.009901
620LB	16 dna:chromosome chromosome:UMD3.1:16:1:81724687:1 REF	AUGACCUAUGAAUUGACAGACA	bta-miR-215	NO		UGACCUAUGAAUUGACAGACAACGUGACUAAGUCUGUCUGUCAUUUCUGUAGGCCA	24305783	24305804	- [Negative strand]	243	22	56	24305747	24305802	<<-<<<<<<<<-<<<<<<<<<((........)).))))))))).))).))))).))	1	-22.6	-40.3571	42.8571	-1	-1	0.009901
620LB	19 dna:chromosome chromosome:UMD3.1:19:1:64057457:1 REF	UAGCUUAUCAGACUGAUGUUGAC	bta-miR-21-5p	NO		UGUCGGGUAGCUUAUCAGACUGAUGUUGACUGUUGAAUCUCAUGGCAACAGCAGUCGAUGGGCUGUCUGACA	11033079	11033101	+ [Positive strand]	72570	23	72	11033072	11033143	((((((.-<<<<<<<<-<<<<<-<<<<<-<(((.(.....)))))))))).)))))))))))))..))))))	1	-35.8	-49.7222	48.6111	-1	-1	0.009901
620LB	20 dna:chromosome chromosome:UMD3.1:20:1:72042655:1 REF	UUGUGCUUGAUCUAACCAUGU	bta-miR-218	NO		GCUUUCCUUUGUGCUUGAUCUAACCAUGUGGUGGAACGAUGGAAACGGAACAUGGUUCUGUCAAGCACCGCGGAAAGC	444359	444379	- [Negative strand]	528	21	78	444309	444386	(((((((.--<<<<<<<<<--<<<<<<<<..........((....))..))))))))..)))))))))...)))))))	2	-35.6	-45.641	50	-1	-1	0.009901
620LB	X dna:chromosome chromosome:UMD3.1:X:1:148823899:1 REF	AGCUACAUUGUCUGCUGGGUUU	bta-miR-221	NO		GAACCUGGCAUACAAUGUAGAUUUCUGUGUUUGUUGAGCAACAGCUACAUUGUCUGCUGGGUUU	103538899	103538920	+ [Positive strand]	142	22	64	103538857	103538920	(((((..(((.(((((((((....((((((((...)))).))>>>>>>>>>>>->>>-->>>>>	1	-28.5	-44.5312	42.1875	-1	-1	0.009901
620LB	X dna:chromosome chromosome:UMD3.1:X:1:148823899:1 REF	AGCUACAUCUGGCUACUGGGUCUCU	bta-miR-222	NO		CCCUCAAUGGCUCAGUAGCCAGUGUAGAUCCUGUCUUUUGUAAUCAGUAGCUACAUCUGGCUACUGGGUCUCUGAUGG	103538209	103538233	+ [Positive strand]	113	25	78	103538161	103538238	((.(((..(((((((((((((((((((...(((...........))).-->>>>>->>>>>>>>>>>>>>-->)).))	1	-38.3	-49.1026	48.718	-1	-1	0.009901
620LB	19 dna:chromosome chromosome:UMD3.1:19:1:64057457:1 REF	AAGCUGCCAGUUGAAGAACUGU	bta-miR-22-3p	AGUUCUUCAGUGGCAAGCUUU(86)	bta-miR-22-5p	UAGUUCUUCAGUGGCAAGCUUUAUGUCCUGACCCAGCUAAAGCUGCCAGUUGAAGAACUG	23382446	23382467	- [Negative strand]	786	22	60	23382446	23382505	({{{{{{{{{{{{{{{={{{{{(.((.........))))>>>>>>>>>->>>>>>>>>>>	1	-26.2	-43.6667	46.6667	23382483	23382503	0.009901
620LB	X dna:chromosome chromosome:UMD3.1:X:1:148823899:1 REF	CAAGUCACUAGUGGUUCCGUUU	bta-miR-224	NO		GGGCUUUCAAGUCACUAGUGGUUCCGUUUAGUAGAUGGUUGUACAUUGUUUCAAAAUGGUACCCUAGUGACUACAAAGCCC	34664642	34664663	- [Negative strand]	162	22	81	34664589	34664669	(((((((--<<<<<<<<<-<<<-<<<<<<.(..((((......))))....).)))))).))))))))))))..)))))))	1	-37.3	-46.0494	43.2099	-1	-1	0.009901
620LB	19 dna:chromosome chromosome:UMD3.1:19:1:64057457:1 REF	AAAAAUCCGAACGAACUUUUUG	bta-miR-2284f	NO		GGGUUGACAAAAAAGUUUGUUUGGGUUUUCUGUAAGAUAUGAUGGAAAAAUCCGAACGAACUUUUUGGUCAGCCC	29030441	29030462	- [Negative strand]	6	22	75	29030432	29030506	((((((((.((((((((((((((((((((((((........))))->>>>>>>>>>>>>>>>>>>>-))))))))	5	-38.3	-51.0667	38.6667	-1	-1	0.009901
620LB	21 dna:chromosome chromosome:UMD3.1:21:1:71599096:1 REF	AAAAAUCCGAACGAACUUUUUG	bta-miR-2284f	NO		GGGUUGGCCAAAAAGUUUGUUCGGGUUUUCCACACAGCUUCCGGAAAAAUCCGAACGAACUUUUUGGCUAAGCC	57742115	57742136	- [Negative strand]	6	22	74	57742106	57742179	((.((((((((((((((((((((((((((((...........))->>>>>>>>>>>>>>>>>>>>>))))).))	5	-42.2	-57.027	47.2973	-1	-1	0.009901
620LB	16 dna:chromosome chromosome:UMD3.1:16:1:81724687:1 REF	AAAAAUCCGAACGAACUUUUUG	bta-miR-2284f	NO		GUUGGUCAGAAAGUUCUUUUGGGUCUUUCUGUAAGAUGUAAUGGAAAAAUCCGAACGAACUUUUUGGCUAAC	2994871	2994892	+ [Positive strand]	6	22	72	2994827	2994898	((((((((((((((((.(((((((.(((((((........))))>>>->>>>>>>->>>>>>>>>>))))))	5	-32.9	-45.6944	37.5	-1	-1	0.009901
620LB	5 dna:chromosome chromosome:UMD3.1:5:1:121191424:1 REF	AAAAAUCCGAACGAACUUUUUG	bta-miR-2284f	NO		UUAGAGAGUUCAUUUGGGUUUUCCCAUCACAUGUUAAGGAAAAAUCCGAACGAACUUUUUGA	111527928	111527949	+ [Positive strand]	6	22	62	111527889	111527950	(((((((((((.((((((((((.((............))->>>>>>>>>>->>>>>>>>>>)	5	-21.6	-34.8387	35.4839	-1	-1	0.009901
620LB	X dna:chromosome chromosome:UMD3.1:X:1:148823899:1 REF	AAAACCUCAAUGAACUCUUUGG	bta-miR-2284w-3p*(NA)	AAGAGUUUGUUCGGGUUUCUC(6) AAGAGUUUGUUCGGGUUUCUCC(2)	bta-miR-2284w	UGGGUUGGCCAAGAGUUUGUUCGGGUUUCUCCAUAAGCUGUAUAGAAAAACCUCAAUGAACUCUUUGGCCAACCCA	2676229	2676250	+ [Positive strand]	107	22	76	2676183	2676258	(((((((((({{{{{{{=={{={{{{{{={{.(((.....))).))->>>>>>->>-->>>>>->>>>))))))))	1	-40.2	-52.8947	44.7368	2676193	2676214	0.009901
620LB	1 dna:chromosome chromosome:UMD3.1:1:1:158337067:1 REF	UGAAAAGUUCGUUCGGGUUUUU	bta-miR-2284x	NO		UAUUGGGUUGGCUGAAAAGUUCGUUCGGGUUUUUCCAUAAGAACUCAAAUAAACUUUUUGGCCAACCCAGUA	3607801	3607822	- [Negative strand]	1123	22	72	3607762	3607833	((((((((((((--<<<<<<<--<<-<<<<<<<<....)))))))).))..)))))))..))))))))))))	1	-23.7	-32.9167	38.8889	-1	-1	0.009901
620LB	5 dna:chromosome chromosome:UMD3.1:5:1:121191424:1 REF	AAAAGUUCGUUCAGGUUUUUCUG	bta-miR-2284y	NO		AAAGUUCGUUCAGGUUUUUCUGUAAACAUCUUAUGGGAAAACUGGAAUGAUCCUUU	44355436	44355458	- [Negative strand]	155	23	56	44355401	44355456	<<<<-<<<<<<-<<<<<<<<<<(((.....))))))))))))).))))))..))))	10	-18.4	-32.8571	33.9286	-1	-1	0.009901
620LB	25 dna:chromosome chromosome:UMD3.1:25:1:42904170:1 REF	AAAAGUUCGUUCAGGUUUUUCUG	bta-miR-2284y	NO		GGCCAAAAAGUUCGUUCAGGUUUUUCUGUAACAUAGUAUGGAGGAACCCAAAGGGACUUUUUGGCC	32178141	32178163	- [Negative strand]	155	23	66	32178102	32178167	(((((<<<<<<<<-<<--<<<<<<<<<<((......))))))))))))..)).)))))))))))))	10	-33.8	-51.2121	43.9394	-1	-1	0.009901
620LB	29 dna:chromosome chromosome:UMD3.1:29:1:51505224:1 REF	AAAAGUUCGUUCAGGUUUUUCUG	bta-miR-2284y	NO		GGUGGCCAAAAAGUUCGUUCAGGUUUUUCUGGUAAGAUCUUAACAGCAACCCAAAUGAACGUUUUGGCCAACC	6735998	6736020	+ [Positive strand]	155	23	73	6735990	6736062	((((((((<<<-<<<<<<<--<<<<---<<<.(((....))).))).))))..))))))).)))))))).)))	10	-29.1	-39.863	43.8356	-1	-1	0.009901
620LB	17 dna:chromosome chromosome:UMD3.1:17:1:75158596:1 REF	AAAAGUUCGUUCAGGUUUUUCUG	bta-miR-2284y	NO		GUUGGCCAAAAAGUUCGUUCAGGUUUUUCUGAACCAUCUUACGGGGAAAUUGAACCAACUGUUUUGGCCAAC	17654593	17654615	- [Negative strand]	155	23	72	17654551	17654622	((((((((<<<<<<<-<<<<<<-<<<--<<<..........)))..))))))))).)))).)))))))))))	10	-30.4	-42.2222	43.0556	-1	-1	0.009901
620LB	11 dna:chromosome chromosome:UMD3.1:11:1:107310763:1 REF	AAAAGUUCGUUCAGGUUUUUCUG	bta-miR-2284y	NO		UGGCCAAAAAGUUCGUUCAGGUUUUUCUGUAAACCGGGAAAACCCAAACACACUUUUUGGCCA	83421414	83421436	- [Negative strand]	155	23	63	83421379	83421441	((((((<<<<<<--<<<--<<<<<<<<<<.....))))))))))..)))..))))))))))))	10	-30.8	-48.8889	42.8571	-1	-1	0.009901
620LB	23 dna:chromosome chromosome:UMD3.1:23:1:52530062:1 REF	AAAAGUUCGUUCAGGUUUUUCUG	bta-miR-2284y	NO		UUGGCCAAAAAGUUCGUUCAGGUUUUUCUGUAAGCUGUUACGGAAAAAAUCCAAACGAACAUUUUGGCUAA	31885304	31885326	+ [Positive strand]	155	23	71	31885297	31885367	(((((((<<<-<<<<<<<--<<<<<<<<<<(((....)))))).)))))))..))))))).))))))))))	10	-31.1	-43.8028	36.6197	-1	-1	0.009901
620LB	2 dna:chromosome chromosome:UMD3.1:2:1:137060424:1 REF	AAAACUGGAACGAACUUUUGGGC	bta-miR-2285aa	NO		UUGAGUUGAACAAAAAGUUCGUCCAGAUUUUUCCAUAAGAUGUUACAGAAAAACUGGAACGAACUUUUGGGCCAACCCAA	5205432	5205454	+ [Positive strand]	17	23	80	5205383	5205462	(((.((((..(.((((((((((((((.((((((..(((....)))..))>>>>>>>>->>>>>>>>>>->--)))).)))	1	-27.7	-34.625	37.5	-1	-1	0.009901
620LB	1 dna:chromosome chromosome:UMD3.1:1:1:158337067:1 REF	AAAACCGGAAUGAACUUUUUG	bta-miR-2285k	NO		CCUAAAAGUUCAUUUGGGUUUUUCUAUAACAUCUUGCAGAAAAACCGGAAUGAACUUUUUGG	80871211	80871231	- [Negative strand]	17	21	62	80871209	80871270	((.((((((((((((.(((((((((.(((....))).)))>>>>>>->>>>>>>>>>>>->)	6	-27.3	-44.0323	33.871	-1	-1	0.009901
620LB	29 dna:chromosome chromosome:UMD3.1:29:1:51505224:1 REF	AAAACCGGAAUGAACUUUUUG	bta-miR-2285k	NO		GGGAUGGGCAAAAAGUUUGCUUGGAUUUUUCUGUGAGAUAUUAUGGGAAAACCGGAAUGAACUUUUUGACUGACCC	10834225	10834245	+ [Positive strand]	17	21	76	10834178	10834253	(((.(.((((((((((((..((.(.(((((((((((....)))))))>>>>->->>-->>>>>>>>>>.)).))))	6	-25.9	-34.0789	40.7895	-1	-1	0.009901
620LB	13 dna:chromosome chromosome:UMD3.1:13:1:84240350:1 REF	AAAACCGGAAUGAACUUUUUG	bta-miR-2285k	NO		GGGUUAGCCAAAAAGUUAGUUCAGAUUUUUCCAUAGCAUCUCAUGGAAAAACCGGAAUGAACUUUUUGGCCAACCC	23904428	23904448	- [Negative strand]	17	21	76	23904419	23904494	(((((.(((((((((((.((((.(.(((((((((........)))))>>>>->->>>>->>>>>>>>>)).)))))	6	-34.9	-45.9211	40.7895	-1	-1	0.009901
620LB	13 dna:chromosome chromosome:UMD3.1:13:1:84240350:1 REF	AAAAACUUGAGUGAACUUUUGG	bta-miR-2285p	NO		GGGUUGGCCAAAUUGUUCAUUUGGGUUUUUCCGUAACAUCUUAUGGAAAAACUUGAGUGAACUUUUGGGUCAGCCC	36660353	36660374	+ [Positive strand]	10	22	76	36660307	36660382	(((((((((.((..(((((((..(((((((((((((....))))))>>>>>>>-->>>>>>>-->>->))))))))	2	-44.5	-58.5526	42.1053	-1	-1	0.009901
620LB	23 dna:chromosome chromosome:UMD3.1:23:1:52530062:1 REF	AAAAACUUGAGUGAACUUUUGG	bta-miR-2285p	NO		UGGGUUGGCCAAAAUGUUUAUUUUUUCUGUUUUUCUGUUAAGACAUGAUGGAAAAACUUGAGUGAACUUUUGGCCAACCCA	25977844	25977865	- [Negative strand]	10	22	81	25977835	25977915	((((((((((((((.((((((((.....((((((((((((.....))))))>>>>>>-->>>>>>>>>>>>>>))))))))	2	-40.7	-50.2469	35.8025	-1	-1	0.009901
620LB	3 dna:chromosome chromosome:UMD3.1:3:1:121430405:1 REF	AGAAUCUGGAUGAACUUUUUGG	bta-miR-2285t	AAAAAGUUCGUUCAGGUUUUU(5) AAAAAGUUCGUUCAGGUUUUUC(8) AAAAGUUCGUUCAGGUUUUUC(44) AAAAGUUCGUUCAGGUUUUUCU(86) AAAGUUCGUUCAGGUUUUUCU(12) AAAAGUUCGUUCAGGUUUUUCUG(155)	bta-miR-2284j/2285t-5p*(NA)	UGGGCUGGCCAAAAAGUUCGUUCAGGUUUUUCUGUACCAGCUUCCAGAAGAAUCUGGAUGAACUUUUUGGCCAACCCA	7929187	7929208	- [Negative strand]	1199	22	78	7929178	7929255	((((.(((((({{{{{{{{{{{{{{{{{{{{{{{..........))))>>>>>>>>>>>>>>>>>>>>>>))).))))	1	-50.1	-64.2308	46.1538	7929221	7929243	0.009901
620LB	19 dna:chromosome chromosome:UMD3.1:19:1:64057457:1 REF	CUAACCGUAACUUUGAAGUGCU	bta-miR-2336	NO		AAAUAGAAAGCAUUUCAAAGCUAAGGUUAUGGGUGGCAAUUUAUCCCUAACCGUAACUUUGAAGUGCUUUCUGUUU	22824681	22824702	+ [Positive strand]	32	22	76	22824635	22824710	((((((((((((((((((((.((.(((((.((((((....))))))->>>>>->>->>>>>>>>>>>>))))))))	1	-36.9	-48.5526	35.5263	-1	-1	0.009901
620LB	25 dna:chromosome chromosome:UMD3.1:25:1:42904170:1 REF	UGGAAGGCCUGGCUUUGCAGCGU	bta-miR-2387	NO		GCGGGCAAGGCCAAGAGGCCGGCUAGGCCCGAGCGUGGAGGGCCUGGAAGGCCUGGCUUUGCAGC	33439555	33439577	- [Negative strand]	15	23	65	33439556	33439620	((..(((((((((...((((..((((((((.........)))))>>>-->>>>>>>>>>>>>->>	1	-42	-64.6154	72.3077	-1	-1	0.009901
620LB	7 dna:chromosome chromosome:UMD3.1:7:1:112638659:1 REF	AUCACAUUGCCAGGGAUUUCC	bta-miR-23a	NO		GGGGUUCCUGGGGAUGGGAUUUGCUGCCUGUCACAAAUCACAUUGCCAGGGAUUUC	12981978	12981998	- [Negative strand]	1317	21	56	12981978	12982033	(..((((((((.((((.((((((.((.....)))))>>>->>>>->>>>>>>>-->	1	-26.4	-47.1429	53.5714	-1	-1	0.009901
620LB	4 dna:chromosome chromosome:UMD3.1:4:1:120829699:1 REF	AUCGCAUCAACACUCGUCUGU	bta-miR-2419-5p	NO		CCUCUAUGAUCGCAUCAACACUCGUCUGUUCUUAAAUAACAUUGAGAACAGGCGGGUGCUAAUACGAUCAUAGAGG	66346518	66346538	- [Negative strand]	39	21	76	66346470	66346545	((((((((<<<<-<<---<<<<<<<<<<<((((((......)))))))))))))))))...)).))))))))))))	1	-44.2	-58.1579	43.4211	-1	-1	0.009901
620LB	22 dna:chromosome chromosome:UMD3.1:22:1:61435874:1 REF	UUCAAGUAAUCCAGGAUAGGCU	bta-miR-26a	CCUAUUCUCGGUUACUUGCACG(4)	bta-miR-26a-3p*(NA)	CCUCGUUCAAGUAAUCCAGGAUAGGCUGUGCAGGUCCCAAGGGGCCUAUUCUCGGUUACUUGCACGCGG	11457915	11457936	+ [Positive strand]	76180	22	69	11457910	11457978	((.((<-<<<<<<<<<-<<<<<<<<<<.(...(....)..).))}}}}}}}}=}}}}}}}}}=}}}.))	2	-32.1	-46.5217	56.5217	11457954	11457976	0.009901
620LB	5 dna:chromosome chromosome:UMD3.1:5:1:121191424:1 REF	UUCAAGUAAUCCAGGAUAGGCU	bta-miR-26a	NO		CUGGAUUCAAGUAAUCCAGGAUAGGCUGUUUCCAUCUGUGAGGCCUAUUCUUGAUUACUUGUUUCUGG	55977936	55977957	+ [Positive strand]	76180	22	68	55977931	55977998	(..((--<<<<<<<<<-<<<<<<<<<<..............)))))))))).)))))))))..))..)	2	-30.64	-45.0588	42.6471	-1	-1	0.009901
620LB	2 dna:chromosome chromosome:UMD3.1:2:1:137060424:1 REF	UUCAAGUAAUUCAGGAUAGGUU	bta-miR-26b	CCUGUUCUCCAUUACUUGGCU(5)	bta-miR-26b-3p*(NA)	GGACCCAGUUCAAGUAAUUCAGGAUAGGUUGUGUGCUGUCCAGCCUGUUCUCCAUUACUUGGCUCGGGGGCC	107133408	107133429	+ [Positive strand]	10048	22	72	107133400	107133471	((.(((((<-<<<<<<<<--<<<<<<<<<<(.(......))))}}}}}}}}==}}}}}}}}}}}.)))..))	1	-31.4	-43.6111	54.1667	107133443	107133464	0.019802
620LB	7 dna:chromosome chromosome:UMD3.1:7:1:112638659:1 REF	UUCACAGUGGCUAAGUUCCG	bta-miR-27a-3p	AGGGCUUAGCUGCUUGUGAG(2) AGGGCUUAGCUGCUUGUGAGC(6)	bta-miR-27a-5p	GGGGAGCAGGGCUUAGCUGCUUGUGAGCAGGUCCACAUCAAAUCGUGUUCACAGUGGCUAAGUUCCGCCCCCC	12981796	12981815	- [Negative strand]	2536	20	73	12981789	12981861	((((.((={{{{{{{{{=={{={{{{{{(.(............).))>>>>>>>-->>>>>>>>>->).))))	1	-40	-54.7945	58.9041	12981833	12981853	0.009901
620LB	1 dna:chromosome chromosome:UMD3.1:1:1:158337067:1 REF	CACUAGAUUGAGAGCUCCUGGA	bta-miR-28-3p*(NA)	AAGGAGCUCACAGUCUAUUGA(78) AAGGAGCUCACAGUCUAUUGAG(41) AAGGAGCUCACAGUCUAUUGAGU(8)	bta-miR-28	CUUGCCCUCAAGGAGCUCACAGUCUAUUGAGUUGCCUUUCUGACUUUCCCACUAGAUUGAGAGCUCCUGGAGGGCAGG	79250542	79250563	- [Negative strand]	588	22	78	79250534	79250611	(((((((((={{{{{{{{={{{{{{{={{{(((........))))....>>->>>>>>>->>>>>>>>->>)))))))	1	-42.5	-54.4872	52.5641	79250581	79250601	0.009901
620LB	21 dna:chromosome chromosome:UMD3.1:21:1:71599096:1 REF	UAUGUGGGACGGUAAACCGCUU	bta-miR-299-3p*(NA)	NO		GAAAUGGUUUACCGUCCCACAUACAUUCUGAAUAUGUAUGUGGGACGGUAAACCGCUUC	67563608	67563629	+ [Positive strand]	29	22	59	67563572	67563630	(((.((((((((((((((((((((((.......)))>>>>>>>>>>>>>>>>>>>->>)	1	-39.8	-67.4576	44.0678	-1	-1	0.009901
620LB	4 dna:chromosome chromosome:UMD3.1:4:1:120829699:1 REF	UAGCACCAUCUGAAAUCGGUU	bta-miR-29a	ACUGAUUUCUUUUGGUGUUCA(2) UGAUUUCUUUUGGUGUUCAG(2)		AUGACUGAUUUCUUUUGGUGUUCAGAGUCAAUAUAAUUUUCUAGCACCAUCUGAAAUCGGUUAU	95402321	95402341	- [Negative strand]	1664	21	64	95402318	95402381	((({{{{{{{{{==={{{{{{{={(((...........)))>>>>>>>>--->>>>>>>>>>))	1	-24.9	-38.9062	32.8125	95402357	95402377	0.009901
620LB	4 dna:chromosome chromosome:UMD3.1:4:1:120829699:1 REF	UAGCACCAUUUGAAAUCAGUGUU	bta-miR-29b	NO		CUUCAGGAAGCUGGUUUCAUAUGGUGGUUUAGAUUUAAAUAGUGAUUGUCUAGCACCAUUUGAAAUCAGUGUUCUUGGGG	95402702	95402724	- [Negative strand]	83	23	80	95402694	95402773	(((((((((((((((((((.((((((..((((((.............)))>>>>>>>>>->>>>>>>>>>->>)))))))	2	-32.72	-40.9	38.75	-1	-1	0.009901
620LB	16 dna:chromosome chromosome:UMD3.1:16:1:81724687:1 REF	UAGCACCAUUUGAAAUCAGUGUU	bta-miR-29b	CUGGUUUCACAUGGUGGCUUAGA(7) CUGGUUUCACAUGGUGGCUUAGAU(5)	bta-miR-29b-5p*(NA)	CUUCUGGAAGCUGGUUUCACAUGGUGGCUUAGAUUUUUCCAUCUUUGUAUCUAGCACCAUUUGAAAUCAGUGUUUUAGGAG	77478084	77478106	+ [Positive strand]	83	23	81	77478033	77478113	(((((((((({{{{{{{{{={{{{{{={{={{{(..............)))>>>>>>>>>->>>>>>>>>>->>)))))))	2	-31.24	-38.5679	39.5062	77478043	77478066	0.009901
620LB	16 dna:chromosome chromosome:UMD3.1:16:1:81724687:1 REF	CUGGUUUCACAUGGUGGCUUAGA	bta-miR-29b-5p*(NA)	NO		GCUGGUUUCACAUGGUGGCUUAGAUUUUUCCAUCUUUGUAUCUAGCAUCAUUUGAAAUCAGU	77562009	77562031	+ [Positive strand]	7	23	62	77562008	77562069	(<<<<<<<<<-<<<<<<-<<-<<<(..............)))))))))))).))))))))))	2	-20.64	-33.2903	37.0968	-1	-1	0.009901
620LB	16 dna:chromosome chromosome:UMD3.1:16:1:81724687:1 REF	UGACCGAUUUCUCCUGGUGUU	bta-miR-29d-5p	NO		CUGAGCACCACCGGACCCAUCUCUUACACAGGCUGACCGAUUUCUCCUGGUGUUCAG	77562553	77562573	+ [Positive strand]	74	21	57	77562520	77562576	((((((((((..(((...(((..(((.......>>>-->>>--->>>>>>>>>>)))	2	-16.7	-29.2982	56.1403	-1	-1	0.069307
620LB	9 dna:chromosome chromosome:UMD3.1:9:1:105708250:1 REF	UGUAAACAUCCUCGACUGGAAGCU	bta-miR-30a-5p	NO		GAGCGGCUGUAAACAUCCUCGACUGGAAGCUGUGAGGCUGCAGAAAGGCUUUCAGUCGGAUGUUUGCAGCUGCC	10768323	10768346	- [Negative strand]	23161	24	74	10768279	10768352	(.(((((<<<<<<<<<<<--<<<<<<<<<<<.((......))....))))))))))))))))))))))))))))	1	-43.6	-58.9189	55.4054	-1	-1	0.009901
620LB	14 dna:chromosome chromosome:UMD3.1:14:1:84648390:1 REF	UGUAAACAUCCUACACUCAGCU	bta-miR-30b-5p	NO		GUAAACAUCCUACACUCAGCUGUAACACACGAGUCGGCUGGGAGGUGGAUGUUUAC	8084737	8084758	+ [Positive strand]	619	22	56	8084738	8084793	<<<<<<<<<<-<<-<<<<<<<(..((......))))))))))..))))))))))))	1	-25.5	-45.5357	50	-1	-1	0.009901
620LB	9 dna:chromosome chromosome:UMD3.1:9:1:105708250:1 REF	UGUAAACACCCUACACUCUCAGC	bta-miR-30c	NO		GUAAACACCCUACACUCUCAGCUGUGCACAGUGAGAAAGCUGGGAGAAGGCUGUUUAC	10730977	10730999	- [Negative strand]	988	23	58	10730940	10730997	<<<<<<<-<<<---<<<<<<<<(...(.....)....))))))))).))).)))))))	1	-23.3	-40.1724	50	-1	-1	0.019802
620LB	3 dna:chromosome chromosome:UMD3.1:3:1:121430405:1 REF	UGUAAACAUCCUACACUCUCAGC	bta-miR-30c	CUGGGAGAGGGUUGUUUACUCC(4)	bta-miR-30c-3p*(NA)	GUAAACAUCCUACACUCUCAGCUGUGAGCUCGAGGUGGCUGGGAGAGGGUUGUUUAC	106059415	106059437	- [Negative strand]	2349	23	57	106059379	106059435	<<<<<<<-<<<---<<<<<<<<..(.........)..)))))))).))).)))))))	1	-23.3	-40.8772	52.6316	106059378	106059396	0.009901
620LB	14 dna:chromosome chromosome:UMD3.1:14:1:84648390:1 REF	UGUAAACAUCCCCGACUGGAAGCU	bta-miR-30d	NO		GUAAACAUCCCCGACUGGAAGCUGUACCACACAGCUAAGCUUUCAGUCAGAUGUUUGC	8080297	8080320	+ [Positive strand]	6701	24	58	8080298	8080355	<<<<<<<<<---<<<<<<<<<<<..............))))))))))).)))))))))	1	-25.04	-43.1724	48.2759	-1	-1	0.009901
620LB	8 dna:chromosome chromosome:UMD3.1:8:1:113384836:1 REF	AGGCAAGAUGCUGGCAUAGCUGU	bta-miR-31	UGCUAUGCCAACAUAUUGCCAU(4)	bta-miR-31-3p*(NA)	GGAGAGGAGGCAAGAUGCUGGCAUAGCUGUUGAACUGCGAACCUGCUAUGCCAACAUAUUGCCAUCUCUCU	22534821	22534843	+ [Positive strand]	61	23	71	22534814	22534884	((((((.-<<<<<-<<<-<<<<<<<<<-<<(........))).=}}}}}}}}}=}}}=}}}}}==))))))	1	-36.9	-51.9718	50.7042	22534857	22534879	0.009901
620LB	8 dna:chromosome chromosome:UMD3.1:8:1:113384836:1 REF	AAAAGCUGGGUUGAGAGGGCGA	bta-miR-320a	NO		CCUCCGCCUUCUCUUCCCGGUUCUUCCCGGAGUCGGGAAAAGCUGGGUUGAGAGGGCGAAAAAGG	70060389	70060410	- [Negative strand]	295	22	65	70060382	70060446	(((.(((((((((..(((((((.((((((....))))>>->>>>>>>-->>>>>>>>>-...)))	2	-38.9	-59.8462	60	-1	-1	0.009901
620LB	15 dna:chromosome chromosome:UMD3.1:15:1:85296676:1 REF	CCUCUGGGCCCUUCCUCCAG	bta-miR-326	NO		CUGUUGGGCUGGAGGCAGGGCCUUUGUGAAGGCGGGUUGUGCUCAGAUCGCCUCUGGGCCCUUCCUCCAGCCCAGAG	55314025	55314044	- [Negative strand]	8	20	77	55314017	55314093	((.((((((((((((.(((((((....((.((((..(((....)))..))>>>>->>>>>>>->>>>>>>)))))))	1	-50.8	-65.974	64.9351	-1	-1	0.009901
620LB	18 dna:chromosome chromosome:UMD3.1:18:1:66004023:1 REF	CUGGCCCUCUCUGCCCUUCCGU	bta-miR-328	NO		GGAGCGGGGGGGCAGGAGGGGCUCAGGGAGAUAGUGUGUGCUGCCCCUGGCCCUCUCUGCCCUUCCGUCCC	34957620	34957641	- [Negative strand]	76	22	71	34957616	34957686	((..(((((((((((..(((((.(((((.(.((((....)))))))>>>>>>>>-->>>>>>>>>>>-.))	1	-51.7	-72.8169	71.831	-1	-1	0.009901
620LB	25 dna:chromosome chromosome:UMD3.1:25:1:42904170:1 REF	UCCCUGUCCUCCAGGAGCUCA	bta-miR-339b	NO		GCUGUCCCUGUCCUCCAGGAGCUCACUUGGUCCGGCCGUGCGCUCCUCGAGGCCAGAGC	42294011	42294031	+ [Positive strand]	108	21	59	42294007	42294065	(((.---<<<-<<<<-<<<<<<-<<(..((.....))))).)))))).)))).))))))	4	-26.6	-45.0847	69.4915	-1	-1	0.059406
620LB	X dna:chromosome chromosome:UMD3.1:X:1:148823899:1 REF	CCUCAGUCAGCCUUGUGGAUGU	bta-miR-3431	NO		UCAGUCAGCCUUGUGGAUGUAUGUUCUGCAGACCUGACAUCUAGAGGACUGACUGA	34662715	34662736	- [Negative strand]	63	22	56	34662678	34662733	<<<<<<<<<<<<-<<<<<<<..(((.....)))...))))))))))).))))))))	1	-25.1	-44.8214	48.2143	-1	-1	0.009901
620LB	21 dna:chromosome chromosome:UMD3.1:21:1:71599096:1 REF	UGCGGGAUCUUUAGUUGUGGUG	bta-miR-3432a	NO		UCAUGGUGUGCGGGAUCUUUAGUUGUGGUGUGCAAACUCUCAGUUGCAGCUUGUGGGAUCCAGUUCCAUGA	55746836	55746857	- [Negative strand]	176	22	71	55746794	55746864	((((((..-<<-<<<<<<<-<<<<<--<<<.(......).)).)..)))))...))))))).)).))))))	3	-26	-36.6197	49.2958	-1	-1	0.009901
620LB	25 dna:chromosome chromosome:UMD3.1:25:1:42904170:1 REF	UGCGGGAUCUUUAGUUGUGGUG	bta-miR-3432a	NO		UGCGGGAUCUUUAGUUGUGGUGUGUGAAUUCUUAGUUGCAGCAACUAAAGAUCCCUCA	34409336	34409357	- [Negative strand]	176	22	58	34409299	34409356	<<-<<<<<<<<<<<<<<<-<<<..(((....)))..))).))))))))))))))).))	3	-25.5	-43.9655	43.1034	-1	-1	0.009901
620LB	16 dna:chromosome chromosome:UMD3.1:16:1:81724687:1 REF	UGGCAGUGUCUUAGCUGGUUGUU	bta-miR-34a	NO		UUUCUUUGGCAGUGUCUUAGCUGGUUGUUGUGAGUAAUAAUGCAGGAAGCAAUCAGCAAGUAUACUGCCCUAGAAG	45197411	45197433	+ [Positive strand]	78	23	76	45197405	45197480	(((((.-<<<<<<<<<<<-<<<<<<<<<<....(((....)))....))))))))))))).))))))))..)))))	1	-33	-43.4211	42.1053	-1	-1	0.009901
620LB	15 dna:chromosome chromosome:UMD3.1:15:1:85296676:1 REF	AAUCACUAGUUCCACUGCCAUC	bta-miR-34b-3p*(NA)	NO		GGCAGUGUAAUUAGCUGAUUGUACUCUCAUGCUUACAAUCACUAGUUCCACUGCC	22134775	22134796	+ [Positive strand]	9	22	55	22134739	22134793	(((((((.((((((.((((((((..(....)..)))>>>>>>>>>>>->>>>>>>	1	-25.7	-46.7273	43.6364	-1	-1	0.009901
620LB	15 dna:chromosome chromosome:UMD3.1:15:1:85296676:1 REF	AGGCAGUGUAGUUAGCUGAUUGC	bta-miR-34c	NO		UUACUAGGCAGUGUAGUUAGCUGAUUGCUAAUAAUACCAAUCACUAACCACACGGCCAGGUAA	22135438	22135460	+ [Positive strand]	36	23	63	22135433	22135495	(((((-<<<-<<<<-<<<<<-<<<<<<-((....)).))))))))))).)))).))).)))))	1	-25.1	-39.8413	41.2698	-1	-1	0.009901
620LB	X dna:chromosome chromosome:UMD3.1:X:1:148823899:1 REF	UCCCCCAGGUGUGAUUCUGAUU	bta-miR-361-3p*(NA)	UUAUCAGAAUCUCCAGGGGUACU(6) UUAUCAGAAUCUCCAGGGGUAC(76) UUAUCAGAAUCUCCAGGGGUA(18)	bta-miR-361	GGGAGCUUAUCAGAAUCUCCAGGGGUACUUAUAAUUUGAAAAAGUCCCCCAGGUGUGAUUCUGAUUUGCUUCC	74328465	74328486	+ [Positive strand]	965	22	73	74328421	74328493	((((((=={{{{{{{{{={{={{{{={{((...........)))>->>>>->>--->>>>>>>>>-.))))))	1	-34.6	-47.3973	43.8356	74328427	74328449	0.009901
620LB	X dna:chromosome chromosome:UMD3.1:X:1:148823899:1 REF	AAUCCUUGGAACCUAGGUGUGAGU	bta-miR-362-5p	NO		CCUCUCGAAUCCUUGGAACCUAGGUGUGAGUGCUGUUCUAGUGCAACACACCUAUUCAAGGAUUCAAAGAGG	92898446	92898469	+ [Positive strand]	78	24	72	92898439	92898510	(((((.(<<<<<<<<<<---<<<<<<<<-<-.(((...)))..)..)))))))))))))))))))..)))))	1	-35.2	-48.8889	47.2222	-1	-1	0.009901
620LB	X dna:chromosome chromosome:UMD3.1:X:1:148823899:1 REF	AAUUGCACGGUAUCCAUCUGCG	bta-miR-363	CGGGUGGAUCACGAUGCAAUUU(2)		UGCUGUUGUCGGGUGGAUCACGAUGCAAUUUUGAUUAGUAUAAUAGGAGAAAAAUUGCACGGUAUCCAUCUGCGAACCGCA	17917705	17917726	- [Negative strand]	48	22	81	17917697	17917777	(((.(((..{{{{{{{{{=={{={{{{{{{{(..(((......)))....))>>>>>>>>>-->>>>>>>>>--))).)))	1	-28.9	-35.679	43.2099	17917746	17917767	0.009901
620LB	21 dna:chromosome chromosome:UMD3.1:21:1:71599096:1 REF	GCCUGCUGGGGUGGAACCUGGU	bta-miR-370	NO		GCAGAGAAGCCAGGUCACGUCUCUGCAGUUACACCGCUCACGAGUGCCUGCUGGGGUGGAACCUGGUCUGUCUGU	67457284	67457305	+ [Positive strand]	66	22	75	67457239	67457313	(((((.(..((((((..(..(((.((((...(((((....)).))>->>>>->>>-->-->>>>>>-.).)))))	1	-35.7	-47.6	60	-1	-1	0.009901
620LB	2 dna:chromosome chromosome:UMD3.1:2:1:137060424:1 REF	UUUGUUCGUUCGGCUCGCGUGA	bta-miR-375	NO		CCCGCCCCGCGACGAGCCCCUCGCACAAACCGGACCUGAGCGUUUUGUUCGUUCGGCUCGCGUGAGGCAGGG	107667524	107667545	- [Negative strand]	660	22	72	107667516	107667587	((((((.((((.((((((...((.(((((.((........)).>>>>>->>--->>>>>>>>>>-))).)))	1	-34.3	-47.6389	69.4444	-1	-1	0.019802
620LB	21 dna:chromosome chromosome:UMD3.1:21:1:71599096:1 REF	UAUACAAGGGCAAGCUCUCUGU	bta-miR-381	NO		UGGUACUCAGAGCGAGGUUGCCCUUUGUAUAUUCGGUUUUUUGAUGUAGAAUAUACAAGGGCAAGCUCUCUGUGAGUAUCA	67583121	67583142	+ [Positive strand]	200	22	81	67583070	67583150	(((((((((.((.(((.((((((((.((((((((.(((....)))...)))>>>>>>>>>>>>>->>>->>->))))))))	1	-42.9	-52.963	41.9753	-1	-1	0.009901
620LB	21 dna:chromosome chromosome:UMD3.1:21:1:71599096:1 REF	GAAUGUUGCUCGGUGAACCCCU	bta-miR-409a-3p*(NA)	AGGUUACCCGAGCAACUUUGC(16) AGGUUACCCGAGCAACUUUGCA(3) AGGUUACCCGAGCAACUUUGCAU(15)	bta-miR-409a	GGAGAGGUUACCCGAGCAACUUUGCAUCUGGACGACGAAUGUUGCUCGGUGAACCCCUUU	67603292	67603313	+ [Positive strand]	131	22	60	67603256	67603315	((((={{{{=={{{{{{{{{{{{{{........).)>>>->>>>>>>>>-->>>>->>))	1	-24.8	-41.3333	53.3333	67603260	67603281	0.009901
620LB	21 dna:chromosome chromosome:UMD3.1:21:1:71599096:1 REF	AUAGUAGACCGUAUAGCGUACG	bta-miR-411a	UAUGUAACACGGUCCACUAAC(61)	bta-miR-411a-3p*(NA)	GAGAGAUAGUAGACCGUAUAGCGUACGCUUUAUCUGUGACGUAUGUAACACGGUCCACUAACCCUC	67563112	67563133	+ [Positive strand]	388	22	66	67563107	67563172	(((.(-<<<<-<<<<<<-<-<<<<<<<(.........).))}}}}}=}=}}}}}}=}}}}=}.)))	1	-23.1	-35	46.9697	67563148	67563169	0.019802
620LB	21 dna:chromosome chromosome:UMD3.1:21:1:71599096:1 REF	GGUUGAUCAGAGAACAUACAUU	bta-miR-411c-5p	NO		GAUAGGGGAGUGGAUGGUUGAUCAGAGAACAUACAUUUUGUCAAUGAUGUAUGUCAACUGAUCCACAGUCCCUCCCUAUC	67589488	67589509	+ [Positive strand]	112	22	80	67589473	67589552	(((((((.((.((((-<<-<<<<<<---<<<<<<<<<........)))))))))...)))))).)).)))))))))))))	1	-36.8	-46	43.75	-1	-1	0.009901
620LB	21 dna:chromosome chromosome:UMD3.1:21:1:71599096:1 REF	UGGUCGACCAGUUGGAAAGU	bta-miR-412-5p*(NA)	NO		GGACGGAUGGUCGACCAGUUGGAAAGUAAUUGUUUCUAAUGUACUUCACCUGGUCCACUAGCUGUCC	67603405	67603424	+ [Positive strand]	10	20	67	67603398	67603464	((((((.<<<<-<<<<<<-<<<--<<<(((((....)))).))))))).)))))).)))).))))))	1	-25.7	-38.3582	47.7612	-1	-1	0.009901
620LB	X dna:chromosome chromosome:UMD3.1:X:1:148823899:1 REF	AUCAACAGACAUUAAUUGGGC	bta-miR-421	NO		GUAGGCCUCAUUAAAUGUUUGUUGAAUGAAAAAAUGAAUCAUCAACAGACAUUAAUUGGGCGCCUGC	82024126	82024146	+ [Positive strand]	6	21	67	82024086	82024152	((((((((((...((((((((((((.(((.........))>>>>>>>>>>>>>--->>>>-))))))	1	-35.2	-52.5373	37.3134	-1	-1	0.009901
620LB	X dna:chromosome chromosome:UMD3.1:X:1:148823899:1 REF	CAGCAGCAAUUCAUGUUUUGA	bta-miR-424-5p	NO		AGCAGCAAUUCAUGUUUUGAAGUGCUUUAAACGGUUCAAAACGUGAGGCGCUGCU	18185494	18185514	- [Negative strand]	11	21	55	18185458	18185512	<<<<<<--<<<<<<<<<<<<(.((.......)).)))))))))))))..))))))	2	-26.7	-48.5455	43.6364	-1	-1	0.009901
620LB	16 dna:chromosome chromosome:UMD3.1:16:1:81724687:1 REF	UAAUACUGUCUGGUAAUGCCGU	bta-miR-429	NO		GUCUUACCAGACACGGUUAGAUCUGGUCCUUCUGUCUAAUACUGUCUGGUAAUGC	52520100	52520121	- [Negative strand]	105	22	55	52520102	52520156	((.((((((((((..(((((((..((....)).)))>>>>-->>>>>>>>>>->>	1	-21.4	-38.9091	45.4545	-1	-1	0.009901
620LB	X dna:chromosome chromosome:UMD3.1:X:1:148823899:1 REF	UUUUGCGAUGUGUUCCUAAU	bta-miR-450a	NO		AUGCUAAACUAUUUUUGCGAUGUGUUCCUAAUAUGCAGUAUAAAUAUAUUGGGAGCAUUUUGCAUGCAU	18179127	18179146	- [Negative strand]	95	20	69	18179089	18179157	((((........---<<<<<-<<<<<<<<<<<(((.........)))))))))))))).))))).))))	2	-22.1	-32.029	31.8841	-1	-1	0.009901
620LB	19 dna:chromosome chromosome:UMD3.1:19:1:64057457:1 REF	AAACCGUUACCAUUACUGAGU	bta-miR-451	NO		UUGGGGUGGCGAGGAAACCGUUACCAUUACUGAGUUUAGUAAUGGUAACGGUUCUCUUGCUGCACCCAG	20796895	20796915	- [Negative strand]	65	21	69	20796860	20796928	((((((..(((((.-<<<<<<<<<<<<<<<<<---.)))))))))))))))))..)))))..).)))))	1	-46.5	-67.3913	49.2754	-1	-1	0.009901
620LB	8 dna:chromosome chromosome:UMD3.1:8:1:113384836:1 REF	UAUGUGCCUUUGGACUACAUCGU	bta-miR-455-5p	NO		GUAUGUGCCUUUGGACUACAUCGUGGAAGCCAGCACCAUGCAGUCCAUGGGCAUAUAC	105147062	105147084	+ [Positive strand]	259	23	58	105147061	105147118	(<<<<<<<<<-<<<<<<-<<<-<<(........))).))).)))))).))))))))))	1	-29.4	-50.6897	51.7241	-1	-1	0.009901
620LB	8 dna:chromosome chromosome:UMD3.1:8:1:113384836:1 REF	AGUGGGGAACCCUUCCAUGAGGA	bta-miR-491	NO		GGGUAGUGGGGAACCCUUCCAUGAGGAGUAGAACACUCCUUAUGCAAGAUUCCCUUCUACCU	23661732	23661754	- [Negative strand]	7	23	62	23661696	23661757	((((<<-<<<<<<--<<<-<<<<<<<<((.....)))))))))).))).)))))).))))))	1	-33.1	-53.3871	50	-1	-1	0.009901
620LB	21 dna:chromosome chromosome:UMD3.1:21:1:71599096:1 REF	UGAAACAUACACGGGAAACCUCU	bta-miR-494	NO		UGAAGGAGAGGUUAUCCGUGUUGUCUUCUCUUUAUUUAUGAUGAAACAUACACGGGAAACCUCUUUUUUA	67569725	67569747	+ [Positive strand]	73	23	70	67569684	67569753	(((((((((((((.((((((((((.(((((.........))->>>>>>->>>>>>>->>>>>>>))))))	1	-28.2	-40.2857	35.7143	-1	-1	0.009901
620LB	19 dna:chromosome chromosome:UMD3.1:19:1:64057457:1 REF	CAGCAGCACACUGUGGUUUGUA	bta-miR-497	NO		CCCGCCCCAGCAGCACACUGUGGUUUGUACGGCACUGUGGCCACGUCCAAACCACACUGUGGUGUUAGAGCGAGGGUGGG	27441719	27441740	- [Negative strand]	72	22	80	27441667	27441746	(((((((<<<<<-<<<<-<<<<<<<<<-<((((......)))..)).))))))))).)))).)))).....).)))))))	1	-39.8	-49.75	62.5	-1	-1	0.009901
620LB	13 dna:chromosome chromosome:UMD3.1:13:1:84240350:1 REF	UUAAGACUUGCAGUGAUGUUU	bta-miR-499	NO		GGCGGCCGUUAAGACUUGCAGUGAUGUUUAACUCCUCUCCACGUGAACAUCACAGCAAGUCUGUGCUGCU	64900493	64900513	+ [Positive strand]	37	21	70	64900485	64900554	((((((..---<<<<<<<<-<<<<<<<<<(.............)))))))))).))))))))..))))))	1	-31.52	-45.0286	51.4286	-1	-1	0.009901
620LB	X dna:chromosome chromosome:UMD3.1:X:1:148823899:1 REF	AAUGCACCUGGGCAAGGAUUCU	bta-miR-502a	UAAUCCUUGCUACCUGGGUGAGA(11) UAAUCCUUGCUACCUGGGUGAG(2)	bta-miR-500/502a-5p*(NA)	CCUCUCUAAUCCUUGCUACCUGGGUGAGAGUGCUUUCUGAAUGCAAUGCACCUGGGCAAGGAUUCUGAGAGAGG	92899748	92899769	+ [Positive strand]	58	22	74	92899704	92899777	(((((({{{{{{{{{{==={=={{{{===.(((.........))>--->>>>-->>>>>>>>>>--.)))))))	1	-34.9	-47.1622	51.3513	92899710	92899733	0.009901
620LB	X dna:chromosome chromosome:UMD3.1:X:1:148823899:1 REF	AGACCCUGGUCUGCACUCUGUCU	bta-miR-504	NO		UGGGAGACCCUGGUCUGCACUCUGUCUGUAUGCUUACUGAAGGGAGCGCAGGGCAGGGUUUCCCA	22083737	22083759	- [Negative strand]	25	23	65	22083698	22083762	((((<<<<<<<<-<<<<<-<<<<-<<-(((....))).))..)))).))))).))))))))))))	1	-41.4	-63.6923	58.4615	-1	-1	0.009901
620LB	X dna:chromosome chromosome:UMD3.1:X:1:148823899:1 REF	UCAACACUUGCUGGUUUCCUCU	bta-miR-505	GGGAGCCAGGAAGUAUUGAUGUU(2)		GCACCCAGUGGGGGAGCCAGGAAGUAUUGAUGUUUCUACCAGUUUAGCGUCAACACUUGCUGGUUUCCUCUCUGGAGC	23387302	23387323	- [Negative strand]	24	22	78	23387294	23387371	((..((((.(({{{{{{{{{={{{{={{{{{{{{...........))))>>>>->>>>->>>>>>>>>>>-)))).))	1	-39.5	-50.641	52.5641	23387337	23387359	0.009901
620LB	X dna:chromosome chromosome:UMD3.1:X:1:148823899:1 REF	UGUGACAGAUUGAUAACUGAAA	bta-miR-542-3p*(NA)	UCGGGGAUCAUCAUGUCACGAGA(3)		CUCAGACAUCUCGGGGAUCAUCAUGUCACGAGAUACCACUGUGCACUUGUGACAGAUUGAUAACUGAAAGGUCUGGG	18180151	18180172	- [Negative strand]	35	22	77	18180142	18180218	(((((((...{{{{=={{{{==={{{{{{{{{=(((....)))..))>>>>>>>--->>>>-->>>>--.)))))))	1	-32.9	-42.7273	48.0519	18180185	18180207	0.009901
620LB	7 dna:chromosome chromosome:UMD3.1:7:1:112638659:1 REF	UAUGUUGGACAACGUGGAUAGC	bta-miR-6120-3p	NO		UUACGGUCCUGUUCCCGUUUUUCACAUGUGUACUGAUGUUUGAUCAUAUGUUGGACAACGUGGAUAGCACCCGUGA	45882345	45882366	+ [Positive strand]	54	22	76	45882299	45882374	((((((..((((((.((((.((((((((((.((....)).....))>>>>->>>>->>>>->>>>>>-..))))))	1	-24.3	-31.9737	44.7368	-1	-1	0.029703
620LB	5 dna:chromosome chromosome:UMD3.1:5:1:121191424:1 REF	UCCGAGCCUGGGUCUCCCUCU	bta-miR-615-3p*(NA)	NO		GGGCGGGAGGGGGGUCCCCGGUGCUCGGAUCUCGAGGGUGCUUAUUGUUCGGUCCGAGCCUGGGUCUCCCUCUCCCCCC	26157891	26157911	- [Negative strand]	10	21	79	26157884	26157962	(((.((((((((((..(((((.((((((((..((((.(.......).)))))>>>>>>>>>>>>-->>>>>>>))))))	1	-53	-67.0886	70.8861	-1	-1	0.009901
620LB	10 dna:chromosome chromosome:UMD3.1:10:1:104305016:1 REF	UCUCAGGGUCCGUGAGCUCCUCG	bta-miR-6517	NO		CCGCCGGUUCUCAGGGUCCGUGAGCUCCUCGGCGUACUCGGAGAACAUUCGCCGGAACUCCGGGUCCUGGAAGGCGG	42712643	42712665	+ [Positive strand]	8	23	77	42712635	42712711	(((((...<<-<<<<--<<<-<<<-<<<--<(((...............))))))).))))))..)))))).)))))	1	-38.76	-50.3377	67.5325	-1	-1	0.029703
620LB	21 dna:chromosome chromosome:UMD3.1:21:1:71599096:1 REF	UCGGAAUUGUUUGUGUACCUGU	bta-miR-6522	AAGUACACAAACAAUUCCAAGU(3) AGUACACAAACAAUUCCAAGU(5)	bta-miR-6522-3p*(NA)	AUGUGUGUACUCGGAAUUGUUUGUGUACCUGUUUUCAAAUUCCAAGUACACAAACAAUUCCAAGUACACACAU	43809630	43809651	+ [Positive strand]	42	22	73	43809620	43809692	((((((((((<-<<<<<<<<<<<<<<<<-<<-..........))=}}}}}}}}}}}}}}}}=}}}))))))))	1	-40.2	-55.0685	35.6164	43809664	43809685	0.009901
620LB	21 dna:chromosome chromosome:UMD3.1:21:1:71599096:1 REF	AUAAUACAUGGUUAACCUCUCU	bta-miR-655	NO		AUAUUUGAGGAGAGGUUAUCCGUGUUAUGUUCGCUUGGCUCAUCAUGAAUAAUACAUGGUUAACCUCUCUUUGAAUAU	67587375	67587396	+ [Positive strand]	17	22	78	67587327	67587404	(((((..(((((((((((.((((((..((((((..(((....))))))>>>-->>>>>>->>>>>>>>>>)..)))))	1	-34.1	-43.718	35.8974	-1	-1	0.009901
620LB	X dna:chromosome chromosome:UMD3.1:X:1:148823899:1 REF	UACCCAUUGCAUAUCGGAGCUGU	bta-miR-660	NO		CUCCCGUACCCAUUGCAUAUCGGAGCUGUGAAUUCUCAAAGCACCUCCUAUGUGCAUGGAUUACAGGAG	92901865	92901887	+ [Positive strand]	763	23	69	92901859	92901927	((((.(<<-<<<<-<<<<<<-<<<<-<<<...........))).)))).))))))))))..))).))))	1	-26.1	-37.8261	49.2754	-1	-1	0.009901
620LB	16 dna:chromosome chromosome:UMD3.1:16:1:81724687:1 REF	UAUUCAUUUAUCUCCCAGCCUACA	bta-miR-664b	NO		AGGCUAGGAGAAAUGAUUGGAUAGAAAAUUUUAUUCUAUUCAUUUAUCUCCCAGCCU	24379876	24379899	- [Negative strand]	88	24	57	24379878	24379934	(((((.(((((..(((.(((((((((.......)))>>>>>>->>>>>>>>->>>>>	1	-23.9	-41.9298	33.3333	-1	-1	0.009901
620LB	4 dna:chromosome chromosome:UMD3.1:4:1:120829699:1 REF	UCCGGUUCUCAGGGCUCCACC	bta-miR-671-3p*(NA)	NO		GGAAGAGGAGGAAGCCCUGGAGGGGCUGGAGGUGAUGGAUGUUUUCCUCCGGUUCUCAGGGCUCCACCUUUUCC	114614969	114614989	+ [Positive strand]	11	21	74	114614922	114614995	((((((((.(((.((((((..(((((((((((.(((....)))..))>>>>>>>>>>>>>>>>>>->>))))))	1	-45.4	-61.3514	59.4595	-1	-1	0.009901
620LB	7 dna:chromosome chromosome:UMD3.1:7:1:112638659:1 REF	UGGAAGACUAGUGAUUUUGUUGUU	bta-miR-7	NO		GCUGUGUGGAAGACUAGUGAUUUUGUUGUUCUGAUGUACUAUGACAACAAGUCACAGCUUCCUCAUAGC	20584185	20584208	- [Negative strand]	4164	24	69	20584145	20584213	((((((-<<<<<-<<-<<<<<<<-<<<<<<.((......)).)))))))))))))))))))).))))))	3	-30	-43.4783	42.029	-1	-1	0.009901
620LB	21 dna:chromosome chromosome:UMD3.1:21:1:71599096:1 REF	UGGAAGACUAGUGAUUUUGUUGUU	bta-miR-7	NO		GGAAGACUAGUGAUUUUGUUGUUGUCUCCUGCGCUCAACAACAAGUCCCAGUCUGCC	19989084	19989107	+ [Positive strand]	4164	24	57	19989085	19989141	<<-<<<<<-<-<<<<<-<<<<<<(...........))))))))))))).))))).))	3	-18.3	-32.1053	49.1228	-1	-1	0.019802
620LB	8 dna:chromosome chromosome:UMD3.1:8:1:113384836:1 REF	UGGAAGACUAGUGAUUUUGUUGUU	bta-miR-7	NO		GUGUGGAAGACUAGUGAUUUUGUUGUUUUUAGAUAACUGAAUCGACAACAAAUCACAGUCUGCCAUAU	78575594	78575617	- [Negative strand]	4164	24	68	78575552	78575619	(((<<<-<<<<<-<<<<<<<-<<<<<<(((((....)))))..)))))))))))))))))).))))))	3	-28.3	-41.6176	35.2941	-1	-1	0.009901
620LB	18 dna:chromosome chromosome:UMD3.1:18:1:66004023:1 REF	UGAGACCUCCGGGUUCUGAGCU	bta-miR-769	NO		CUCUGACCUGAGACCUCCGGGUUCUGAGCUGUGAUGUUGCUUCCCAGCUGGGAUCUCUGGGGUCUCGGUUCAGGG	53945906	53945927	+ [Positive strand]	37	22	75	53945898	53945972	((((((.(<<<<<<<<<-<<<-<<<-<<<<(.((.......)).))))).))).))).)))))))))).))))))	1	-42.5	-56.6667	60	-1	-1	0.009901
620LB	20 dna:chromosome chromosome:UMD3.1:20:1:72042655:1 REF	UAGGAUUUGGAAAGAUUGCU	bta-miR-7858-5p*(NA)	NO		CCAGCUAGGAUUUGGAAAGAUUGCUUUGAAUUUGUAGAUCAACGCAAUUCUUCAAAAUCUUAGCUGG	10187829	10187848	- [Negative strand]	35	20	67	10187786	10187852	(((((<<<<<<<<-<<<--<<<<<-((((.........)))).)))))..))).)))))))))))))	1	-30.4	-45.3731	37.3134	-1	-1	0.009901
620LB	10 dna:chromosome chromosome:UMD3.1:10:1:104305016:1 REF	AAAAACUGGCAGCUUCAUGUA	bta-miR-7859	NO		GGUUGAGUCAUGUGAAAUUACCAGUAUUUGUCUGCUUUGACCUACAAAAACUGGCAGCUUCAUGUAAUUCAGCC	85658727	85658747	+ [Positive strand]	7	21	74	85658682	85658755	((((((((.(((((((.((.(((((.(((((..(......)..))>>>->>>>>->>->>>>>>>-))))))))	1	-24.9	-33.6486	40.5405	-1	-1	0.009901
620LB	9 dna:chromosome chromosome:UMD3.1:9:1:105708250:1 REF	UGGUGCUCCCUGGAGCUGAGC	bta-miR-7862	NO		GCGUCGCACAGCUCCAGGGGACGCCGUUCCUGUCCUGGACUAUGUGAGUGGUGCUCCCUGGAGCUGAGCAGCGC	61455917	61455937	- [Negative strand]	7	21	74	61455911	61455984	((((.((.(((((((((((..(((((((((.(((...)))...).)))>>>>>-->>>>>>>>>>>->>.))))	1	-45.3	-61.2162	66.2162	-1	-1	0.009901
620LB	7 dna:chromosome chromosome:UMD3.1:7:1:112638659:1 REF	CUGCCCUGGCCCGAGGGACCGACU	bta-miR-874	NO		CGGCCCCACGCACCAGGGUAAGAGAGACUCACUUCCUGCCCUGGCCCGAGGGACCG	50687432	50687455	- [Negative strand]	12	24	56	50687434	50687489	(((.(((.((..((((((((.(..((.....))..>>>>>>>>>-->>->>>->>>	1	-27.4	-48.9286	69.6429	-1	-1	0.009901
620LB	X dna:chromosome chromosome:UMD3.1:X:1:148823899:1 REF	UAUUGCACUUGUCCCGGCCUGU	bta-miR-92a	NO		UUCAUUCAUGGGUGGGGAUUUGUUGCACUGCUUGUGUUAUAUAUAAAGUAUUGCACUUGUCCCGGCCUGUGGAAGAA	17917863	17917884	- [Negative strand]	4089	22	77	17917855	17917931	(((.(((((((((.(((((..((.(((.(((((((((...)))).)))>>->>>>>-->>>>>->>>>>>))).)))	2	-32.4	-42.0779	42.8571	-1	-1	0.009901
620LB	25 dna:chromosome chromosome:UMD3.1:25:1:42904170:1 REF	CAAAGUGCUGUUCGUGCAGGUAG	bta-miR-93	NO		GGGGCUCCAAAGUGCUGUUCGUGCAGGUAGUGUGAUCACCUGACCUACUGCUGAGCCAGCACUUCCCGAGCCCC	36892259	36892281	+ [Positive strand]	304	23	74	36892252	36892325	(((((((--<<<<<<<<<<<<-<<<<-<<<.((.(.....).))))))))))))).))))))))...)))))))	1	-37.3	-50.4054	60.8108	-1	-1	0.009901
620LB	6 dna:chromosome chromosome:UMD3.1:6:1:119458736:1 REF	UUCAACGGGUAUUUAUUGAGC	bta-miR-95	NO		GGGCGCUCAAUAAAUGUUUGUUGAAUUGAGAUGCGCUAAAUUCAACGGGUAUUUAUUGAGCACCC	119145916	119145936	- [Negative strand]	50	21	65	119145911	119145975	(((.((((((((((((..(((((((((.((.....)).))>>>>>>>-->>>>>>>>>>>>.)))	1	-33.3	-51.2308	41.5385	-1	-1	0.009901
620LB	7 dna:chromosome chromosome:UMD3.1:7:1:112638659:1 REF	UCUUUGGUUAUCUAGCUGUAUGA	bta-miR-9-5p	NO		AGUUGUUAUCUUUGGUUAUCUAGCUGUAUGAGUGUAUUGGUCUUCAUAAAGCUAGAUAACCGAAAGUAAAAACU	90554726	90554748	- [Negative strand]	31	23	74	90554682	90554755	((((.(((--<<<<<<<<<<<<<<<-<<<<<(..(....)..)))))).)))))))))))))))..))).))))	3	-30.6	-41.3514	32.4324	-1	-1	0.009901
620LB	21 dna:chromosome chromosome:UMD3.1:21:1:71599096:1 REF	UCUUUGGUUAUCUAGCUGUAUGA	bta-miR-9-5p	NO		UUUGGUUAUCUAGCUGUAUGAGUGCCACAGAGCCGUCAUAAAGCUAGAUAACCGAA	21250116	21250138	+ [Positive strand]	31	23	56	21250118	21250173	<<<<<<<<<<<<<<<-<<<<<..((......))..))))).)))))))))))))))	3	-27.6	-49.2857	42.8571	-1	-1	0.009901
620LB	3 dna:chromosome chromosome:UMD3.1:3:1:121430405:1 REF	UCUUUGGUUAUCUAGCUGUAUGA	bta-miR-9-5p	NO		UUUGGUUAUCUAGCUGUAUGAGUGGUGUGGAGUCUUCAUAAAGCUAGAUAACCGAA	14462440	14462462	+ [Positive strand]	31	23	56	14462442	14462497	<<<<<<<<<<<<<<<-<<<<<(.((.......)))))))).)))))))))))))))	3	-25.5	-45.5357	39.2857	-1	-1	0.009901
620LB	4 dna:chromosome chromosome:UMD3.1:4:1:120829699:1 REF	UUUGGCACUAGCACAUUUUUGCU	bta-miR-96	NO		UUGGCACUAGCACAUUUUUGCUUGUGUCUCUCCGCUCUGAGCAAUCAUGUGCAGUGCCAA	94411250	94411272	- [Negative strand]	77	23	60	94411211	94411270	<<<<<<<<-<<<<<<--<<<<<((((......)))...))))))..))))))))))))))	1	-28.8	-48	48.3333	-1	-1	0.009901
620LB	1 dna:chromosome chromosome:UMD3.1:1:1:158337067:1 REF	AACCCGUAGAUCCGAUCUUGU	bta-miR-99a-5p	NO		ACCCGUAGAUCCGAUCUUGUGGUGAAGUGGACCGCACAAGCUCGCUUCUAUGGGU	19931233	19931253	- [Negative strand]	54849	21	55	19931197	19931251	<<<<<<<<<--<<<-<<<<<(.((........)))))))).)))..)))))))))	1	-25.2	-45.8182	54.5455	-1	-1	0.009901
620LB	11 dna:chromosome chromosome:UMD3.1:11:1:107310763:1 REF	AAUACUGAGUUGGCUAGAAAGU	NA	NO		UACUGAGUUGGCUAGAAAGUUCAUUUGUUCCGUGAGAGGUUACAGGAAAACCUGAACGAACUUUUUGGCCAACCCAGUA	266540	266561	- [Negative strand]	33	22	79	266480	266558	<<<<<-<<<<<<<<<<<<<<((........(....)......((((....))))...)))))))))))))))).)))))	1	-36	-45.5696	43.038	-1	-1	0.009901
620LB	5 dna:chromosome chromosome:UMD3.1:5:1:121191424:1 REF	AAUUGUGAUCAGAUCUUCC	NA	NO		GCCUUCCAUCUCCAGAGAAGAUUUGAUUUCCAAAGAGCAAAUUGUGAUCAGAUCUUCCAGGC	25597279	25597297	+ [Positive strand]	8	19	62	25597240	25597301	((((..........(.((((((((((((..(((......-->>>->>>>>>>>>>>>>))))	1	-15.8	-25.4839	43.5484	-1	-1	0.069307
620LB	3 dna:chromosome chromosome:UMD3.1:3:1:121430405:1 REF	ACUCGUAGUGUGGAACCG	NA	NO		GUGGCCUGCGGCUCCCGGGCCGGUAGCGCCGCUCUUGGUCGCGCUGACUCGUAGUGUGGAACCGCGGGUCAC	53419358	53419375	- [Negative strand]	8	18	72	53419349	53419420	(((((((((((.(((((.((.((((((((.((.....)).))))).>>>->>-->>->>>->>>))))))))	2	-39.5	-54.8611	72.2222	-1	-1	0.009901
620LB	14 dna:chromosome chromosome:UMD3.1:14:1:84648390:1 REF	CAUGUGGGCUAGUUUCGGACAAGG	NA	NO		AUGUGGGCUAGUUUCGGACAAGGUUGAAAGAAAAAAAAAAAAAAAAAUCUUUCUGCCUCUUCUCAUUGGGAAGGUGGGCCAUGAUGAGCUUACGU	63439286	63439309	- [Negative strand]	8	24	95	63439213	63439307	<<<<<<<<<-<<<--<<-<<-<<(.((((((................)))))).))).(((((.....))))).))..))..))).)))))))))	2	-26.59	-27.9895	40	-1	-1	0.019802
620LB	18 dna:chromosome chromosome:UMD3.1:18:1:66004023:1 REF	CCUCGCCGCUCUCCCCUCCG	NA	NO		CGCCCCUCGCCGCUCUCCCCUCCGUCUCCGGGCGGAGGCGGGCGGGGCCGGGGGUG	58235395	58235414	- [Negative strand]	7	20	56	58235362	58235417	((((<<<-<<<-<-<<<-<<<<<<((....)))))))).))).).))).)))))))	8	-40	-71.4286	85.7143	-1	-1	0.049505
620LB	2 dna:chromosome chromosome:UMD3.1:2:1:137060424:1 REF	CGGUGCAAUUUUUGGAAAAAA	NA	NO		CUUUAUCACGGUGCAAUUUUUGGAAAAAAGAAAAAUCUCUUUUUCCACGAUUUGUUUGUUAUAAAG	73664562	73664582	+ [Positive strand]	25	21	66	73664554	73664619	((((((.(<<<-<<<<-<<-<<<<<<<<<((....))).)))))))).)).)))))))).))))))	1	-17	-25.7576	28.7879	-1	-1	0.009901
620LB	15 dna:chromosome chromosome:UMD3.1:15:1:85296676:1 REF	CUUCAGUGAUGACACGAUGACG	NA	NO		UUGGUUUGUCCUUGUCUCAGCCACUGGUGUACCCUUCAGUGAUGACACGAUGACGAGUCAG	55374442	55374463	+ [Positive strand]	12	22	61	55374409	55374469	(((..(((((.((((.(((..((((((......-->>>>>>->>>->>>>->>>>)..)))	1	-22.7	-37.2131	50.8197	-1	-1	0.019802
620LB	27 dna:chromosome chromosome:UMD3.1:27:1:45407902:1 REF	GAUCUGGCUUCUGAGGUG	NA	NO		UGAUCUGAUCUGGCUUCUGAGGUGAGUGCAAUUGUGUGUUCAUUUGAGCAUUCUUUGGCAUUGCCUUUCUUUGGGAUUGGAAGAGGUCA	5246280	5246297	- [Negative strand]	7	18	89	5246214	5246302	((((((--<<--<-<<<--<<<-<((.(((((.((((((((....))))))......)))))))))).)))..))))..))..))))))	2	-29.4	-33.0337	43.8202	-1	-1	0.009901
620LB	9 dna:chromosome chromosome:UMD3.1:9:1:105708250:1 REF	GCGUUGGUGGUAUAGUGGUGAGC	NA	NO		UUACCAACUGAGCUAUCAGGGAAGCCCAGUGAAUGUGCGUUGGUGGUAUAGUGGUGA	91640288	91640310	- [Negative strand]	10	23	57	91640289	91640345	((((((.(((.((((((((....((.((.....)).>>->>>>>>>>->>>>>>>>>	10	-18	-31.5789	49.1228	-1	-1	0.019802
620LB	3 dna:chromosome chromosome:UMD3.1:3:1:121430405:1 REF	GCUCUGUGAUGAACUCU	NA	NO		UCCUGGCUCUGUGAUGAACUCUGAAGCCCUGGGCAACUUAUUUAACCUCUGUAGGACUAUUUCCUUAAUCACAAUGUUUAGCAUAGAGCCGAGA	73993734	73993750	- [Negative strand]	9	17	94	73993661	73993754	((.((<<<<<<<<-<<<<<--<(..(((...)))..................((((.....))))......))..))))).)))))))))).))	1	-27.5	-29.2553	43.617	-1	-1	0.019802
620LB	11 dna:chromosome chromosome:UMD3.1:11:1:107310763:1 REF	GGCUCUGUGGCGCAAUGGA	NA	NO		UCGCAGGGCGCUAAAAGGGCGGGUUUUCAGGCAGAGGUAUGCCGGCGCGGGGGAGGGCGAGCAACCGGCUCUGUGGCGCAAUGGA	98957761	98957779	- [Negative strand]	7	19	85	98957760	98957844	((.((..((((((..(((((.(((((((.((((......)))).((.(......).))))).))))->>>>>->>>>>>-->>>>	4	-35.5	-41.7647	67.0588	-1	-1	0.049505
620LB	14 dna:chromosome chromosome:UMD3.1:14:1:84648390:1 REF	GUGGACUUCCCUGGUAGCUCAGU	NA	NO		GUGGACUUCCCUGGUAGCUCAGUGGUAUAGAACCCACCUGCCAAUAGACGAGUUCAGUCCCUGGUCCAGGGAGAGUCCGC	7135471	7135493	+ [Positive strand]	34	23	80	7135471	7135550	<<<<<<<<<<<<<<--<<-<<<-((.((.((((.(..(((....)))..).)))).)))))))))))))))).)))))))	5	-33.8	-42.25	57.5	-1	-1	0.009901
620LB	29 dna:chromosome chromosome:UMD3.1:29:1:51505224:1 REF	UAAGGAACAGAGAAUUUCUGAC	NA	NO		GGAAAUGCCUGGAUUCCUCAGUCCUGGGAGAGGCUUGCCUCUCUUCUUAAUUCCUGAAUAUUCAGGAAUUGAUAAGGAACAGAGAAUUUCUGACAGAUCC	27563018	27563039	+ [Positive strand]	9	22	100	27562946	27563045	(((..(((..((((((((...((((.(((((((....)))))))..(((((((((((....)))))))))))-->>>>-->>->>>>>>-->->)..)))	5	-36.2	-36.2	44	-1	-1	0.019802
620LB	21 dna:chromosome chromosome:UMD3.1:21:1:71599096:1 REF	UCACUGGGCAUCCUCUGCUUUA	NA	NO		GCCGGAUGAAGUACAGGAUGCCCAAUGAAUUAAAUCCAUCUAAAUACAUUUCACUGGGCAUCCUCUGCUUUAUUGGGC	67089282	67089303	- [Negative strand]	11	22	78	67089275	67089352	(((.(((((((((.((((((((((.((((....................)>>>->>>>>>>>>>->>>>>>>)).)))	1	-37.85	-48.5256	43.5897	-1	-1	0.009901
620LB	3 dna:chromosome chromosome:UMD3.1:3:1:121430405:1 REF	UGCGGGGCUGGAGAGAAUAC	NA	NO		CCGUCUGUGCGCGUCCAGCUGCGGUUGGAGAACGAGGAGAUCUGGAGGAACUGGAAGGGGAAAGACAUGUGCGGGGCUGGAGAGAAUACAGAUCGG	12144042	12144061	+ [Positive strand]	7	20	96	12143973	12144068	(((((((((..(.(((((((.((.(((.....))).....((..(.....)..))..............-->>->>>>>>>-->-->>>))).)))	3	-30	-31.25	59.375	-1	-1	0.079208
620LB	3 dna:chromosome chromosome:UMD3.1:3:1:121430405:1 REF	UGCGGGGCUGGAGAGAAUAC	NA	NO		CCGUCUGUGCGCGUCCAGCUGCGGUUGGCGAACGAGGAGAUCUGGAGGCCGCGGAAGGGGAAAGACAAGUGCGGGGCUGGAGAGAAUACAGAUCGG	12173143	12173162	+ [Positive strand]	7	20	96	12173074	12173169	(((((((((..(.((((((((((.(((.....(.((.....)).)...((.(....).)).....))).>>>-->>>>>>>-->-->>>))).)))	3	-35.5	-36.9792	63.5417	-1	-1	0.089109
620LB	GJ058560.1 dna:scaffold scaffold:UMD3.1:GJ058560.1:1:1880:1 REF	UGGAACUCGGGUGCCCUGA	NA	NO		CCGUGACCCUGGGCUGCCUGGUCUCCAGCUACAUGCCCGAGCCGGUGACCGUGACCUGGAACUCGGGUGCCCUGAAGAGCGG	1214	1232	- [Negative strand]	7	19	82	1206	1287	((((......((((.((((((..(((((...((((((((...))).)..))))..)>>>>-->>>>>>>>>>---...))))	4	-31.9	-38.9024	68.2927	-1	-1	0.079208
620LB	GJ059320.1 dna:scaffold scaffold:UMD3.1:GJ059320.1:1:8330:1 REF	UGGAACUCGGGUGCCCUGA	NA	NO		CCGUGACCCUGGGCUGCCUGGUCUCCAGCUACAUGCCCGAGCCGGUGACCGUGACCUGGAACUCGGGUGCCCUGAAGAGCGG	4202	4220	+ [Positive strand]	7	19	82	4146	4227	((((......((((.((((((..(((((...((((((((...))).)..))))..)>>>>-->>>>>>>>>>---...))))	4	-31.9	-38.9024	68.2927	-1	-1	0.079208
620LB	8 dna:chromosome chromosome:UMD3.1:8:1:113384836:1 REF	CUAUACAAUCUAUUGCCUUCC	bta-let-7b-3p*(NA)	UGAGGUAGUAGAUUGUAUAG(1017) UGAGGUAGUAGAUUGUAUAGU(12444) GAGGUAGUAGAUUGUAUAGU(1) UGAGGUAGUAGAUUGUAUAGUU(44578) GAGGUAGUAGAUUGUAUAGUU(9)	bta-let-7f	CUCUAUCAGAGUGAGGUAGUAGAUUGUAUAGUUGUGGGGUAGUGAUUUUACCCUGUUCAGGAGAUAACUAUACAAUCUAUUGCCUUCCCUGAGGAG	86885287	86885307	+ [Positive strand]	7	21	96	86885220	86885315	((((.((((.(=={{{{{{{{{{{{{{{{{{{{(((((((((.....))))))).........))))>>>>>>>>>>>>>>>>>>-->))))))))	1	-47.2	-49.1667	41.6667	86885231	86885253	0.009901
620LB	2 dna:chromosome chromosome:UMD3.1:2:1:137060424:1 REF	UACCCUGUAGAACCGAAUUUGU	bta-miR-10b	ACAGAUUCGAUUCUAGGGGAAU(5) CAGAUUCGAUUCUAGGGGAAU(7) CAGAUUCGAUUCUAGGGGAAUA(1)	bta-miR-10b-3p*(NA)	CUAUAUAUACCCUGUAGAACCGAAUUUGUGUGGUAUCCAUGUAGUCACAGAUUCGAUUCUAGGGGAAUAUAUGG	20797664	20797685	- [Negative strand]	18992	22	74	20797618	20797691	(((((((<-<<<<-<<<<<-<<<<<<<<<(.(.(((....))).)))}}}}}}}}=}}}}}}}}}=}}))))))	1	-29.3	-39.5946	39.1892	20797623	20797643	0.009901
620LB	11 dna:chromosome chromosome:UMD3.1:11:1:107310763:1 REF	UCGUACCGUGAGUAAUAAUGCG	bta-miR-126-3p	CAUUAUUACUUUUGGUACGCG(569) CAUUAUUACUUUUGGUACGCGC(43) CAUUAUUACUUUUGGUACGCGCU(10) AUUAUUACUUUUGGUACGCGCU(1)	bta-miR-126-5p	UGACGGGACAUUAUUACUUUUGGUACGCGCUGUGACACUUCAAACUCGUACCGUGAGUAAUAAUGCGCUGUCA	104131454	104131475	+ [Positive strand]	28582	22	73	104131409	104131481	(((((((.{{{{{{{{{{{={{{{{{{={...(((....)))..)->>>>>>>->>>>>>>>>>>>-))))))	1	-31.5	-43.1507	45.2055	104131417	104131438	0.009901
620LB	21 dna:chromosome chromosome:UMD3.1:21:1:71599096:1 REF	UCGGAUCCGUCUGAGCUUGGCU	bta-miR-127	GCUGAAGCUCAGAGGGCUCUGA(3) UGCUGAAGCUCAGAGGGCUCUGA(1) CUGAAGCUCAGAGGGCUCUGA(1) CUGAAGCUCAGAGGGCUCUGAU(8) UGCUGAAGCUCAGAGGGCUCU(1) CUGAAGCUCAGAGGGCUCUGAUU(9) UGAAGCUCAGAGGGCUCUGAUU(10) GAAGCUCAGAGGGCUCUGAUU(6) GAAGCUCAGAGGGCUCUGAUUC(3) GAAGCUCAGAGGGCUCUGAUUCA(1)	bta-miR-127-5p*(NA)	UCCAGCCUGCUGAAGCUCAGAGGGCUCUGAUUCAGAAAGAUCAUCGGAUCCGUCUGAGCUUGGCUGGUCGGA	67429798	67429819	+ [Positive strand]	1693	22	72	67429755	67429826	(((.(((.(({={{{{{{{{{={{={{{{{{{(.....))..)>>>>>->>->>>>>>>>>>>>-))).)))	1	-36.8	-51.1111	55.5556	67429765	67429787	0.009901
620LB	21 dna:chromosome chromosome:UMD3.1:21:1:71599096:1 REF	CAUCAUCGUCUCAAAUGAGUCU	bta-miR-136-3p*(NA)	AGGACUCCAUUUGUUUUGAUGAU(1) AGGACUCCAUUUGUUUUGAUGA(7) ACUCCAUUUGUUUUGAUGAUGG(6)	bta-miR-136	CCCUCGGAGGACUCCAUUUGUUUUGAUGAUGGAUUCUUACGCUCCAUCAUCGUCUCAAAUGAGUCUUCAGAGGG	67431471	67431492	+ [Positive strand]	51	22	74	67431427	67431500	(((((.({{{{{{{={{{{{==={{{{{{((((.........))>>>>>>>>--->>>>>>>>>>>)).)))))	1	-39.1	-52.8378	47.2973	67431434	67431456	0.009901
620LB	19 dna:chromosome chromosome:UMD3.1:19:1:64057457:1 REF	CCCAUAAAGUAGAAAGCACU	bta-miR-142-5p	UGUAGUGUUUCCUACUUUAUG(1) UAGUGUUUCCUACUUUAUG(1) GUAGUGUUUCCUACUUUAU(1) GUAGUGUUUCCUACUUUAUGG(55) UAGUGUUUCCUACUUUAUGG(6) AGUGUUUCCUACUUUAUGG(1) UAGUGUUUCCUACUUUAUGGA(4) AGUGUUUCCUACUUUAUGGA(1)	bta-miR-142-3p	UGCAGUCACCCAUAAAGUAGAAAGCACUACUAACAGCACUGGAGGGUGUAGUGUUUCCUACUUUAUGGAUGAGUGUA	9527359	9527378	- [Negative strand]	1016	20	77	9527309	9527385	((((.(((-<<<<<<<<<<<-<<<<<<<((...(..(....)..)..}}}}}}}}}=}}}}}}}}}}}.))).))))	1	-35	-45.4545	42.8571	9527317	9527337	0.009901
620LB	4 dna:chromosome chromosome:UMD3.1:4:1:120829699:1 REF	UCAGUGCACUACAGAACUUUGU	bta-miR-148a	CAAAGUUCUGAGACACUCCGA(2) CAAAGUUCUGAGACACUCCGAC(2) AAAGUUCUGAGACACUCCGAC(37) CAAAGUUCUGAGACACUCCGACU(70) AAAGUUCUGAGACACUCCGACU(987) AAAGUUCUGAGACACUCCGACUC(1)	bta-miR-148a-5p*(NA)	GAGGCAAAGUUCUGAGACACUCCGACUCUGAAUAUGAUAGAAGUCAGUGCACUACAGAACUUUGUCUC	70414294	70414315	+ [Positive strand]	713174	22	68	70414251	70414318	((((({{{{{{{{{{{={{{{=={{{{(((.......))).))>>>>>>-->>->>>>>>>>>>>)))	1	-28.2	-41.4706	44.1176	70414256	70414278	0.009901
620LB	5 dna:chromosome chromosome:UMD3.1:5:1:121191424:1 REF	UCAGUGCAUCACAGAACUUUGU	bta-miR-148b	GAAGUUCUGUUAUACACUCAG(2) UGAAGUUCUGUUAUACACUCAGG(1) GAAGUUCUGUUAUACACUCAGG(19) GAAGUUCUGUUAUACACUCAGGC(20) AAGUUCUGUUAUACACUCAGGC(1)	bta-miR-148b-5p*(NA)	UUUGAGGUGAAGUUCUGUUAUACACUCAGGCUGUGGCUCUCUGAAAGUCAGUGCAUCACAGAACUUUGUCUCGAA	25849779	25849800	- [Negative strand]	1673	22	75	25849772	25849846	(((((((.={{{{{{{{{={{={{{{=={{{(....(.....)..))>>>>>>->>->>>>>>>>>-->))))))	1	-29	-38.6667	44	25849815	25849837	0.009901
620LB	X dna:chromosome chromosome:UMD3.1:X:1:148823899:1 REF	UGUCAGUUUGUCAAAUACCCCA	bta-miR-223	GUGUAUUUGACAAGCUGAGUUG(1) CGUGUAUUUGACAAGCUGAGUUG(6) CGUGUAUUUGACAAGCUGAGUU(5) CGUGUAUUUGACAAGCUGAGU(4) CCGUGUAUUUGACAAGCUGAGU(2)	bta-miR-223-5p*(NA)	GCCAUGCUCCGUGUAUUUGACAAGCUGAGUUGGACACUCCAUGUAGUAGUGUCAGUUUGUCAAAUACCCCAAGUGUGGC	99936326	99936347	- [Negative strand]	29	22	79	99936317	99936395	((((((((.={={{{{{{{{{{{{{{======((((((.(.....).))>>>>>>>>>>>>>>>>>>->--))))))))	1	-34.4	-43.5443	48.1013	99936363	99936385	0.009901
620LB	8 dna:chromosome chromosome:UMD3.1:8:1:113384836:1 REF	UGGCUCAGUUCAGCAGGAAC	bta-miR-24-3p	GUGCCUACUGAGCUGAUAUC(22) GGUGCCUACUGAGCUGAUAUC(1) GUGCCUACUGAGCUGAUAU(1) GUGCCUACUGAGCUGAUAUCA(16) GGUGCCUACUGAGCUGAUAU(2) UGCCUACUGAGCUGAUAUCA(1)	bta-miR-24	CUCCGGUGCCUACUGAGCUGAUAUCAGUUCUCAUUUUACACACUGGCUCAGUUCAGCAGGAACAGGAG	83010420	83010439	+ [Positive strand]	2673	20	68	83010377	83010444	((((.{{={{{={{{{{{{{{=={{(((.............))>>>->>>>>>>>>->>>->>.))))	2	-26.32	-38.7059	50	83010382	83010402	0.019802
620LB	7 dna:chromosome chromosome:UMD3.1:7:1:112638659:1 REF	UGGCUCAGUUCAGCAGGAAC	bta-miR-24-3p	GUGCCUACUGAGCUGAAACA(2) CGUGCCUACUGAGCUGAAACA(1) GUGCCUACUGAGCUGAAAC(6) GUGCCUACUGAGCUGAAACAC(21) CGUGCCUACUGAGCUGAAAC(2) CGUGCCUACUGAGCUGAAA(3)	bta-miR-24-5p*(NA)	CUCCCGUGCCUACUGAGCUGAAACACAGUUGAUUUGUGCACACUGGCUCAGUUCAGCAGGAACAGGAG	12981645	12981664	- [Negative strand]	2673	20	68	12981639	12981706	((((.{{={{{={{{{{{{{{===={(((((.......)).))>>-->>>>>>>>>->>>->>.))))	2	-27.5	-40.4412	52.9412	12981680	12981700	0.009901
620LB	8 dna:chromosome chromosome:UMD3.1:8:1:113384836:1 REF	UUCACAGUGGCUAAGUUCUGC	bta-miR-27b	CAGAGCUUAGCUGAUUGGUGA(2) AGAGCUUAGCUGAUUGGUGAA(1) AGAGCUUAGCUGAUUGGUGAAC(14)	bta-miR-27b-5p*(NA)	AGGUGCAGAGCUUAGCUGAUUGGUGAACAGUGACUGGUUUCCGCUUUGUUCACAGUGGCUAAGUUCUGCACCU	83009883	83009903	+ [Positive strand]	21835	21	73	83009835	83009907	(((((({{{{{{{{{{{{===={{{{{{((....(((...)))..)))>>>>>-->>>>>>>>>>>>>>))))	1	-40.2	-55.0685	49.3151	83009841	83009863	0.009901
620LB	8 dna:chromosome chromosome:UMD3.1:8:1:113384836:1 REF	UAUUGCACAUGACUAAGUUGCA	bta-miR-32	NO		GUGGAGGUAUUGCACAUGACUAAGUUGCAUGUUGUCACGGCCUCAGUGCAAUUUAGUAUGUGUGAUAUUUUCAC	100305203	100305224	- [Negative strand]	143	22	74	100305157	100305230	(((((((<<<--<<<<<<-<<<<<<<<<<((..((....))..)).)}}}}}}}}}}}}}}}==}}}}})))))	1	-35.7	-48.2432	41.8919	100305161	100305182	0.009901
620LB	21 dna:chromosome chromosome:UMD3.1:21:1:71599096:1 REF	UGGUAGACUAUGGAACGUAGG	bta-miR-379	UAUGUAACAUGGUCCACUAAC(40) UAUGUAACAUGGUCCACUAACU(1)	bta-miR-379-3p*(NA)	GCAGAGAUGGUAGACUAUGGAACGUAGGCUUUGUGAUUUUUGACCUAUGUAACAUGGUCCACUAACUCUC	67561884	67561904	+ [Positive strand]	852	21	70	67561877	67561946	(.((((.<<<<-<<<<<<<--<<<<<<<(............).))}}}}}==}}}}}}}=}}}}=}))))	1	-27	-38.5714	42.8571	67561922	67561943	0.009901
620LB	X dna:chromosome chromosome:UMD3.1:X:1:148823899:1 REF	CAUGCCUUGAGUGUAGGACCGU	bta-miR-532	CCUCCCACACCCAAGGCUUGC(9) CCUCCCACACCCAAGGCUUGCA(18) CCUCCCACACCCAAGGCUUGCAG(1)	bta-miR-532-3p*(NA)	CUCUCUUACAUGCCUUGAGUGUAGGACCGUUGGCAUCUUAAUUACCCUCCCACACCCAAGGCUUGCAGGAGAG	92886519	92886540	+ [Positive strand]	1730	22	73	92886511	92886583	(((((((.<<-<<<<<<-<<<<-<<<--<<.............))==}}}=}}}}=}}}}}}=}}=}))))))	1	-28.52	-39.0685	52.0548	92886556	92886578	0.009901
620LB	17 dna:chromosome chromosome:UMD3.1:17:1:75158596:1 REF	CCACCUCCCCUGCAAACGUCC	bta-miR-1306	NO		UCCACCACCUCCCCUGCAAACGUCCAGUGAUGCAGAGGUAAUGGACGUUGGCUCUGGUGGUGAUGGA	74987969	74987989	+ [Positive strand]	8	21	67	74987965	74988031	((((-<<<<-<<---<<-<<<<<<<(....(((....))).}}}}}}}}=}}===}}=}}}}=))))	1	-29.6	-44.1791	56.7164	74988006	74988028	0.009901
620LB	17 dna:chromosome chromosome:UMD3.1:17:1:75158596:1 REF	ACUCUUUCCCUGUUGCACUACU	bta-miR-130b-5p*(NA)	NO		GCCUGACACUCUUUCCCUGUUGCACUACUGUGCGCCCCUGGCAAGCAGUGCAAUGAUGAAAGGGCAUCGGUCAGGC	74100587	74100608	- [Negative strand]	15	22	76	74100539	74100614	(((((((-<<<<<<<--<<<<<<<<<-<<.(((.......)))))=}}}}}}}}}==}}}}}}}==...)))))))	1	-33.8	-44.4737	57.8947	74100548	74100568	0.019802
620LB	13 dna:chromosome chromosome:UMD3.1:13:1:84240350:1 REF	UUGGUCCCCUUCAACCAGCUGU	bta-miR-133a	NO		GCUUUGCUAAAGCUGGUAAAAUGGAACCAAAUCAACUGUUCGAUGGAUUUGGUCCCCUUCAACCAGCUGUAGCUGC	55227306	55227327	- [Negative strand]	20	22	76	55227299	55227374	((...((((.{{{{{{{=={{={{={{{{{{((............)))>>>>>->>->>-->>>>>>>->))).))	2	-29.7	-39.0789	46.0526	55227343	55227363	0.009901
620LB	24 dna:chromosome chromosome:UMD3.1:24:1:62714930:1 REF	UUGGUCCCCUUCAACCAGCUGU	bta-miR-133a	NO		GCUUUGCUAGAGCUGGUAAAAUGGAACCAAAUCGCCUCUUCAAUGGAUUUGGUCCCCUUCAACCAGCUGUAGCUAUGC	34844467	34844488	+ [Positive strand]	20	22	78	34844419	34844496	((...((((.{{{{{{{=={{={{={{{{{{((............)))>>>>>->>->>-->>>>>>>->)))...))	2	-32.7	-41.9231	47.4359	34844429	34844450	0.009901
620LB	15 dna:chromosome chromosome:UMD3.1:15:1:85296676:1 REF	UCUACAGUGCACGUGUCUCCAGU	bta-miR-139	NO		ACUCUACAGUGCACGUGUCUCCAGUGUGGCUCGGAGGCUGGAGACGCGGCCCUGUUGGAGU	52956221	52956243	- [Negative strand]	941	23	61	52956184	52956244	((<<<<<<<-<<-<<<<<<<<<<<<.(.......).))}}}}}}}}}}}}=}}}=}}}}})	1	-34.9	-57.2131	62.2951	52956184	52956205	0.009901
620LB	1 dna:chromosome chromosome:UMD3.1:1:1:158337067:1 REF	UAGCAGCACGUAAAUAUUGGC	bta-miR-16b	NO		UCCGCUGUAGCAGCACGUAAAUAUUGGCGUAGUAAAAUAAAUAUUAAACACCAAUAUUAUUGUGCUGCUUUAGCGUGA	107923292	107923312	- [Negative strand]	109	21	78	107923241	107923318	(((((((-<<<<<<<<<--<<<<<<<<-((((((.......))))..))=}}}}}}}}==}}}}}}}}}=})))).))	1	-31.9	-40.8974	35.8974	107923247	107923268	0.009901
620LB	12 dna:chromosome chromosome:UMD3.1:12:1:91163125:1 REF	UAGCAGCACGUAAAUAUUGGU	bta-miR-16b	NO		UGCCUUAGCAGCACGUAAAUAUUGGUGUUAAGAUUCUAAAAUUAUCUCCAGUAUUAACUGUGCUGCUGAAGUA	19596255	19596275	- [Negative strand]	361	21	73	19596207	19596279	(((.(<<<<<<<<<<<-<<<<<<<<-(.(((..........))).).}}}}}}}}=}}=}}}}}}}}}}.)))	1	-27.5	-37.6712	35.6164	19596210	19596231	0.009901
620LB	11 dna:chromosome chromosome:UMD3.1:11:1:107310763:1 REF	AACAUUCAACGCUGUCGGUGAGU	bta-miR-181a	NO		UCCAAGGAACAUUCAACGCUGUCGGUGAGUUUGGGAUUUGAAAAAACCACCGACCGUUGACUGUACCUUGGG	95709449	95709471	+ [Positive strand]	1581	23	72	95709442	95709513	(((((((-<<<-<<<<<<--<<<<<<<-<<((...........)}}}}}}}}}}}}}}}}=}}}=}))))))	2	-34.7	-48.1944	48.6111	95709486	95709508	0.009901
620LB	22 dna:chromosome chromosome:UMD3.1:22:1:61435874:1 REF	CAACGGAAUCCCAAAAGCAGCU	bta-miR-191	NO		AGCGGGCAACGGAAUCCCAAAAGCAGCUGUUGUCUCCAGAGCAUUCCAGCUGCGCUUGGAUUUCGUUCCCUGCU	51543484	51543505	+ [Positive strand]	2076	22	74	51543478	51543551	((((((-<<<<<<<<<<-<<--<<<<<<(..((((....)).))..)}}}}}}==}}}}}}}}}}}}=))))))	1	-37.9	-51.2162	55.4054	51543525	51543546	0.009901
620LB	5 dna:chromosome chromosome:UMD3.1:5:1:121191424:1 REF	UAGGUAGUUUCAUGUUGUUGGGA	bta-miR-196a	NO		UGUGGCUUAGGUAGUUUCAUGUUGUUGGGAUUGAGUUUUGAACUCGGCAACAAGAAACUGCCUGAGUUACA	26199848	26199870	- [Negative strand]	37	23	71	26199806	26199876	(((((((<<<<<<<<<<<-<<<<<<<<<<-(..(...)..).)}}}}}}}}}=}}}}}}}}}}}}}}))))	1	-39.5	-55.6338	42.2535	26199809	26199832	0.009901
620LB	29 dna:chromosome chromosome:UMD3.1:29:1:51505224:1 REF	CUGUGCGUGUGACAGCGGCUGAU	bta-miR-210	NO		AGGCGCAGGGCAGCCACUGCCCACCGCACACUGCGCUGCUCCGGACCCACUGUGCGUGUGACAGCGGCUGAUCUGUCCCU	51025487	51025509	+ [Positive strand]	19	23	80	51025438	51025517	(((.((((..({{{{={{{=={{{{{{{{{={{.((((...))).).))->>>>>>->>>->>>->>>>>--)))).)))	1	-38.5	-48.125	68.75	51025449	51025471	0.059406
620LB	6 dna:chromosome chromosome:UMD3.1:6:1:119458736:1 REF	UUGUGCUUGAUCUAACCAUGU	bta-miR-218	NO		UUCUGUUGUGCUUGAUCUAACCAUGUGGUUGCCAGGUAUGAGUAAAACAUGGUUCCGUCAAGCACCAUGGAA	41545053	41545073	+ [Positive strand]	528	21	72	41545048	41545119	(((((<-<<<<<<<<<--<<<<<<<<..((((((....)).)))}=}}}}}}}}==}}}}}}}}).))))))	2	-32.6	-45.2778	44.4444	41545092	41545112	0.009901
620LB	3 dna:chromosome chromosome:UMD3.1:3:1:121430405:1 REF	AAAACCGGAAUGAACUUUUUG	bta-miR-2285k	NO		GGGUUGGCCAGAAAGUUCAUUCAGGUUUUUCUUUAACAGCUUGCUGAAAAACCGGAAUGAACUUUUUGGUCAACCC	53564243	53564263	- [Negative strand]	17	21	76	53564234	53564309	((((((((({{{{{{{{{{{{{={{{{{{{(..(((....)))..))>>>>>>->>>>>>>>>>>>>>))))))))	6	-45.7	-60.1316	42.1053	53564279	53564299	0.009901
620LB	8 dna:chromosome chromosome:UMD3.1:8:1:113384836:1 REF	AUCACAUUGCCAGGGAUUACC	bta-miR-23b-3p	NO		UGCUUGGGUUCCUGGCAUGCUGAUUUGUGACUUAAGAUUAAAAUCACAUUGCCAGGGAUUACCACGCA	83009652	83009672	+ [Positive strand]	1016	21	68	83009610	83009677	(((.{{{{{{{{{{{{{{{={{{{{{..............))>>>>>>->>>>>>>>>>-->>).)))	1	-26.34	-38.7353	44.1176	83009614	83009636	0.009901
620LB	25 dna:chromosome chromosome:UMD3.1:25:1:42904170:1 REF	CAUUGCACUUGUCUCGGUCUGA	bta-miR-25	NO		AGGCGGAGACUUGGGCAAUUGCUGGACGCUGCCCCGGGCAUUGCACUUGUCUCGGUCU	36892500	36892521	+ [Positive strand]	3697	22	58	36892462	36892519	{{{{={{{{{=={={{{{{={{{((........)).))>>>>>>->-->>>>>->>>>	1	-24.2	-41.7241	62.069	36892462	36892485	0.079208
620LB	13 dna:chromosome chromosome:UMD3.1:13:1:84240350:1 REF	AGGGUUGGGCGGAGGCUUUCC	bta-miR-296-3p	NO		CCCUUCCGGAGGGCCCCCCCCAAUCCUGUUGUGCUUGGUUCAGAGGGUUGGGCGGAGGCUUUCCUGAAGGG	58091983	58092003	+ [Positive strand]	7	21	71	58091940	58092010	((((((.({{{{{{{={{{{{{{{{{{={((.((...)).)))>>>>>>>>>->>->>>>>>>>.))))))	1	-43.5	-61.2676	64.7887	58091948	58091969	0.009901
620LB	19 dna:chromosome chromosome:UMD3.1:19:1:64057457:1 REF	UAAUGCCCCUAAAAAUCCUUAU	bta-miR-365-3p	NO		CAAGAAAAAUGAGGGACUUUCAGGGGCAGCUGUGUUUUCUGACUCAGUCAUAAUGCCCCUAAAAAUCCUUAUUGUUCUUG	18811284	18811305	- [Negative strand]	68	22	80	18811275	18811354	((((((.((({{{{{=={{{={{{{{{{{{{{=(((....))).))))..--->>>>>>>>>>-->>>>>>>).))))))	2	-32.8	-41	41.25	18811321	18811343	0.009901
620LB	21 dna:chromosome chromosome:UMD3.1:21:1:71599096:1 REF	AACAUAGAGGAAAAUCCACAUU	bta-miR-376e	NO		AUAUUCAAAAGGUGGAUAUUCCUUCUAUGUUUACAGGAUUGACAGCUAAACAUAGAGGAAAAUCCACAUUUUAAGUAU	67577991	67578012	+ [Positive strand]	11	22	78	67577943	67578020	(((((.((((={{{{{{={{{{{={{{{{{{{((.(......).).))>>>>>>>>>>>>->>>>>>->>)).)))))	1	-26.7	-34.2308	30.7692	67577953	67577975	0.009901
620LB	7 dna:chromosome chromosome:UMD3.1:7:1:112638659:1 REF	ACUGGACUUGGAGUCAGAAGGC	bta-miR-378	NO		CCACCCAGGGCUCCUGACUCCAGGUCCUGUGUGUUACCUCGAAAUAGCACUGGACUUGGAGUCAGAAGGCCUGAGUGG	63067343	63067364	+ [Positive strand]	613	22	78	63067295	63067372	((((.((((.{{={{{{{{{{{{{{{{==={{((((........))))>>->>>>>>>>>>>>>>->>->))).))))	2	-49.1	-62.9487	57.6923	63067305	63067327	0.009901
620LB	21 dna:chromosome chromosome:UMD3.1:21:1:71599096:1 REF	UAUGUAAUGUGGUCCACGUCU	bta-miR-380-3p	NO		UGAAAAGAUGGUUGACCAUAGAACAUGCGCUGUCUCUAUGUCGUAUGUAAUGUGGUCCACGUCUUCUCA	67564842	67564862	+ [Positive strand]	22	21	69	67564799	67564867	(((.((({{{==={{{{{{{=={{{{{{{(.........).))>>>>>-->>>>>>>-->>>>>).)))	1	-26.8	-38.8406	43.4783	67564806	67564828	0.009901
620LB	X dna:chromosome chromosome:UMD3.1:X:1:148823899:1 REF	UUUUGCGAUGUGUUCCUAAU	bta-miR-450a	NO		AAACUAUUUUUGCGAUGUGUUCCUAAUAUGUAAUCUAAAUGUAUUGGGAACAUUUUGCAUUCAUAGUUU	18179272	18179291	- [Negative strand]	95	20	69	18179229	18179297	(((((((---<<<<<-<<<<<<<<<<<((((.......)))}}}}}}}}}}}}=}}}}}===)))))))	2	-27.6	-40	27.5362	18179235	18179255	0.009901
620LB	27 dna:chromosome chromosome:UMD3.1:27:1:45407902:1 REF	UCCUGUACUGAGCUGCCCCGA	bta-miR-486	NO		CUGACGGGUCCUGUACUGAGCUGCCCCGAGGCCCUUCGCUGUGCCCAGCUCGGGUCAGCUCAGUACCGGGCGCGUCGG	36261890	36261910	- [Negative strand]	37	21	78	36261840	36261917	((((((.(<<<-<<<<<<<<<<<-<<<<<(((.(......).)))....}}}}}=}}}}}}}}}}}=}}}}.))))))	1	-50.8	-65.1282	70.5128	36261846	36261867	0.009901
620LB	21 dna:chromosome chromosome:UMD3.1:21:1:71599096:1 REF	AAACAAACAUGGUGCACUUCUU	bta-miR-495	NO		UGCCUGGAAAGAAGUUGCCCAUGUUCUUUUCGCUGAUAUGUGACGAAACAAACAUGGUGCACUUCUUUUCCGGCA	67573283	67573304	+ [Positive strand]	53	22	75	67573238	67573312	((((.((((({{{{{={{{{{{{{{=={{{{{{........).))>>>-->>>>>>>->>>>>>>>>))).))))	1	-35.8	-47.7333	45.3333	67573248	67573271	0.009901
620LB	19 dna:chromosome chromosome:UMD3.1:19:1:64057457:1 REF	AUCAUGUAUGAUACUGCAAACA	bta-miR-6516-3p*(NA)	NO		GUUUUGAAUUUGCAGUAACAGGUGUGAACAUUCUAGCAGCAGUUUGAUGAUCAUGUAUGAUACUGCAAACAGAAC	55419795	55419816	+ [Positive strand]	6	22	75	55419746	55419820	((((((..{{{{{{{{{={{={=={{{={(((..(((....))).))))->>>-->->>->>>>>>>>>>>))))	1	-24.3	-32.4	37.3333	55419754	55419775	0.039604
620LB	26 dna:chromosome chromosome:UMD3.1:26:1:51681464:1 REF	UUACUCUGAGUAACCUAACUG	bta-miR-6524	NO		AAGGACACCAGUUAGGCCACUCAGAGUAACUAUCAGUAACUAACUGGUUACUCUGAGUAACCUAACUGGUAUCCUU	31733627	31733647	+ [Positive strand]	199	21	76	31733580	31733655	(((((.(((({{{{{{=={{{{{{{{{{{{=..((((.....)))))>>>>>>>>>>>-->>>>>>>>)).)))))	1	-44.2	-58.1579	42.1053	31733590	31733611	0.009901
620LB	1 dna:chromosome chromosome:UMD3.1:1:1:158337067:1 REF	GAGAGAUCAGAGGCGCAGAGU	bta-miR-6529a	NO		GUUCUCUUGAGAGAUCAGAGGCGCAGAGUGCGUCAAUGUCAAUGAAGCCUGUGCCUUUUACCUCUUUAAGAGCGC	65453397	65453417	- [Negative strand]	34	21	75	65453350	65453424	((.(((((<<<<<---<<<<<<<<<<-<<...(((.......))).)}}}}}}}}}}}===}}}=}}})))).))	1	-29.3	-39.0667	49.3333	65453356	65453376	0.009901
620LB	19 dna:chromosome chromosome:UMD3.1:19:1:64057457:1 REF	UGCGGGGCUAGGGCUAACAGCA	bta-miR-744	NO		GGGCGGGGUGCGGGGCUAGGGCUAACAGCAGGCUCACUGACGGUUUCCCGGAAACCACGCACAUGCUGUUGCCACUAACCUCAACCUUACUC	31333524	31333545	+ [Positive strand]	18	22	92	31333516	31333607	(((..(((<--<<<<-<<<<<<-<<<<<<<.((.......(((....)))........)).==}}}}}}}}}}=}}}=}}}}=))))..)))	1	-38.16	-41.4783	60.8696	31333577	31333599	0.009901
620LB	22 dna:chromosome chromosome:UMD3.1:22:1:61435874:1 REF	UCCAUUACACUACCCUGCCUCU	bta-miR-885	NO		CCCGCGCUCUCUCCAUUACACUACCCUGCCUCUUCUCCACGAGAGGCAGCGGGGUGUAGUGGAUAGAGCACGGG	55072981	55073002	- [Negative strand]	25	22	74	55072939	55073012	((((.(((((.<<<<<<<<<<<-<<<<<<<<<<(......)))}}}}}}=}}}}}}}}}}}}}=))))).))))	1	-51.4	-69.4595	62.1622	55072948	55072968	0.009901
620LB	12 dna:chromosome chromosome:UMD3.1:12:1:91163125:1 REF	UAUUGCACUUGUCCCGGCCUGU	bta-miR-92a	NO		ACAGGUUGGGAUCGGUUGCAAUGCUGUGUUUCUGUAUGGUAUUGCACUUGUCCCGGCCUGU	66227302	66227323	+ [Positive strand]	4089	22	61	66227263	66227323	(({{{{{{{{{{={{{={{{{{{{{(((......)))))>>>>>>>>>->>>>>>>>>>>>	2	-35.1	-57.541	50.8197	66227265	66227288	0.009901
620LB	3 dna:chromosome chromosome:UMD3.1:3:1:121430405:1 REF	UAUUGCACUCGUCCCGGCCUCC	bta-miR-92b	NO		GGCGGGCGGGAGGGACGGGACGCGGUGCAGUGUUGUUCUUUCCCCUGCCAAUAUUGCACUCGUCCCGGCCUCCGGCCCCC	15480739	15480760	- [Negative strand]	25	22	80	15480731	15480810	((.((((.(({{{=={{{{{{{={{{{{{{{((((.............)))>>>>>>>>>>>>>>>>->>>>>.))))))	1	-51.72	-64.65	70	15480779	15480799	0.009901
620LB	X dna:chromosome chromosome:UMD3.1:X:1:148823899:1 REF	UGAGGUAGUAAGUUGUAUUGUU	bta-miR-98	NO		GCUGGGGUGAGGUAGUAAGUUGUAUUGUUGUGGGGUAGGGAUUUUAGGCCCCAAUUUGAAGAUAACUAUACAACUUACUACUUUCCCUGGU	96382704	96382725	- [Negative strand]	856	22	91	96382641	96382731	((..(((-<<<<<<<<<<<<<<<<<-<<<(((((((...........)))))).........)))}=}}}}}}}}}}}}}}}}}}})..))	1	-42.1	-46.2637	42.8571	96382645	96382665	0.009901
620LB	18 dna:chromosome chromosome:UMD3.1:18:1:66004023:1 REF	CACCCGUAGAACCGACCUUGCG	bta-miR-99b	NO		GGCACCCACCCGUAGAACCGACCUUGCGGGGCCUUCGCCGCACACAAGCUCGUGUCUGUGGGUCCGUGUC	58014874	58014895	+ [Positive strand]	1042	22	70	58014868	58014937	(((((.-<<<<<<<<<--<<<-<<<<-<((((....))).).).}}}}=}}}==}}}}}}}}}==)))))	1	-30	-42.8571	67.1428	58014912	58014933	0.019802
620LB	27 dna:chromosome chromosome:UMD3.1:27:1:45407902:1 REF	CAGGGACGGUCCGGGAGCCUGC	NA	NO		CCUCGGGCUGCAGGCUCCCGGGCGGCCGCUGAGGAGAGCAGUCCCCAGGGGGUCUGUCCAUGUUGGGUGCUCAGGGACGGUCCGGGAGCCUGCAGUCCAGG	38073494	38073515	- [Negative strand]	28	22	101	38073485	38073585	(((.((((((({{{{{{{{{{{{={{{={{{{{....((((.(((....))).))))((.....))...))>>>>>->->>>>>>>>>>>>>>))))))))	1	-71.6	-70.8911	72.2772	38073552	38073573	0.009901
620LB	20 dna:chromosome chromosome:UMD3.1:20:1:72042655:1 REF	UUUUCCAAUGAGUUAGUCCUUU	NA	NO		UCAGGGUCUUUUCCAAUGAGUUAGUCCUUUGGGCACUGAUGCGAAGAACUAACUCAUUGGAAGAGACCCUGA	10188804	10188825	- [Negative strand]	47	22	72	10188761	10188832	((((((((<<<<<<<<<<<<<<<<<-<<<<(.(......).)))}}=}}}}}}}}}}}}}}}}}})))))))	5	-47.6	-66.1111	45.8333	10188767	10188787	0.009901
676LF	5 dna:chromosome chromosome:UMD3.1:5:1:121191424:1 REF	CUAUACAACCUACUGCCUUCCU	bta-let-7b-3p*(NA)	UGAGGUAGUAGGUUGUGUGGU(3786) UGAGGUAGUAGGUUGUGUGGUU(11246) GAGGUAGUAGGUUGUGUGGUU(1) UGAGGUAGUAGGUUGUGUGGUUU(4251)	bta-let-7b	GUGCCGGCGGGGUGAGGUAGUAGGUUGUGUGGUUUCAGGGUAGUGAUGUUGCCCCCUCGGAAGAUAACUAUACAACCUACUGCCUUCCUCGAGGGGC	117120245	117120266	+ [Positive strand]	100	22	97	117120178	117120274	((.((..(((((={{{{{{{{{{{{{{{{{{{{{...((((((.....))))))..((....)).))>>>>>>>>>>>>>>>>>>>>>>)).)).))	1	-54.3	-55.9794	56.701	117120190	117120212	0.009901
676LF	1 dna:chromosome chromosome:UMD3.1:1:1:158337067:1 REF	UGAGGUAGUAGGUUGUAUGGUU	bta-let-7c	NO		UCCGGGUUGAGGUAGUAGGUUGUAUGGUUUAGAGUUACACCCUGGGAGUUAACUGUACAACCUUCUAGCUUUCCUUGGA	19930511	19930532	- [Negative strand]	7376	22	79	19930460	19930538	((((((.-<<<-<<<-<<<<<<<<<<<<<..((.(..(.....)..).))))}}}}}}}}}}}=}}}=}}}==))))))	1	-31.3	-39.6203	45.5696	19930465	19930485	0.009901
676LF	8 dna:chromosome chromosome:UMD3.1:8:1:113384836:1 REF	CUAUACGACCUGCUGCCUUUCU	bta-let-7b-3p*(NA)	AAGAGGUAGUAGGUUGCAUAGU(2) AGAGGUAGUAGGUUGCAUAGU(304) AGAGGUAGUAGGUUGCAUAGUU(671) GAGGUAGUAGGUUGCAUAGUU(1) AGAGGUAGUAGGUUGCAUAGUUU(40)	bta-let-7d	GGGUUCCUAGGAAGAGGUAGUAGGUUGCAUAGUUUUCGGGCAGGGAUUUUGCCCACAAGGAGGUAACUAUACGACCUGCUGCCUUUCUUAGGGCCU	86887492	86887513	+ [Positive strand]	204	22	96	86887426	86887521	((((.(((((((={{{{{{{{{{{{{{={{{{{{.((((((((.....)))))).......)).))>>>>->>>>>>>>>>>>>>>>>))))))))	1	-48.61	-50.6354	51.0417	86887438	86887460	0.009901
676LF	15 dna:chromosome chromosome:UMD3.1:15:1:85296676:1 REF	UGAGGUAGUAGGUUGUAUAGUU	bta-let-7a-5p	NO		CCCAGGUUGAGGUAGUAGGUUGUAUAGUUUAGAAUUACAUCAAGGGAGAUAACUGUACAGCCUCCUAGCUUUCCUUGGG	33347615	33347636	- [Negative strand]	31053	22	79	33347564	33347642	((((((.-<<<-<<<-<<<<<<<<<<<<<.....(..(.....)..)...))))))))))))).))).)))..))))))	3	-33.7	-42.6582	44.3038	-1	-1	0.009901
676LF	8 dna:chromosome chromosome:UMD3.1:8:1:113384836:1 REF	UGAGGUAGUAGGUUGUAUAGUU	bta-let-7a-5p	CUAUACAAUCUACUGUCUUUC(30)	bta-let-7a-3p	CUGUGGGAUGAGGUAGUAGGUUGUAUAGUUUUAGGGUCACACCCACCACUGGGAGAUAACUAUACAAUCUACUGUCUUUCCUAAGG	86884877	86884898	+ [Positive strand]	31053	22	86	86884869	86884954	((.(((((-<<<--<<<<<<<<<<<<<<<<...(((.....))).((....))....))}}}}}}}}}}}}}}==}}}}}))).))	3	-36.6	-42.5581	44.186	86884928	86884949	0.009901
676LF	5 dna:chromosome chromosome:UMD3.1:5:1:121191424:1 REF	UGAGGUAGUAGGUUGUAUAGUU	bta-let-7a-5p	CUAUACAAUCUACUGUCUUUC(30)	bta-let-7a-3p	CUUUGGGGUGAGGUAGUAGGUUGUAUAGUUUGGGGCUCUGCCCUGCUAUGGGAUAACUAUACAAUCUACUGUCUUUCCUGAAG	117119388	117119409	+ [Positive strand]	31053	22	83	117119380	117119462	(((..(((-<<<--<<<<<<<<<<<<<<<<((((((...)))))).........))}}}}}}}}}}}}}}==}}}}})..)))	3	-38.6	-46.506	45.7831	117119436	117119457	0.009901
676LF	5 dna:chromosome chromosome:UMD3.1:5:1:121191424:1 REF	UGAGGUAGUAGGUUGUGUGGUU	bta-let-7b	CUAUACAACCUACUGCCUUCC(32)	bta-let-7b-3p*(NA)	CGGCGGGGUGAGGUAGUAGGUUGUGUGGUUUCAGGGUAGUGAUGUUGCCCCCUCGGAAGAUAACUAUACAACCUACUGCCUUCCUCGAGG	117120190	117120211	+ [Positive strand]	11246	22	90	117120182	117120271	(..(((((-<<<<<<<<<<<<<<<<<<<<<...((((((.....))))))..((....)).))}}}}}}}}}}}}}}}}}}}}})))..)	1	-49.2	-54.6667	54.4444	117120245	117120266	0.009901
676LF	8 dna:chromosome chromosome:UMD3.1:8:1:113384836:1 REF	AGAGGUAGUAGGUUGCAUAGUU	bta-let-7d	CUAUACGACCUGCUGCCUUUC(75)	bta-let-7d-3p*(NA)	UCCUAGGAAGAGGUAGUAGGUUGCAUAGUUUUCGGGCAGGGAUUUUGCCCACAAGGAGGUAACUAUACGACCUGCUGCCUUUCUUAGGG	86887438	86887459	+ [Positive strand]	671	22	89	86887430	86887518	((((((((-<<<<<<<<<<<<<<-<<<<<<.((((((((.....)))))).......)).))}}}}=}}}}}}}}}}}}}}}}))))))	1	-44.91	-50.4607	49.4382	86887492	86887513	0.009901
676LF	18 dna:chromosome chromosome:UMD3.1:18:1:66004023:1 REF	UGAGGUAGGAGGUUGUAUAGUU	bta-let-7e	CUAUACGGCCUCCUAGCUUUC(4)	bta-let-7e-3p*(NA)	GGGCUGAGGUAGGAGGUUGUAUAGUUGAGGAGGACACCCAAGGAGAUCACUAUACGGCCUCCUAGCUUUCCCC	58015043	58015064	+ [Positive strand]	567	22	73	58015039	58015111	(((.-<<<-<<<<<<<<<<<<<<<<-((...((....)).......)))}}}}}}}}}}}}}}}=}}}==)))	1	-34.9	-47.8082	54.7945	58015088	58015109	0.009901
676LF	X dna:chromosome chromosome:UMD3.1:X:1:148823899:1 REF	UGAGGUAGUAGAUUGUAUAGUU	bta-let-7f	NO		CUGUGGGAUGAGGUAGUAGAUUGUAUAGUUUUAGGGUCAUACCCCAUCUUGGAGAUAACUAUACAGUCUACUGUCUUUCCCACGG	96383586	96383607	- [Negative strand]	53820	22	85	96383530	96383614	((((((((-<<<--<<<<<<<<<<<<<<<<...(((.....))).(((.....)))))))))))))))))))..)))))))))))	2	-42.5	-50	43.5294	-1	-1	0.009901
676LF	22 dna:chromosome chromosome:UMD3.1:22:1:61435874:1 REF	UGAGGUAGUAGUUUGUACAGUU	bta-let-7g	NO		UUCCAGGCUGAGGUAGUAGUUUGUACAGUUUGAGGGUCUAUGAUACCACCCGGUACAGGAGAUAACUGUACAGGCCACUGCCUUGCCGGGAA	49189344	49189365	+ [Positive strand]	49097	22	92	49189336	49189427	((((.(((-<<<<<<<<-<<<<<<<<<<<<.....((((.((.((((....))))))..)))))))))))))))).))))))))))).))))	1	-44.4	-48.2609	51.087	-1	-1	0.009901
676LF	5 dna:chromosome chromosome:UMD3.1:5:1:121191424:1 REF	UGAGGUAGUAGUUUGUGCUGUU	bta-let-7i	CUGCGCAAGCUACUGCCUUGC(16)	bta-let-7i-3p*(NA)	GCCCUGGCUGAGGUAGUAGUUUGUGCUGUUGGUCGGGUUGUGACAUUGCCCGCUGUGGAGAUAACUGCGCAAGCUACUGCCUUGCUAGUGC	51209138	51209159	- [Negative strand]	55643	22	91	51209076	51209166	((.(((((-<<<<<<<<<<<<<<<<<-<<<((.(((((.........)))))))........))}=}}}}}}}}}}}}}}}}}}}))).))	1	-45	-49.4505	56.044	51209081	51209101	0.009901
676LF	5 dna:chromosome chromosome:UMD3.1:5:1:121191424:1 REF	CUGCGCAAGCUACUGCCUUGC	bta-let-7i-3p*(NA)	CUGAGGUAGUAGUUUGUGCUG(2) UGAGGUAGUAGUUUGUGCUG(849) CUGAGGUAGUAGUUUGUGCUGU(3) UGAGGUAGUAGUUUGUGCUGU(6158) UGAGGUAGUAGUUUGUGCUGUU(55643) GAGGUAGUAGUUUGUGCUGUU(7)	bta-let-7i	GGCCCUGGCUGAGGUAGUAGUUUGUGCUGUUGGUCGGGUUGUGACAUUGCCCGCUGUGGAGAUAACUGCGCAAGCUACUGCCUUGCUAGUGCU	51209083	51209103	- [Negative strand]	16	21	93	51209075	51209167	(((.(((((={{{{{{{{{{{{{{{{{={{{((.(((((.........)))))))........))>->>>>>>>>>>>>>>>>>>>))).)))	1	-46.6	-50.1075	55.914	51209136	51209157	0.009901
676LF	15 dna:chromosome chromosome:UMD3.1:15:1:85296676:1 REF	AACCCGUAGAUCCGAACUUGUG	bta-miR-100	NO		ACAAACCCGUAGAUCCGAACUUGUGGUGGUAGUGCACACAAGCUUGUGUCUAUAGGUAUGU	33353437	33353458	- [Negative strand]	6017	22	61	33353400	33353460	(((-<<<--<<<<--<<<-<<<<<<((......)).)))))).)))..))))..))).)))	1	-22.7	-37.2131	45.9016	-1	-1	0.019802
676LF	8 dna:chromosome chromosome:UMD3.1:8:1:113384836:1 REF	UACAGUACUGUGAUAACUGA	bta-miR-101	NO		CCUUUUUCGGUUAUCAUGGUACCGAUGCUGUAUAUCUGAAAGGUACAGUACUGUGAUAACUGAAGAAUGG	39940843	39940862	- [Negative strand]	2292	20	70	39940835	39940904	((((((((((((((((((((((.(.((((............))>>>->>>>>>>>>>>>>>>>)))).))	2	-27.8	-39.7143	40	-1	-1	0.009901
676LF	20 dna:chromosome chromosome:UMD3.1:20:1:72042655:1 REF	AGCAGCAUUGUACAGGGCUAUGA	bta-miR-103	NO		GCUGCCCUCGGCUUCUUUACAGUGCUGCCUUGUUGCAUAUGGAUCAAGCAGCAUUGUACAGGGCUAUGAAGGCGC	189861	189883	- [Negative strand]	4993	23	75	189854	189928	((.(((.((((((.((.(((((((((((.(((.(.(....).).))>>>>>>>>>>>>->>>>>>-->>.)))))	2	-30.6	-40.8	53.3333	-1	-1	0.029703
676LF	X dna:chromosome chromosome:UMD3.1:X:1:148823899:1 REF	AAAAGUGCUUACAGUGCAGGUAG	bta-miR-106a	NO		UGUAAAAGUGCUUACAGUGCAGGUAGCUUUUUGAGAUCUACUGCAAUGCAAGCACUUCUUACA	17918573	17918595	- [Negative strand]	52	23	63	17918535	17918597	(((<<<<<<<<<<-<<-<<<<<-<<<.((.....)).)))))))).)).)))))))).)))))	1	-22.9	-36.3492	39.6825	-1	-1	0.009901
676LF	12 dna:chromosome chromosome:UMD3.1:12:1:91163125:1 REF	CAAAGUGCUUACAGUGCAGGUAG	bta-miR-106a	NO		AUAAUGUCAAAGUGCUUACAGUGCAGGUAGUGAUAUGUGCAUCUACUGCAGUGAAGGCACUUGUAGCAUUAU	66226567	66226589	+ [Positive strand]	463	23	72	66226560	66226631	(((((((--<<<<<<<<-<<-<<<<<-<<<((.......)).)))))))).)).))))))))...)))))))	1	-31	-43.0556	40.2778	-1	-1	0.009901
676LF	26 dna:chromosome chromosome:UMD3.1:26:1:51681464:1 REF	AGCAGCAUUGUACAGGGCUAU	bta-miR-107	NO		UGCUUUCAGCUUCUUUACAGUGUUGCCUUGUGGCAUGGAGUUCAAGCAGCAUUGUACAGGGCUAUCAAAGCA	11288005	11288025	- [Negative strand]	108	21	72	11287997	11288068	((((((.((((.((.(((((((((((.(((.(((.....)))))>>>>>>>>>>>>->>>>>>--.))))))	3	-26.8	-37.2222	45.8333	-1	-1	0.019802
676LF	19 dna:chromosome chromosome:UMD3.1:19:1:64057457:1 REF	UACCCUGUAGAUCCGAAUUUGU	bta-miR-10a	NO		CCUGUAGAUCCGAAUUUGUGUAAGGAAUUUUGUGAUCACAAAUUCGUAUCUAGGGG	38549275	38549296	+ [Positive strand]	1444	22	56	38549278	38549333	<<<-<<<<<-<<<<<<<<<(................)))))))))).))))).)))	1	-21.09	-37.6607	39.2857	-1	-1	0.009901
676LF	1 dna:chromosome chromosome:UMD3.1:1:1:158337067:1 REF	ACCUUCUUGUAUAAGCACUGUGC	bta-miR-1248	NO		CUUCUUGUAUAAGCACUGUGCUAAAAUUACAGAAACCAAGAUAGCCUUGGUUUUUGUAAUAAUGCUAGCAGAGUAUUACACAAGAAG	81060973	81060995	- [Negative strand]	7	23	87	81060906	81060992	<<<<<<<<-<<<--<<<-<<<((..(((((((((((((((.....))))))))))))))).....))))).))).))).))))))))	2	-37.4	-42.9885	34.4828	-1	-1	0.009901
676LF	10 dna:chromosome chromosome:UMD3.1:10:1:104305016:1 REF	ACCUUCUUGUAUAAGCACUGUGC	bta-miR-1248	NO		CUUCUUGUAUAAGCACUGUGCUAAAAUUACAGAAACCAAGAUAGCCUUGGUUUUUGUAAUAAUGCUAGCAGAGUAUUACACAAGAAG	58120394	58120416	+ [Positive strand]	7	23	87	58120396	58120482	<<<<<<<<-<<<--<<<-<<<((..(((((((((((((((.....))))))))))))))).....))))).))).))).))))))))	2	-37.4	-42.9885	34.4828	-1	-1	0.009901
676LF	5 dna:chromosome chromosome:UMD3.1:5:1:121191424:1 REF	ACGCCCUUCCCCCCCUUCUUC	bta-miR-1249	NO		GAGGAGGGAGGAGAUGGGCCACGUUCCCUCUGCCUGGAACGCCCUUCCCCCCCUUCUUC	116348280	116348300	- [Negative strand]	7	21	59	116348279	116348337	((((((((.((.((.((((...(((((........)))>>>>>>->>->>->>>>>>>>	1	-29.1	-49.322	66.1017	-1	-1	0.039604
676LF	18 dna:chromosome chromosome:UMD3.1:18:1:66004023:1 REF	UCCCUGAGACCCUUUAACCUGU	bta-miR-125a	NO		UCCCUGAGACCCUUUAACCUGUGAGGACGUCCAGGGUCACAGGUGAGGUUCUUGGGA	58015549	58015570	+ [Positive strand]	4083	22	57	58015549	58015605	<<<<-<<<<-<<<<--<<<<<<((((....))....)))))))))))).))))))))	1	-26.6	-46.6667	56.1403	-1	-1	0.039604
676LF	1 dna:chromosome chromosome:UMD3.1:1:1:158337067:1 REF	UCCCUGAGACCCUAACUUGUGA	bta-miR-125b	NO		CCUAGUCCCUGAGACCCUAACUUGUGAGGUAUUUUAGUAGCAUCACAAGUCAGGCUCUUGGGACCUAGG	19881398	19881419	- [Negative strand]	3442	22	69	19881355	19881423	(((((--<<--<<<-<<<-<<<<<<<<(.(((....))).).)))))))).))).)))..))..)))))	2	-33.7	-48.8406	49.2754	-1	-1	0.009901
676LF	22 dna:chromosome chromosome:UMD3.1:22:1:61435874:1 REF	UCACAGUGAACCGGUCUCUUU	bta-miR-128	NO		CAGUGGGAAGGGGGGCCGAGGCACUGUCCGAGAGUGAGUAGCAGGUCUCACAGUGAACCGGUCUCUUUCCCUACUG	9738649	9738669	+ [Positive strand]	364	21	76	9738602	9738677	(((((((.((((((((((...((((((..((((.(........).))>>>>>>>>--->>>>>>>>>>.)))))))	2	-37.2	-48.9474	60.5263	-1	-1	0.009901
676LF	2 dna:chromosome chromosome:UMD3.1:2:1:137060424:1 REF	UCACAGUGAACCGGUCUCUUU	bta-miR-128	CGGGGCCGUAGCACUGUCUGA(2)		GUUGGAUUCGGGGCCGUAGCACUGUCUGAGAGGUUUACAUUUCUCACAGUGAACCGGUCUCUUUUUCAGC	62007764	62007784	- [Negative strand]	364	21	70	62007757	62007826	((((((..={{{{{{{==={{{{{{=={{(((((....)))))>>>>>>>>--->>>>>>>---))))))	2	-29.7	-42.4286	50	62007797	62007817	0.009901
676LF	5 dna:chromosome chromosome:UMD3.1:5:1:121191424:1 REF	AUGGCCCUGACUGAAGACCUGCAGU	bta-miR-1291	NO		GGCCCUGACUGAAGACCUGCAGUUACACUAUAGCUGCUGGUUUCAAACAGAGGCC	31283918	31283942	+ [Positive strand]	10	25	55	31283920	31283974	<<<<<<<--<<<-<<<<-<<<<<((.....))))))).)))))))..))).))))	1	-25.9	-47.0909	52.7273	-1	-1	0.009901
676LF	28 dna:chromosome chromosome:UMD3.1:28:1:46312546:1 REF	UUAGGGCCCUGGCUCCAUCUCC	bta-miR-1296	NO		CUGGGUUAGGGCCCUGGCUCCAUCUCCUUUAGGAAAACCUUCUGUGGGGAGUGGGGCUUUGACCCUAACCUAG	19569149	19569170	- [Negative strand]	11	22	73	19569102	19569174	(((((<<<<<<-<--<<<<<<<<--<<(.(((((.....))))).)))..))))))))..).)))))))))))	1	-41.5	-56.8493	56.1644	-1	-1	0.009901
676LF	17 dna:chromosome chromosome:UMD3.1:17:1:75158596:1 REF	ACUCUUUCCCUGUUGCACUACU	bta-miR-130b-5p*(NA)	CAGUGCAAUGAUGAAAGGGCA(3)		GCCUGACACUCUUUCCCUGUUGCACUACUGUGCGCCCCUGGCAAGCAGUGCAAUGAUGAAAGGGCAUCGGUCAGGC	74100587	74100608	- [Negative strand]	33	22	76	74100539	74100614	(((((((-<<<<<<<--<<<<<<<<<-<<.(((.......)))))=}}}}}}}}}==}}}}}}}==...)))))))	1	-33.8	-44.4737	57.8947	74100548	74100568	0.019802
676LF	19 dna:chromosome chromosome:UMD3.1:19:1:64057457:1 REF	UAACAGUCUACAGCCAUGGUCG	bta-miR-132	AACCGUGGCUUUCGAUUGUUA(3) AACCGUGGCUUUCGAUUGUUAC(2) ACCGUGGCUUUCGAUUGUUAC(3) ACCGUGGCUUUCGAUUGUUACU(2)		GGCAACCGUGGCUUUCGAUUGUUACUGUGGGAACCGGAGGUAACAGUCUACAGCCAUGGUCGCC	23651161	23651182	- [Negative strand]	37	22	64	23651158	23651221	(((={{{{{{{{{==={{{{{{{{((.(((...)))..))>>>>>>>>--->>>>>>>>>->))	1	-34	-53.125	56.25	23651197	23651217	0.009901
676LF	21 dna:chromosome chromosome:UMD3.1:21:1:71599096:1 REF	UGUGUGACUGGUUGACCAGAGUG	bta-miR-134	NO		CUCAGGGUGUGUGACUGGUUGACCAGAGUGGCCAGCACUCGGUUCACCCUCUGGGCCACCUAGUCACCAACCCUCAG	67593262	67593284	+ [Positive strand]	10	23	77	67593255	67593331	((.((((<--<<<<<<<<-<<-<<<<<<-<(..(((.....)))..))))))))..)).))))))))..))))).))	1	-35.6	-46.2338	61.039	-1	-1	0.009901
676LF	15 dna:chromosome chromosome:UMD3.1:15:1:85296676:1 REF	CUCCUGGGGCCCGCACUCUCG	bta-miR-1343-3p	NO		GGGGAGCGGCCCCCGGGCGGGCCUCUGCUCUGGCCCCUCCUGGGGCCCGCACUCU	66264896	66264916	+ [Positive strand]	24	21	55	66264860	66264914	((((.((((.(((((((.(((((........)))))-->>>>>>>->>>>->>>>	1	-37.7	-68.5455	81.8182	-1	-1	0.059406
676LF	22 dna:chromosome chromosome:UMD3.1:22:1:61435874:1 REF	UAUGGCUUUUUAUUCCUAUGUG	bta-miR-135a	NO		CUAUGGCUUUUUAUUCCUAUGUGAUUCUACUGCUCACUCAUAUAGGGAUUGGAGCCGUGG	49142044	49142065	+ [Positive strand]	8	22	60	49142043	49142102	(<<<<<<<<<--<<<<<<<<<<<(.............)))))))))))).))))))))))	2	-25.92	-43.2	43.3333	-1	-1	0.009901
676LF	5 dna:chromosome chromosome:UMD3.1:5:1:121191424:1 REF	UAUGGCUUUUUAUUCCUAUGUG	bta-miR-135a	NO		UUUAUGGCUUUUUAUUCCUAUGUGAUAGUAAUAAAGUCUCAUGUAGGGAUGGAAGCCAUGAA	62117731	62117752	+ [Positive strand]	8	22	62	62117729	62117790	((<<<<<<<<<<-<<<<<<<<<<<(.(.(.....).).))))))))))))))))))))))))	2	-25.9	-41.7742	33.871	-1	-1	0.009901
676LF	21 dna:chromosome chromosome:UMD3.1:21:1:71599096:1 REF	CAUCAUCGUCUCAAAUGAGUCU	bta-miR-136-3p*(NA)	GGACUCCAUUUGUUUUGAUGAU(2) AGGACUCCAUUUGUUUUGAUGAU(6) AGGACUCCAUUUGUUUUGAUGA(8) AGGACUCCAUUUGUUUUGAUG(2) ACUCCAUUUGUUUUGAUGAUGG(11)	bta-miR-136	CCCUCGGAGGACUCCAUUUGUUUUGAUGAUGGAUUCUUACGCUCCAUCAUCGUCUCAAAUGAGUCUUCAGAGGG	67431471	67431492	+ [Positive strand]	144	22	74	67431427	67431500	(((((.(((({{{{={{{{{==={{{{{{{{{(.........))>>>>>>>>--->>>>>>>>>>>)).)))))	1	-39.1	-52.8378	47.2973	67431437	67431459	0.009901
676LF	13 dna:chromosome chromosome:UMD3.1:13:1:84240350:1 REF	AGGACUGUCCAACCUGAGAAUG	bta-miR-1388-5p	NO		GUGCCUUCAGGACUGUCCAACCUGAGAAUGGUGAGCAUCCAGGGACAAUCUCAGGUUUGUCAGCCCGCAAGGUGC	54375944	54375965	+ [Positive strand]	100	22	75	54375936	54376010	(..(((((-<<-<<<-<-<<<<<<<<<-<<...............)).))))))))).).))))).).))))..)	1	-29.46	-39.28	56	-1	-1	0.029703
676LF	15 dna:chromosome chromosome:UMD3.1:15:1:85296676:1 REF	UCUACAGUGCACGUGUCUCCAGU	bta-miR-139	UGGAGACGCGGCCCUGUUGGAG(7)	bta-miR-139-3p*(NA)	ACUCUACAGUGCACGUGUCUCCAGUGUGGCUCGGAGGCUGGAGACGCGGCCCUGUUGGAGU	52956221	52956243	- [Negative strand]	864	23	61	52956184	52956244	((<<<<<<<-<<-<<<<<<<<<<<<.(.......).))}}}}}}}}}}}}=}}}=}}}}})	1	-34.9	-57.2131	62.2951	52956184	52956205	0.019802
676LF	18 dna:chromosome chromosome:UMD3.1:18:1:66004023:1 REF	UACCACAGGGUAGAACCACGGA	bta-miR-140	CAGUGGUUUUACCCUAUGGUA(47) CAGUGGUUUUACCCUAUGGUAG(250) CAGUGGUUUUACCCUAUGGUAGG(4)	bta-miR-140-5p*(NA)	GUGUCCUGCCAGUGGUUUUACCCUAUGGUAGGUUACGUCAUGCUGUUCUACCACAGGGUAGAACCACGGACAGGAUAC	37088192	37088213	+ [Positive strand]	1022	22	78	37088144	37088221	((((((((({={{{{{{{{{{{{{={{{{{{(..(((......)))))>>>>>->>>>>>>>>>>>>>>-))))))))	1	-46.3	-59.359	51.2821	37088153	37088175	0.009901
676LF	12 dna:chromosome chromosome:UMD3.1:12:1:91163125:1 REF	GUCCAGUUUUCCCAGGAAU	bta-miR-145	NO		CUAGAUUUGCCUGGUUAAGGCUGUUUGCCCCUGAGCCAGUCCAGUUUUCCCAGGAAUUUAG	21161355	21161373	+ [Positive strand]	64	19	61	21161317	21161377	((((((...(((((..(((((((..(((......))..>-->>>>>>>->>>>>->>))))	2	-16.5	-27.0492	49.1803	-1	-1	0.059406
676LF	X dna:chromosome chromosome:UMD3.1:X:1:148823899:1 REF	CUCCGUUUGCCUGUUUUGCUGA	bta-miR-1468	NO		GGUGGUUUCUCCGUUUGCCUGUUUUGCUGAUGUUCAUUUGACUUAUUCUCAGCAAAAUAAGCAAAUGGAAAAUUCAUCCAUCAACAAGCUACC	101844110	101844131	+ [Positive strand]	444	22	93	101844102	101844194	((((((((-<<<<<<<<<-<<<<<<<<<<<.(((.....)))......))))))))))).)))))))))................))))))))	1	-31	-33.3333	38.7097	-1	-1	0.009901
676LF	7 dna:chromosome chromosome:UMD3.1:7:1:112638659:1 REF	UGAGAACUGAAUUCCAUAGGUU	bta-miR-146a	ACCUGUGAAGUUUAGUUCUUU(2)		CUCAGCUUUGAGAACUGAAUUCCAUAGGUUGUGUCAGUGUCAGACCUGUGAAGUUUAGUUCUUUAGCUGGG	74185055	74185076	+ [Positive strand]	1201	22	71	74185047	74185117	(((((((.-<<<<<<<<<<<<-<<<<<<<<.((.......)))}}}}}}}=}}}}}}}}}}}}=)))))))	1	-33.6	-47.3239	43.662	74185090	74185111	0.009901
676LF	26 dna:chromosome chromosome:UMD3.1:26:1:51681464:1 REF	UGAGAACUGAAUUCCAUAGGCUG	bta-miR-146b	UGCCCUAGGGACUCAGUUCUGG(23) UGCCCUAGGGACUCAGUUCUGGU(49) GCCCUAGGGACUCAGUUCUGGU(10)	bta-miR-146b-3p*(NA)	CCUGGCUCUGAGAACUGAAUUCCAUAGGCUGUGAGCUCUAGCAAAUGCCCUAGGGACUCAGUUCUGGUGCCCGG	22930915	22930937	+ [Positive strand]	2866	23	74	22930907	22930980	((.(((.(<-<<<<<<<<-<<<<-<<<<--<(..((....))..)}==}}}}}}}}=}}}}}}}}}}=))).))	1	-31.4	-42.4324	55.4054	22930952	22930975	0.009901
676LF	10 dna:chromosome chromosome:UMD3.1:10:1:104305016:1 REF	GUGUGCGGAAAUGCUUCUG	bta-miR-147	NO		AGUGGAAACACUUCUGCACAGGCUAGAUUAUGGAUACCAGUGUGCGGAAAUGCUUCUGCU	65243391	65243409	- [Negative strand]	106	19	60	65243388	65243447	((..(((.((.((((((((((((((.....)))...)).->>>>>>>>>->>->>>--))	1	-20.6	-34.3333	46.6667	-1	-1	0.009901
676LF	8 dna:chromosome chromosome:UMD3.1:8:1:113384836:1 REF	CUAUACAAUCUAUUGCCUUCC	bta-let-7b-3p*(NA)	UGAGGUAGUAGAUUGUAUAG(1368) UGAGGUAGUAGAUUGUAUAGU(15448) GAGGUAGUAGAUUGUAUAGU(2) UGAGGUAGUAGAUUGUAUAGUU(53820) GAGGUAGUAGAUUGUAUAGUU(5) AGGUAGUAGAUUGUAUAGUUG(1) AGGUAGUAGAUUGUAUAGUUGU(3)	bta-let-7f	CUCUAUCAGAGUGAGGUAGUAGAUUGUAUAGUUGUGGGGUAGUGAUUUUACCCUGUUCAGGAGAUAACUAUACAAUCUAUUGCCUUCCCUGAGGAG	86885287	86885307	+ [Positive strand]	7	21	96	86885220	86885315	((((.((((.(=={{{{{{{{{{{{{{{{{{{{(((((((((.....))))))).........))))>>>>>>>>>>>>>>>>>>-->))))))))	1	-47.2	-49.1667	41.6667	86885231	86885253	0.009901
676LF	14 dna:chromosome chromosome:UMD3.1:14:1:84648390:1 REF	CUAGACUGAAGCUCCUUGAGG	bta-miR-151-3p	UCGAGGAGCUCACAGUCUAG(19) CUCGAGGAGCUCACAGUCUAGU(3) UCGAGGAGCUCACAGUCUAGU(229) UCGAGGAGCUCACAGUCUAGUA(60)	bta-miR-151-5p	UUCCUGCCCUCGAGGAGCUCACAGUCUAGUACGUCUCAUCCCCUACUAGACUGAAGCUCCUUGAGGACAGGGA	4030362	4030382	+ [Positive strand]	7621	21	73	4030317	4030389	((((((.(({{{{{{{{{{=={{{{{{{{{(.(........).))>>>>>>>>->>>>>>>>>>>>.))))))	1	-44.5	-60.9589	54.7945	4030326	4030347	0.009901
676LF	19 dna:chromosome chromosome:UMD3.1:19:1:64057457:1 REF	UCAGUGCAUGACAGAACUUGG	bta-miR-152	NO		GGCCCAGGUUCUGUGAUACACUCCGACUCGGGCUCUGGAGCAGUCAGUGCAUGACAGAACUUGGGCC	39081217	39081237	+ [Positive strand]	2049	21	67	39081174	39081240	((((((((((((((.((.((((..((((...(((....)))))>>>>>>->>->>>>>>>>>>>)))	1	-37.6	-56.1194	59.7015	-1	-1	0.009901
676LF	21 dna:chromosome chromosome:UMD3.1:21:1:71599096:1 REF	AGAGGUCUUCCAUGGUGCAUUCG	bta-miR-154b	AUCAUACAUGGUUGACCUUUUU(3)		ACUUGAAGAGAGGUCUUCCAUGGUGCAUUCGCUUUAUUCUUUGACGAAUCAUACAUGGUUGACCUUUUUUUAGGU	67598367	67598389	+ [Positive strand]	21	23	75	67598359	67598433	((((((((<<<<<<<--<<<<<<<<-<<<<<(..........).)))}}}}}=}}}}}==}}}}}}}}}))))))	1	-31.1	-41.4667	38.6667	67598406	67598428	0.009901
676LF	21 dna:chromosome chromosome:UMD3.1:21:1:71599096:1 REF	AGAUAUUGCACGGUUGAUCUCU	bta-miR-154c	NO		GAAAGGAGGUUGUCCGUGAUGUAUUUGCUUUAUUUGUGGCAGAUAUUGCACGGUUGAUCUCUUUUC	67575295	67575316	+ [Positive strand]	263	22	66	67575255	67575320	((((((((((((.(((((..(((((((((........)))>>>>>>-->>>>>->>>>>>>>))))	1	-31	-46.9697	40.9091	-1	-1	0.009901
676LF	1 dna:chromosome chromosome:UMD3.1:1:1:158337067:1 REF	UUAAUGCUAAUCGUGAUAGGGGU	bta-miR-155	NO		GUGUGCUGUUAAUGCUAAUCGUGAUAGGGGUUUUUACCUCGGACUGACUCCUACAUGUUAGCAUUAACAGGGCAC	10227315	10227337	- [Negative strand]	530	23	75	10227270	10227344	((((.(((<<<<<<<<<<-<<<<-<<<<<<<(....(....)...))))))))))))))))))))))))).))))	1	-38.3	-51.0667	45.3333	-1	-1	0.009901
676LF	12 dna:chromosome chromosome:UMD3.1:12:1:91163125:1 REF	UAGCAGCACAUAAUGGUUUGU	bta-miR-15a	NO		GUAGCAGCACAUAAUGGUUUGUGGAUUUUGAAAAGGUGCAGGCCAUAUUGUGCUGCCUC	19596395	19596415	- [Negative strand]	14	21	59	19596357	19596415	(--<<<<<<<<--<<<<<<<<<(..((.....))..))))))))))..))))))))..)	1	-24.9	-42.2034	45.7627	-1	-1	0.009901
676LF	1 dna:chromosome chromosome:UMD3.1:1:1:158337067:1 REF	UAGCAGCACAUCAUGGUUUACA	bta-miR-15b	NO		AGCAGCACAUCAUGGUUUACAUACUACAGUCAAGAUGCGAAUCAUUAUUUGCUGCU	107923436	107923457	- [Negative strand]	122	22	56	107923400	107923455	<<<<<<<-<<-<<<<<<--<<(.((.......)))))..)))))).)).)))))))	1	-18.8	-33.5714	39.2857	-1	-1	0.009901
676LF	1 dna:chromosome chromosome:UMD3.1:1:1:158337067:1 REF	UAGCAGCACGUAAAUAUUGGC	bta-miR-16b	ACCAAUAUUAUUGUGCUGCUUU(2)		UCCGCUGUAGCAGCACGUAAAUAUUGGCGUAGUAAAAUAAAUAUUAAACACCAAUAUUAUUGUGCUGCUUUAGCGUGA	107923292	107923312	- [Negative strand]	208	21	78	107923241	107923318	(((((((-<<<<<<<<<--<<<<<<<<-((((((.......))))..))=}}}}}}}}==}}}}}}}}}=})))).))	1	-31.9	-40.8974	35.8974	107923247	107923268	0.009901
676LF	12 dna:chromosome chromosome:UMD3.1:12:1:91163125:1 REF	UAGCAGCACGUAAAUAUUGGU	bta-miR-16b	CCAGUAUUAACUGUGCUGCUG(2)		UGCCUUAGCAGCACGUAAAUAUUGGUGUUAAGAUUCUAAAAUUAUCUCCAGUAUUAACUGUGCUGCUGAAGUA	19596255	19596275	- [Negative strand]	618	21	73	19596207	19596279	(((.(<<<<<<<<<<<-<<<<<<<<-(.(((..........))).).}}}}}}}}=}}=}}}}}}}}}).)))	1	-27.5	-37.6712	35.6164	19596211	19596231	0.009901
676LF	16 dna:chromosome chromosome:UMD3.1:16:1:81724687:1 REF	AACAUUCAACGCUGUCGGUGAGU	bta-miR-181a	NO		CAUUCAACGCUGUCGGUGAGUUUGGAAUUAAAAAUCAAAACCAUCGACCGUUGAUUG	79685996	79686018	- [Negative strand]	2602	23	57	79685959	79686015	<<-<<<<<<--<<<<<<<-<<((.((........)).))))))))))))))))).))	2	-19.6	-34.386	40.3509	-1	-1	0.009901
676LF	11 dna:chromosome chromosome:UMD3.1:11:1:107310763:1 REF	AACAUUCAACGCUGUCGGUGAGU	bta-miR-181a	NO		UCCAAGGAACAUUCAACGCUGUCGGUGAGUUUGGGAUUUGAAAAAACCACCGACCGUUGACUGUACCUUGGG	95709449	95709471	+ [Positive strand]	2602	23	72	95709442	95709513	(((((((-<<<-<<<<<<--<<<<<<<-<<((...........))))))))))))))))).))).)))))))	2	-34.7	-48.1944	48.6111	-1	-1	0.009901
676LF	11 dna:chromosome chromosome:UMD3.1:11:1:107310763:1 REF	AACAUUCAUUGCUGUCGGUGGGU	bta-miR-181b	NO		ACAUUCAUUGCUGUCGGUGGGUUUGACUUUGAAUCAACUCACUGAUCAAUGAAUGU	95710641	95710663	+ [Positive strand]	253	23	56	95710642	95710697	<<<<<<<<<<--<<<<<<<<<<(.((.......)))))))))))))))))))))))	2	-24.3	-43.3929	39.2857	-1	-1	0.009901
676LF	7 dna:chromosome chromosome:UMD3.1:7:1:112638659:1 REF	AACAUUCAUUGUUGUCGGUGGGU	bta-miR-181d	NO		ACAUUCAUUGUUGUCGGUGGGUUGUGACAGAGACCAGACCCACCGAGGGAUGAAUGU	12915272	12915294	+ [Positive strand]	62	23	57	12915273	12915329	<<<<<<<<<-<--<<<<<<<<<(.((........))))))))))))).)))))))))	1	-26.6	-46.6667	50.8772	-1	-1	0.009901
676LF	4 dna:chromosome chromosome:UMD3.1:4:1:120829699:1 REF	UUUGGCAAUGGUAGAACUCACACU	bta-miR-182	NO		CACCAUUUUUGGCAAUGGUAGAACUCACACUGGUGAGGUAAUGGGAUCCGGUGGUUCUAGACUUGCCAACUAUGGUG	94406763	94406786	- [Negative strand]	2617	24	77	94406716	94406792	((((((.-<<<<<<<-<-<<<<<<---<<<<((..............))))))))))))..))))))))..))))))	1	-30.04	-39.013	48.0519	-1	-1	0.009901
676LF	14 dna:chromosome chromosome:UMD3.1:14:1:84648390:1 REF	AAGGUAGAUAGAACAGGUCUUG	bta-miR-1839	NO		CAAGCUGACUCUGCUUUUAGCCUCCUGAAUGAAAAGGUAGAUAGAACAGGUCUUGUUUG	1883890	1883911	- [Negative strand]	392	22	59	1883885	1883943	(((((.(((.(((.(((((..(((((.......->>>->>->>>>>>>>>>>-->))))	1	-16.2	-27.4576	42.3729	-1	-1	0.079208
676LF	3 dna:chromosome chromosome:UMD3.1:3:1:121430405:1 REF	CAAAGAAUUCUCCUUUUGGGCU	bta-miR-186	NO		AACUUUCCAAAGAAUUCUCCUUUUGGGCUUUCUGAUUUUAUUUUAAGCCCAAAGGUGAAUUUUUUGGGAAGUU	74462309	74462330	+ [Positive strand]	2502	22	73	74462302	74462374	(((((((<<<<<<<<<<-<<<<<-<<<<<(...((......)).))))))))))).)))))))))))))))))	1	-35.9	-49.1781	32.8767	-1	-1	0.009901
676LF	22 dna:chromosome chromosome:UMD3.1:22:1:61435874:1 REF	CAACGGAAUCCCAAAAGCAGCU	bta-miR-191	GCUGCGCUUGGAUUUCGUUCC(4)		AGCGGGCAACGGAAUCCCAAAAGCAGCUGUUGUCUCCAGAGCAUUCCAGCUGCGCUUGGAUUUCGUUCCCUGCU	51543484	51543505	+ [Positive strand]	3592	22	74	51543478	51543551	((((((-<<<<<<<<<<-<<--<<<<<<(..((((....)).))..))}}}}}==}}}}}}}}}}}}=})))))	1	-37.9	-51.2162	55.4054	51543526	51543547	0.009901
676LF	19 dna:chromosome chromosome:UMD3.1:19:1:64057457:1 REF	UGGGUCUUUGCGGGCGAGAUGA	bta-miR-193a-5p	AACUGGCCUACAAAGUCCCAGU(2)	bta-miR-193a-3p	CUGAGAGCUGGGUCUUUGCGGGCGAGAUGAAGGUGUCGGUUCAACUGGCCUACAAAGUCCCAGUCCUCGG	18824266	18824287	- [Negative strand]	44	22	70	18824225	18824294	(((((..(<<<<-<<<<<--<<<-<<-<<<(........)))}=}}=}}}==}}}}}=}}}}}=.)))))	1	-37.8	-54	58.5714	18824230	18824251	0.009901
676LF	16 dna:chromosome chromosome:UMD3.1:16:1:81724687:1 REF	UGUAACAGCAACUCCAUGUGG	bta-miR-194	NO		CAUCGAUUGUAACAGCAACUCCAUGUGGACUGUGCGUCAAUUUCCAGUGGAGAUGCUGUUACUUUUGAUG	24306080	24306100	- [Negative strand]	227	21	70	24306037	24306106	((((((.-<<<<<<<<<-<<<<<<-<<<(..((......)).)))))))))).)))))))))..))))))	2	-33.9	-48.4286	44.2857	-1	-1	0.009901
676LF	19 dna:chromosome chromosome:UMD3.1:19:1:64057457:1 REF	UAGCAGCACAGAAAUAUUGGCA	bta-miR-195	NO		AGCAGCACAGAAAUAUUGGCACUGGGAAGAAAGCCUGCCAAUAUUGGCUGUGCUGCU	27441394	27441415	- [Negative strand]	594	22	57	27441357	27441413	<<<<<<<<<<-<<<<<<<<<<..((........))))))))))))..))))))))))	1	-31.9	-55.9649	49.1228	-1	-1	0.009901
676LF	19 dna:chromosome chromosome:UMD3.1:19:1:64057457:1 REF	UAGGUAGUUUCAUGUUGUUGG	bta-miR-196a	NO		GUGAAUUAGGUAGUUUCAUGUUGUUGGGCCUGGAUUUCUGAACACAACGACAUUAAACCACCCGACUCAC	38497007	38497027	+ [Positive strand]	67	21	70	38497001	38497070	((((.(--<<<-<<<<-<<<<<<<<<<..(.((....)))..).))))))))).)))).)))..).))))	2	-22.4	-32	44.2857	-1	-1	0.009901
676LF	4 dna:chromosome chromosome:UMD3.1:4:1:120829699:1 REF	UAGGUAGUUUCCUGUUGUUGGG	bta-miR-196a	NO		GGUGAUUUAGGUAGUUUCCUGUUGUUGGGAUCCACCUUUCUCUCGACAGCACGACACUGCCUUCAUUACU	69327775	69327796	+ [Positive strand]	114	22	70	69327768	69327837	((((((.-<<<<<<<-<<-<<<<<<<<<<(..........))))))))))).)).)))))))..))))))	1	-30.1	-43	47.1429	-1	-1	0.009901
676LF	3 dna:chromosome chromosome:UMD3.1:3:1:121430405:1 REF	UUCACCACCUUCUCCACCCAGC	bta-miR-197	NO		GGCUGUGCCGGGUAGAGAGGGCAGUGGGAGGUAAGAGCUCUUCACCCUUCACCACCUUCUCCACCCAGCAGGGCC	33964974	33964995	- [Negative strand]	101	22	75	33964967	33965041	((((.(((.((((.(((((((..((((..((((((....))).))).->>>>-->>>>>>>->>>>->>).))))	1	-41.7	-55.6	64	-1	-1	0.009901
676LF	X dna:chromosome chromosome:UMD3.1:X:1:148823899:1 REF	UGUGCAAAUCCAUGCAAAACUG	bta-miR-19b	NO		UUACAGUUAGUUUUGCUGGUUUGCAUUUCAGCGUGUGGAUAUAUGGCUGUGCAAAUCCAUGCAAAACUGAUUGUGA	17918014	17918035	- [Negative strand]	125	22	76	17918006	17918081	(((((((((((((((((((((((((...((((((((....)))).))>>>>>>>>->>>->>>>>>>>>)))))))	2	-34.3	-45.1316	39.4737	-1	-1	0.009901
676LF	16 dna:chromosome chromosome:UMD3.1:16:1:81724687:1 REF	UAACACUGUCUGGUAACGAUG	bta-miR-200a	CAUCUUACCGGACAGUGCUGG(101) CAUCUUACCGGACAGUGCUG(3) CAUCUUACCGGACAGUGCUGGA(867) AUCUUACCGGACAGUGCUGGA(14) AUCUUACCGGACAGUGCUGGAU(45)	bta-miR-200a-5p*(NA)	UGGACAUCUUACCGGACAGUGCUGGAUUUCUCGGCUCGACUCUAACACUGUCUGGUAACGAUGUUCA	52521338	52521358	- [Negative strand]	5850	21	67	52521333	52521399	(((({{{{{{{{{{{{{{{{{={{{{....(((...))).))>>->>>>>>>>>>>>>->>>>))))	1	-33.7	-50.2985	49.2537	52521373	52521394	0.009901
676LF	16 dna:chromosome chromosome:UMD3.1:16:1:81724687:1 REF	UAAUACUGCCUGGUAAUGAUGA	bta-miR-200b	CAUCUUACUGGGCAGCAUUGGA(123) CAUCUUACUGGGCAGCAUUGG(61) CAUCUUACUGGGCAGCAUUGGAU(13)	bta-miR-200b-5p*(NA)	CAUCUUACUGGGCAGCAUUGGAUGGUGUCUGGUCUCUAAUACUGCCUGGUAAUGAUG	52521992	52522013	- [Negative strand]	7234	22	57	52521992	52522048	{{{{{{{{=={{{{{={{{{{{.((.......))))>>>>->>>>>-->>>>->>>>	1	-24.1	-42.2807	47.3684	52522026	52522047	0.009901
676LF	5 dna:chromosome chromosome:UMD3.1:5:1:121191424:1 REF	UAAUACUGCCGGGUAAUGAUGGA	bta-miR-200c	NO		GGGGGCCCCCGUCUUACCCAGCAGUGUUUGGGUGCUGGUUGGGAGUCUCUAAUACUGCCGGGUAAUGAUGGAGGCCCCU	103859438	103859460	- [Negative strand]	10057	23	79	103859430	103859508	(((((((.(((((((((((.((((((((.(((.(((.......))))))->>>>>>>>->>>>>>->>>>>-)))))))	1	-48	-60.7595	60.7595	-1	-1	0.009901
676LF	8 dna:chromosome chromosome:UMD3.1:8:1:113384836:1 REF	UUCCCUUUGUCAUCCUAUGCCU	bta-miR-204	NO		UGGACUUCCCUUUGUCAUCCUAUGCCUGAGAAUAUAUGAAGGAGGCUGGGAAGGCAAAGGGACGUUCA	47259591	47259612	- [Negative strand]	281	22	68	47259549	47259616	(((((-<<<<<<<<<<-<<<<<-<<<<...............))))))))).)))))))))).)))))	1	-33.16	-48.7647	48.5294	-1	-1	0.009901
676LF	16 dna:chromosome chromosome:UMD3.1:16:1:81724687:1 REF	UCCUUCAUUCCACCGGAGUCUGU	bta-miR-205	NO		UCUCUUGUCCUUCAUUCCACCGGAGUCUGUCUCGUACCCAACCAGAUUUCAGUGGAGUGAAGUUCAGGAGG	75800006	75800028	- [Negative strand]	4161	23	71	75799964	75800034	(((((((--<<<<<<<<<<<-<<<<<<<<-............)))))))).)))))))))))..)))))))	1	-36.12	-50.8732	50.7042	-1	-1	0.009901
676LF	X dna:chromosome chromosome:UMD3.1:X:1:148823899:1 REF	CAAAGUGCUCACAGUGCAGGUAG	bta-miR-20b	NO		AGUACCAAAGUGCUCACAGUGCAGGUAGUUUUGGCAGCGCUCUACUGUAGUGUGGGCACUUCCAGUACU	17918174	17918196	- [Negative strand]	50	23	69	17918132	17918200	(((((--<<<<<<<<<<<-<<<<<-<<<....(((...))))))))))).)))))))))))...)))))	1	-30.6	-44.3478	50.7246	-1	-1	0.009901
676LF	19 dna:chromosome chromosome:UMD3.1:19:1:64057457:1 REF	ACCUUGGCUCUAGACUGCUUACU	bta-miR-212	NO		CGGGGCAGAAAGAGCAGCAGCGCCCCCAGCUGUGGGCGACGGAGCCACCCUGCCCGGGCAGCGCGCCGGCACCUUGGCUCUAGACUGCUUACUGCCCGG	23651627	23651649	- [Negative strand]	8	23	99	23651620	23651718	(.((((((...(((((((..(((((.(....).)))))..(((((((...((((..(((.....))))))>--->>>>>>>->->>>>>>->>)))).)	1	-50.7	-51.2121	72.7273	-1	-1	0.069307
676LF	16 dna:chromosome chromosome:UMD3.1:16:1:81724687:1 REF	AUGACCUAUGAAUUGACAGACA	bta-miR-215	NO		UGACCUAUGAAUUGACAGACAACGUGACUAAGUCUGUCUGUCAUUUCUGUAGGCCA	24305783	24305804	- [Negative strand]	145	22	56	24305747	24305802	<<-<<<<<<<<-<<<<<<<<<((........)).))))))))).))).))))).))	1	-22.6	-40.3571	42.8571	-1	-1	0.009901
676LF	20 dna:chromosome chromosome:UMD3.1:20:1:72042655:1 REF	UUGUGCUUGAUCUAACCAUGU	bta-miR-218	NO		GCUUUCCUUUGUGCUUGAUCUAACCAUGUGGUGGAACGAUGGAAACGGAACAUGGUUCUGUCAAGCACCGCGGAAAGC	444359	444379	- [Negative strand]	1211	21	78	444309	444386	(((((((.--<<<<<<<<<--<<<<<<<<..........((....))..))))))))..)))))))))...)))))))	2	-35.6	-45.641	50	-1	-1	0.009901
676LF	6 dna:chromosome chromosome:UMD3.1:6:1:119458736:1 REF	UUGUGCUUGAUCUAACCAUGU	bta-miR-218	NO		UUCUGUUGUGCUUGAUCUAACCAUGUGGUUGCCAGGUAUGAGUAAAACAUGGUUCCGUCAAGCACCAUGGAA	41545053	41545073	+ [Positive strand]	1211	21	72	41545048	41545119	(((((<-<<<<<<<<<--<<<<<<<<..((((((....)).)))).))))))))..))))))))).))))))	2	-32.6	-45.2778	44.4444	-1	-1	0.009901
676LF	X dna:chromosome chromosome:UMD3.1:X:1:148823899:1 REF	AGCUACAUUGUCUGCUGGGUUU	bta-miR-221	NO		GAACCUGGCAUACAAUGUAGAUUUCUGUGUUUGUUGAGCAACAGCUACAUUGUCUGCUGGGUUU	103538899	103538920	+ [Positive strand]	476	22	64	103538857	103538920	(((((..(((.(((((((((....((((((((...)))).))>>>>>>>>>>>->>>-->>>>>	1	-28.5	-44.5312	42.1875	-1	-1	0.009901
676LF	X dna:chromosome chromosome:UMD3.1:X:1:148823899:1 REF	AGCUACAUCUGGCUACUGGGUCUCU	bta-miR-222	NO		CCCUCAAUGGCUCAGUAGCCAGUGUAGAUCCUGUCUUUUGUAAUCAGUAGCUACAUCUGGCUACUGGGUCUCUGAUGG	103538209	103538233	+ [Positive strand]	299	25	78	103538161	103538238	((.(((..(((((((((((((((((((...(((...........))).-->>>>>->>>>>>>>>>>>>>-->)).))	1	-38.3	-49.1026	48.718	-1	-1	0.009901
676LF	X dna:chromosome chromosome:UMD3.1:X:1:148823899:1 REF	CAAGUCACUAGUGGUUCCGUUU	bta-miR-224	NO		GGGCUUUCAAGUCACUAGUGGUUCCGUUUAGUAGAUGGUUGUACAUUGUUUCAAAAUGGUACCCUAGUGACUACAAAGCCC	34664642	34664663	- [Negative strand]	295	22	81	34664589	34664669	(((((((--<<<<<<<<<-<<<-<<<<<<.(..((((......))))....).)))))).))))))))))))..)))))))	1	-37.3	-46.0494	43.2099	-1	-1	0.009901
676LF	6 dna:chromosome chromosome:UMD3.1:6:1:119458736:1 REF	UAAAAGUUUGGUUGGGUUUUUC	bta-miR-2284ab	NO		UUGGCCUAAAAGUUUGGUUGGGUUUUUCUGUAACAUCUGAUGGAAAAAUCUGAACAAACUUUCCGGCCAA	103797778	103797799	+ [Positive strand]	9	22	70	103797772	103797841	((((((--<<<<<<<<-<--<<<<<<<<(((........)))))))))))..).))))))))..))))))	1	-30.5	-43.5714	38.5714	-1	-1	0.009901
676LF	13 dna:chromosome chromosome:UMD3.1:13:1:84240350:1 REF	AAAAAGUUCGUUUGGGUUUUCU	bta-miR-2284c	NO		GCCAAAAAGUUCGUUUGGGUUUUCUGUACAAUCUGAUGGAAGAACCCAAACAAAUAUUUUGGC	29825040	29825061	- [Negative strand]	9	22	63	29825001	29825063	(((<<<<-<<<-<<<<<<<<<<<<<((........)))).))))))))))).))).)))))))	3	-25.5	-40.4762	38.0952	-1	-1	0.009901
676LF	9 dna:chromosome chromosome:UMD3.1:9:1:105708250:1 REF	GCUAAAAAGUUCGUUUGGGUUU	bta-miR-2284c	NO		GGUUGGCUAAAAAGUUCGUUUGGGUUUCUCCAUUACAUCUUAUGGAAAAUUAUUCUGAACAAACUUUUUGGCCAACC	65601257	65601278	- [Negative strand]	13	22	77	65601206	65601282	(((((<<<<<<<<<<<-<<<--<<-<<.(((((........))))).))....))..))).))))))))))))))))	6	-34.1	-44.2857	36.3636	-1	-1	0.009901
676LF	23 dna:chromosome chromosome:UMD3.1:23:1:52530062:1 REF	GCUAAAAAGUUCGUUUGGGUUU	bta-miR-2284c	NO		UGGGGUGGCUAAAAAGUUCGUUUGGGUUUUAUAUGAUGAUGUUAUGUAAAACUCAAACAAAUCUGUUGACCAACCA	42385340	42385361	- [Negative strand]	13	22	76	42385292	42385367	(((..((<-<<<---<<<-<<<<<<<<<<((((((((...)))))))))))))))))).)))...))).))).)))	6	-25.9	-34.0789	35.5263	-1	-1	0.009901
676LF	27 dna:chromosome chromosome:UMD3.1:27:1:45407902:1 REF	GCUAAAAAGUUCGUUUGGGUUU	bta-miR-2284c	NO		UUGGGGUGGCUAAAAAGUUCGUUUGGGUUUUCUCAUAAUGUCGUGUGGGAAAACCCAAACAAACUUUUGGCCAAUCCAG	27255987	27256008	+ [Positive strand]	13	22	79	27255979	27256057	((((..((<<<<<<<-<<<-<<<<<<<<<<(((((((......))))))))))))))))).))))))))))))..))))	6	-43.9	-55.5696	43.038	-1	-1	0.009901
676LF	8 dna:chromosome chromosome:UMD3.1:8:1:113384836:1 REF	GCUAAAAAGUUCGUUUGGGUUU	bta-miR-2284c	NO		UUGGGUUGGCUAAAAAGUUCGUUUGGGUUUUCUGUAGGAUGGUUAGAAAACCCAAAGGAACAUUUUGGCUAACCCAA	111841870	111841891	- [Negative strand]	13	22	77	111841822	111841898	((((((((<<<<<<<-<<<<-<<<<<<<<<((((.........))))))))))))).)))).)))))))))))))))	6	-45.6	-59.2208	40.2597	-1	-1	0.009901
676LF	16 dna:chromosome chromosome:UMD3.1:16:1:81724687:1 REF	AAAAAUCCGAACGAACUUUUUG	bta-miR-2284f	NO		GUUGGUCAGAAAGUUCUUUUGGGUCUUUCUGUAAGAUGUAAUGGAAAAAUCCGAACGAACUUUUUGGCUAAC	2994871	2994892	+ [Positive strand]	6	22	72	2994827	2994898	((((((((((((((((.(((((((.(((((((........))))>>>->>>>>>>->>>>>>>>>>))))))	5	-32.9	-45.6944	37.5	-1	-1	0.009901
676LF	5 dna:chromosome chromosome:UMD3.1:5:1:121191424:1 REF	AAAAAUCCGAACGAACUUUUUGA	bta-miR-2284f	NO		UUAGAGAGUUCAUUUGGGUUUUCCCAUCACAUGUUAAGGAAAAAUCCGAACGAACUUUUUGA	111527928	111527950	+ [Positive strand]	7	23	62	111527889	111527950	(((((((((((.((((((((((.((............))->>>>>>>>>>->>>>>>>>>>>	1	-21.6	-34.8387	35.4839	-1	-1	0.019802
676LF	12 dna:chromosome chromosome:UMD3.1:12:1:91163125:1 REF	AAAAGUUCGUUCGGGUUUUC	bta-miR-2284u	NO		GGCCAAAAAGUUCGUUCGGGUUUUCCUGUAGCUGUUCCAAAAAACCCAAAUGAACCUGUUAGCC	33171427	33171446	+ [Positive strand]	10	20	64	33171422	33171485	(((.(<---<<<<<<<-<<<<<<<-.((.........)).))))))).)))))))...)).)))	6	-18	-28.125	45.3125	-1	-1	0.009901
676LF	11 dna:chromosome chromosome:UMD3.1:11:1:107310763:1 REF	AAAAGUUCGUUCGGGUUUUC	bta-miR-2284u	AAAAACUUGAGUGAACUUUU(3)		GUUGACCAAAAAGUUCGUUCGGGUUUUCUGAGCCAUGUUACAGAAAAACUUGAGUGAACUUUUUGCUCAAU	60611029	60611048	+ [Positive strand]	10	20	71	60611021	60611091	(((((.((<<<<<<<<<<<<<<<<<<<<(((((...))).)))=}}}}}}}}}}}}}}}}}}})).)))))	6	-29.3	-41.2676	38.0282	60611064	60611084	0.009901
676LF	20 dna:chromosome chromosome:UMD3.1:20:1:72042655:1 REF	AAAAGUUCGUUCGGGUUUUC	bta-miR-2284u	NO		GUUGGCCAAAAAGUUCGUUCGGGUUUUCCAUAUGCUGGUGUAUGGAAAAACCCAAAUGAACGCUUUGGCCAGC	7307520	7307539	- [Negative strand]	10	20	73	7307474	7307546	((((((((<<--<<<<<<<-<<<<<<<<((((((....))))))).))))))).)))))))..))))))))))	6	-41.2	-56.4384	46.5753	-1	-1	0.009901
676LF	2 dna:chromosome chromosome:UMD3.1:2:1:137060424:1 REF	AAAAGUUCGUUCGGGUUUUC	bta-miR-2284u	NO		GUUGGCCAAAAAGUUCGUUCGGGUUUUCUGUACCCCCUCAUGAAGAAACCCAGACGAACUUUUUGGCCAGC	116570333	116570352	+ [Positive strand]	10	20	71	116570325	116570395	((((((((<<<<<<<<<<--<<<<<<-<(..............))))))))..))))))))))))))))))	6	-39.34	-55.4084	49.2958	-1	-1	0.009901
676LF	6 dna:chromosome chromosome:UMD3.1:6:1:119458736:1 REF	AAAAGUUCGUUCGGGUUUUC	bta-miR-2284u	NO		UUGGCCAAAAAGUUCGUUCGGGUUUUCCAUGAAGAUGGUACAGGAAAACCCAAAUGAAUUUUUUGGCUAA	13234989	13235008	+ [Positive strand]	10	20	70	13234982	13235051	(((((((<<<<<<<<<<<-<<<<<<<<(.((.........))))))))))).))))))))))))))))))	6	-36.2	-51.7143	38.5714	-1	-1	0.009901
676LF	2 dna:chromosome chromosome:UMD3.1:2:1:137060424:1 REF	AAAACUGGAACGAACUUUUGGGC	bta-miR-2285aa	NO		UUGAGUUGAACAAAAAGUUCGUCCAGAUUUUUCCAUAAGAUGUUACAGAAAAACUGGAACGAACUUUUGGGCCAACCCAA	5205432	5205454	+ [Positive strand]	14	23	80	5205383	5205462	(((.((((..(.((((((((((((((.((((((..(((....)))..))>>>>>>>>->>>>>>>>>>->--)))).)))	1	-27.7	-34.625	37.5	-1	-1	0.009901
676LF	29 dna:chromosome chromosome:UMD3.1:29:1:51505224:1 REF	AAAACCGGAAUGAACUUUUUG	bta-miR-2285k	NO		GGGAUGGGCAAAAAGUUUGCUUGGAUUUUUCUGUGAGAUAUUAUGGGAAAACCGGAAUGAACUUUUUGACUGACCC	10834225	10834245	+ [Positive strand]	9	21	76	10834178	10834253	(((.(.((((((((((((..((.(.(((((((((((....)))))))>>>>->->>-->>>>>>>>>>.)).))))	6	-25.9	-34.0789	40.7895	-1	-1	0.009901
676LF	1 dna:chromosome chromosome:UMD3.1:1:1:158337067:1 REF	AAAACCGGAAUGAACUUUUUGG	bta-miR-2285k	NO		CCUAAAAGUUCAUUUGGGUUUUUCUAUAACAUCUUGCAGAAAAACCGGAAUGAACUUUUUGG	80871210	80871231	- [Negative strand]	9	22	62	80871209	80871270	((.((((((((((((.(((((((((.(((....))).)))>>>>>>->>>>>>>>>>>>->>	4	-27.3	-44.0323	33.871	-1	-1	0.009901
676LF	13 dna:chromosome chromosome:UMD3.1:13:1:84240350:1 REF	AAAACCGGAAUGAACUUUUUGG	bta-miR-2285k	NO		UGGGUUAGCCAAAAAGUUAGUUCAGAUUUUUCCAUAGCAUCUCAUGGAAAAACCGGAAUGAACUUUUUGGCCAACCCA	23904427	23904448	- [Negative strand]	9	22	78	23904418	23904495	((((((.(((((((((((.((((.(.(((((((((........)))))>>>>->->>>>->>>>>>>>>>).))))))	4	-36.6	-46.9231	39.7436	-1	-1	0.009901
676LF	3 dna:chromosome chromosome:UMD3.1:3:1:121430405:1 REF	AAAACCGGAAUGAACUUUUUGG	bta-miR-2285k	NO		UGGGUUGGCCAGAAAGUUCAUUCAGGUUUUUCUUUAACAGCUUGCUGAAAAACCGGAAUGAACUUUUUGGUCAACCCA	53564242	53564263	- [Negative strand]	9	22	78	53564233	53564310	(((((((((((((((((((((((.((((((((..(((....)))..))>>>>>>->>>>>>>>>>>>>>>))))))))	4	-47.4	-60.7692	41.0256	-1	-1	0.009901
676LF	13 dna:chromosome chromosome:UMD3.1:13:1:84240350:1 REF	AAAAACUUGAGUGAACUUUUGG	bta-miR-2285p	AAUUGUUCAUUUGGGUUUUUCC(3)		GGGUUGGCCAAAUUGUUCAUUUGGGUUUUUCCGUAACAUCUUAUGGAAAAACUUGAGUGAACUUUUGGGUCAGCCC	36660353	36660374	+ [Positive strand]	15	22	76	36660307	36660382	(((((((((.{{=={{{{{{{=={{{{{{{{{((((....))))))>>>>>>>-->>>>>>>-->>->))))))))	2	-44.5	-58.5526	42.1053	36660317	36660339	0.009901
676LF	23 dna:chromosome chromosome:UMD3.1:23:1:52530062:1 REF	AAAAACUUGAGUGAACUUUUGG	bta-miR-2285p	NO		UGGGUUGGCCAAAAUGUUUAUUUUUUCUGUUUUUCUGUUAAGACAUGAUGGAAAAACUUGAGUGAACUUUUGGCCAACCCA	25977844	25977865	- [Negative strand]	15	22	81	25977835	25977915	((((((((((((((.((((((((.....((((((((((((.....))))))>>>>>>-->>>>>>>>>>>>>>))))))))	2	-40.7	-50.2469	35.8025	-1	-1	0.009901
676LF	19 dna:chromosome chromosome:UMD3.1:19:1:64057457:1 REF	CUAACCGUAACUUUGAAGUGCU	bta-miR-2336	NO		AAAUAGAAAGCAUUUCAAAGCUAAGGUUAUGGGUGGCAAUUUAUCCCUAACCGUAACUUUGAAGUGCUUUCUGUUU	22824681	22824702	+ [Positive strand]	38	22	76	22824635	22824710	((((((((((((((((((((.((.(((((.((((((....))))))->>>>>->>->>>>>>>>>>>>))))))))	1	-36.9	-48.5526	35.5263	-1	-1	0.009901
676LF	25 dna:chromosome chromosome:UMD3.1:25:1:42904170:1 REF	UGGAAGGCCUGGCUUUGCAGCGU	bta-miR-2387	NO		GCGGGCAAGGCCAAGAGGCCGGCUAGGCCCGAGCGUGGAGGGCCUGGAAGGCCUGGCUUUGCAGC	33439555	33439577	- [Negative strand]	11	23	65	33439556	33439620	((..(((((((((...((((..((((((((.........)))))>>>-->>>>>>>>>>>>>->>	1	-42	-64.6154	72.3077	-1	-1	0.009901
676LF	7 dna:chromosome chromosome:UMD3.1:7:1:112638659:1 REF	AUCACAUUGCCAGGGAUUUCC	bta-miR-23a	NO		GGGGUUCCUGGGGAUGGGAUUUGCUGCCUGUCACAAAUCACAUUGCCAGGGAUUUC	12981978	12981998	- [Negative strand]	2782	21	56	12981978	12982033	(..((((((((.((((.((((((.((.....)))))>>>->>>>->>>>>>>>-->	1	-26.4	-47.1429	53.5714	-1	-1	0.009901
676LF	4 dna:chromosome chromosome:UMD3.1:4:1:120829699:1 REF	AUCGCAUCAACACUCGUCUGU	bta-miR-2419-5p	NO		CCUCUAUGAUCGCAUCAACACUCGUCUGUUCUUAAAUAACAUUGAGAACAGGCGGGUGCUAAUACGAUCAUAGAGG	66346518	66346538	- [Negative strand]	106	21	76	66346470	66346545	((((((((<<<<-<<---<<<<<<<<<<<((((((......)))))))))))))))))...)).))))))))))))	1	-44.2	-58.1579	43.4211	-1	-1	0.009901
676LF	8 dna:chromosome chromosome:UMD3.1:8:1:113384836:1 REF	UGGCUCAGUUCAGCAGGAAC	bta-miR-24-3p	GUGCCUACUGAGCUGAUAUC(32) GGUGCCUACUGAGCUGAUAUC(11) GUGCCUACUGAGCUGAUAU(2) GUGCCUACUGAGCUGAUAUCA(7) GGUGCCUACUGAGCUGAUAU(8) UGCCUACUGAGCUGAUAUCA(2)	bta-miR-24	CUCCGGUGCCUACUGAGCUGAUAUCAGUUCUCAUUUUACACACUGGCUCAGUUCAGCAGGAACAGGAG	83010420	83010439	+ [Positive strand]	5112	20	68	83010377	83010444	((((.{{={{{={{{{{{{{{=={{(((.............))>>>->>>>>>>>>->>>->>.))))	2	-26.32	-38.7059	50	83010382	83010402	0.009901
676LF	X dna:chromosome chromosome:UMD3.1:X:1:148823899:1 REF	GAGCUAUGAUGACUUUGAUU	bta-miR-2484	NO		AAUGUAUGCAGGGUUAUUAUAAUUAAAAAGGUGAGCUAUGAUGACUUUGAUUGCAUU	20461146	20461165	- [Negative strand]	134	20	57	20461140	20461196	((((((..(((((((((((((.(((......)>>-->>>>>>>>>>>>>-->)))))	1	-16.3	-28.5965	29.8246	-1	-1	0.009901
676LF	25 dna:chromosome chromosome:UMD3.1:25:1:42904170:1 REF	CAUUGCACUUGUCUCGGUCUGA	bta-miR-25	AGGCGGAGACUUGGGCAAUUGC(2) AGGCGGAGACUUGGGCAAUUGCU(5)	bta-miR-25-5p*(NA)	AGGCGGAGACUUGGGCAAUUGCUGGACGCUGCCCCGGGCAUUGCACUUGUCUCGGUCU	36892500	36892521	+ [Positive strand]	8572	22	58	36892462	36892519	{{{{={{{{{=={={{{{{={{{((........)).))>>>>>>->-->>>>>->>>>	1	-24.2	-41.7241	62.069	36892462	36892485	0.019802
676LF	22 dna:chromosome chromosome:UMD3.1:22:1:61435874:1 REF	UUCAAGUAAUCCAGGAUAGGCU	bta-miR-26a	CCUAUUCUCGGUUACUUGCACG(9)	bta-miR-26a-3p*(NA)	CCUCGUUCAAGUAAUCCAGGAUAGGCUGUGCAGGUCCCAAGGGGCCUAUUCUCGGUUACUUGCACGCGG	11457915	11457936	+ [Positive strand]	113799	22	69	11457910	11457978	((.((<-<<<<<<<<<-<<<<<<<<<<.(...(....)..).))}}}}}}}}=}}}}}}}}}=}}}.))	2	-32.1	-46.5217	56.5217	11457954	11457976	0.009901
676LF	5 dna:chromosome chromosome:UMD3.1:5:1:121191424:1 REF	UUCAAGUAAUCCAGGAUAGGCU	bta-miR-26a	NO		CUGGAUUCAAGUAAUCCAGGAUAGGCUGUUUCCAUCUGUGAGGCCUAUUCUUGAUUACUUGUUUCUGG	55977936	55977957	+ [Positive strand]	113799	22	68	55977931	55977998	(..((--<<<<<<<<<-<<<<<<<<<<..............)))))))))).)))))))))..))..)	2	-30.64	-45.0588	42.6471	-1	-1	0.009901
676LF	2 dna:chromosome chromosome:UMD3.1:2:1:137060424:1 REF	UUCAAGUAAUUCAGGAUAGGUU	bta-miR-26b	CCUGUUCUCCAUUACUUGGCU(5)	bta-miR-26b-3p*(NA)	GGACCCAGUUCAAGUAAUUCAGGAUAGGUUGUGUGCUGUCCAGCCUGUUCUCCAUUACUUGGCUCGGGGGCC	107133408	107133429	+ [Positive strand]	14765	22	72	107133400	107133471	((.(((((<-<<<<<<<<--<<<<<<<<<<(.(......))))}}}}}}}}==}}}}}}}}}}}.)))..))	1	-31.4	-43.6111	54.1667	107133443	107133464	0.019802
676LF	1 dna:chromosome chromosome:UMD3.1:1:1:158337067:1 REF	CACUAGAUUGAGAGCUCCUGGA	bta-miR-28-3p*(NA)	AAGGAGCUCACAGUCUAUUGA(134) AAGGAGCUCACAGUCUAUUGAG(57) AAGGAGCUCACAGUCUAUUGAGU(6)	bta-miR-28	CUUGCCCUCAAGGAGCUCACAGUCUAUUGAGUUGCCUUUCUGACUUUCCCACUAGAUUGAGAGCUCCUGGAGGGCAGG	79250542	79250563	- [Negative strand]	950	22	78	79250534	79250611	(((((((((={{{{{{{{={{{{{{{={{{(((........))))....>>->>>>>>>->>>>>>>>->>)))))))	1	-42.5	-54.4872	52.5641	79250581	79250601	0.009901
676LF	21 dna:chromosome chromosome:UMD3.1:21:1:71599096:1 REF	UAUGUGGGACGGUAAACCGCUU	bta-miR-299-3p*(NA)	NO		GAAAUGGUUUACCGUCCCACAUACAUUCUGAAUAUGUAUGUGGGACGGUAAACCGCUUC	67563608	67563629	+ [Positive strand]	50	22	59	67563572	67563630	(((.((((((((((((((((((((((.......)))>>>>>>>>>>>>>>>>>>>->>)	1	-39.8	-67.4576	44.0678	-1	-1	0.009901
676LF	4 dna:chromosome chromosome:UMD3.1:4:1:120829699:1 REF	CUAGCACCAUCUGAAAUCGGUU	bta-miR-29a	UGAUUUCUUUUGGUGUUCAGA(8)	bta-miR-29a-5p*(NA)	AUGACUGAUUUCUUUUGGUGUUCAGAGUCAAUAUAAUUUUCUAGCACCAUCUGAAAUCGGUUAU	95402321	95402342	- [Negative strand]	3173	22	64	95402318	95402381	((((({{{{{{{==={{{{{{{={{{(...........))>>>>>>>>>--->>>>>>>>>>))	1	-24.9	-38.9062	32.8125	95402355	95402375	0.009901
676LF	16 dna:chromosome chromosome:UMD3.1:16:1:81724687:1 REF	UAGCACCAUUUGAAAUCAGUGUU	bta-miR-29b	CUGGUUUCACAUGGUGGCUUAGA(5) CUGGUUUCACAUGGUGGCUUAGAU(2)	bta-miR-29b-5p*(NA)	CUUCUGGAAGCUGGUUUCACAUGGUGGCUUAGAUUUUUCCAUCUUUGUAUCUAGCACCAUUUGAAAUCAGUGUUUUAGGAG	77478084	77478106	+ [Positive strand]	165	23	81	77478033	77478113	(((((((((({{{{{{{{{={{{{{{={{={{{(..............)))>>>>>>>>>->>>>>>>>>>->>)))))))	2	-31.24	-38.5679	39.5062	77478043	77478066	0.009901
676LF	16 dna:chromosome chromosome:UMD3.1:16:1:81724687:1 REF	UGACCGAUUUCUCCUGGUGUU	bta-miR-29d-5p	NO		CUGAGCACCACCGGACCCAUCUCUUACACAGGCUGACCGAUUUCUCCUGGUGUUCAG	77562553	77562573	+ [Positive strand]	87	21	57	77562520	77562576	((((((((((..(((...(((..(((.......>>>-->>>--->>>>>>>>>>)))	2	-16.7	-29.2982	56.1403	-1	-1	0.019802
676LF	9 dna:chromosome chromosome:UMD3.1:9:1:105708250:1 REF	UGUAAACAUCCUCGACUGGAAGCU	bta-miR-30a-5p	NO		GAGCGGCUGUAAACAUCCUCGACUGGAAGCUGUGAGGCUGCAGAAAGGCUUUCAGUCGGAUGUUUGCAGCUGCC	10768323	10768346	- [Negative strand]	12685	24	74	10768279	10768352	(.(((((<<<<<<<<<<<--<<<<<<<<<<<.((......))....))))))))))))))))))))))))))))	1	-43.6	-58.9189	55.4054	-1	-1	0.009901
676LF	14 dna:chromosome chromosome:UMD3.1:14:1:84648390:1 REF	UGUAAACAUCCUACACUCAGCU	bta-miR-30b-5p	NO		GUAAACAUCCUACACUCAGCUGUAACACACGAGUCGGCUGGGAGGUGGAUGUUUAC	8084737	8084758	+ [Positive strand]	1006	22	56	8084738	8084793	<<<<<<<<<<-<<-<<<<<<<(..((......))))))))))..))))))))))))	1	-25.5	-45.5357	50	-1	-1	0.009901
676LF	9 dna:chromosome chromosome:UMD3.1:9:1:105708250:1 REF	UGUAAACACCCUACACUCUCAGC	bta-miR-30c	NO		GUAAACACCCUACACUCUCAGCUGUGCACAGUGAGAAAGCUGGGAGAAGGCUGUUUAC	10730977	10730999	- [Negative strand]	747	23	58	10730940	10730997	<<<<<<<-<<<---<<<<<<<<(...(.....)....))))))))).))).)))))))	1	-23.3	-40.1724	50	-1	-1	0.019802
676LF	3 dna:chromosome chromosome:UMD3.1:3:1:121430405:1 REF	UGUAAACAUCCUACACUCUCAGC	bta-miR-30c	CUGGGAGAGGGUUGUUUACUCC(7)	bta-miR-30c-3p*(NA)	GUAAACAUCCUACACUCUCAGCUGUGAGCUCGAGGUGGCUGGGAGAGGGUUGUUUAC	106059415	106059437	- [Negative strand]	3170	23	57	106059379	106059435	<<<<<<<-<<<---<<<<<<<<..(.........)..)))))))).))).)))))))	1	-23.3	-40.8772	52.6316	106059378	106059396	0.019802
676LF	14 dna:chromosome chromosome:UMD3.1:14:1:84648390:1 REF	UGUAAACAUCCCCGACUGGAAGCU	bta-miR-30d	NO		GUAAACAUCCCCGACUGGAAGCUGUACCACACAGCUAAGCUUUCAGUCAGAUGUUUGC	8080297	8080320	+ [Positive strand]	5394	24	58	8080298	8080355	<<<<<<<<<---<<<<<<<<<<<..............))))))))))).)))))))))	1	-25.04	-43.1724	48.2759	-1	-1	0.009901
676LF	8 dna:chromosome chromosome:UMD3.1:8:1:113384836:1 REF	AGGCAAGAUGCUGGCAUAGCUGU	bta-miR-31	UGCUAUGCCAACAUAUUGCCAU(17)	bta-miR-31-3p*(NA)	GGAGAGGAGGCAAGAUGCUGGCAUAGCUGUUGAACUGCGAACCUGCUAUGCCAACAUAUUGCCAUCUCUCU	22534821	22534843	+ [Positive strand]	363	23	71	22534814	22534884	((((((.-<<<<<-<<<-<<<<<<<<<-<<(........))).=}}}}}}}}}=}}}=}}}}}==))))))	1	-36.9	-51.9718	50.7042	22534857	22534879	0.009901
676LF	8 dna:chromosome chromosome:UMD3.1:8:1:113384836:1 REF	UAUUGCACAUGACUAAGUUGCA	bta-miR-32	CAAUUUAGUAUGUGUGAUAUU(11)	bta-miR-32-3p*(NA)	GUGGAGGUAUUGCACAUGACUAAGUUGCAUGUUGUCACGGCCUCAGUGCAAUUUAGUAUGUGUGAUAUUUUCAC	100305203	100305224	- [Negative strand]	159	22	74	100305157	100305230	(((((((<<<--<<<<<<-<<<<<<<<<<((..((....))..)).))}}}}}}}}}}}}}}==}}}}})))))	1	-35.7	-48.2432	41.8919	100305161	100305181	0.009901
676LF	8 dna:chromosome chromosome:UMD3.1:8:1:113384836:1 REF	AAAAGCUGGGUUGAGAGGGCGA	bta-miR-320a	NO		CCUCCGCCUUCUCUUCCCGGUUCUUCCCGGAGUCGGGAAAAGCUGGGUUGAGAGGGCGAAAAAGG	70060389	70060410	- [Negative strand]	386	22	65	70060382	70060446	(((.(((((((((..(((((((.((((((....))))>>->>>>>>>-->>>>>>>>>-...)))	2	-38.9	-59.8462	60	-1	-1	0.009901
676LF	19 dna:chromosome chromosome:UMD3.1:19:1:64057457:1 REF	CGCAUCCCCUAGGGCAUUGGUG	bta-miR-324	NO		CCCCGCAUCCCCUAGGGCAUUGGUGUAAAGCUGGAGACCCACUGCCCCAGGUGCUGCUGGG	27571391	27571412	- [Negative strand]	9	22	61	27571354	27571414	(((-<<<-<-<<<-<<<<<-<<<-<(..........))))).))))).))).).))).)))	1	-26	-42.623	65.5738	-1	-1	0.089109
676LF	15 dna:chromosome chromosome:UMD3.1:15:1:85296676:1 REF	CCUCUGGGCCCUUCCUCCAG	bta-miR-326	NO		CUGUUGGGCUGGAGGCAGGGCCUUUGUGAAGGCGGGUUGUGCUCAGAUCGCCUCUGGGCCCUUCCUCCAGCCCAGAG	55314025	55314044	- [Negative strand]	37	20	77	55314017	55314093	((.((((((((((((.(((((((....((.((((..(((....)))..))>>>>->>>>>>>->>>>>>>)))))))	1	-50.8	-65.974	64.9351	-1	-1	0.009901
676LF	18 dna:chromosome chromosome:UMD3.1:18:1:66004023:1 REF	CUGGCCCUCUCUGCCCUUCCGU	bta-miR-328	NO		GGAGCGGGGGGGCAGGAGGGGCUCAGGGAGAUAGUGUGUGCUGCCCCUGGCCCUCUCUGCCCUUCCGUCCC	34957620	34957641	- [Negative strand]	105	22	71	34957616	34957686	((..(((((((((((..(((((.(((((.(.((((....)))))))>>>>>>>>-->>>>>>>>>>>-.))	1	-51.7	-72.8169	71.831	-1	-1	0.009901
676LF	25 dna:chromosome chromosome:UMD3.1:25:1:42904170:1 REF	UCCCUGUCCUCCAGGAGCUCA	bta-miR-339b	NO		GCUGUCCCUGUCCUCCAGGAGCUCACUUGGUCCGGCCGUGCGCUCCUCGAGGCCAGAGC	42294011	42294031	+ [Positive strand]	197	21	59	42294007	42294065	(((.---<<<-<<<<-<<<<<<-<<(..((.....))))).)))))).)))).))))))	4	-26.6	-45.0847	69.4915	-1	-1	0.029703
676LF	X dna:chromosome chromosome:UMD3.1:X:1:148823899:1 REF	CCUCAGUCAGCCUUGUGGAUGU	bta-miR-3431	NO		UCAGUCAGCCUUGUGGAUGUAUGUUCUGCAGACCUGACAUCUAGAGGACUGACUGA	34662715	34662736	- [Negative strand]	143	22	56	34662678	34662733	<<<<<<<<<<<<-<<<<<<<..(((.....)))...))))))))))).))))))))	1	-25.1	-44.8214	48.2143	-1	-1	0.009901
676LF	21 dna:chromosome chromosome:UMD3.1:21:1:71599096:1 REF	UGCGGGAUCUUUAGUUGUGGUG	bta-miR-3432a	NO		UCAUGGUGUGCGGGAUCUUUAGUUGUGGUGUGCAAACUCUCAGUUGCAGCUUGUGGGAUCCAGUUCCAUGA	55746836	55746857	- [Negative strand]	265	22	71	55746794	55746864	((((((..-<<-<<<<<<<-<<<<<--<<<.(......).)).)..)))))...))))))).)).))))))	3	-26	-36.6197	49.2958	-1	-1	0.039604
676LF	25 dna:chromosome chromosome:UMD3.1:25:1:42904170:1 REF	UGCGGGAUCUUUAGUUGUGGUG	bta-miR-3432a	NO		UGCGGGAUCUUUAGUUGUGGUGUGUGAAUUCUUAGUUGCAGCAACUAAAGAUCCCUCA	34409336	34409357	- [Negative strand]	265	22	58	34409299	34409356	<<-<<<<<<<<<<<<<<<-<<<..(((....)))..))).))))))))))))))).))	3	-25.5	-43.9655	43.1034	-1	-1	0.009901
676LF	16 dna:chromosome chromosome:UMD3.1:16:1:81724687:1 REF	UGGCAGUGUCUUAGCUGGUUGUU	bta-miR-34a	NO		UUUCUUUGGCAGUGUCUUAGCUGGUUGUUGUGAGUAAUAAUGCAGGAAGCAAUCAGCAAGUAUACUGCCCUAGAAG	45197411	45197433	+ [Positive strand]	133	23	76	45197405	45197480	(((((.-<<<<<<<<<<<-<<<<<<<<<<....(((....)))....))))))))))))).))))))))..)))))	1	-33	-43.4211	42.1053	-1	-1	0.009901
676LF	15 dna:chromosome chromosome:UMD3.1:15:1:85296676:1 REF	AAUCACUAGUUCCACUGCCAUC	bta-miR-34b-3p*(NA)	NO		GGCAGUGUAAUUAGCUGAUUGUACUCUCAUGCUUACAAUCACUAGUUCCACUGCC	22134775	22134796	+ [Positive strand]	7	22	55	22134739	22134793	(((((((.((((((.((((((((..(....)..)))>>>>>>>>>>>->>>>>>>	1	-25.7	-46.7273	43.6364	-1	-1	0.009901
676LF	15 dna:chromosome chromosome:UMD3.1:15:1:85296676:1 REF	AGGCAGUGUAGUUAGCUGAUUGC	bta-miR-34c	NO		UUACUAGGCAGUGUAGUUAGCUGAUUGCUAAUAAUACCAAUCACUAACCACACGGCCAGGUAA	22135438	22135460	+ [Positive strand]	46	23	63	22135433	22135495	(((((-<<<-<<<<-<<<<<-<<<<<<-((....)).))))))))))).)))).))).)))))	1	-25.1	-39.8413	41.2698	-1	-1	0.009901
676LF	X dna:chromosome chromosome:UMD3.1:X:1:148823899:1 REF	UCCCCCAGGUGUGAUUCUGAUU	bta-miR-361-3p*(NA)	UUAUCAGAAUCUCCAGGGGUACU(23) UUAUCAGAAUCUCCAGGGGUAC(165) UUAUCAGAAUCUCCAGGGGUA(54)	bta-miR-361	GGGAGCUUAUCAGAAUCUCCAGGGGUACUUAUAAUUUGAAAAAGUCCCCCAGGUGUGAUUCUGAUUUGCUUCC	74328465	74328486	+ [Positive strand]	698	22	73	74328421	74328493	((((((=={{{{{{{{{={{={{{{={{((...........)))>->>>>->>--->>>>>>>>>-.))))))	1	-34.6	-47.3973	43.8356	74328427	74328449	0.009901
676LF	X dna:chromosome chromosome:UMD3.1:X:1:148823899:1 REF	AAUCCUUGGAACCUAGGUGUGAGU	bta-miR-362-5p	NO		CCUCUCGAAUCCUUGGAACCUAGGUGUGAGUGCUGUUCUAGUGCAACACACCUAUUCAAGGAUUCAAAGAGG	92898446	92898469	+ [Positive strand]	82	24	72	92898439	92898510	(((((.(<<<<<<<<<<---<<<<<<<<-<-.(((...)))..)..)))))))))))))))))))..)))))	1	-35.2	-48.8889	47.2222	-1	-1	0.009901
676LF	X dna:chromosome chromosome:UMD3.1:X:1:148823899:1 REF	AAUUGCACGGUAUCCAUCUGCG	bta-miR-363	CGGGUGGAUCACGAUGCAAUUUU(2)		UGCUGUUGUCGGGUGGAUCACGAUGCAAUUUUGAUUAGUAUAAUAGGAGAAAAAUUGCACGGUAUCCAUCUGCGAACCGCA	17917705	17917726	- [Negative strand]	54	22	81	17917697	17917777	(((.(((..{{{{{{{{{=={{={{{{{{{{{..(((......)))....))>>>>>>>>>-->>>>>>>>>--))).)))	1	-28.9	-35.679	43.2099	17917745	17917767	0.009901
676LF	2 dna:chromosome chromosome:UMD3.1:2:1:137060424:1 REF	UUUGUUCGUUCGGCUCGCGUGA	bta-miR-375	NO		CCCGCCCCGCGACGAGCCCCUCGCACAAACCGGACCUGAGCGUUUUGUUCGUUCGGCUCGCGUGAGGCAGGG	107667524	107667545	- [Negative strand]	577	22	72	107667516	107667587	((((((.((((.((((((...((.(((((.((........)).>>>>>->>--->>>>>>>>>>-))).)))	1	-34.3	-47.6389	69.4444	-1	-1	0.019802
676LF	21 dna:chromosome chromosome:UMD3.1:21:1:71599096:1 REF	AACAUAGAGGAAAAUCCACAUU	bta-miR-376e	GGUGGAUAUUCCUUCUAUGUU(2) GGUGGAUAUUCCUUCUAUGUUU(4)		AUAUUCAAAAGGUGGAUAUUCCUUCUAUGUUUACAGGAUUGACAGCUAAACAUAGAGGAAAAUCCACAUUUUAAGUAU	67577991	67578012	+ [Positive strand]	31	22	78	67577943	67578020	(((((.((((={{{{{{={{{{{={{{{{{{{((.(......).).))>>>>>>>>>>>>->>>>>>->>)).)))))	1	-26.7	-34.2308	30.7692	67577953	67577975	0.009901
676LF	21 dna:chromosome chromosome:UMD3.1:21:1:71599096:1 REF	UAUGUAAUGUGGUCCACGUCU	bta-miR-380-3p	AUGGUUGACCAUAGAACAUGC(2) AUGGUUGACCAUAGAACAUGCG(4)		UGAAAAGAUGGUUGACCAUAGAACAUGCGCUGUCUCUAUGUCGUAUGUAAUGUGGUCCACGUCUUCUCA	67564842	67564862	+ [Positive strand]	49	21	69	67564799	67564867	(((.((({{{==={{{{{{{=={{{{{{{(.........).))>>>>>-->>>>>>>-->>>>>).)))	1	-26.8	-38.8406	43.4783	67564806	67564828	0.009901
676LF	21 dna:chromosome chromosome:UMD3.1:21:1:71599096:1 REF	UAUACAAGGGCAAGCUCUCUGU	bta-miR-381	NO		UGGUACUCAGAGCGAGGUUGCCCUUUGUAUAUUCGGUUUUUUGAUGUAGAAUAUACAAGGGCAAGCUCUCUGUGAGUAUCA	67583121	67583142	+ [Positive strand]	363	22	81	67583070	67583150	(((((((((.((.(((.((((((((.((((((((.(((....)))...)))>>>>>>>>>>>>>->>>->>->))))))))	1	-42.9	-52.963	41.9753	-1	-1	0.009901
676LF	21 dna:chromosome chromosome:UMD3.1:21:1:71599096:1 REF	GUACGUGGAUGCUGAAGGUCAGA	bta-miR-3956	NO		CCAGGUACGUGGAUGCUGAAGGUCAGAGGGAAGUGCUUCUGUCUGCACAUGUGUUCUCCAGUCCUCUGACCUUCCUGCAUCCCGUUCAUCUCUAGG	67582114	67582136	+ [Positive strand]	6	23	96	67582110	67582205	((((<<<<<-<<<<<<-<<<<<<<<<<(((..((((........))))...((.....)).)))))))))))))..)))))))))..))))...))	1	-42.7	-44.4792	54.1667	-1	-1	0.009901
676LF	21 dna:chromosome chromosome:UMD3.1:21:1:71599096:1 REF	GAAUGUUGCUCGGUGAACCCCU	bta-miR-409a-3p*(NA)	AGGUUACCCGAGCAACUUUGC(34) AGGUUACCCGAGCAACUUUGCA(20) AGGUUACCCGAGCAACUUUGCAU(66)	bta-miR-409a	GGAGAGGUUACCCGAGCAACUUUGCAUCUGGACGACGAAUGUUGCUCGGUGAACCCCUUU	67603292	67603313	+ [Positive strand]	466	22	60	67603256	67603315	((((={{{{=={{{{{{{{{{{{{{==......).)>>>->>>>>>>>>-->>>>->>))	1	-24.8	-41.3333	53.3333	67603260	67603283	0.009901
676LF	21 dna:chromosome chromosome:UMD3.1:21:1:71599096:1 REF	UGGUCGACCAUAAAACGUACGU	bta-miR-411b	NO		AUGUGGAGAGAUGGUCGACCAUAAAACGUACGUGUGCUUUAUGACGUAUGUCACAUGGUCCACUAAUUCUCAGCAU	67564967	67564988	+ [Positive strand]	15	22	76	67564956	67565031	((((.(((((.<<<<-<<<<<<---<<<<<<<<..........))))))))...)))))).)))).))))).))))	1	-29.1	-38.2895	43.4211	-1	-1	0.009901
676LF	21 dna:chromosome chromosome:UMD3.1:21:1:71599096:1 REF	UGGUCGACCAGUUGGAAAGU	bta-miR-412-5p*(NA)	NO		GGACGGAUGGUCGACCAGUUGGAAAGUAAUUGUUUCUAAUGUACUUCACCUGGUCCACUAGCUGUCC	67603405	67603424	+ [Positive strand]	24	20	67	67603398	67603464	((((((.<<<<-<<<<<<-<<<--<<<(((((....)))).))))))).)))))).)))).))))))	1	-25.7	-38.3582	47.7612	-1	-1	0.009901
676LF	X dna:chromosome chromosome:UMD3.1:X:1:148823899:1 REF	AUCAACAGACAUUAAUUGGGCGC	bta-miR-421	NO		GUAGGCCUCAUUAAAUGUUUGUUGAAUGAAAAAAUGAAUCAUCAACAGACAUUAAUUGGGCGCCUGC	82024126	82024148	+ [Positive strand]	23	23	67	82024086	82024152	((((((((((...((((((((((((.(((.........))>>>>>>>>>>>>>--->>>>->>))))	1	-28.4	-42.3881	37.3134	-1	-1	0.009901
676LF	X dna:chromosome chromosome:UMD3.1:X:1:148823899:1 REF	CAGCAGCAAUUCAUGUUUUGA	bta-miR-424-5p	NO		AGCAGCAAUUCAUGUUUUGAAGUGCUUUAAACGGUUCAAAACGUGAGGCGCUGCU	18185494	18185514	- [Negative strand]	46	21	55	18185458	18185512	<<<<<<--<<<<<<<<<<<<(.((.......)).)))))))))))))..))))))	2	-26.7	-48.5455	43.6364	-1	-1	0.009901
676LF	16 dna:chromosome chromosome:UMD3.1:16:1:81724687:1 REF	UAAUACUGUCUGGUAAUGCCGU	bta-miR-429	NO		GUCUUACCAGACACGGUUAGAUCUGGUCCUUCUGUCUAAUACUGUCUGGUAAUGC	52520100	52520121	- [Negative strand]	241	22	55	52520102	52520156	((.((((((((((..(((((((..((....)).)))>>>>-->>>>>>>>>>->>	1	-21.4	-38.9091	45.4545	-1	-1	0.009901
676LF	21 dna:chromosome chromosome:UMD3.1:21:1:71599096:1 REF	UCUUGGAGUAGGUCAUUGGGU	bta-miR-432	NO		CCUCCAAGUCUUGGAGUAGGUCAUUGGGUGGAUCCUUUAUUUCCCUAUGUGGGCCACUGGAUGGCUCCUCCAUGUCUUGGCGG	67431250	67431270	+ [Positive strand]	16	21	83	67431242	67431324	((.(((((-<-<<<<<--<<<<<<<-<<<((.(((..(((......))).)))))))).))))))).))))).).))))).))	1	-37.6	-45.3012	54.2169	-1	-1	0.009901
676LF	21 dna:chromosome chromosome:UMD3.1:21:1:71599096:1 REF	AUCAUGAUGGGCUCCUCGGUGU	bta-miR-433	NO		CCGGGGAGAAGUACGGUGAGCCUGUCAUUGUUCAGAGAGGCUAGAUCCUCCUUGUUGAGAAGGAUCAUGAUGGGCUCCUCGGUGUUCUCCAGG	67428712	67428733	+ [Positive strand]	19	22	93	67428649	67428741	((..((((((...(((.((((((((((..(((......)))..((((((.(((...))).)))>>>->>>>>>>>>>->>>--->))))).))	1	-37.9	-40.7527	54.8387	-1	-1	0.029703
676LF	X dna:chromosome chromosome:UMD3.1:X:1:148823899:1 REF	UUUUGCGAUGUGUUCCUAAU	bta-miR-450a	NO		AAACUAUUUUUGCGAUGUGUUCCUAAUAUGUAAUCUAAAUGUAUUGGGAACAUUUUGCAUUCAUAGUUU	18179272	18179291	- [Negative strand]	203	20	69	18179229	18179297	(((((((---<<<<<-<<<<<<<<<<<((((.......))))))))))))))).)))))...)))))))	2	-27.6	-40	27.5362	-1	-1	0.009901
676LF	X dna:chromosome chromosome:UMD3.1:X:1:148823899:1 REF	UUUUGCGAUGUGUUCCUAAU	bta-miR-450a	NO		AUGCUAAACUAUUUUUGCGAUGUGUUCCUAAUAUGCAGUAUAAAUAUAUUGGGAGCAUUUUGCAUGCAU	18179127	18179146	- [Negative strand]	203	20	69	18179089	18179157	((((........---<<<<<-<<<<<<<<<<<(((.........)))))))))))))).))))).))))	2	-22.1	-32.029	31.8841	-1	-1	0.009901
676LF	19 dna:chromosome chromosome:UMD3.1:19:1:64057457:1 REF	AAACCGUUACCAUUACUGAGU	bta-miR-451	NO		UUGGGGUGGCGAGGAAACCGUUACCAUUACUGAGUUUAGUAAUGGUAACGGUUCUCUUGCUGCACCCAG	20796895	20796915	- [Negative strand]	59	21	69	20796860	20796928	((((((..(((((.-<<<<<<<<<<<<<<<<<---.)))))))))))))))))..)))))..).)))))	1	-31.1	-45.0725	49.2754	-1	-1	0.009901
676LF	8 dna:chromosome chromosome:UMD3.1:8:1:113384836:1 REF	UAUGUGCCUUUGGACUACAUCGU	bta-miR-455-5p	NO		GUAUGUGCCUUUGGACUACAUCGUGGAAGCCAGCACCAUGCAGUCCAUGGGCAUAUAC	105147062	105147084	+ [Positive strand]	560	23	58	105147061	105147118	(<<<<<<<<<-<<<<<<-<<<-<<(........))).))).)))))).))))))))))	1	-26.8	-46.2069	51.7241	-1	-1	0.009901
676LF	21 dna:chromosome chromosome:UMD3.1:21:1:71599096:1 REF	GUCAUACACGGCUCUCCUCUCU	bta-miR-485-3p*(NA)	NO		AAGAGAGGCUGGCCGUGAUGAAUUCGAUUCAUCAAAGCGAGUCAUACACGGCUCUCCUCUCUU	67594000	67594021	+ [Positive strand]	10	22	63	67593960	67594022	((((((((..(((((((((((.((((...........)))>>>>>->>>>>>>-->>>>>>>)	1	-30.6	-48.5714	49.2064	-1	-1	0.009901
676LF	27 dna:chromosome chromosome:UMD3.1:27:1:45407902:1 REF	UCCUGUACUGAGCUGCCCCGAG	bta-miR-486	NO		CUGACGGGUCCUGUACUGAGCUGCCCCGAGGCCCUUCGCUGUGCCCAGCUCGGGUCAGCUCAGUACCGGGCGCGUCGG	36261889	36261910	- [Negative strand]	30	22	78	36261840	36261917	((((((.(<<<-<<<<<<<<<<<-<<<<<<((.(......).)))....))))).))))))))))).)))).))))))	1	-50.8	-65.1282	70.5128	-1	-1	0.009901
676LF	21 dna:chromosome chromosome:UMD3.1:21:1:71599096:1 REF	AAUCAUACAGGGACAUCCAGUU	bta-miR-487a	NO		UACUUGAAGAGUGGUUAUCCCUGCUGUGUUCGCUGUAUUUAUGACGAAUCAUACAGGGACAUCCAGUUUUUCAGUA	67589912	67589933	+ [Positive strand]	11	22	76	67589866	67589941	((((.(((((.(((...((((((.((((((((..((....))..))>>->>>>>>>>>>--->>>->>))).))))	1	-27.5	-36.1842	40.7895	-1	-1	0.009901
676LF	8 dna:chromosome chromosome:UMD3.1:8:1:113384836:1 REF	AGUGGGGAACCCUUCCAUGAGGA	bta-miR-491	NO		GGGUAGUGGGGAACCCUUCCAUGAGGAGUAGAACACUCCUUAUGCAAGAUUCCCUUCUACCU	23661732	23661754	- [Negative strand]	6	23	62	23661696	23661757	((((<<-<<<<<<--<<<-<<<<<<<<((.....)))))))))).))).)))))).))))))	1	-33.1	-53.3871	50	-1	-1	0.009901
676LF	21 dna:chromosome chromosome:UMD3.1:21:1:71599096:1 REF	UGAAACAUACACGGGAAACCUCU	bta-miR-494	NO		UGAAGGAGAGGUUAUCCGUGUUGUCUUCUCUUUAUUUAUGAUGAAACAUACACGGGAAACCUCUUUUUUA	67569725	67569747	+ [Positive strand]	198	23	70	67569684	67569753	(((((((((((((.((((((((((.(((((.........))->>>>>>->>>>>>>->>>>>>>))))))	1	-28.2	-40.2857	35.7143	-1	-1	0.009901
676LF	21 dna:chromosome chromosome:UMD3.1:21:1:71599096:1 REF	AAACAAACAUGGUGCACUUCUU	bta-miR-495	NO		UGCCUGGAAAGAAGUUGCCCAUGUUCUUUUCGCUGAUAUGUGACGAAACAAACAUGGUGCACUUCUUUUCCGGCA	67573283	67573304	+ [Positive strand]	117	22	75	67573238	67573312	((((.((((((((((.(((((((((..((((((........).))>>>-->>>>>>>->>>>>>>>>))).))))	1	-35.8	-47.7333	45.3333	-1	-1	0.009901
676LF	19 dna:chromosome chromosome:UMD3.1:19:1:64057457:1 REF	CAGCAGCACACUGUGGUUUGUA	bta-miR-497	NO		CCCGCCCCAGCAGCACACUGUGGUUUGUACGGCACUGUGGCCACGUCCAAACCACACUGUGGUGUUAGAGCGAGGGUGGG	27441719	27441740	- [Negative strand]	106	22	80	27441667	27441746	(((((((<<<<<-<<<<-<<<<<<<<<-<((((......)))..)).))))))))).)))).)))).....).)))))))	1	-39.8	-49.75	62.5	-1	-1	0.019802
676LF	13 dna:chromosome chromosome:UMD3.1:13:1:84240350:1 REF	UUAAGACUUGCAGUGAUGUUU	bta-miR-499	NO		GGCGGCCGUUAAGACUUGCAGUGAUGUUUAACUCCUCUCCACGUGAACAUCACAGCAAGUCUGUGCUGCU	64900493	64900513	+ [Positive strand]	33	21	70	64900485	64900554	((((((..---<<<<<<<<-<<<<<<<<<(.............)))))))))).))))))))..))))))	1	-31.52	-45.0286	51.4286	-1	-1	0.009901
676LF	X dna:chromosome chromosome:UMD3.1:X:1:148823899:1 REF	AUGCACCUGGGCAAGGAUUCUGA	bta-miR-500-3p*(NA)	UAAUCCUUGCUACCUGGGUGAGA(9) UAAUCCUUGCUACCUGGGUGAG(3)	bta-miR-500/502a-5p*(NA)	CCCUCUCUAAUCCUUGCUACCUGGGUGAGAGUGCUUUCUGAAUGCAAUGCACCUGGGCAAGGAUUCUGAGAGAGGG	92899749	92899771	+ [Positive strand]	68	23	76	92899703	92899778	((((((({{{{{{{{{{==={=={{{{===.(((.........)))--->>>>-->>>>>>>>>>--->)))))))	1	-38.2	-50.2632	52.6316	92899710	92899733	0.009901
676LF	X dna:chromosome chromosome:UMD3.1:X:1:148823899:1 REF	UAGCAGCGGGAACAGUACUGCAG	bta-miR-503-5p	NO		UGCCCUAGCAGCGGGAACAGUACUGCAGUGGGCAAUUGGUGAUCUGGAGUAUUGUUUCUGCUGCCCGGGCA	18185145	18185167	- [Negative strand]	8	23	71	18185101	18185171	(((((--<<<<<<<<<<<<<<<<<-<<<...((.....))...))).)))))))))))))))))..)))))	1	-42.1	-59.2958	56.338	-1	-1	0.009901
676LF	X dna:chromosome chromosome:UMD3.1:X:1:148823899:1 REF	AGACCCUGGUCUGCACUCUGUC	bta-miR-504	NO		UGGGAGACCCUGGUCUGCACUCUGUCUGUAUGCUUACUGAAGGGAGCGCAGGGCAGGGUUUCCCA	22083738	22083759	- [Negative strand]	181	22	65	22083698	22083762	((((<<<<<<<<-<<<<<-<<<<-<<.(((....))).))..)))).))))).))))))))))))	1	-41.4	-63.6923	58.4615	-1	-1	0.009901
676LF	X dna:chromosome chromosome:UMD3.1:X:1:148823899:1 REF	UCAACACUUGCUGGUUUCCUCU	bta-miR-505	GGGAGCCAGGAAGUAUUGAUGUU(3)		GCACCCAGUGGGGGAGCCAGGAAGUAUUGAUGUUUCUACCAGUUUAGCGUCAACACUUGCUGGUUUCCUCUCUGGAGC	23387302	23387323	- [Negative strand]	62	22	78	23387294	23387371	((..((((.(({{{{{{{{{={{{{={{{{{{{{...........))))>>>>->>>>->>>>>>>>>>>-)))).))	1	-39.5	-50.641	52.5641	23387337	23387359	0.009901
676LF	X dna:chromosome chromosome:UMD3.1:X:1:148823899:1 REF	CAUGCCUUGAGUGUAGGACCGU	bta-miR-532	CCUCCCACACCCAAGGCUUGC(9) CCUCCCACACCCAAGGCUUGCA(16)	bta-miR-532-3p*(NA)	CUCUCUUACAUGCCUUGAGUGUAGGACCGUUGGCAUCUUAAUUACCCUCCCACACCCAAGGCUUGCAGGAGAG	92886519	92886540	+ [Positive strand]	1799	22	73	92886511	92886583	(((((((.<<-<<<<<<-<<<<-<<<--<<.............))==}}}=}}}}=}}}}}}=}}=}))))))	1	-28.52	-39.0685	52.0548	92886556	92886578	0.009901
676LF	X dna:chromosome chromosome:UMD3.1:X:1:148823899:1 REF	UGUGACAGAUUGAUAACUGAAA	bta-miR-542-3p*(NA)	NO		CUCAGACAUCUCGGGGAUCAUCAUGUCACGAGAUACCACUGUGCACUUGUGACAGAUUGAUAACUGAAAGGUCUGGG	18180151	18180172	- [Negative strand]	103	22	77	18180142	18180218	(((((((...((((..((((...(((((((((.(((....)))..))>>>>>>>--->>>>-->>>>--.)))))))	1	-32.9	-42.7273	48.0519	-1	-1	0.009901
676LF	7 dna:chromosome chromosome:UMD3.1:7:1:112638659:1 REF	UAUGUUGGACAACGUGGAUAG	bta-miR-6120-3p	NO		UACGGUCCUGUUCCCGUUUUUCACAUGUGUACUGAUGUUUGAUCAUAUGUUGGACAACGUGGAUAGCACCCGUG	45882345	45882365	+ [Positive strand]	9	21	74	45882300	45882373	(((((..((((((.((((.((((((((((.((....)).....))>>>>->>>>->>>>->>>>>>...)))))	1	-23	-31.0811	45.9459	-1	-1	0.009901
676LF	5 dna:chromosome chromosome:UMD3.1:5:1:121191424:1 REF	UCCGAGCCUGGGUCUCCCUCU	bta-miR-615-3p*(NA)	NO		GGGCGGGAGGGGGGUCCCCGGUGCUCGGAUCUCGAGGGUGCUUAUUGUUCGGUCCGAGCCUGGGUCUCCCUCUCCCCCC	26157891	26157911	- [Negative strand]	19	21	79	26157884	26157962	(((.((((((((((..(((((.((((((((..((((.(.......).)))))>>>>>>>>>>>>-->>>>>>>))))))	1	-53	-67.0886	70.8861	-1	-1	0.009901
676LF	21 dna:chromosome chromosome:UMD3.1:21:1:71599096:1 REF	AUAAUACAUGGUUAACCUCUCU	bta-miR-655	NO		AUAUUUGAGGAGAGGUUAUCCGUGUUAUGUUCGCUUGGCUCAUCAUGAAUAAUACAUGGUUAACCUCUCUUUGAAUAU	67587375	67587396	+ [Positive strand]	35	22	78	67587327	67587404	(((((..(((((((((((.((((((..((((((..(((....))))))>>>-->>>>>>->>>>>>>>>>)..)))))	1	-34.1	-43.718	35.8974	-1	-1	0.009901
676LF	X dna:chromosome chromosome:UMD3.1:X:1:148823899:1 REF	UACCCAUUGCAUAUCGGAGCUGU	bta-miR-660	NO		CUCCCGUACCCAUUGCAUAUCGGAGCUGUGAAUUCUCAAAGCACCUCCUAUGUGCAUGGAUUACAGGAG	92901865	92901887	+ [Positive strand]	695	23	69	92901859	92901927	((((.(<<-<<<<-<<<<<<-<<<<-<<<...........))).)))).))))))))))..))).))))	1	-26.1	-37.8261	49.2754	-1	-1	0.009901
676LF	4 dna:chromosome chromosome:UMD3.1:4:1:120829699:1 REF	UCCGGUUCUCAGGGCUCCACCU	bta-miR-671-3p*(NA)	NO		GGAAGAGGAGGAAGCCCUGGAGGGGCUGGAGGUGAUGGAUGUUUUCCUCCGGUUCUCAGGGCUCCACCUUUUCC	114614969	114614990	+ [Positive strand]	13	22	74	114614922	114614995	((((((((.(((.((((((..(((((((((((.(((....)))..))>>>>>>>>>>>>>>>>>>->>>)))))	1	-45.4	-61.3514	59.4595	-1	-1	0.009901
676LF	7 dna:chromosome chromosome:UMD3.1:7:1:112638659:1 REF	UGGAAGACUAGUGAUUUUGUUGUU	bta-miR-7	NO		GCUGUGUGGAAGACUAGUGAUUUUGUUGUUCUGAUGUACUAUGACAACAAGUCACAGCUUCCUCAUAGC	20584185	20584208	- [Negative strand]	1924	24	69	20584145	20584213	((((((-<<<<<-<<-<<<<<<<-<<<<<<.((......)).)))))))))))))))))))).))))))	3	-30	-43.4783	42.029	-1	-1	0.009901
676LF	21 dna:chromosome chromosome:UMD3.1:21:1:71599096:1 REF	UGGAAGACUAGUGAUUUUGUUGUU	bta-miR-7	NO		GGAAGACUAGUGAUUUUGUUGUUGUCUCCUGCGCUCAACAACAAGUCCCAGUCUGCC	19989084	19989107	+ [Positive strand]	1924	24	57	19989085	19989141	<<-<<<<<-<-<<<<<-<<<<<<(...........))))))))))))).))))).))	3	-18.3	-32.1053	49.1228	-1	-1	0.019802
676LF	8 dna:chromosome chromosome:UMD3.1:8:1:113384836:1 REF	UGGAAGACUAGUGAUUUUGUUGUU	bta-miR-7	NO		GUGUGGAAGACUAGUGAUUUUGUUGUUUUUAGAUAACUGAAUCGACAACAAAUCACAGUCUGCCAUAU	78575594	78575617	- [Negative strand]	1924	24	68	78575552	78575619	(((<<<-<<<<<-<<<<<<<-<<<<<<(((((....)))))..)))))))))))))))))).))))))	3	-28.3	-41.6176	35.2941	-1	-1	0.009901
676LF	18 dna:chromosome chromosome:UMD3.1:18:1:66004023:1 REF	UGAGACCUCCGGGUUCUGAGCU	bta-miR-769	NO		CUCUGACCUGAGACCUCCGGGUUCUGAGCUGUGAUGUUGCUUCCCAGCUGGGAUCUCUGGGGUCUCGGUUCAGGG	53945906	53945927	+ [Positive strand]	43	22	75	53945898	53945972	((((((.(<<<<<<<<<-<<<-<<<-<<<<(.((.......)).))))).))).))).)))))))))).))))))	1	-42.5	-56.6667	60	-1	-1	0.009901
676LF	20 dna:chromosome chromosome:UMD3.1:20:1:72042655:1 REF	UAGGAUUUGGAAAGAUUGCUUU	bta-miR-7858-5p*(NA)	NO		CCAGCUAGGAUUUGGAAAGAUUGCUUUGAAUUUGUAGAUCAACGCAAUUCUUCAAAAUCUUAGCUGG	10187827	10187848	- [Negative strand]	9	22	67	10187786	10187852	(((((<<<<<<<<-<<<--<<<<<-<<((.........)))).)))))..))).)))))))))))))	1	-30.4	-45.3731	37.3134	-1	-1	0.009901
676LF	9 dna:chromosome chromosome:UMD3.1:9:1:105708250:1 REF	UGGUGCUCCCUGGAGCUGAGC	bta-miR-7862	CACAGCUCCAGGGGACGCCGUU(5)		GCGUCGCACAGCUCCAGGGGACGCCGUUCCUGUCCUGGACUAUGUGAGUGGUGCUCCCUGGAGCUGAGCAGCGC	61455917	61455937	- [Negative strand]	14	21	74	61455911	61455984	((((.({={{{{{{{{{{{=={{{{{{{((.(((...)))...).)))>>>>>-->>>>>>>>>>>->>.))))	1	-45.3	-61.2162	66.2162	61455956	61455977	0.009901
676LF	7 dna:chromosome chromosome:UMD3.1:7:1:112638659:1 REF	CUGCCCUGGCCCGAGGGACCGACU	bta-miR-874	NO		CGGCCCCACGCACCAGGGUAAGAGAGACUCACUUCCUGCCCUGGCCCGAGGGACCG	50687432	50687455	- [Negative strand]	16	24	56	50687434	50687489	(((.(((.((..((((((((.(..((.....))..>>>>>>>>>-->>->>>->>>	1	-27.4	-48.9286	69.6429	-1	-1	0.009901
676LF	22 dna:chromosome chromosome:UMD3.1:22:1:61435874:1 REF	UCCAUUACACUACCCUGCCUCU	bta-miR-885	AGGCAGCGGGGUGUAGUGGAU(2)	bta-miR-885-3p*(NA)	CCCGCGCUCUCUCCAUUACACUACCCUGCCUCUUCUCCACGAGAGGCAGCGGGGUGUAGUGGAUAGAGCACGGG	55072981	55073002	- [Negative strand]	19	22	74	55072939	55073012	((((.(((((.<<<<<<<<<<<-<<<<<<<<<<(......)))}}}}}}=}}}}}}}}}}}}}=))))).))))	1	-51.4	-69.4595	62.1622	55072948	55072968	0.009901
676LF	X dna:chromosome chromosome:UMD3.1:X:1:148823899:1 REF	UAUUGCACUUGUCCCGGCCUGU	bta-miR-92a	NO		UUCAUUCAUGGGUGGGGAUUUGUUGCACUGCUUGUGUUAUAUAUAAAGUAUUGCACUUGUCCCGGCCUGUGGAAGAA	17917863	17917884	- [Negative strand]	6355	22	77	17917855	17917931	(((.(((((((((.(((((..((.(((.(((((((((...)))).)))>>->>>>>-->>>>>->>>>>>))).)))	2	-32.4	-42.0779	42.8571	-1	-1	0.009901
676LF	3 dna:chromosome chromosome:UMD3.1:3:1:121430405:1 REF	UAUUGCACUCGUCCCGGCCUCC	bta-miR-92b	AGGGACGGGACGCGGUGCAGUGU(2)		GGCGGGCGGGAGGGACGGGACGCGGUGCAGUGUUGUUCUUUCCCCUGCCAAUAUUGCACUCGUCCCGGCCUCCGGCCCCC	15480739	15480760	- [Negative strand]	36	22	80	15480731	15480810	((.((((.(({{{=={{{{{{{={{{{{{{{{{((.............)))>>>>>>>>>>>>>>>>->>>>>.))))))	1	-51.72	-64.65	70	15480777	15480799	0.009901
676LF	25 dna:chromosome chromosome:UMD3.1:25:1:42904170:1 REF	CAAAGUGCUGUUCGUGCAGGUAG	bta-miR-93	NO		GGGGCUCCAAAGUGCUGUUCGUGCAGGUAGUGUGAUCACCUGACCUACUGCUGAGCCAGCACUUCCCGAGCCCC	36892259	36892281	+ [Positive strand]	720	23	74	36892252	36892325	(((((((--<<<<<<<<<<<<-<<<<-<<<.((.(.....).))))))))))))).))))))))...)))))))	1	-37.3	-50.4054	60.8108	-1	-1	0.009901
676LF	6 dna:chromosome chromosome:UMD3.1:6:1:119458736:1 REF	UUCAACGGGUAUUUAUUGAGC	bta-miR-95	NO		GGGCGCUCAAUAAAUGUUUGUUGAAUUGAGAUGCGCUAAAUUCAACGGGUAUUUAUUGAGCACCC	119145916	119145936	- [Negative strand]	95	21	65	119145911	119145975	(((.((((((((((((..(((((((((.((.....)).))>>>>>>>-->>>>>>>>>>>>.)))	1	-33.3	-51.2308	41.5385	-1	-1	0.009901
676LF	7 dna:chromosome chromosome:UMD3.1:7:1:112638659:1 REF	UCUUUGGUUAUCUAGCUGUAUG	bta-miR-9-5p	NO		AGUUGUUAUCUUUGGUUAUCUAGCUGUAUGAGUGUAUUGGUCUUCAUAAAGCUAGAUAACCGAAAGUAAAAACU	90554727	90554748	- [Negative strand]	110	22	74	90554682	90554755	((((.(((--<<<<<<<<<<<<<<<-<<<<((..(....)..)))))).)))))))))))))))..))).))))	3	-30.6	-41.3514	32.4324	-1	-1	0.009901
676LF	21 dna:chromosome chromosome:UMD3.1:21:1:71599096:1 REF	UCUUUGGUUAUCUAGCUGUAUG	bta-miR-9-5p	NO		GGCGCGGCAGCGGCGGUGGCGAAGGGAGGCCCGUUUCUCUCUUUGGUUAUCUAGCUGUAUGAGUGCC	21250116	21250137	+ [Positive strand]	110	22	67	21250077	21250143	(((((.(((((...(((((((((((((((......))))>>>>>->>>>>>-->>>>>---.)))))	3	-30.9	-46.1194	62.6866	-1	-1	0.029703
676LF	3 dna:chromosome chromosome:UMD3.1:3:1:121430405:1 REF	UCUUUGGUUAUCUAGCUGUAUG	bta-miR-9-5p	NO		UUUGGUUAUCUAGCUGUAUGAGUGGUGUGGAGUCUUCAUAAAGCUAGAUAACCGAA	14462440	14462461	+ [Positive strand]	110	22	56	14462442	14462497	<<<<<<<<<<<<<<<-<<<<((.((.......)))))))).)))))))))))))))	3	-25.5	-45.5357	39.2857	-1	-1	0.009901
676LF	4 dna:chromosome chromosome:UMD3.1:4:1:120829699:1 REF	UUUGGCACUAGCACAUUUUUGCU	bta-miR-96	NO		UUGGCACUAGCACAUUUUUGCUUGUGUCUCUCCGCUCUGAGCAAUCAUGUGCAGUGCCAA	94411250	94411272	- [Negative strand]	275	23	60	94411211	94411270	<<<<<<<<-<<<<<<--<<<<<((((......)))...))))))..))))))))))))))	1	-28.8	-48	48.3333	-1	-1	0.009901
676LF	X dna:chromosome chromosome:UMD3.1:X:1:148823899:1 REF	UGAGGUAGUAAGUUGUAUUGUU	bta-miR-98	NO		GCUGGGGUGAGGUAGUAAGUUGUAUUGUUGUGGGGUAGGGAUUUUAGGCCCCAAUUUGAAGAUAACUAUACAACUUACUACUUUCCCUGGU	96382704	96382725	- [Negative strand]	696	22	91	96382641	96382731	((..(((-<<<<<<<<<<<<<<<<<-<<<(((((((...........)))))).........)))).))))))))))))))))))))..))	1	-42.1	-46.2637	42.8571	-1	-1	0.009901
676LF	1 dna:chromosome chromosome:UMD3.1:1:1:158337067:1 REF	AACCCGUAGAUCCGAUCUUGU	bta-miR-99a-5p	NO		ACCCGUAGAUCCGAUCUUGUGGUGAAGUGGACCGCACAAGCUCGCUUCUAUGGGU	19931233	19931253	- [Negative strand]	149794	21	55	19931197	19931251	<<<<<<<<<--<<<-<<<<<(.((........)))))))).)))..)))))))))	1	-25.2	-45.8182	54.5455	-1	-1	0.009901
676LF	18 dna:chromosome chromosome:UMD3.1:18:1:66004023:1 REF	CACCCGUAGAACCGACCUUGCG	bta-miR-99b	CAAGCUCGUGUCUGUGGGUCC(5)	bta-miR-99b-3p*(NA)	GGCACCCACCCGUAGAACCGACCUUGCGGGGCCUUCGCCGCACACAAGCUCGUGUCUGUGGGUCCGUGUC	58014874	58014895	+ [Positive strand]	1989	22	70	58014868	58014937	(((((.-<<<<<<<<<--<<<-<<<<-<((((....))).).).}}}}=}}}==}}}}}}}}}==)))))	1	-30	-42.8571	67.1428	58014912	58014933	0.049505
676LF	19 dna:chromosome chromosome:UMD3.1:19:1:64057457:1 REF	AAAACUCGAACGAACUUUUU	NA	NO		GCCAAAAAGUUUGUUCAAGUUUUUCCGUACCAUGGUCCAAAAAACUCGAACGAACUUUUUGGC	58054222	58054241	- [Negative strand]	6	20	63	58054218	58054280	((((((((((((((((.(((((((..(.((....)))..)>>>>>>->>>>>>>>>>>>>)))	6	-28.9	-45.873	39.6825	-1	-1	0.009901
676LF	28 dna:chromosome chromosome:UMD3.1:28:1:46312546:1 REF	AAAACUCGAACGAACUUUUU	NA	NO		GGCUUGCCAAACUGUUCGUUUGGGUUUUUCUGUAAUAUGGUGUAUAAAAACUCGAACGAACUUUUUGGCCAGCC	13574778	13574797	+ [Positive strand]	6	20	74	13574732	13574805	((((.((((((..((((((((((((((((.((((......)))).)>>>>>>>>>>>>>>>-->>>))).))))	6	-34.4	-46.4865	41.8919	-1	-1	0.009901
676LF	13 dna:chromosome chromosome:UMD3.1:13:1:84240350:1 REF	AAAACUCGAACGAACUUUUU	NA	NO		UGGCCAAAAAGUUUGUGCAAGUUUUCCAUAACAUUUUAUGGAAAACUCGAACGAACUUUUUGACCA	79101442	79101461	+ [Positive strand]	6	20	66	79101401	79101466	(((.((((((((((((.(.((((((((((((....))))))>>>>>>->->>>>>>>>>>>).)))	6	-30.9	-46.8182	34.8485	-1	-1	0.009901
676LF	11 dna:chromosome chromosome:UMD3.1:11:1:107310763:1 REF	AACCGCGAGUGGCUGAACCUUG	NA	NO		CCACUCGGUUUUUGCCCCAUGCGUUGGAAGACUUCCCCAACCGCGAGUGGCUGAACCUUGUGG	72573708	72573729	- [Negative strand]	6	22	63	72573704	72573766	((((..(((((..(((.(.((((((((.........))>>->>>>->->>>->>>>>-->)))	1	-24.9	-39.5238	58.7302	-1	-1	0.009901
676LF	11 dna:chromosome chromosome:UMD3.1:11:1:107310763:1 REF	AAUACUGAGUUGGCUAGAAAGU	NA	NO		UACUGAGUUGGCUAGAAAGUUCAUUUGUUCCGUGAGAGGUUACAGGAAAACCUGAACGAACUUUUUGGCCAACCCAGUA	266540	266561	- [Negative strand]	27	22	79	266480	266558	<<<<<-<<<<<<<<<<<<<<((........(....)......((((....))))...)))))))))))))))).)))))	1	-36	-45.5696	43.038	-1	-1	0.009901
676LF	11 dna:chromosome chromosome:UMD3.1:11:1:107310763:1 REF	ACACCAAGCUGUAGGUCUGAGC	NA	NO		CCAAGCUGUAGGUCUGAGCCUGCCAUGCUGUGUGCAGUCAGGGUCUGACCUCAGCCUGG	2537480	2537501	+ [Positive strand]	7	22	59	2537483	2537541	<<<-<<<<-<<<<<-<<-<(((...(((.....)))..)))).)).))))))))).)))	1	-31	-52.5424	61.017	-1	-1	0.009901
676LF	13 dna:chromosome chromosome:UMD3.1:13:1:84240350:1 REF	ACCGAGACUAGCUGAUGG	NA	NO		GCUGCGAGCCAGGCGGGCGCCCGCAGAAGCUGCGGCCGCACCGAGACUAGCUGAUGGC	43538208	43538225	- [Negative strand]	6	18	58	43538206	43538263	((((..(((.((.((((((.((((((...)))))).)))->>>--->>->>>-->>>)	1	-27.5	-47.4138	74.1379	-1	-1	0.079208
676LF	14 dna:chromosome chromosome:UMD3.1:14:1:84648390:1 REF	CAUGUGGGCUAGUUUCGGACAAGG	NA	NO		AUGUGGGCUAGUUUCGGACAAGGUUGAAAGAAAAAAAAAAAAAAAAAUCUUUCUGCCUCUUCUCAUUGGGAAGGUGGGCCAUGAUGAGCUUACGU	63439286	63439309	- [Negative strand]	13	24	95	63439213	63439307	<<<<<<<<<-<<<--<<-<<-<<(.((((((................)))))).))).(((((.....))))).))..))..))).)))))))))	2	-26.59	-27.9895	40	-1	-1	0.019802
676LF	22 dna:chromosome chromosome:UMD3.1:22:1:61435874:1 REF	CCCUGUGGUGAAUUUAC	NA	NO		GGCCAAAGGGCCCCUGUGGUGAAUUUACACGCUGAAUUGUCAUCAUGGAGCUCUGGCU	59473920	59473936	+ [Positive strand]	12	17	58	59473909	59473966	(((((..((((-<<-<<<<<<<<<<<<-....)))))..))))))))).)))))))))	4	-20.7	-35.6897	53.4483	-1	-1	0.039604
676LF	3 dna:chromosome chromosome:UMD3.1:3:1:121430405:1 REF	CGGGGCUGGAGAGAAUAC	NA	NO		CCGUCUGUGCGCGUCCAGCUGCGGUUGGAGAACGAGGAGAUCUGGAGGAACUGGAAGGGGAAAGACAUGUGCGGGGCUGGAGAGAAUACAGAUCGG	12144044	12144061	+ [Positive strand]	20	18	96	12143973	12144068	(((((((((..(.(((((((.((.(((.....))).....((..(.....)..))................>>->>>>>>>-->-->>>))).)))	3	-30	-31.25	59.375	-1	-1	0.049505
676LF	3 dna:chromosome chromosome:UMD3.1:3:1:121430405:1 REF	CGGGGCUGGAGAGAAUAC	NA	NO		CCGUCUGUGCGCGUCCAGCUGCGGUUGGCGAACGAGGAGAUCUGGAGGCCGCGGAAGGGGAAAGACAAGUGCGGGGCUGGAGAGAAUACAGAUCGG	12173145	12173162	+ [Positive strand]	20	18	96	12173074	12173169	(((((((((..(.((((((((((.(((.....(.((.....)).)...((.(....).)).....))).))>-->>>>>>>-->-->>>))).)))	3	-35.5	-36.9792	63.5417	-1	-1	0.069307
676LF	2 dna:chromosome chromosome:UMD3.1:2:1:137060424:1 REF	CGGUGCAAUUUUUGGAAAAAA	NA	NO		CUUUAUCACGGUGCAAUUUUUGGAAAAAAGAAAAAUCUCUUUUUCCACGAUUUGUUUGUUAUAAAG	73664562	73664582	+ [Positive strand]	20	21	66	73664554	73664619	((((((.(<<<-<<<<-<<-<<<<<<<<<((....))).)))))))).)).)))))))).))))))	1	-17	-25.7576	28.7879	-1	-1	0.009901
676LF	7 dna:chromosome chromosome:UMD3.1:7:1:112638659:1 REF	CUCCCGACCCCUCCACCCGCCCUC	NA	NO		CCCGUUCCUCCCGACCCCUCCACCCGCCCUCCCUCCGCCCCUCGCCGCUCUCCCCUCCGUCUCCGGGCGGAAGCGGGCGGCGGGGGGGUUCGCGGGGGUGGG	31762371	31762394	+ [Positive strand]	10	24	102	31762364	31762465	((((..(<<-<-<<<<<<<<<--<<<<<<-<..(((((((...(.((..........)).)...))))))).).)))))).))))))))).).)))..))))	7	-57.9	-56.7647	81.3725	-1	-1	0.059406
676LF	18 dna:chromosome chromosome:UMD3.1:18:1:66004023:1 REF	CUCCCGACCCCUCCACCCGCCCUC	NA	NO		CCCGUUCCUCCCGACCCCUCCACCCGCCCUCCCUCCGCCCCUCGCCGCUCUCCCCUCCGUCUCCGGGCGGAGGCGGGCGGCGGGGGGGUUCGCGGGGGUGGG	58223387	58223410	+ [Positive strand]	10	24	102	58223380	58223481	((((..(<<-<-<<<<<<<<<--<<<<<<--(((((((((...(.((..........)).)...))))))))).)))))).))))))))).).)))..))))	7	-63.9	-62.6471	82.3529	-1	-1	0.029703
676LF	18 dna:chromosome chromosome:UMD3.1:18:1:66004023:1 REF	CUCCCGACCCCUCCACCCGCCCUC	NA	NO		CCCGUUCCUCCCGACCCCUCCACCCGCCCUCCCUCCGCCCCUCGCCGCUCUCCCCUCCGUCUCCGGGCGGAGGCGGGCGGCGGGGGGGUUCGCGGGGGUGGG	58224190	58224213	- [Negative strand]	10	24	102	58224118	58224219	((((..(<<-<-<<<<<<<<<--<<<<<<--(((((((((...(.((..........)).)...))))))))).)))))).))))))))).).)))..))))	7	-63.9	-62.6471	82.3529	-1	-1	0.009901
676LF	18 dna:chromosome chromosome:UMD3.1:18:1:66004023:1 REF	CUCCCGACCCCUCCACCCGCCCUC	NA	NO		CCCGUUCCUCCCGACCCCUCCACCCGCCCUCCCUCCGCCCCUCGCCGCUCUCCCCUCCGUCUCCGGGCGGAGGCGGGCGGCGGGGGGGUUCGCGGGGGUGGG	58225340	58225363	- [Negative strand]	10	24	102	58225268	58225369	((((..(<<-<-<<<<<<<<<--<<<<<<--(((((((((...(.((..........)).)...))))))))).)))))).))))))))).).)))..))))	7	-63.9	-62.6471	82.3529	-1	-1	0.009901
676LF	18 dna:chromosome chromosome:UMD3.1:18:1:66004023:1 REF	CUCCCGACCCCUCCACCCGCCCUC	NA	NO		CCCGUUCCUCCCGACCCCUCCACCCGCCCUCCCUCCGCCCCUCGCCGCUCUCCCCUCCGUCUCCGGGCGGAGGCGGGCGGCGGGGGGGUUCGCGGGGGUGGG	58226226	58226249	+ [Positive strand]	10	24	102	58226219	58226320	((((..(<<-<-<<<<<<<<<--<<<<<<--(((((((((...(.((..........)).)...))))))))).)))))).))))))))).).)))..))))	7	-63.9	-62.6471	82.3529	-1	-1	0.029703
676LF	18 dna:chromosome chromosome:UMD3.1:18:1:66004023:1 REF	CUCCCGACCCCUCCACCCGCCCUC	NA	NO		CCCGUUCCUCCCGACCCCUCCACCCGCCCUCCCUCCGCCCCUCGCCGCUCUCCCCUCCGUCUCCGGGCGGAGGCGGGCGGCGGGGGGGUUCGCGGGGGUGGG	58236786	58236809	- [Negative strand]	10	24	102	58236714	58236815	((((..(<<-<-<<<<<<<<<--<<<<<<--(((((((((...(.((..........)).)...))))))))).)))))).))))))))).).)))..))))	7	-63.9	-62.6471	82.3529	-1	-1	0.029703
676LF	7 dna:chromosome chromosome:UMD3.1:7:1:112638659:1 REF	CUCCCGACCCCUCCACCCGCCCUC	NA	NO		CCCGUUCCUCCCGACCCCUCCACCCGCCCUCCCUCCGCCCCUCGCCGCUCUCCCCUCCGUCUCCGGGCGGAGGCGGGCGGCGGGGGGGUUCGCGGGGGUGGG	31761315	31761338	+ [Positive strand]	10	24	102	31761308	31761409	((((..(<<-<-<<<<<<<<<--<<<<<<--(((((((((...(.((..........)).)...))))))))).)))))).))))))))).).)))..))))	7	-63.9	-62.6471	82.3529	-1	-1	0.029703
676LF	15 dna:chromosome chromosome:UMD3.1:15:1:85296676:1 REF	CUUCAGUGAUGACACGAUGACGAGU	NA	NO		UUGGUUUGUCCUUGUCUCAGCCACUGGUGUACCCUUCAGUGAUGACACGAUGACGAGUCAG	55374442	55374466	+ [Positive strand]	7	25	61	55374409	55374469	(((..(((((.((((.(((..((((((......-->>>>>>->>>->>>>->>>>>--)))	1	-22.7	-37.2131	50.8197	-1	-1	0.009901
676LF	6 dna:chromosome chromosome:UMD3.1:6:1:119458736:1 REF	GACCUGUGCGUGUACACUCAUG	NA	NO		CACGGGGACCUGUGCGUGUACACUCAUGCCCACGUGCAUGAGUGUGCAUCCACGGGGACCUGUG	108859186	108859207	- [Negative strand]	6	22	64	108859149	108859212	((((((--<<<<<<-<<<<<<<<<<<<<(......)))))))))))))).))))))..))))))	1	-45.8	-71.5625	62.5	-1	-1	0.009901
676LF	3 dna:chromosome chromosome:UMD3.1:3:1:121430405:1 REF	GCUCUGUGAUGAACUCU	NA	NO		UCCUGGCUCUGUGAUGAACUCUGAAGCCCUGGGCAACUUAUUUAACCUCUGUAGGACUAUUUCCUUAAUCACAAUGUUUAGCAUAGAGCCGAGA	73993734	73993750	- [Negative strand]	27	17	94	73993661	73993754	((.((<<<<<<<<-<<<<<--<(..(((...)))..................((((.....))))......))..))))).)))))))))).))	1	-27.5	-29.2553	43.617	-1	-1	0.009901
676LF	11 dna:chromosome chromosome:UMD3.1:11:1:107310763:1 REF	GGCUCUGUGGCGCAAUGGA	NA	NO		UCGCAGGGCGCUAAAAGGGCGGGUUUUCAGGCAGAGGUAUGCCGGCGCGGGGGAGGGCGAGCAACCGGCUCUGUGGCGCAAUGGA	98957761	98957779	- [Negative strand]	8	19	85	98957760	98957844	((.((..((((((..(((((.(((((((.((((......)))).((.(......).))))).))))->>>>>->>>>>>-->>>>	4	-35.5	-41.7647	67.0588	-1	-1	0.049505
676LF	14 dna:chromosome chromosome:UMD3.1:14:1:84648390:1 REF	GUGGACUUCCCUGGUAGCUCAGU	NA	NO		GUGGACUUCCCUGGUAGCUCAGUGGUAUAGAACCCACCUGCCAAUAGACGAGUUCAGUCCCUGGUCCAGGGAGAGUCCGC	7135471	7135493	+ [Positive strand]	13	23	80	7135471	7135550	<<<<<<<<<<<<<<--<<-<<<-((.((.((((.(..(((....)))..).)))).)))))))))))))))).)))))))	5	-33.8	-42.25	57.5	-1	-1	0.009901
676LF	10 dna:chromosome chromosome:UMD3.1:10:1:104305016:1 REF	UGGACAGGCCAAGCCGCUGUGC	NA	NO		CCAUAGAGUGGACAGGCCAAGCCGCUGUGCAGGCAGCUCCAUCCCAGCCGGCUCUUGGGCUGUCCGCCUUGUGG	87021189	87021210	+ [Positive strand]	6	22	74	87021181	87021254	((((((.(<<<<<<<-<<<<<--<<<<-<<.((.(......).)).)))))).))))).)))))))).))))))	1	-38.2	-51.6216	66.2162	-1	-1	0.009901
676LF	28 dna:chromosome chromosome:UMD3.1:28:1:46312546:1 REF	UGGGUCGCGACCUCUCCCUGGU	NA	NO		GGCCGGUGGAGGAGGGGACUGCGGCCCUGGGGGACGGACCCUGGGUCGCGACCUCUCCCUGGUACCCGGCU	5872229	5872250	+ [Positive strand]	6	22	71	5872188	5872258	(((((((((.(((((((..((((((((.((((......)))>>>>>>>>>->>>>>>>>>>--..))))))	1	-44	-61.9718	76.0563	-1	-1	0.029703
676LF	19 dna:chromosome chromosome:UMD3.1:19:1:64057457:1 REF	UUCCCGCCGGCGUAUGCUGCUGU	NA	NO		GGCUUGGGUUCCCGCCGGCGUAUGCUGCUGUUAAAGAUAUAUUUUUUUGUCUCAGUGGCACUCGCGGUUGCGGGGGCGUGUGUGCC	43830016	43830038	+ [Positive strand]	14	23	86	43830008	43830093	(((.((.(<<<<<<<<-<<<--<<<--<<<-((((((......))))))...)))..)))..))).)..)))))))).))...)))	1	-38.3	-44.5349	56.9767	-1	-1	0.009901
676LF	23 dna:chromosome chromosome:UMD3.1:23:1:52530062:1 REF	UUGCAUGACUCUGAGAGUAAG	NA	NO		AGGAGGCACUUGCUUUCAGGGACCUGCAAGUACUGGUCCAUCAUUUGCAUGACUCUGAGAGUAAGUGCCUCCU	32621795	32621815	+ [Positive strand]	14	21	73	32621751	32621823	(((((((((((((((((((((.(.(((((((..((...))..))>>>>>->->>>>>>>>>>>>>))))))))	1	-43.6	-59.726	50.6849	-1	-1	0.009901
676LF	23 dna:chromosome chromosome:UMD3.1:23:1:52530062:1 REF	UUUUUUGCUGGAACAUUUCUGG	NA	NO		GCCCAGCUGGAAAUGUUCUAGCCAAAAAAGUUUGCCAAGAACCACUGUGUCUUUUUUUUUUGCUGGAACAUUUCUGGUUGUGC	12930534	12930555	+ [Positive strand]	12	22	83	12930479	12930561	((.((((..(((((((((((((.(((((((...((((........)).))...))>>>>>->>>>>>>>>>>>>-->))).))	1	-34.1	-41.0843	42.1687	-1	-1	0.009901
676LF	2 dna:chromosome chromosome:UMD3.1:2:1:137060424:1 REF	UACCCUGUAGAACCGAAUUUGU	bta-miR-10b	ACAGAUUCGAUUCUAGGGGAAU(6) CAGAUUCGAUUCUAGGGGAAU(12) CAGAUUCGAUUCUAGGGGAAUA(1)	bta-miR-10b-3p*(NA)	CUAUAUAUACCCUGUAGAACCGAAUUUGUGUGGUAUCCAUGUAGUCACAGAUUCGAUUCUAGGGGAAUAUAUGG	20797664	20797685	- [Negative strand]	16772	22	74	20797618	20797691	(((((((<-<<<<-<<<<<-<<<<<<<<<(.(.(((....))).)))}}}}}}}}=}}}}}}}}}=}}))))))	1	-29.3	-39.5946	39.1892	20797623	20797643	0.009901
676LF	11 dna:chromosome chromosome:UMD3.1:11:1:107310763:1 REF	UCGUACCGUGAGUAAUAAUGCG	bta-miR-126-3p	CAUUAUUACUUUUGGUACGCG(566) CAUUAUUACUUUUGGUACGCGC(29) CAUUAUUACUUUUGGUACGCGCU(1)	bta-miR-126-5p	UGACGGGACAUUAUUACUUUUGGUACGCGCUGUGACACUUCAAACUCGUACCGUGAGUAAUAAUGCGCUGUCA	104131454	104131475	+ [Positive strand]	20171	22	73	104131409	104131481	(((((((.{{{{{{{{{{{={{{{{{{={...(((....)))..)->>>>>>>->>>>>>>>>>>>-))))))	1	-31.5	-43.1507	45.2055	104131417	104131438	0.009901
676LF	21 dna:chromosome chromosome:UMD3.1:21:1:71599096:1 REF	UCGGAUCCGUCUGAGCUUGG	bta-miR-127	CUGAAGCUCAGAGGGCUCUGA(16) UGAAGCUCAGAGGGCUCUGA(1) UGAAGCUCAGAGGGCUCUGAU(2)	bta-miR-127-5p*(NA)	GCUGAAGCUCAGAGGGCUCUGAUUCAGAAAGAUCAUCGGAUCCGUCUGAGCUUGGC	67429798	67429817	+ [Positive strand]	3195	20	56	67429763	67429818	({{={{{{{{{{{={{={{{{{(((.....))..)>>>>>->>->>>>>>>>>>>)	1	-27.3	-48.75	53.5714	67429764	67429785	0.009901
676LF	13 dna:chromosome chromosome:UMD3.1:13:1:84240350:1 REF	UUGGUCCCCUUCAACCAGCUGU	bta-miR-133a	NO		GCUUUGCUAAAGCUGGUAAAAUGGAACCAAAUCAACUGUUCGAUGGAUUUGGUCCCCUUCAACCAGCUGUAGCUGC	55227306	55227327	- [Negative strand]	13	22	76	55227299	55227374	((...((((.{{{{{{{=={{={{={{{{{{{(............)))>>>>>->>->>-->>>>>>>->))).))	2	-29.7	-39.0789	46.0526	55227342	55227363	0.009901
676LF	24 dna:chromosome chromosome:UMD3.1:24:1:62714930:1 REF	UUGGUCCCCUUCAACCAGCUGU	bta-miR-133a	NO		GCUUUGCUAGAGCUGGUAAAAUGGAACCAAAUCGCCUCUUCAAUGGAUUUGGUCCCCUUCAACCAGCUGUAGCUAUGC	34844467	34844488	+ [Positive strand]	13	22	78	34844419	34844496	((...((((.{{{{{{{=={{={{={{{{{{{(............)))>>>>>->>->>-->>>>>>>->)))...))	2	-32.7	-41.9231	47.4359	34844429	34844451	0.009901
676LF	5 dna:chromosome chromosome:UMD3.1:5:1:121191424:1 REF	UAACACUGUCUGGUAAAGAUG	bta-miR-141	CAUCUUCCAGCACAGUGUUGG(11) CAUCUUCCAGCACAGUGUUG(1) CAUCUUCCAGCACAGUGUUGGA(11)	bta-miR-141-5p*(NA)	CCGGCUCUGGGUCCAUCUUCCAGCACAGUGUUGGAUGGUCUAAUGGUGAAGCUCCUAACACUGUCUGGUAAAGAUGGCCCCCGG	103859017	103859037	- [Negative strand]	406	21	84	103859008	103859091	((((....(((.({{{{{{{{{{={{{{{{{{{{(...((.......))...)))->>>>>>>>>>>>-->>>>>>))))))))	1	-40.3	-47.9762	55.9524	103859057	103859077	0.009901
676LF	19 dna:chromosome chromosome:UMD3.1:19:1:64057457:1 REF	CCCAUAAAGUAGAAAGCACU	bta-miR-142-5p	GUAGUGUUUCCUACUUUAUG(2) GUAGUGUUUCCUACUUUAU(1) GUAGUGUUUCCUACUUUAUGG(109) UGUAGUGUUUCCUACUUUAU(2) UAGUGUUUCCUACUUUAUGG(9) UAGUGUUUCCUACUUUAUGGA(9)	bta-miR-142-3p	UGCAGUCACCCAUAAAGUAGAAAGCACUACUAACAGCACUGGAGGGUGUAGUGUUUCCUACUUUAUGGAUGAGUGUA	9527359	9527378	- [Negative strand]	2355	20	77	9527309	9527385	((((.(((-<<<<<<<<<<<-<<<<<<<((...(..(....)..)..}}}}}}}}}=}}}}}}}}}}}.))).))))	1	-35	-45.4545	42.8571	9527317	9527337	0.009901
676LF	7 dna:chromosome chromosome:UMD3.1:7:1:112638659:1 REF	UGAGAUGAAGCACUGUAGCUC	bta-miR-143	GGUGCAGUGCUGCAUCUCUG(2) AGGUGCAGUGCUGCAUCUCUGG(1) GGUGCAGUGCUGCAUCUCUGG(240) GGUGCAGUGCUGCAUCUCUGGU(27)	bta-miR-143-5p*(NA)	CCCAGCCUGAGGUGCAGUGCUGCAUCUCUGGUCAGUUGGGAGUCUGAGAUGAAGCACUGUAGCUCGGGAAGGG	62809359	62809379	+ [Positive strand]	54570	21	73	62809315	62809387	(((..((((({={{{{{{{{{={{{{{{={{((......)).))->>>>>>->>>>>>>>>->>>)))..)))	1	-42.1	-57.6712	58.9041	62809325	62809346	0.009901
676LF	4 dna:chromosome chromosome:UMD3.1:4:1:120829699:1 REF	UCAGUGCACUACAGAACUUUGU	bta-miR-148a	CAAAGUUCUGAGACACUCCGA(2) AAAGUUCUGAGACACUCCGAC(7) CAAAGUUCUGAGACACUCCGACU(26) AAAGUUCUGAGACACUCCGACU(373) AAGUUCUGAGACACUCCGACU(1) AAAGUUCUGAGACACUCCGACUC(1)	bta-miR-148a-5p*(NA)	GAGGCAAAGUUCUGAGACACUCCGACUCUGAAUAUGAUAGAAGUCAGUGCACUACAGAACUUUGUCUC	70414294	70414315	+ [Positive strand]	243150	22	68	70414251	70414318	((((({{{{{{{{{{{={{{{=={{{{(((.......))).))>>>>>>-->>->>>>>>>>>>>)))	1	-28.2	-41.4706	44.1176	70414256	70414278	0.009901
676LF	5 dna:chromosome chromosome:UMD3.1:5:1:121191424:1 REF	UCAGUGCAUCACAGAACUUUGU	bta-miR-148b	GAAGUUCUGUUAUACACUCAG(3) GAAGUUCUGUUAUACACUCAGG(24) AAGUUCUGUUAUACACUCAGG(1) GAAGUUCUGUUAUACACUCAGGC(42) AAGUUCUGUUAUACACUCAGGC(1)	bta-miR-148b-5p*(NA)	UUUGAGGUGAAGUUCUGUUAUACACUCAGGCUGUGGCUCUCUGAAAGUCAGUGCAUCACAGAACUUUGUCUCGAA	25849779	25849800	- [Negative strand]	2266	22	75	25849772	25849846	(((((((.={{{{{{{{{={{={{{{=={{{(....(.....)..))>>>>>>->>->>>>>>>>>-->))))))	1	-29	-38.6667	44	25849815	25849837	0.019802
676LF	X dna:chromosome chromosome:UMD3.1:X:1:148823899:1 REF	UGUCAGUUUGUCAAAUACCCCA	bta-miR-223	CGUGUAUUUGACAAGCUGAGUUG(7) CGUGUAUUUGACAAGCUGAGUU(2) CGUGUAUUUGACAAGCUGAGU(5) CCGUGUAUUUGACAAGCUGAGU(1)	bta-miR-223-5p*(NA)	GCCAUGCUCCGUGUAUUUGACAAGCUGAGUUGGACACUCCAUGUAGUAGUGUCAGUUUGUCAAAUACCCCAAGUGUGGC	99936326	99936347	- [Negative strand]	30	22	79	99936317	99936395	((((((((.={={{{{{{{{{{{{{{======((((((.(.....).))>>>>>>>>>>>>>>>>>>->--))))))))	1	-34.4	-43.5443	48.1013	99936363	99936385	0.009901
676LF	19 dna:chromosome chromosome:UMD3.1:19:1:64057457:1 REF	AAGCUGCCAGUUGAAGAACUGU	bta-miR-22-3p	UAGUUCUUCAGUGGCAAGCUUU(1) AGUUCUUCAGUGGCAAGCUUU(83)	bta-miR-22-5p	UAGUUCUUCAGUGGCAAGCUUUAUGUCCUGACCCAGCUAAAGCUGCCAGUUGAAGAACUG	23382446	23382467	- [Negative strand]	865	22	60	23382446	23382505	({{{{{{{{{{{{{{{={{{{{(.((.........))))>>>>>>>>>->>>>>>>>>>>	1	-26.2	-43.6667	46.6667	23382483	23382503	0.009901
676LF	X dna:chromosome chromosome:UMD3.1:X:1:148823899:1 REF	AAAACCUCAAUGAACUCUUUGG	bta-miR-2284w-3p*(NA)	CAAGAGUUUGUUCGGGUUUCU(1) AAGAGUUUGUUCGGGUUUCUC(12) AAGAGUUUGUUCGGGUUUCUCCA(1)	bta-miR-2284w	UGGGUUGGCCAAGAGUUUGUUCGGGUUUCUCCAUAAGCUGUAUAGAAAAACCUCAAUGAACUCUUUGGCCAACCCA	2676229	2676250	+ [Positive strand]	295	22	76	2676183	2676258	(((((((((({{{{{{{=={{={{{{{{={{.(((.....))).))->>>>>>->>-->>>>>->>>>))))))))	1	-40.2	-52.8947	44.7368	2676193	2676214	0.009901
676LF	7 dna:chromosome chromosome:UMD3.1:7:1:112638659:1 REF	UGGCUCAGUUCAGCAGGAAC	bta-miR-24-3p	GUGCCUACUGAGCUGAAACA(1) CGUGCCUACUGAGCUGAAACA(4) GUGCCUACUGAGCUGAAAC(14) GUGCCUACUGAGCUGAAACAC(35) CGUGCCUACUGAGCUGAAAC(5) UGCCUACUGAGCUGAAACAC(1) CGUGCCUACUGAGCUGAAA(3) UGCCUACUGAGCUGAAACACA(1)	bta-miR-24-5p*(NA)	CUCCCGUGCCUACUGAGCUGAAACACAGUUGAUUUGUGCACACUGGCUCAGUUCAGCAGGAACAGGAG	12981645	12981664	- [Negative strand]	5112	20	68	12981639	12981706	((((.{{={{{={{{{{{{{{===={(((((.......)).))>>-->>>>>>>>>->>>->>.))))	2	-27.5	-40.4412	52.9412	12981680	12981700	0.029703
676LF	7 dna:chromosome chromosome:UMD3.1:7:1:112638659:1 REF	UUCACAGUGGCUAAGUUCCG	bta-miR-27a-3p	AGGGCUUAGCUGCUUGUGA(1) AGGGCUUAGCUGCUUGUGAGC(24)	bta-miR-27a-5p	GGGGAGCAGGGCUUAGCUGCUUGUGAGCAGGUCCACAUCAAAUCGUGUUCACAGUGGCUAAGUUCCGCCCCCC	12981796	12981815	- [Negative strand]	5271	20	73	12981789	12981861	((((.((={{{{{{{{{=={{={{{{{{(.(............).))>>>>>>>-->>>>>>>>>->).))))	1	-40	-54.7945	58.9041	12981833	12981853	0.009901
676LF	8 dna:chromosome chromosome:UMD3.1:8:1:113384836:1 REF	UUCACAGUGGCUAAGUUCUGC	bta-miR-27b	CAGAGCUUAGCUGAUUGGUGAA(1) AGAGCUUAGCUGAUUGGUGAAC(18)	bta-miR-27b-5p*(NA)	AGGUGCAGAGCUUAGCUGAUUGGUGAACAGUGACUGGUUUCCGCUUUGUUCACAGUGGCUAAGUUCUGCACCU	83009883	83009903	+ [Positive strand]	37298	21	73	83009835	83009907	(((((({{{{{{{{{{{{===={{{{{{((....(((...)))..)))>>>>>-->>>>>>>>>>>>>>))))	1	-40.2	-55.0685	49.3151	83009841	83009863	0.009901
676LF	7 dna:chromosome chromosome:UMD3.1:7:1:112638659:1 REF	ACUGGACUUGGAGUCAGAAGGC	bta-miR-378	CUCCUGACUCCAGGUCCUGUG(1) CUCCUGACUCCAGGUCCUGUGU(12) UCCUGACUCCAGGUCCUGUGUGU(1)	bta-miR-378-5p*(NA)	CCACCCAGGGCUCCUGACUCCAGGUCCUGUGUGUUACCUCGAAAUAGCACUGGACUUGGAGUCAGAAGGCCUGAGUGG	63067343	63067364	+ [Positive strand]	1217	22	78	63067295	63067372	((((.((((.{{={{{{{{{{{{{{{{==={{((((........))))>>->>>>>>>>>>>>>>->>->))).))))	2	-49.1	-62.9487	57.6923	63067305	63067327	0.009901
676LF	21 dna:chromosome chromosome:UMD3.1:21:1:71599096:1 REF	UGGUAGACUAUGGAACGUAGG	bta-miR-379	UAUGUAACAUGGUCCACUAA(1) UAUGUAACAUGGUCCACUAAC(103) UAUGUAACAUGGUCCACUAACU(6)	bta-miR-379-3p*(NA)	GCAGAGAUGGUAGACUAUGGAACGUAGGCUUUGUGAUUUUUGACCUAUGUAACAUGGUCCACUAACUCUC	67561884	67561904	+ [Positive strand]	2542	21	70	67561877	67561946	(.((((.<<<<-<<<<<<<--<<<<<<<(............).))}}}}}==}}}}}}}=}}}}=}))))	1	-27	-38.5714	42.8571	67561922	67561943	0.009901
676LF	21 dna:chromosome chromosome:UMD3.1:21:1:71599096:1 REF	AUAGUAGACCGUAUAGCGUACG	bta-miR-411a	GUAUGUAACACGGUCCACUAAC(1) UAUGUAACACGGUCCACUAAC(119)	bta-miR-411a-3p*(NA)	GAGAGAUAGUAGACCGUAUAGCGUACGCUUUAUCUGUGACGUAUGUAACACGGUCCACUAACCCUC	67563112	67563133	+ [Positive strand]	818	22	66	67563107	67563172	(((.(-<<<<-<<<<<<-<-<<<<<<<(.........).))}}}}}=}=}}}}}}=}}}}=}.)))	1	-23.1	-35	46.9697	67563148	67563169	0.009901
676LF	21 dna:chromosome chromosome:UMD3.1:21:1:71599096:1 REF	UCGGAAUUGUUUGUGUACCUGU	bta-miR-6522	NO		AUGUGUGUACUCGGAAUUGUUUGUGUACCUGUUUUCAAAUUCCAAGUACACAAACAAUUCCAAGUACACACAU	43809630	43809651	+ [Positive strand]	19	22	73	43809620	43809692	((((((((((<-<<<<<<<<<<<<<<<<-<<-..........)}=}}}}}}}}}}}}}}}}=}}}))))))))	1	-40.2	-55.0685	35.6164	43809663	43809685	0.009901
676LF	8 dna:chromosome chromosome:UMD3.1:8:1:113384836:1 REF	UGAGGUAGUAGAUUGUAUAGUU	bta-let-7f	NO		UCAGAGUGAGGUAGUAGAUUGUAUAGUUGUGGGGUAGUGAUUUUACCCUGUUCAGGAGAUAACUAUACAAUCUAUUGCCUUCCCUGA	86885231	86885252	+ [Positive strand]	53820	22	87	86885225	86885311	((((.(--<<<<<<<<<<<<<<<<<<<<(((((((((.....))))))).........))}}}}}}}}}}}}}}}}}}}}==)))))	2	-43.3	-49.7701	40.2299	86885285	86885307	0.009901
676LF	7 dna:chromosome chromosome:UMD3.1:7:1:112638659:1 REF	CUUGGCACCUAGUAAGUACUCA	bta-miR-1271	NO		CAGUGCUUGGCACCUAGUAAGUACUCAGUAUAUACUUGUUGAGUGCCUGCUAUGUGCCAGGCAUUG	39194962	39194983	+ [Positive strand]	403	22	66	39194957	39195022	(((((<<<<<<<<-<<<<<-<<<<<<<(((......)))))}}}}}=}}}}}=}}}}}}}}}))))	1	-38.4	-58.1818	46.9697	39194998	39195019	0.009901
676LF	15 dna:chromosome chromosome:UMD3.1:15:1:85296676:1 REF	CAGUGCAAUGUUAAAAGGGC	bta-miR-130a	NO		GGCCGGAGCUCUUUUCACAUUGUGCUACUGUCUGCGCCUGUCACUAGCAGUGCAAUGUUAAAAGGGCAUUGGCU	82197765	82197784	+ [Positive strand]	28	20	74	82197718	82197791	((((((.{{{{{{{{={{{{{{=={{=(((...((....))...)))->>-->>>>>>->>>>>>>>.))))))	1	-31.2	-42.1622	51.3513	82197725	82197745	0.009901
676LF	16 dna:chromosome chromosome:UMD3.1:16:1:81724687:1 REF	AACAUUCAUUGCUGUCGGUGGGU	bta-miR-181b	NO		CAUUCAUUGCUGUCGGUGGGUUGAACUGUGUGGACAAGCUCACUGAACAAUGAGUG	79685812	79685834	- [Negative strand]	253	23	56	79685776	79685831	<<<<<<<<<---<<<<<<<<<(...((...=}}===}}}}}}}}}}=}}}}}}}))	2	-22.9	-40.8929	48.2143	79685777	79685800	0.009901
676LF	17 dna:chromosome chromosome:UMD3.1:17:1:75158596:1 REF	UGGAGAGAAAGGCAGUUCCUGA	bta-miR-185	NO		GAGGGACUGGAGAGAAAGGCAGUUCCUGAUGGUCCCCUCCCCAGGGGCUGGCUUUCCUCCGGCCCCUC	74967079	74967100	+ [Positive strand]	539	22	68	74967072	74967139	(((((.(<<<<<-<<<<<-<<<<<<<<<-.((......)).)}}}}}}}}=}}}}}}}}}}}=)))))	1	-43.3	-63.6765	66.1765	74967114	74967135	0.019802
676LF	25 dna:chromosome chromosome:UMD3.1:25:1:42904170:1 REF	AACUGGCCCACAAAGUCCCGCU	bta-miR-193b	NO		UCCCAGAAUCGGGGUUUUGAGGGCGAGAUGAGUUUAUGUUUUAUCCAACUGGCCCACAAAGUCCCGCUUUUGGGG	13339533	13339554	+ [Positive strand]	10	22	75	13339487	13339561	((((((((.{{{{=={{{{={{{{={{={{=.(.........)..)>->>->>>>->>>>-->>>>->)))))))	1	-35.5	-47.3333	50.6667	13339496	13339518	0.009901
676LF	29 dna:chromosome chromosome:UMD3.1:29:1:51505224:1 REF	UGUAACAGCAACUCCAUGUGG	bta-miR-194	NO		CCACCCCCUGUAACAGCAACUCCAUGUGGAAGUACCUCUAGUUCCAGUGGGGCUGCUGUUAUCUGGGGUGG	43731474	43731494	+ [Positive strand]	227	21	71	43731466	43731536	(((((((.-<<<<<<<<<-<<<<<<-<<<((.((....)).))}}}}}}}}}=}}}}}}}}}==)))))))	2	-42.3	-59.5775	56.338	43731509	43731530	0.009901
676LF	5 dna:chromosome chromosome:UMD3.1:5:1:121191424:1 REF	UAGGUAGUUUCAUGUUGUUGGGA	bta-miR-196a	NO		UGUGGCUUAGGUAGUUUCAUGUUGUUGGGAUUGAGUUUUGAACUCGGCAACAAGAAACUGCCUGAGUUACA	26199848	26199870	- [Negative strand]	87	23	71	26199806	26199876	(((((((<<<<<<<<<<<-<<<<<<<<<<-(..(...)..).)}}}}}}}}}=}}}}}}}}}}}}}}))))	1	-39.5	-55.6338	42.2535	26199809	26199832	0.009901
676LF	12 dna:chromosome chromosome:UMD3.1:12:1:91163125:1 REF	UGUGCAAAUCCAUGCAAAACUG	bta-miR-19b	NO		CUAUGGUUAGUUUUGCAGGUUUGCAUCCAGCUGUGUGAUAUUCUGCUGUGCAAAUCCAUGCAAAACUGACUGUGG	66227186	66227207	+ [Positive strand]	125	22	75	66227140	66227214	(((((((({{{{{{{{{{{{{{{{{=={{{{.............))>>>>>>>>->>->>>>>>>>>>)))))))	2	-34.32	-45.76	44	66227148	66227171	0.009901
676LF	12 dna:chromosome chromosome:UMD3.1:12:1:91163125:1 REF	UAAAGUGCUUAUAGUGCAGGUAG	bta-miR-20a	NO		GUAGCACUAAAGUGCUUAUAGUGCAGGUAGUGUUUAGUUAUCUACUGCAUUAUGAGCACUUAAAGUACUGC	66227012	66227034	+ [Positive strand]	1994	23	71	66227005	66227075	((((.((<-<<<<<<<<<<<<<<<<<-<<<((......)).))}}}}}}}}}}}}}}}}}}==}}}.))))	3	-31	-43.662	38.0282	66227048	66227071	0.009901
676LF	19 dna:chromosome chromosome:UMD3.1:19:1:64057457:1 REF	UAGCUUAUCAGACUGAUGUUGAC	bta-miR-21-5p	NO		UGUCGGGUAGCUUAUCAGACUGAUGUUGACUGUUGAAUCUCAUGGCAACAGCAGUCGAUGGGCUGUCUGACA	11033079	11033101	+ [Positive strand]	142891	23	72	11033072	11033143	((((((.-<<<<<<<<-<<<<<-<<<<<-<(((.(.....))}}}}}}}}=}}}}}}}}}}}}}..))))))	1	-35.8	-49.7222	48.6111	11033114	11033136	0.009901
676LF	19 dna:chromosome chromosome:UMD3.1:19:1:64057457:1 REF	AAAAAUCCGAACGAACUUUUUG	bta-miR-2284f	NO		GGGUUGACAAAAAAGUUUGUUUGGGUUUUCUGUAAGAUAUGAUGGAAAAAUCCGAACGAACUUUUUGGUCAGCCC	29030441	29030462	- [Negative strand]	6	22	75	29030432	29030506	((((((((={{{{{{{{{{{{{{{{{{{{((((........))))->>>>>>>>>>>>>>>>>>>>-))))))))	5	-38.3	-51.0667	38.6667	29030477	29030497	0.009901
676LF	21 dna:chromosome chromosome:UMD3.1:21:1:71599096:1 REF	AAAAAUCCGAACGAACUUUUUG	bta-miR-2284f	NO		GGGUUGGCCAAAAAGUUUGUUCGGGUUUUCCACACAGCUUCCGGAAAAAUCCGAACGAACUUUUUGGCUAAGCC	57742115	57742136	- [Negative strand]	6	22	74	57742106	57742179	((.(((((({{{{{{{{{{{{{{{{{{{{{(...........))->>>>>>>>>>>>>>>>>>>>>))))).))	5	-42.2	-57.027	47.2973	57742149	57742169	0.009901
676LF	8 dna:chromosome chromosome:UMD3.1:8:1:113384836:1 REF	AUCACAUUGCCAGGGAUUACC	bta-miR-23b-3p	NO		UGCUUGGGUUCCUGGCAUGCUGAUUUGUGACUUAAGAUUAAAAUCACAUUGCCAGGGAUUACCACGCA	83009652	83009672	+ [Positive strand]	2053	21	68	83009610	83009677	(((.{{{{{{{{{{{{{{{={{{{{{..............))>>>>>>->>>>>>>>>>-->>).)))	1	-26.34	-38.7353	44.1176	83009614	83009636	0.009901
676LF	4 dna:chromosome chromosome:UMD3.1:4:1:120829699:1 REF	UAGCACCAUUUGAAAUCAGUGUU	bta-miR-29b	NO		CUUCAGGAAGCUGGUUUCAUAUGGUGGUUUAGAUUUAAAUAGUGAUUGUCUAGCACCAUUUGAAAUCAGUGUUCUUGGGG	95402702	95402724	- [Negative strand]	165	23	80	95402694	95402773	((((((((({{{{{{{{{{={{{{{{=={{{{{(.............)))>>>>>>>>>->>>>>>>>>>->>)))))))	2	-32.72	-40.9	38.75	95402740	95402763	0.009901
676LF	19 dna:chromosome chromosome:UMD3.1:19:1:64057457:1 REF	UAAUGCCCCUAAAAAUCCUUAU	bta-miR-365-3p	NO		CAAGAAAAAUGAGGGACUUUCAGGGGCAGCUGUGUUUUCUGACUCAGUCAUAAUGCCCCUAAAAAUCCUUAUUGUUCUUG	18811284	18811305	- [Negative strand]	56	22	80	18811275	18811354	((((((.(((({{{{=={{{={{{{{{{{{{{=(((....))).))))..--->>>>>>>>>>-->>>>>>>).))))))	2	-32.8	-41	41.25	18811321	18811342	0.009901
676LF	21 dna:chromosome chromosome:UMD3.1:21:1:71599096:1 REF	GCCUGCUGGGGUGGAACCUGGU	bta-miR-370	NO		GCAGAGAAGCCAGGUCACGUCUCUGCAGUUACACCGCUCACGAGUGCCUGCUGGGGUGGAACCUGGUCUGUCUGU	67457284	67457305	+ [Positive strand]	109	22	75	67457239	67457313	(((((.(..{{{{{{=={=={{{={{{{==.(((((....)).))>->>>>->>>-->-->>>>>>-.).)))))	1	-35.7	-47.6	60	67457248	67457269	0.029703
676LF	21 dna:chromosome chromosome:UMD3.1:21:1:71599096:1 REF	GGUUGAUCAGAGAACAUACAUU	bta-miR-411c-5p	NO		GAUAGGGGAGUGGAUGGUUGAUCAGAGAACAUACAUUUUGUCAAUGAUGUAUGUCAACUGAUCCACAGUCCCUCCCUAUC	67589488	67589509	+ [Positive strand]	246	22	80	67589473	67589552	(((((((.((.((((-<<-<<<<<<---<<<<<<<<<........))}}}}}}}===}}}}}}=}}=}))))))))))))	1	-36.8	-46	43.75	67589520	67589541	0.009901
676LF	26 dna:chromosome chromosome:UMD3.1:26:1:51681464:1 REF	UUACUCUGAGUAACCUAACUG	bta-miR-6524	NO		AAGGACACCAGUUAGGCCACUCAGAGUAACUAUCAGUAACUAACUGGUUACUCUGAGUAACCUAACUGGUAUCCUU	31733627	31733647	+ [Positive strand]	167	21	76	31733580	31733655	(((((.(((({{{{{{=={{{{{{{{{{{{=..((((.....)))))>>>>>>>>>>>-->>>>>>>>)).)))))	1	-44.2	-58.1579	42.1053	31733590	31733611	0.009901
676LF	1 dna:chromosome chromosome:UMD3.1:1:1:158337067:1 REF	GAGAGAUCAGAGGCGCAGAGU	bta-miR-6529a	NO		GUUCUCUUGAGAGAUCAGAGGCGCAGAGUGCGUCAAUGUCAAUGAAGCCUGUGCCUUUUACCUCUUUAAGAGCGC	65453397	65453417	- [Negative strand]	55	21	75	65453350	65453424	((.(((((<<<<<---<<<<<<<<<<-<<...(((.......))).)}}}}}}}}}}}===}}}=}}}}))).))	1	-29.3	-39.0667	49.3333	65453355	65453376	0.009901
676LF	19 dna:chromosome chromosome:UMD3.1:19:1:64057457:1 REF	UGCGGGGCUAGGGCUAACAGC	bta-miR-744	NO		GGGCGGGGUGCGGGGCUAGGGCUAACAGCAGGCUCACUGACGGUUUCCCGGAAACCACGCACAUGCUGUUGCCACUAACCUCAACCUUACUC	31333524	31333544	+ [Positive strand]	77	21	92	31333516	31333607	(((..(((<--<<<<-<<<<<<-<<<<<<(.((.......(((....)))........))...))}}}}}}}}=}}}=}}}}=}}))..)))	1	-38.16	-41.4783	60.8696	31333581	31333601	0.019802
676LF	12 dna:chromosome chromosome:UMD3.1:12:1:91163125:1 REF	UAUUGCACUUGUCCCGGCCUGU	bta-miR-92a	NO		ACAGGUUGGGAUCGGUUGCAAUGCUGUGUUUCUGUAUGGUAUUGCACUUGUCCCGGCCUGU	66227302	66227323	+ [Positive strand]	6355	22	61	66227263	66227323	(({{{{{{{{{{={{{={{{{{{{{(((......)))))>>>>>>>>>->>>>>>>>>>>>	2	-35.1	-57.541	50.8197	66227265	66227288	0.009901
676LF	16 dna:chromosome chromosome:UMD3.1:16:1:81724687:1 REF	AAAACUCGAACGAACUUUUUAG	NA	NO		UGGGUUGGCCAAAAAGUUCAUUUGGGUUUUUCCAUGUGAUCUUACAGAAAAACUCGAACGAACUUUUUAGCUAACCCA	20712321	20712342	- [Negative strand]	26	22	78	20712312	20712389	(((((((((.({{{{{{{{={{{{{{{{{{{{=.((((....))))))>>>>>>>>>>->>>>>>>>>->))))))))	1	-39	-50	38.4615	20712356	20712377	0.009901
676LF	27 dna:chromosome chromosome:UMD3.1:27:1:45407902:1 REF	CAGGGACGGUCCGGGAGCCUGC	NA	NO		CCUCGGGCUGCAGGCUCCCGGGCGGCCGCUGAGGAGAGCAGUCCCCAGGGGGUCUGUCCAUGUUGGGUGCUCAGGGACGGUCCGGGAGCCUGCAGUCCAGG	38073494	38073515	- [Negative strand]	45	22	101	38073485	38073585	(((.((((((({{{{{{{{{{{{={{{={{{{{....((((.(((....))).))))((.....))...))>>>>>->->>>>>>>>>>>>>>))))))))	1	-71.6	-70.8911	72.2772	38073552	38073573	0.009901
676LF	21 dna:chromosome chromosome:UMD3.1:21:1:71599096:1 REF	UCACUGGGCAUCCUCUGCUUUA	NA	NO		GCCGGAUGAAGUACAGGAUGCCCAAUGAAUUAAAUCCAUCUAAAUACAUUUCACUGGGCAUCCUCUGCUUUAUUGGGC	67089282	67089303	- [Negative strand]	8	22	78	67089275	67089352	(((.(((({{{{{={{{{{{{{{{={{{{=...................)>>>->>>>>>>>>>->>>>>>>)).)))	1	-37.85	-48.5256	43.5897	67089322	67089343	0.009901
676LF	20 dna:chromosome chromosome:UMD3.1:20:1:72042655:1 REF	UUUUCCAAUGAGUUAGUCCUUU	NA	NO		UCAGGGUCUUUUCCAAUGAGUUAGUCCUUUGGGCACUGAUGCGAAGAACUAACUCAUUGGAAGAGACCCUGA	10188804	10188825	- [Negative strand]	38	22	72	10188761	10188832	((((((((<<<<<<<<<<<<<<<<<-<<<<(.(......).))}}}=}}}}}}}}}}}}}}}}}))))))))	5	-47.6	-66.1111	45.8333	10188768	10188788	0.009901
676RB	8 dna:chromosome chromosome:UMD3.1:8:1:113384836:1 REF	CUAUACGACCUGCUGCCUUUCU	bta-let-7b-3p*(NA)	AAGAGGUAGUAGGUUGCAUAGU(1) AGAGGUAGUAGGUUGCAUAGU(432) AAGAGGUAGUAGGUUGCAUAGUU(3) AGAGGUAGUAGGUUGCAUAGUU(1015) AGAGGUAGUAGGUUGCAUAGUUU(64)	bta-let-7d	GGGUUCCUAGGAAGAGGUAGUAGGUUGCAUAGUUUUCGGGCAGGGAUUUUGCCCACAAGGAGGUAACUAUACGACCUGCUGCCUUUCUUAGGGCCU	86887492	86887513	+ [Positive strand]	356	22	96	86887426	86887521	((((.(((((((={{{{{{{{{{{{{{={{{{{{.((((((((.....)))))).......)).))>>>>->>>>>>>>>>>>>>>>>))))))))	1	-48.61	-50.6354	51.0417	86887438	86887460	0.009901
676RB	8 dna:chromosome chromosome:UMD3.1:8:1:113384836:1 REF	AGAGGUAGUAGGUUGCAUAGUU	bta-let-7d	UAACUAUACGACCUGCUGCCU(1) CUAUACGACCUGCUGCCUUUC(128)	bta-let-7d-3p*(NA)	UCCUAGGAAGAGGUAGUAGGUUGCAUAGUUUUCGGGCAGGGAUUUUGCCCACAAGGAGGUAACUAUACGACCUGCUGCCUUUCUUAGGG	86887438	86887459	+ [Positive strand]	1015	22	89	86887430	86887518	((((((((-<<<<<<<<<<<<<<-<<<<<<.((((((((.....)))))).......)).))}}}}=}}}}}}}}}}}}}}}}))))))	1	-44.91	-50.4607	49.4382	86887492	86887513	0.009901
676RB	8 dna:chromosome chromosome:UMD3.1:8:1:113384836:1 REF	CUAUACAAUCUAUUGCCUUCC	bta-let-7b-3p*(NA)	UGAGGUAGUAGAUUGUAUAG(1873) UGAGGUAGUAGAUUGUAUAGU(22120) GAGGUAGUAGAUUGUAUAGU(5) UGAGGUAGUAGAUUGUAUAGUU(77693) GAGGUAGUAGAUUGUAUAGUU(19) AGGUAGUAGAUUGUAUAGUU(2) AGGUAGUAGAUUGUAUAGUUG(1) AGGUAGUAGAUUGUAUAGUUGU(7)	bta-let-7f	CUCUAUCAGAGUGAGGUAGUAGAUUGUAUAGUUGUGGGGUAGUGAUUUUACCCUGUUCAGGAGAUAACUAUACAAUCUAUUGCCUUCCCUGAGGAG	86885287	86885307	+ [Positive strand]	14	21	96	86885220	86885315	((((.((((.(=={{{{{{{{{{{{{{{{{{{{(((((((((.....))))))).........))))>>>>>>>>>>>>>>>>>>-->))))))))	1	-47.2	-49.1667	41.6667	86885231	86885253	0.009901
676RB	5 dna:chromosome chromosome:UMD3.1:5:1:121191424:1 REF	CUGCGCAAGCUACUGCCUUGC	bta-let-7i-3p*(NA)	CUGAGGUAGUAGUUUGUGCUG(1) UGAGGUAGUAGUUUGUGCUG(975) CUGAGGUAGUAGUUUGUGCUGU(6) UGAGGUAGUAGUUUGUGCUGU(7968) UGAGGUAGUAGUUUGUGCUGUU(72975) GAGGUAGUAGUUUGUGCUGUU(29)	bta-let-7i	GGCCCUGGCUGAGGUAGUAGUUUGUGCUGUUGGUCGGGUUGUGACAUUGCCCGCUGUGGAGAUAACUGCGCAAGCUACUGCCUUGCUAGUGCU	51209083	51209103	- [Negative strand]	15	21	93	51209075	51209167	(((.(((((={{{{{{{{{{{{{{{{{={{{((.(((((.........)))))))........))>->>>>>>>>>>>>>>>>>>>))).)))	1	-46.6	-50.1075	55.914	51209136	51209157	0.009901
676RB	15 dna:chromosome chromosome:UMD3.1:15:1:85296676:1 REF	UGAGGUAGUAGGUUGUAUAGUU	bta-let-7a-5p	NO		CCCAGGUUGAGGUAGUAGGUUGUAUAGUUUAGAAUUACAUCAAGGGAGAUAACUGUACAGCCUCCUAGCUUUCCUUGGG	33347615	33347636	- [Negative strand]	47275	22	79	33347564	33347642	((((((.-<<<-<<<-<<<<<<<<<<<<<.....(..(.....)..)...))))))))))))).))).)))..))))))	3	-33.7	-42.6582	44.3038	-1	-1	0.009901
676RB	8 dna:chromosome chromosome:UMD3.1:8:1:113384836:1 REF	UGAGGUAGUAGGUUGUAUAGUU	bta-let-7a-5p	CUAUACAAUCUACUGUCUUUC(53)	bta-let-7a-3p	CUGUGGGAUGAGGUAGUAGGUUGUAUAGUUUUAGGGUCACACCCACCACUGGGAGAUAACUAUACAAUCUACUGUCUUUCCUAAGG	86884877	86884898	+ [Positive strand]	47275	22	86	86884869	86884954	((.(((((-<<<--<<<<<<<<<<<<<<<<...(((.....))).((....))....))}}}}}}}}}}}}}}==}}}}}))).))	3	-36.6	-42.5581	44.186	86884928	86884949	0.009901
676RB	5 dna:chromosome chromosome:UMD3.1:5:1:121191424:1 REF	UGAGGUAGUAGGUUGUAUAGUU	bta-let-7a-5p	CUAUACAAUCUACUGUCUUUC(53)	bta-let-7a-3p	CUUUGGGGUGAGGUAGUAGGUUGUAUAGUUUGGGGCUCUGCCCUGCUAUGGGAUAACUAUACAAUCUACUGUCUUUCCUGAAG	117119388	117119409	+ [Positive strand]	47275	22	83	117119380	117119462	(((..(((-<<<--<<<<<<<<<<<<<<<<((((((...)))))).........))}}}}}}}}}}}}}}==}}}}})..)))	3	-38.6	-46.506	45.7831	117119436	117119457	0.009901
676RB	5 dna:chromosome chromosome:UMD3.1:5:1:121191424:1 REF	UGAGGUAGUAGGUUGUGUGGUU	bta-let-7b	CUAUACAACCUACUGCCUUCC(70)	bta-let-7b-3p*(NA)	CGGCGGGGUGAGGUAGUAGGUUGUGUGGUUUCAGGGUAGUGAUGUUGCCCCCUCGGAAGAUAACUAUACAACCUACUGCCUUCCUCGAGG	117120190	117120211	+ [Positive strand]	16643	22	90	117120182	117120271	(..(((((-<<<<<<<<<<<<<<<<<<<<<...((((((.....))))))..((....)).))}}}}}}}}}}}}}}}}}}}}})))..)	1	-49.2	-54.6667	54.4444	117120245	117120266	0.009901
676RB	5 dna:chromosome chromosome:UMD3.1:5:1:121191424:1 REF	CUAUACAACCUACUGCCUUCCU	bta-let-7b-3p*(NA)	UGAGGUAGUAGGUUGUGUGGU(5906) UGAGGUAGUAGGUUGUGUGGUU(16643) GAGGUAGUAGGUUGUGUGGUU(2) UGAGGUAGUAGGUUGUGUGGUUU(6880)	bta-let-7b	GUGCCGGCGGGGUGAGGUAGUAGGUUGUGUGGUUUCAGGGUAGUGAUGUUGCCCCCUCGGAAGAUAACUAUACAACCUACUGCCUUCCUCGAGGGGC	117120245	117120266	+ [Positive strand]	208	22	97	117120178	117120274	((.((..(((((={{{{{{{{{{{{{{{{{{{{{...((((((.....))))))..((....)).))>>>>>>>>>>>>>>>>>>>>>>)).)).))	1	-54.3	-55.9794	56.701	117120190	117120212	0.009901
676RB	1 dna:chromosome chromosome:UMD3.1:1:1:158337067:1 REF	UGAGGUAGUAGGUUGUAUGGUU	bta-let-7c	CUGUACAACCUUCUAGCUUUC(4)	bta-let-7c-3p*(NA)	UCCGGGUUGAGGUAGUAGGUUGUAUGGUUUAGAGUUACACCCUGGGAGUUAACUGUACAACCUUCUAGCUUUCCUUGGA	19930511	19930532	- [Negative strand]	9977	22	79	19930460	19930538	((((((.-<<<-<<<-<<<<<<<<<<<<<..((.(..(.....)..).))))}}}}}}}}}}}=}}}=}}}==))))))	1	-31.3	-39.6203	45.5696	19930465	19930485	0.009901
676RB	18 dna:chromosome chromosome:UMD3.1:18:1:66004023:1 REF	UGAGGUAGGAGGUUGUAUAGUU	bta-let-7e	CUAUACGGCCUCCUAGCUUUC(8)	bta-let-7e-3p*(NA)	GGGCUGAGGUAGGAGGUUGUAUAGUUGAGGAGGACACCCAAGGAGAUCACUAUACGGCCUCCUAGCUUUCCCC	58015043	58015064	+ [Positive strand]	809	22	73	58015039	58015111	(((.-<<<-<<<<<<<<<<<<<<<<-((...((....)).......)))}}}}}}}}}}}}}}}=}}}==)))	1	-34.9	-47.8082	54.7945	58015088	58015109	0.009901
676RB	X dna:chromosome chromosome:UMD3.1:X:1:148823899:1 REF	UGAGGUAGUAGAUUGUAUAGUU	bta-let-7f	CUAUACAGUCUACUGUCUUUC(3)		CUGUGGGAUGAGGUAGUAGAUUGUAUAGUUUUAGGGUCAUACCCCAUCUUGGAGAUAACUAUACAGUCUACUGUCUUUCCCACGG	96383586	96383607	- [Negative strand]	77693	22	85	96383530	96383614	((((((((-<<<--<<<<<<<<<<<<<<<<...(((.....))).(((.....)))))}}}}}}}}}}}}}}==}}}}}))))))	2	-42.5	-50	43.5294	96383535	96383555	0.009901
676RB	22 dna:chromosome chromosome:UMD3.1:22:1:61435874:1 REF	UGAGGUAGUAGUUUGUACAGUU	bta-let-7g	CUGUACAGGCCACUGCCUUGC(2)		UUCCAGGCUGAGGUAGUAGUUUGUACAGUUUGAGGGUCUAUGAUACCACCCGGUACAGGAGAUAACUGUACAGGCCACUGCCUUGCCGGGAA	49189344	49189365	+ [Positive strand]	77012	22	92	49189336	49189427	((((.(((-<<<<<<<<-<<<<<<<<<<<<.....((((.((.((((....))))))..))))))}}}}}}}}}}=}}}}}}}}}}).))))	1	-44.4	-48.2609	51.087	49189401	49189422	0.009901
676RB	5 dna:chromosome chromosome:UMD3.1:5:1:121191424:1 REF	UGAGGUAGUAGUUUGUGCUGUU	bta-let-7i	CUGCGCAAGCUACUGCCUUGC(15)	bta-let-7i-3p*(NA)	GCCCUGGCUGAGGUAGUAGUUUGUGCUGUUGGUCGGGUUGUGACAUUGCCCGCUGUGGAGAUAACUGCGCAAGCUACUGCCUUGCUAGUGC	51209138	51209159	- [Negative strand]	72975	22	91	51209076	51209166	((.(((((-<<<<<<<<<<<<<<<<<-<<<((.(((((.........)))))))........))}=}}}}}}}}}}}}}}}}}}}))).))	1	-45	-49.4505	56.044	51209081	51209101	0.009901
676RB	15 dna:chromosome chromosome:UMD3.1:15:1:85296676:1 REF	AACCCGUAGAUCCGAACUUGUG	bta-miR-100	CAAGCUUGUGUCUAUAGGUAU(2)		ACAAACCCGUAGAUCCGAACUUGUGGUGGUAGUGCACACAAGCUUGUGUCUAUAGGUAUGU	33353437	33353458	- [Negative strand]	10446	22	61	33353400	33353460	(((-<<<--<<<<--<<<-<<<<<<((......)).))}}}}=}}}==}}}}==}}}=}))	1	-22.7	-37.2131	45.9016	33353401	33353421	0.009901
676RB	8 dna:chromosome chromosome:UMD3.1:8:1:113384836:1 REF	UACAGUACUGUGAUAACUGA	bta-miR-101	NO		CCUUUUUCGGUUAUCAUGGUACCGAUGCUGUAUAUCUGAAAGGUACAGUACUGUGAUAACUGAAGAAUGG	39940843	39940862	- [Negative strand]	3699	20	70	39940835	39940904	((((((((((((((((((((((.(.((((............))>>>->>>>>>>>>>>>>>>>)))).))	2	-27.8	-39.7143	40	-1	-1	0.009901
676RB	20 dna:chromosome chromosome:UMD3.1:20:1:72042655:1 REF	AGCAGCAUUGUACAGGGCUAUGA	bta-miR-103	NO		GCUGCCCUCGGCUUCUUUACAGUGCUGCCUUGUUGCAUAUGGAUCAAGCAGCAUUGUACAGGGCUAUGAAGGCGC	189861	189883	- [Negative strand]	6385	23	75	189854	189928	((.(((.((((((.((.(((((((((((.(((.(.(....).).))>>>>>>>>>>>>->>>>>>-->>.)))))	2	-30.6	-40.8	53.3333	-1	-1	0.039604
676RB	12 dna:chromosome chromosome:UMD3.1:12:1:91163125:1 REF	CAAAGUGCUUACAGUGCAGGUAG	bta-miR-106a	NO		AUAAUGUCAAAGUGCUUACAGUGCAGGUAGUGAUAUGUGCAUCUACUGCAGUGAAGGCACUUGUAGCAUUAU	66226567	66226589	+ [Positive strand]	571	23	72	66226560	66226631	(((((((--<<<<<<<<-<<-<<<<<-<<<((.......)).)))))))).)).))))))))...)))))))	1	-28.1	-39.0278	40.2778	-1	-1	0.009901
676RB	25 dna:chromosome chromosome:UMD3.1:25:1:42904170:1 REF	CCGCACUGUGGGUACUUGCUGC	bta-miR-106b-3p*(NA)	UAAAGUGCUGACAGUGCAGAU(73) UAAAGUGCUGACAGUGCAGAUA(141) UAAAGUGCUGACAGUGCAGAUAG(2)	bta-miR-106b	CUGCCGGGGCUAAAGUGCUGACAGUGCAGAUAGUGGUCCUGUGUGCUACCGCACUGUGGGUACUUGCUGCUCCGGCAG	36892095	36892116	+ [Positive strand]	404	22	78	36892047	36892124	((((((((((=={{{{{{{={{{{{{{={={{(((........)))))>->>>>>>>->>>>>>>--->>))))))))	1	-46	-58.9744	60.2564	36892057	36892079	0.009901
676RB	26 dna:chromosome chromosome:UMD3.1:26:1:51681464:1 REF	AGCAGCAUUGUACAGGGCUAU	bta-miR-107	NO		UGCUUUCAGCUUCUUUACAGUGUUGCCUUGUGGCAUGGAGUUCAAGCAGCAUUGUACAGGGCUAUCAAAGCA	11288005	11288025	- [Negative strand]	167	21	72	11287997	11288068	((((((.((((.((.(((((((((((.(((.(((.....)))))>>>>>>>>>>>>->>>>>>--.))))))	3	-26.8	-37.2222	45.8333	-1	-1	0.019802
676RB	19 dna:chromosome chromosome:UMD3.1:19:1:64057457:1 REF	UACCCUGUAGAUCCGAAUUUGU	bta-miR-10a	NO		CCUGUAGAUCCGAAUUUGUGUAAGGAAUUUUGUGAUCACAAAUUCGUAUCUAGGGG	38549275	38549296	+ [Positive strand]	2766	22	56	38549278	38549333	<<<-<<<<<-<<<<<<<<<(................)))))))))).))))).)))	1	-21.09	-37.6607	39.2857	-1	-1	0.009901
676RB	2 dna:chromosome chromosome:UMD3.1:2:1:137060424:1 REF	UACCCUGUAGAACCGAAUUUGU	bta-miR-10b	ACAGAUUCGAUUCUAGGGGAAU(9) CAGAUUCGAUUCUAGGGGAAU(9)	bta-miR-10b-3p*(NA)	CUAUAUAUACCCUGUAGAACCGAAUUUGUGUGGUAUCCAUGUAGUCACAGAUUCGAUUCUAGGGGAAUAUAUGG	20797664	20797685	- [Negative strand]	27122	22	74	20797618	20797691	(((((((<-<<<<-<<<<<-<<<<<<<<<(.(.(((....))).))}}}}}}}}}=}}}}}}}}}=}}))))))	1	-29.3	-39.5946	39.1892	20797623	20797644	0.009901
676RB	21 dna:chromosome chromosome:UMD3.1:21:1:71599096:1 REF	ACCCGUCCCGUGCGUCCCCGGA	bta-miR-1247-5p	NO		CGGGCGCACCCGUCCCGUGCGUCCCCGGACGUCGCUGUCUGCCCCGGGAACGUCGGGACUGGAGCGCCCG	68149481	68149502	- [Negative strand]	6	22	70	68149439	68149508	(((((((-<<-<<<<<<-<<<<-<<<<<-....((.....)).))))).)))))))))).)).)))))))	1	-46.1	-65.8571	78.5714	-1	-1	0.009901
676RB	1 dna:chromosome chromosome:UMD3.1:1:1:158337067:1 REF	ACCUUCUUGUAUAAGCACUGUGC	bta-miR-1248	NO		CUUCUUGUAUAAGCACUGUGCUAAAAUUACAGAAACCAAGAUAGCCUUGGUUUUUGUAAUAAUGCUAGCAGAGUAUUACACAAGAAG	81060973	81060995	- [Negative strand]	7	23	87	81060906	81060992	<<<<<<<<-<<<--<<<-<<<((..(((((((((((((((.....))))))))))))))).....))))).))).))).))))))))	2	-37.4	-42.9885	34.4828	-1	-1	0.009901
676RB	10 dna:chromosome chromosome:UMD3.1:10:1:104305016:1 REF	ACCUUCUUGUAUAAGCACUGUGC	bta-miR-1248	NO		CUUCUUGUAUAAGCACUGUGCUAAAAUUACAGAAACCAAGAUAGCCUUGGUUUUUGUAAUAAUGCUAGCAGAGUAUUACACAAGAAG	58120394	58120416	+ [Positive strand]	7	23	87	58120396	58120482	<<<<<<<<-<<<--<<<-<<<((..(((((((((((((((.....))))))))))))))).....))))).))).))).))))))))	2	-37.4	-42.9885	34.4828	-1	-1	0.009901
676RB	5 dna:chromosome chromosome:UMD3.1:5:1:121191424:1 REF	ACGCCCUUCCCCCCCUUCUUCA	bta-miR-1249	NO		UUGCAUGGGGAGGAGGGAGGAGAUGGGCCACGUUCCCUCUGCCUGGAACGCCCUUCCCCCCCUUCUUCACCUAGCGA	116348279	116348300	- [Negative strand]	11	22	77	116348270	116348346	((((.((((((((((((.((.((.((((...(((((........)))>>>>>>->>->>->>>>>>>>-))))))))	1	-38.1	-49.4805	63.6364	-1	-1	0.009901
676RB	14 dna:chromosome chromosome:UMD3.1:14:1:84648390:1 REF	UCAAGGUCCGCUGUGAACACGG	bta-miR-124a-3p*(NA)	NO		CUUGGCAUUCACCGCGUGCCUUAAUUGUAUGACAUUAAAUCAAGGUCCGCUGUGAACACGGAG	30815432	30815453	- [Negative strand]	14	22	63	30815429	30815491	(((.(..(((((.(((..((((.(((...........))>->>>>-->>>->>>>>-->->))	2	-19.1	-30.3175	47.6191	-1	-1	0.019802
676RB	8 dna:chromosome chromosome:UMD3.1:8:1:113384836:1 REF	UCAAGGUCCGCUGUGAACACGG	bta-miR-124a-3p*(NA)	NO		UUCUUGGCAUUCACCGCGUGCCUUAAUUGUAUGGACAUUUAAAUCAAGGUCCGCUGUGAACACGGAGAG	9153392	9153413	- [Negative strand]	14	22	69	9153387	9153455	(((((.(..(((((.(((..((((.(((..((....))...))>->>>>-->>>->>>>>-->->))))	2	-22	-31.8841	46.3768	-1	-1	0.009901
676RB	18 dna:chromosome chromosome:UMD3.1:18:1:66004023:1 REF	UCCCUGAGACCCUUUAACCUGU	bta-miR-125a	NO		UCCCUGAGACCCUUUAACCUGUGAGGACGUCCAGGGUCACAGGUGAGGUUCUUGGGA	58015549	58015570	+ [Positive strand]	7345	22	57	58015549	58015605	<<<<-<<<<-<<<<--<<<<<<((((....))....)))))))))))).))))))))	1	-26.6	-46.6667	56.1403	-1	-1	0.019802
676RB	1 dna:chromosome chromosome:UMD3.1:1:1:158337067:1 REF	UCCCUGAGACCCUAACUUGUGA	bta-miR-125b	NO		CCUAGUCCCUGAGACCCUAACUUGUGAGGUAUUUUAGUAGCAUCACAAGUCAGGCUCUUGGGACCUAGG	19881398	19881419	- [Negative strand]	5388	22	69	19881355	19881423	(((((--<<--<<<-<<<-<<<<<<<<(.(((....))).).)))))))).))).)))..))..)))))	2	-33.7	-48.8406	49.2754	-1	-1	0.009901
676RB	22 dna:chromosome chromosome:UMD3.1:22:1:61435874:1 REF	UCACAGUGAACCGGUCUCUUU	bta-miR-128	NO		CAGUGGGAAGGGGGGCCGAGGCACUGUCCGAGAGUGAGUAGCAGGUCUCACAGUGAACCGGUCUCUUUCCCUACUG	9738649	9738669	+ [Positive strand]	494	21	76	9738602	9738677	(((((((.((((((((((...((((((..((((.(........).))>>>>>>>>--->>>>>>>>>>.)))))))	2	-37.2	-48.9474	60.5263	-1	-1	0.009901
676RB	15 dna:chromosome chromosome:UMD3.1:15:1:85296676:1 REF	CUUUUUGCGGUCUGGGCUUGC	bta-miR-129	AAGCCCUUACCCCAAAAAGCA(2)		UCGCGAAUCUUUUUGCGGUCUGGGCUUGCUGUACAUAACUCAAUAGCCGGAAGCCCUUACCCCAAAAAGCAUUCGCGG	74545200	74545220	+ [Positive strand]	6	21	78	74545192	74545269	((((((((<<<<<<<-<<<--<<<<<<<<(((..........)))))...}}}}}}==}}}=}}}}}}}=})))))))	2	-35.7	-45.7692	51.2821	74545242	74545263	0.009901
676RB	5 dna:chromosome chromosome:UMD3.1:5:1:121191424:1 REF	AUGGCCCUGACUGAAGACCUGCAGU	bta-miR-1291	NO		GGCCCUGACUGAAGACCUGCAGUUACACUAUAGCUGCUGGUUUCAAACAGAGGCC	31283918	31283942	+ [Positive strand]	15	25	55	31283920	31283974	<<<<<<<--<<<-<<<<-<<<<<((.....))))))).)))))))..))).))))	1	-25.9	-47.0909	52.7273	-1	-1	0.009901
676RB	28 dna:chromosome chromosome:UMD3.1:28:1:46312546:1 REF	UUAGGGCCCUGGCUCCAUCUCC	bta-miR-1296	NO		CUGGGUUAGGGCCCUGGCUCCAUCUCCUUUAGGAAAACCUUCUGUGGGGAGUGGGGCUUUGACCCUAACCUAG	19569149	19569170	- [Negative strand]	18	22	73	19569102	19569174	(((((<<<<<<-<--<<<<<<<<--<<(.(((((.....))))).)))..))))))))..).)))))))))))	1	-41.5	-56.8493	56.1644	-1	-1	0.009901
676RB	15 dna:chromosome chromosome:UMD3.1:15:1:85296676:1 REF	CAGUGCAAUGUUAAAAGGGCA	bta-miR-130a	GCUCUUUUCACAUUGUGCUACU(5)		GGCCGGAGCUCUUUUCACAUUGUGCUACUGUCUGCGCCUGUCACUAGCAGUGCAAUGUUAAAAGGGCAUUGGCU	82197765	82197785	+ [Positive strand]	49	21	74	82197718	82197791	((((((.{{{{{{{{={{{{{{=={{={{(...((....))...)))->>-->>>>>>->>>>>>>>-))))))	1	-31.2	-42.1622	51.3513	82197725	82197747	0.009901
676RB	17 dna:chromosome chromosome:UMD3.1:17:1:75158596:1 REF	ACUCUUUCCCUGUUGCACUACU	bta-miR-130b-5p*(NA)	CAGUGCAAUGAUGAAAGGGCA(4)		GCCUGACACUCUUUCCCUGUUGCACUACUGUGCGCCCCUGGCAAGCAGUGCAAUGAUGAAAGGGCAUCGGUCAGGC	74100587	74100608	- [Negative strand]	37	22	76	74100539	74100614	(((((((-<<<<<<<--<<<<<<<<<-<<.(((.......)))))=}}}}}}}}}==}}}}}}}==...)))))))	1	-33.8	-44.4737	57.8947	74100548	74100568	0.009901
676RB	19 dna:chromosome chromosome:UMD3.1:19:1:64057457:1 REF	UAACAGUCUACAGCCAUGGUCG	bta-miR-132	AACCGUGGCUUUCGAUUGUUA(3) ACCGUGGCUUUCGAUUGUUAC(3) ACCGUGGCUUUCGAUUGUUACU(5)		GGCAACCGUGGCUUUCGAUUGUUACUGUGGGAACCGGAGGUAACAGUCUACAGCCAUGGUCGCC	23651161	23651182	- [Negative strand]	39	22	64	23651158	23651221	(((.{{{{{{{{{==={{{{{{{{{{.(((...)))..))>>>>>>>>--->>>>>>>>>->))	1	-34	-53.125	56.25	23651195	23651216	0.009901
676RB	24 dna:chromosome chromosome:UMD3.1:24:1:62714930:1 REF	UUUGGUCCCCUUCAACCAGCUGU	bta-miR-133a	GAGCUGGUAAAAUGGAACCAAA(2) AGCUGGUAAAAUGGAACCAAAU(3)		GCUAGAGCUGGUAAAAUGGAACCAAAUCGCCUCUUCAAUGGAUUUGGUCCCCUUCAACCAGCUGUAGC	34844466	34844488	+ [Positive strand]	48	23	68	34844424	34844491	((((.{{{{{{{=={{={{={{{{{{{(............))>>>>>>->>->>-->>>>>>>->)))	2	-29.9	-43.9706	48.5294	34844429	34844451	0.009901
676RB	13 dna:chromosome chromosome:UMD3.1:13:1:84240350:1 REF	UUUGGUCCCCUUCAACCAGCUGU	bta-miR-133a	AGCUGGUAAAAUGGAACCAAAU(3)		GCUUUGCUAAAGCUGGUAAAAUGGAACCAAAUCAACUGUUCGAUGGAUUUGGUCCCCUUCAACCAGCUGUAGCUGC	55227306	55227328	- [Negative strand]	48	23	76	55227299	55227374	((...((((.{{{{{{{=={{={{={{{{{{{(............))>>>>>>->>->>-->>>>>>>->))).))	2	-29.7	-39.0789	46.0526	55227342	55227363	0.009901
676RB	21 dna:chromosome chromosome:UMD3.1:21:1:71599096:1 REF	UGUGUGACUGGUUGACCAGAGU	bta-miR-134	NO		CUCAGGGUGUGUGACUGGUUGACCAGAGUGGCCAGCACUCGGUUCACCCUCUGGGCCACCUAGUCACCAACCCUCAG	67593262	67593283	+ [Positive strand]	10	22	77	67593255	67593331	((.((((<--<<<<<<<<-<<-<<<<<<-((..(((.....)))..))))))))..)).))))))))..))))).))	1	-35.6	-46.2338	61.039	-1	-1	0.019802
676RB	15 dna:chromosome chromosome:UMD3.1:15:1:85296676:1 REF	CUCCUGGGGCCCGCACUCUCG	bta-miR-1343-3p	NO		GGGGAGCGGCCCCCGGGCGGGCCUCUGCUCUGGCCCCUCCUGGGGCCCGCACUCU	66264896	66264916	+ [Positive strand]	53	21	55	66264860	66264914	((((.((((.(((((((.(((((........)))))-->>>>>>>->>>>->>>>	1	-37.7	-68.5455	81.8182	-1	-1	0.039604
676RB	22 dna:chromosome chromosome:UMD3.1:22:1:61435874:1 REF	UAUGGCUUUUUAUUCCUAUGUG	bta-miR-135a	NO		CUAUGGCUUUUUAUUCCUAUGUGAUUCUACUGCUCACUCAUAUAGGGAUUGGAGCCGUGG	49142044	49142065	+ [Positive strand]	25	22	60	49142043	49142102	(<<<<<<<<<--<<<<<<<<<<<(.............)))))))))))).))))))))))	2	-25.92	-43.2	43.3333	-1	-1	0.009901
676RB	5 dna:chromosome chromosome:UMD3.1:5:1:121191424:1 REF	UAUGGCUUUUUAUUCCUAUGUG	bta-miR-135a	NO		UUUAUGGCUUUUUAUUCCUAUGUGAUAGUAAUAAAGUCUCAUGUAGGGAUGGAAGCCAUGAA	62117731	62117752	+ [Positive strand]	25	22	62	62117729	62117790	((<<<<<<<<<<-<<<<<<<<<<<(.(.(.....).).))))))))))))))))))))))))	2	-25.9	-41.7742	33.871	-1	-1	0.009901
676RB	22 dna:chromosome chromosome:UMD3.1:22:1:61435874:1 REF	AGCUGGUGUUGUGAAUCAGGCCGU	bta-miR-138	NO		GGUGGGGCAGCUGGUGUUGUGAAUCAGGCCGUCGCCAAUCAGAGAACGGCUACUUCACAACACCAGGGUCACACCCCACC	14870593	14870616	+ [Positive strand]	8	24	80	14870585	14870664	(((((((.--<<<<<<<<<<<<<---<<<<<<(..........).))))))..))))))))))))).......)))))))	1	-41.6	-52	60	-1	-1	0.009901
676RB	13 dna:chromosome chromosome:UMD3.1:13:1:84240350:1 REF	AGGACUGUCCAACCUGAGAAUG	bta-miR-1388-5p	NO		GUGCCUUCAGGACUGUCCAACCUGAGAAUGGUGAGCAUCCAGGGACAAUCUCAGGUUUGUCAGCCCGCAAGGUGC	54375944	54375965	+ [Positive strand]	206	22	75	54375936	54376010	(..(((((-<<-<<<-<-<<<<<<<<<-<<...............)).))))))))).).))))).).))))..)	1	-29.46	-39.28	56	-1	-1	0.019802
676RB	15 dna:chromosome chromosome:UMD3.1:15:1:85296676:1 REF	UCUACAGUGCACGUGUCUCCAGU	bta-miR-139	UGGAGACGCGGCCCUGUUGGAG(5)	bta-miR-139-3p*(NA)	ACUCUACAGUGCACGUGUCUCCAGUGUGGCUCGGAGGCUGGAGACGCGGCCCUGUUGGAGU	52956221	52956243	- [Negative strand]	1175	23	61	52956184	52956244	((<<<<<<<-<<-<<<<<<<<<<<<.(.......).))}}}}}}}}}}}}=}}}=}}}}})	1	-34.9	-57.2131	62.2951	52956184	52956205	0.009901
676RB	18 dna:chromosome chromosome:UMD3.1:18:1:66004023:1 REF	UACCACAGGGUAGAACCACGGA	bta-miR-140	CAGUGGUUUUACCCUAUGGUA(68) CAGUGGUUUUACCCUAUGGUAG(424) CAGUGGUUUUACCCUAUGGUAGG(8)	bta-miR-140-5p*(NA)	GUGUCCUGCCAGUGGUUUUACCCUAUGGUAGGUUACGUCAUGCUGUUCUACCACAGGGUAGAACCACGGACAGGAUAC	37088192	37088213	+ [Positive strand]	1668	22	78	37088144	37088221	((((((((({={{{{{{{{{{{{{={{{{{{(..(((......)))))>>>>>->>>>>>>>>>>>>>>-))))))))	1	-46.3	-59.359	51.2821	37088153	37088175	0.009901
676RB	12 dna:chromosome chromosome:UMD3.1:12:1:91163125:1 REF	GUCCAGUUUUCCCAGGAAU	bta-miR-145	NO		CUAGAUUUGCCUGGUUAAGGCUGUUUGCCCCUGAGCCAGUCCAGUUUUCCCAGGAAUUUAG	21161355	21161373	+ [Positive strand]	90	19	61	21161317	21161377	((((((...(((((..(((((((..(((......))..>-->>>>>>>->>>>>->>))))	2	-16.5	-27.0492	49.1803	-1	-1	0.089109
676RB	X dna:chromosome chromosome:UMD3.1:X:1:148823899:1 REF	CUCCGUUUGCCUGUUUUGCUGA	bta-miR-1468	NO		GGUGGUUUCUCCGUUUGCCUGUUUUGCUGAUGUUCAUUUGACUUAUUCUCAGCAAAAUAAGCAAAUGGAAAAUUCAUCCAUCAACAAGCUACC	101844110	101844131	+ [Positive strand]	859	22	93	101844102	101844194	((((((((-<<<<<<<<<-<<<<<<<<<<<.(((.....)))......))))))))))).)))))))))................))))))))	1	-31	-33.3333	38.7097	-1	-1	0.009901
676RB	7 dna:chromosome chromosome:UMD3.1:7:1:112638659:1 REF	UGAGAACUGAAUUCCAUAGGUU	bta-miR-146a	NO		CUCAGCUUUGAGAACUGAAUUCCAUAGGUUGUGUCAGUGUCAGACCUGUGAAGUUUAGUUCUUUAGCUGGG	74185055	74185076	+ [Positive strand]	839	22	71	74185047	74185117	(((((((.-<<<<<<<<<<<<-<<<<<<<<.((.......)))))))))).)))))))))))).)))))))	1	-33.6	-47.3239	43.662	-1	-1	0.009901
676RB	10 dna:chromosome chromosome:UMD3.1:10:1:104305016:1 REF	GUGUGCGGAAAUGCUUCUG	bta-miR-147	NO		AGUGGAAACACUUCUGCACAGGCUAGAUUAUGGAUACCAGUGUGCGGAAAUGCUUCUGCU	65243391	65243409	- [Negative strand]	94	19	60	65243388	65243447	((..(((.((.((((((((((((((.....)))...)).->>>>>>>>>->>->>>--))	1	-20.6	-34.3333	46.6667	-1	-1	0.029703
676RB	11 dna:chromosome chromosome:UMD3.1:11:1:107310763:1 REF	UCGUACCGUGAGUAAUAAUGCG	bta-miR-126-3p	GACAUUAUUACUUUUGGUACG(1) CAUUAUUACUUUUGGUACGCG(833) CAUUAUUACUUUUGGUACGCGC(57) CAUUAUUACUUUUGGUACGCGCU(14)	bta-miR-126-5p	UGACGGGACAUUAUUACUUUUGGUACGCGCUGUGACACUUCAAACUCGUACCGUGAGUAAUAAUGCGCUGUCA	104131454	104131475	+ [Positive strand]	28476	22	73	104131409	104131481	(((((((.{{{{{{{{{{{={{{{{{{={...(((....)))..)->>>>>>>->>>>>>>>>>>>-))))))	1	-31.5	-43.1507	45.2055	104131417	104131438	0.009901
676RB	14 dna:chromosome chromosome:UMD3.1:14:1:84648390:1 REF	CUAGACUGAAGCUCCUUGAGG	bta-miR-151-3p	UCGAGGAGCUCACAGUCUAG(19) CUCGAGGAGCUCACAGUCUAGU(2) UCGAGGAGCUCACAGUCUAGU(364) UCGAGGAGCUCACAGUCUAGUA(78)	bta-miR-151-5p	UUCCUGCCCUCGAGGAGCUCACAGUCUAGUACGUCUCAUCCCCUACUAGACUGAAGCUCCUUGAGGACAGGGA	4030362	4030382	+ [Positive strand]	10776	21	73	4030317	4030389	((((((.(({{{{{{{{{{=={{{{{{{{{(.(........).))>>>>>>>>->>>>>>>>>>>>.))))))	1	-44.5	-60.9589	54.7945	4030326	4030347	0.009901
676RB	19 dna:chromosome chromosome:UMD3.1:19:1:64057457:1 REF	UCAGUGCAUGACAGAACUUGG	bta-miR-152	AGGUUCUGUGAUACACUCCGA(2) AGGUUCUGUGAUACACUCCGAC(3)		GGCCCAGGUUCUGUGAUACACUCCGACUCGGGCUCUGGAGCAGUCAGUGCAUGACAGAACUUGGGCC	39081217	39081237	+ [Positive strand]	2839	21	67	39081174	39081240	((((({{{{{{{{{={{={{{{=={{{(...(((....)))))>>>>>>->>->>>>>>>>>>>)))	1	-37.6	-56.1194	59.7015	39081179	39081201	0.009901
676RB	21 dna:chromosome chromosome:UMD3.1:21:1:71599096:1 REF	AGAGGUCUUCCAUGGUGCAUUCG	bta-miR-154b	NO		ACUUGAAGAGAGGUCUUCCAUGGUGCAUUCGCUUUAUUCUUUGACGAAUCAUACAUGGUUGACCUUUUUUUAGGU	67598367	67598389	+ [Positive strand]	21	23	75	67598359	67598433	((((((((<<<<<<<--<<<<<<<<-<<<<<(..........).)))))))).)))))..)))))))))))))))	1	-31.1	-41.4667	38.6667	-1	-1	0.009901
676RB	21 dna:chromosome chromosome:UMD3.1:21:1:71599096:1 REF	AGAUAUUGCACGGUUGAUCUCU	bta-miR-154c	NO		GAAAGGAGGUUGUCCGUGAUGUAUUUGCUUUAUUUGUGGCAGAUAUUGCACGGUUGAUCUCUUUUC	67575295	67575316	+ [Positive strand]	308	22	66	67575255	67575320	((((((((((((.(((((..(((((((((........)))>>>>>>-->>>>>->>>>>>>>))))	1	-31	-46.9697	40.9091	-1	-1	0.009901
676RB	12 dna:chromosome chromosome:UMD3.1:12:1:91163125:1 REF	UAGCAGCACAUAAUGGUUUGU	bta-miR-15a	NO		GUAGCAGCACAUAAUGGUUUGUGGAUUUUGAAAAGGUGCAGGCCAUAUUGUGCUGCCUC	19596395	19596415	- [Negative strand]	16	21	59	19596357	19596415	(--<<<<<<<<--<<<<<<<<<(..((.....))..))))))))))..))))))))..)	1	-24.9	-42.2034	45.7627	-1	-1	0.009901
676RB	1 dna:chromosome chromosome:UMD3.1:1:1:158337067:1 REF	UAGCAGCACAUCAUGGUUUACA	bta-miR-15b	NO		AGCAGCACAUCAUGGUUUACAUACUACAGUCAAGAUGCGAAUCAUUAUUUGCUGCU	107923436	107923457	- [Negative strand]	163	22	56	107923400	107923455	<<<<<<<-<<-<<<<<<--<<(.((.......)))))..)))))).)).)))))))	1	-18.8	-33.5714	39.2857	-1	-1	0.009901
676RB	1 dna:chromosome chromosome:UMD3.1:1:1:158337067:1 REF	UAGCAGCACGUAAAUAUUGGC	bta-miR-16b	ACCAAUAUUAUUGUGCUGCUUU(3)		UCCGCUGUAGCAGCACGUAAAUAUUGGCGUAGUAAAAUAAAUAUUAAACACCAAUAUUAUUGUGCUGCUUUAGCGUGA	107923292	107923312	- [Negative strand]	249	21	78	107923241	107923318	(((((((-<<<<<<<<<--<<<<<<<<-((((((.......))))..))=}}}}}}}}==}}}}}}}}}=})))).))	1	-31.9	-40.8974	35.8974	107923247	107923268	0.009901
676RB	16 dna:chromosome chromosome:UMD3.1:16:1:81724687:1 REF	AACAUUCAACGCUGUCGGUGAGU	bta-miR-181a	NO		CAUUCAACGCUGUCGGUGAGUUUGGAAUUAAAAAUCAAAACCAUCGACCGUUGAUUG	79685996	79686018	- [Negative strand]	3835	23	57	79685959	79686015	<<-<<<<<<--<<<<<<<-<<((.((........)).))))))))))))))))).))	2	-19.6	-34.386	40.3509	-1	-1	0.009901
676RB	11 dna:chromosome chromosome:UMD3.1:11:1:107310763:1 REF	AACAUUCAUUGCUGUCGGUGGGU	bta-miR-181b	NO		ACAUUCAUUGCUGUCGGUGGGUUUGACUUUGAAUCAACUCACUGAUCAAUGAAUGU	95710641	95710663	+ [Positive strand]	340	23	56	95710642	95710697	<<<<<<<<<<--<<<<<<<<<<(.((.......)))))))))))))))))))))))	2	-24.3	-43.3929	39.2857	-1	-1	0.009901
676RB	16 dna:chromosome chromosome:UMD3.1:16:1:81724687:1 REF	AACAUUCAUUGCUGUCGGUGGGU	bta-miR-181b	NO		CAUUCAUUGCUGUCGGUGGGUUGAACUGUGUGGACAAGCUCACUGAACAAUGAGUG	79685812	79685834	- [Negative strand]	340	23	56	79685776	79685831	<<<<<<<<<---<<<<<<<<<(...((....))...)))))))))).)))))))))	2	-22.9	-40.8929	48.2143	-1	-1	0.009901
676RB	7 dna:chromosome chromosome:UMD3.1:7:1:112638659:1 REF	AACAUUCAUUGUUGUCGGUGGGU	bta-miR-181d	NO		ACAUUCAUUGUUGUCGGUGGGUUGUGACAGAGACCAGACCCACCGAGGGAUGAAUGU	12915272	12915294	+ [Positive strand]	62	23	57	12915273	12915329	<<<<<<<<<-<--<<<<<<<<<(.((........))))))))))))).)))))))))	1	-26.6	-46.6667	50.8772	-1	-1	0.009901
676RB	4 dna:chromosome chromosome:UMD3.1:4:1:120829699:1 REF	UUUGGCAAUGGUAGAACUCACACU	bta-miR-182	NO		CACCAUUUUUGGCAAUGGUAGAACUCACACUGGUGAGGUAAUGGGAUCCGGUGGUUCUAGACUUGCCAACUAUGGUG	94406763	94406786	- [Negative strand]	2867	24	77	94406716	94406792	((((((.-<<<<<<<-<-<<<<<<---<<<<((..............))))))))))))..))))))))..))))))	1	-30.04	-39.013	48.0519	-1	-1	0.009901
676RB	14 dna:chromosome chromosome:UMD3.1:14:1:84648390:1 REF	AAGGUAGAUAGAACAGGUCUUG	bta-miR-1839	NO		CAAGCUGACUCUGCUUUUAGCCUCCUGAAUGAAAAGGUAGAUAGAACAGGUCUUGUUUG	1883890	1883911	- [Negative strand]	632	22	59	1883885	1883943	(((((.(((.(((.(((((..(((((.......->>>->>->>>>>>>>>>>-->))))	1	-16.2	-27.4576	42.3729	-1	-1	0.039604
676RB	21 dna:chromosome chromosome:UMD3.1:21:1:71599096:1 REF	UGGACGGAGAACUGAUAAGGGU	bta-miR-184	NO		CCCUUAUCACUUUUCCAGCCAGCUUUGUGACUCUAACUGUUGGACGGAGAACUGAUAAGGG	25913822	25913843	+ [Positive strand]	6	22	61	25913782	25913842	(((((((((.((((((..(((((...((.......)).))>>>-->>>>>>->>>>>>>>>	1	-27.7	-45.4098	47.541	-1	-1	0.009901
676RB	17 dna:chromosome chromosome:UMD3.1:17:1:75158596:1 REF	UGGAGAGAAAGGCAGUUCCUGA	bta-miR-185	NO		GAGGGACUGGAGAGAAAGGCAGUUCCUGAUGGUCCCCUCCCCAGGGGCUGGCUUUCCUCCGGCCCCUC	74967079	74967100	+ [Positive strand]	716	22	68	74967072	74967139	(((((.(<<<<<-<<<<<-<<<<<<<<<-.((......)).))))))))).))))))))))).)))))	1	-43.3	-63.6765	66.1765	-1	-1	0.009901
676RB	22 dna:chromosome chromosome:UMD3.1:22:1:61435874:1 REF	CAACGGAAUCCCAAAAGCAGCU	bta-miR-191	NO		AGCGGGCAACGGAAUCCCAAAAGCAGCUGUUGUCUCCAGAGCAUUCCAGCUGCGCUUGGAUUUCGUUCCCUGCU	51543484	51543505	+ [Positive strand]	5434	22	74	51543478	51543551	((((((-<<<<<<<<<<-<<--<<<<<<(..((((....)).))..)))))))..)))))))))))).))))))	1	-37.9	-51.2162	55.4054	-1	-1	0.009901
676RB	19 dna:chromosome chromosome:UMD3.1:19:1:64057457:1 REF	UGGGUCUUUGCGGGCGAGAUGA	bta-miR-193a-5p	AACUGGCCUACAAAGUCCCAGU(8)	bta-miR-193a-3p	CUGAGAGCUGGGUCUUUGCGGGCGAGAUGAAGGUGUCGGUUCAACUGGCCUACAAAGUCCCAGUCCUCGG	18824266	18824287	- [Negative strand]	76	22	70	18824225	18824294	(((((..(<<<<-<<<<<--<<<-<<-<<<(........)))}=}}=}}}==}}}}}=}}}}}=.)))))	1	-37.8	-54	58.5714	18824230	18824251	0.009901
676RB	16 dna:chromosome chromosome:UMD3.1:16:1:81724687:1 REF	UGUAACAGCAACUCCAUGUGG	bta-miR-194	NO		CAUCGAUUGUAACAGCAACUCCAUGUGGACUGUGCGUCAAUUUCCAGUGGAGAUGCUGUUACUUUUGAUG	24306080	24306100	- [Negative strand]	309	21	70	24306037	24306106	((((((.-<<<<<<<<<-<<<<<<-<<<(..((......)).)))))))))).)))))))))..))))))	2	-33.9	-48.4286	44.2857	-1	-1	0.009901
676RB	29 dna:chromosome chromosome:UMD3.1:29:1:51505224:1 REF	UGUAACAGCAACUCCAUGUGG	bta-miR-194	CCAGUGGGGCUGCUGUUAUCUG(2)		CCACCCCCUGUAACAGCAACUCCAUGUGGAAGUACCUCUAGUUCCAGUGGGGCUGCUGUUAUCUGGGGUGG	43731474	43731494	+ [Positive strand]	309	21	71	43731466	43731536	(((((((.-<<<<<<<<<-<<<<<<-<<<((.((....)).))}}}}}}}}}=}}}}}}}}}==}))))))	2	-42.3	-59.5775	56.338	43731509	43731531	0.009901
676RB	19 dna:chromosome chromosome:UMD3.1:19:1:64057457:1 REF	UAGCAGCACAGAAAUAUUGGCA	bta-miR-195	NO		AGCAGCACAGAAAUAUUGGCACUGGGAAGAAAGCCUGCCAAUAUUGGCUGUGCUGCU	27441394	27441415	- [Negative strand]	842	22	57	27441357	27441413	<<<<<<<<<<-<<<<<<<<<<..((........))))))))))))..))))))))))	1	-31.9	-55.9649	49.1228	-1	-1	0.009901
676RB	19 dna:chromosome chromosome:UMD3.1:19:1:64057457:1 REF	UAGGUAGUUUCAUGUUGUUGGG	bta-miR-196a	NO		GUGAAUUAGGUAGUUUCAUGUUGUUGGGCCUGGAUUUCUGAACACAACGACAUUAAACCACCCGACUCAC	38497007	38497028	+ [Positive strand]	83	22	70	38497001	38497070	((((.(--<<<-<<<<-<<<<<<<<<<-.(.((....)))..).))))))))).)))).)))..).))))	2	-22.4	-32	44.2857	-1	-1	0.019802
676RB	5 dna:chromosome chromosome:UMD3.1:5:1:121191424:1 REF	UAGGUAGUUUCAUGUUGUUGGGA	bta-miR-196a	UCGGCAACAAGAAACUGCCUGAGU(3)		UGUGGCUUAGGUAGUUUCAUGUUGUUGGGAUUGAGUUUUGAACUCGGCAACAAGAAACUGCCUGAGUUACA	26199848	26199870	- [Negative strand]	126	23	71	26199806	26199876	(((((((<<<<<<<<<<<-<<<<<<<<<<-(..(...)..).)}}}}}}}}}=}}}}}}}}}}}}}}))))	1	-39.5	-55.6338	42.2535	26199809	26199832	0.009901
676RB	3 dna:chromosome chromosome:UMD3.1:3:1:121430405:1 REF	UUCACCACCUUCUCCACCCAGC	bta-miR-197	NO		GGCUGUGCCGGGUAGAGAGGGCAGUGGGAGGUAAGAGCUCUUCACCCUUCACCACCUUCUCCACCCAGCAGGGCC	33964974	33964995	- [Negative strand]	199	22	75	33964967	33965041	((((.(((.((((.(((((((..((((..((((((....))).))).->>>>-->>>>>>>->>>>->>).))))	1	-41.7	-55.6	64	-1	-1	0.019802
676RB	X dna:chromosome chromosome:UMD3.1:X:1:148823899:1 REF	UGUGCAAAUCCAUGCAAAACUG	bta-miR-19b	NO		UUACAGUUAGUUUUGCUGGUUUGCAUUUCAGCGUGUGGAUAUAUGGCUGUGCAAAUCCAUGCAAAACUGAUUGUGA	17918014	17918035	- [Negative strand]	178	22	76	17918006	17918081	(((((((((((((((((((((((((...((((((((....)))).))>>>>>>>>->>>->>>>>>>>>)))))))	2	-34.3	-45.1316	39.4737	-1	-1	0.009901
676RB	16 dna:chromosome chromosome:UMD3.1:16:1:81724687:1 REF	UAAUACUGCCUGGUAAUGAUGA	bta-miR-200b	CAUCUUACUGGGCAGCAUUGGA(148) CAUCUUACUGGGCAGCAUUGG(92) CAUCUUACUGGGCAGCAUUGGAU(29)	bta-miR-200b-5p*(NA)	CAUCUUACUGGGCAGCAUUGGAUGGUGUCUGGUCUCUAAUACUGCCUGGUAAUGAUG	52521992	52522013	- [Negative strand]	11545	22	57	52521992	52522048	{{{{{{{{=={{{{{={{{{{{.((.......))))>>>>->>>>>-->>>>->>>>	1	-24.1	-42.2807	47.3684	52522026	52522047	0.009901
676RB	8 dna:chromosome chromosome:UMD3.1:8:1:113384836:1 REF	UUCCCUUUGUCAUCCUAUGCCU	bta-miR-204	NO		UGGACUUCCCUUUGUCAUCCUAUGCCUGAGAAUAUAUGAAGGAGGCUGGGAAGGCAAAGGGACGUUCA	47259591	47259612	- [Negative strand]	454	22	68	47259549	47259616	(((((-<<<<<<<<<<-<<<<<-<<<<...............))))))))).)))))))))).)))))	1	-33.16	-48.7647	48.5294	-1	-1	0.009901
676RB	16 dna:chromosome chromosome:UMD3.1:16:1:81724687:1 REF	UCCUUCAUUCCACCGGAGUCUGU	bta-miR-205	NO		UCUCUUGUCCUUCAUUCCACCGGAGUCUGUCUCGUACCCAACCAGAUUUCAGUGGAGUGAAGUUCAGGAGG	75800006	75800028	- [Negative strand]	7134	23	71	75799964	75800034	(((((((--<<<<<<<<<<<-<<<<<<<<-............)))))))).)))))))))))..)))))))	1	-36.12	-50.8732	50.7042	-1	-1	0.009901
676RB	X dna:chromosome chromosome:UMD3.1:X:1:148823899:1 REF	CAAAGUGCUCACAGUGCAGGUAG	bta-miR-20b	NO		AGUACCAAAGUGCUCACAGUGCAGGUAGUUUUGGCAGCGCUCUACUGUAGUGUGGGCACUUCCAGUACU	17918174	17918196	- [Negative strand]	37	23	69	17918132	17918200	(((((--<<<<<<<<<<<-<<<<<-<<<....(((...))))))))))).)))))))))))...)))))	1	-30.6	-44.3478	50.7246	-1	-1	0.029703
676RB	21 dna:chromosome chromosome:UMD3.1:21:1:71599096:1 REF	UUCCCUUUGUCAUCCUUUGCC	bta-miR-211	NO		UGGGCUUCCCUUUGUCAUCCUUUGCCCAGGGUUCUGAGUGGGGCAGGGACAGCAAAGGGGUGCUCA	28046473	28046493	- [Negative strand]	9	21	66	28046432	28046497	(((((-<<<<<<<<<--<<<<<-<<<(.............)))))))))..))))))))).)))))	1	-33.42	-50.6364	59.0909	-1	-1	0.039604
676RB	19 dna:chromosome chromosome:UMD3.1:19:1:64057457:1 REF	ACCUUGGCUCUAGACUGCUUACU	bta-miR-212	NO		CGGGGCAGAAAGAGCAGCAGCGCCCCCAGCUGUGGGCGACGGAGCCACCCUGCCCGGGCAGCGCGCCGGCACCUUGGCUCUAGACUGCUUACUGCCCGG	23651627	23651649	- [Negative strand]	10	23	99	23651620	23651718	(.((((((...(((((((..(((((.(....).)))))..(((((((...((((..(((.....))))))>--->>>>>>>->->>>>>>->>)))).)	1	-50.7	-51.2121	72.7273	-1	-1	0.069307
676RB	16 dna:chromosome chromosome:UMD3.1:16:1:81724687:1 REF	AUGACCUAUGAAUUGACAGACA	bta-miR-215	NO		UGACCUAUGAAUUGACAGACAACGUGACUAAGUCUGUCUGUCAUUUCUGUAGGCCA	24305783	24305804	- [Negative strand]	192	22	56	24305747	24305802	<<-<<<<<<<<-<<<<<<<<<((........)).))))))))).))).))))).))	1	-22.6	-40.3571	42.8571	-1	-1	0.009901
676RB	19 dna:chromosome chromosome:UMD3.1:19:1:64057457:1 REF	UAGCUUAUCAGACUGAUGUUGAC	bta-miR-21-5p	NO		UGUCGGGUAGCUUAUCAGACUGAUGUUGACUGUUGAAUCUCAUGGCAACAGCAGUCGAUGGGCUGUCUGACA	11033079	11033101	+ [Positive strand]	144854	23	72	11033072	11033143	((((((.-<<<<<<<<-<<<<<-<<<<<-<(((.(.....)))))))))).)))))))))))))..))))))	1	-35.8	-49.7222	48.6111	-1	-1	0.009901
676RB	20 dna:chromosome chromosome:UMD3.1:20:1:72042655:1 REF	UUGUGCUUGAUCUAACCAUGU	bta-miR-218	NO		GCUUUCCUUUGUGCUUGAUCUAACCAUGUGGUGGAACGAUGGAAACGGAACAUGGUUCUGUCAAGCACCGCGGAAAGC	444359	444379	- [Negative strand]	1874	21	78	444309	444386	(((((((.--<<<<<<<<<--<<<<<<<<..........((....))..))))))))..)))))))))...)))))))	2	-35.6	-45.641	50	-1	-1	0.009901
676RB	X dna:chromosome chromosome:UMD3.1:X:1:148823899:1 REF	AGCUACAUUGUCUGCUGGGUUU	bta-miR-221	NO		GAACCUGGCAUACAAUGUAGAUUUCUGUGUUUGUUGAGCAACAGCUACAUUGUCUGCUGGGUUU	103538899	103538920	+ [Positive strand]	570	22	64	103538857	103538920	(((((..(((.(((((((((....((((((((...)))).))>>>>>>>>>>>->>>-->>>>>	1	-28.5	-44.5312	42.1875	-1	-1	0.009901
676RB	X dna:chromosome chromosome:UMD3.1:X:1:148823899:1 REF	AGCUACAUCUGGCUACUGGGUCUCU	bta-miR-222	NO		CCCUCAAUGGCUCAGUAGCCAGUGUAGAUCCUGUCUUUUGUAAUCAGUAGCUACAUCUGGCUACUGGGUCUCUGAUGG	103538209	103538233	+ [Positive strand]	519	25	78	103538161	103538238	((.(((..(((((((((((((((((((...(((...........))).-->>>>>->>>>>>>>>>>>>>-->)).))	1	-38.3	-49.1026	48.718	-1	-1	0.009901
676RB	X dna:chromosome chromosome:UMD3.1:X:1:148823899:1 REF	UGUCAGUUUGUCAAAUACCCCA	bta-miR-223	CGUGUAUUUGACAAGCUGAGUUG(4) CGUGUAUUUGACAAGCUGAGUU(6)	bta-miR-223-5p*(NA)	GCCAUGCUCCGUGUAUUUGACAAGCUGAGUUGGACACUCCAUGUAGUAGUGUCAGUUUGUCAAAUACCCCAAGUGUGGC	99936326	99936347	- [Negative strand]	23	22	79	99936317	99936395	((((((((.={={{{{{{{{{{{{{{=====.((((((.(.....).))>>>>>>>>>>>>>>>>>>->--))))))))	1	-34.4	-43.5443	48.1013	99936364	99936385	0.009901
676RB	19 dna:chromosome chromosome:UMD3.1:19:1:64057457:1 REF	AAGCUGCCAGUUGAAGAACUGU	bta-miR-22-3p	AGUUCUUCAGUGGCAAGCUUU(139)	bta-miR-22-5p	UAGUUCUUCAGUGGCAAGCUUUAUGUCCUGACCCAGCUAAAGCUGCCAGUUGAAGAACUG	23382446	23382467	- [Negative strand]	1150	22	60	23382446	23382505	({{{{{{{{{{{{{{{={{{{{(.((.........))))>>>>>>>>>->>>>>>>>>>>	1	-26.2	-43.6667	46.6667	23382483	23382503	0.009901
676RB	X dna:chromosome chromosome:UMD3.1:X:1:148823899:1 REF	CAAGUCACUAGUGGUUCCGUUU	bta-miR-224	NO		GGGCUUUCAAGUCACUAGUGGUUCCGUUUAGUAGAUGGUUGUACAUUGUUUCAAAAUGGUACCCUAGUGACUACAAAGCCC	34664642	34664663	- [Negative strand]	538	22	81	34664589	34664669	(((((((--<<<<<<<<<-<<<-<<<<<<.(..((((......))))....).)))))).))))))))))))..)))))))	1	-37.3	-46.0494	43.2099	-1	-1	0.009901
676RB	13 dna:chromosome chromosome:UMD3.1:13:1:84240350:1 REF	AAAAAGUUCGUUUGGGUUUUCU	bta-miR-2284c	NO		GCCAAAAAGUUCGUUUGGGUUUUCUGUACAAUCUGAUGGAAGAACCCAAACAAAUAUUUUGGC	29825040	29825061	- [Negative strand]	15	22	63	29825001	29825063	(((<<<<-<<<-<<<<<<<<<<<<<((........)))).))))))))))).))).)))))))	3	-25.5	-40.4762	38.0952	-1	-1	0.009901
676RB	27 dna:chromosome chromosome:UMD3.1:27:1:45407902:1 REF	AAAAAGUUCGUUUGGGUUUUCU	bta-miR-2284c	NO		UGGCUAAAAAGUUCGUUUGGGUUUUCUCAUAAUGUCGUGUGGGAAAACCCAAACAAACUUUUGGCCA	27255990	27256011	+ [Positive strand]	15	22	67	27255985	27256051	(((((<<<<-<<<-<<<<<<<<<<<<<((((......))))))))))))))))).))))))))))))	3	-37.5	-55.9701	40.2985	-1	-1	0.009901
676RB	8 dna:chromosome chromosome:UMD3.1:8:1:113384836:1 REF	AAAAAGUUCGUUUGGGUUUUCU	bta-miR-2284c	NO		UGGGUUGGCUAAAAAGUUCGUUUGGGUUUUCUGUAGGAUGGUUAGAAAACCCAAAGGAACAUUUUGGCUAACCCA	111841867	111841888	- [Negative strand]	15	22	75	111841823	111841897	((((((((((<<<<-<<<<-<<<<<<<<<<<<(.........))))))))))))).)))).))))))))))))))	3	-44.7	-59.6	41.3333	-1	-1	0.009901
676RB	9 dna:chromosome chromosome:UMD3.1:9:1:105708250:1 REF	GCUAAAAAGUUCGUUUGGGUUU	bta-miR-2284c	NO		GGUUGGCUAAAAAGUUCGUUUGGGUUUCUCCAUUACAUCUUAUGGAAAAUUAUUCUGAACAAACUUUUUGGCCAACC	65601257	65601278	- [Negative strand]	8	22	77	65601206	65601282	(((((<<<<<<<<<<<-<<<--<<-<<.(((((........))))).))....))..))).))))))))))))))))	6	-34.1	-44.2857	36.3636	-1	-1	0.009901
676RB	23 dna:chromosome chromosome:UMD3.1:23:1:52530062:1 REF	GCUAAAAAGUUCGUUUGGGUUU	bta-miR-2284c	NO		UGGGGUGGCUAAAAAGUUCGUUUGGGUUUUAUAUGAUGAUGUUAUGUAAAACUCAAACAAAUCUGUUGACCAACCA	42385340	42385361	- [Negative strand]	8	22	76	42385292	42385367	(((..((<-<<<---<<<-<<<<<<<<<<((((((((...)))))))))))))))))).)))...))).))).)))	6	-25.9	-34.0789	35.5263	-1	-1	0.009901
676RB	16 dna:chromosome chromosome:UMD3.1:16:1:81724687:1 REF	AAAAUCCGAACGAACUUUUU	bta-miR-2284f-3p*(NA)	NO		GUUGGUCAGAAAGUUCUUUUGGGUCUUUCUGUAAGAUGUAAUGGAAAAAUCCGAACGAACUUUUUGGCUAAC	2994872	2994891	+ [Positive strand]	8	20	72	2994827	2994898	((((((((((((((((.(((((((.(((((((........)))))>>->>>>>>>->>>>>>>>>)))))))	5	-32.9	-45.6944	37.5	-1	-1	0.009901
676RB	X dna:chromosome chromosome:UMD3.1:X:1:148823899:1 REF	AAAACCUCAAUGAACUCUUUGG	bta-miR-2284w-3p*(NA)	AAGAGUUUGUUCGGGUUUCUC(8)	bta-miR-2284w	UGGGUUGGCCAAGAGUUUGUUCGGGUUUCUCCAUAAGCUGUAUAGAAAAACCUCAAUGAACUCUUUGGCCAACCCA	2676229	2676250	+ [Positive strand]	333	22	76	2676183	2676258	(((((((((({{{{{{{=={{={{{{{{={{.(((.....))).))->>>>>>->>-->>>>>->>>>))))))))	1	-40.2	-52.8947	44.7368	2676193	2676214	0.009901
676RB	1 dna:chromosome chromosome:UMD3.1:1:1:158337067:1 REF	UGAAAAGUUCGUUCGGGUUUUU	bta-miR-2284x	NO		UAUUGGGUUGGCUGAAAAGUUCGUUCGGGUUUUUCCAUAAGAACUCAAAUAAACUUUUUGGCCAACCCAGUA	3607801	3607822	- [Negative strand]	3779	22	72	3607762	3607833	((((((((((((--<<<<<<<--<<-<<<<<<<<....)))))))).))..)))))))..))))))))))))	1	-38.6	-53.6111	38.8889	-1	-1	0.009901
676RB	2 dna:chromosome chromosome:UMD3.1:2:1:137060424:1 REF	AAAACUGGAACGAACUUUUGGG	bta-miR-2285aa	NO		UGAGUUGAACAAAAAGUUCGUCCAGAUUUUUCCAUAAGAUGUUACAGAAAAACUGGAACGAACUUUUGGGCCAACCCA	5205432	5205453	+ [Positive strand]	20	22	78	5205384	5205461	((.((((..(.((((((((((((((.((((((..(((....)))..))>>>>>>>>->>>>>>>>>>->-.)))).))	1	-26.8	-34.359	38.4615	-1	-1	0.009901
676RB	3 dna:chromosome chromosome:UMD3.1:3:1:121430405:1 REF	AAAUCUGAGUGAACUUUUUGGC	bta-miR-2285b	NO		UGGGGUAGCCAAAAAGUUCAUUUGGGUUUUUCUGUAAGAUGUUACAGAAAAAUCUGAGUGAACUUUUUGGCCAACUCUA	52524780	52524801	- [Negative strand]	15	22	79	52524771	52524849	((((((.(((((((((((((((..(((((((((((((....))))))))>>>>>-->>>>>>>>>>>>>>>..))))))	4	-45.2	-57.2152	36.7089	-1	-1	0.009901
676RB	15 dna:chromosome chromosome:UMD3.1:15:1:85296676:1 REF	AAAUCUGAGUGAACUUUUUGGC	bta-miR-2285b	NO		UUGGGUUGGCCGAAAAGUUCAUUCCAGUUUUUCUGUACUACCUUAUGGGAAAAUCUGAGUGAACUUUUUGGCUAACCCAA	39596111	39596132	- [Negative strand]	15	22	80	39596102	39596181	((((((((((((((((((((((((..(((((((((((......)))))))>>>>-->>>>>>>>>>>>>>>>))))))))	4	-46.2	-57.75	40	-1	-1	0.009901
676RB	1 dna:chromosome chromosome:UMD3.1:1:1:158337067:1 REF	AAAACCGGAAUGAACUUUUUG	bta-miR-2285k	NO		CCUAAAAGUUCAUUUGGGUUUUUCUAUAACAUCUUGCAGAAAAACCGGAAUGAACUUUUUGG	80871211	80871231	- [Negative strand]	20	21	62	80871209	80871270	((.((((((((((((.(((((((((.(((....))).)))>>>>>>->>>>>>>>>>>>->)	6	-27.3	-44.0323	33.871	-1	-1	0.009901
676RB	29 dna:chromosome chromosome:UMD3.1:29:1:51505224:1 REF	AAAACCGGAAUGAACUUUUUG	bta-miR-2285k	NO		GGGAUGGGCAAAAAGUUUGCUUGGAUUUUUCUGUGAGAUAUUAUGGGAAAACCGGAAUGAACUUUUUGACUGACCC	10834225	10834245	+ [Positive strand]	20	21	76	10834178	10834253	(((.(.((((((((((((..((.(.(((((((((((....)))))))>>>>->->>-->>>>>>>>>>.)).))))	6	-25.9	-34.0789	40.7895	-1	-1	0.009901
676RB	13 dna:chromosome chromosome:UMD3.1:13:1:84240350:1 REF	AAAACCGGAAUGAACUUUUUG	bta-miR-2285k	NO		GGGUUAGCCAAAAAGUUAGUUCAGAUUUUUCCAUAGCAUCUCAUGGAAAAACCGGAAUGAACUUUUUGGCCAACCC	23904428	23904448	- [Negative strand]	20	21	76	23904419	23904494	(((((.(((((((((((.((((.(.(((((((((........)))))>>>>->->>>>->>>>>>>>>)).)))))	6	-34.9	-45.9211	40.7895	-1	-1	0.009901
676RB	3 dna:chromosome chromosome:UMD3.1:3:1:121430405:1 REF	AAAACCGGAAUGAACUUUUUG	bta-miR-2285k	AGAAAGUUCAUUCAGGUUUUU(2) AAAGUUCAUUCAGGUUUUUCU(2)		GGGUUGGCCAGAAAGUUCAUUCAGGUUUUUCUUUAACAGCUUGCUGAAAAACCGGAAUGAACUUUUUGGUCAACCC	53564243	53564263	- [Negative strand]	20	21	76	53564234	53564309	((((((((({{{{{{{{{{{{{={{{{{{{(..(((....)))..))>>>>>>->>>>>>>>>>>>>>))))))))	6	-45.7	-60.1316	42.1053	53564279	53564299	0.009901
676RB	23 dna:chromosome chromosome:UMD3.1:23:1:52530062:1 REF	AAAAACUUGAGUGAACUUUUGG	bta-miR-2285p	NO		UGGGUUGGCCAAAAUGUUUAUUUUUUCUGUUUUUCUGUUAAGACAUGAUGGAAAAACUUGAGUGAACUUUUGGCCAACCCA	25977844	25977865	- [Negative strand]	14	22	81	25977835	25977915	((((((((((((((.((((((((.....((((((((((((.....))))))>>>>>>-->>>>>>>>>>>>>>))))))))	2	-40.7	-50.2469	35.8025	-1	-1	0.009901
676RB	3 dna:chromosome chromosome:UMD3.1:3:1:121430405:1 REF	AGAAUCUGGAUGAACUUUUUGG	bta-miR-2285t	AAAAAGUUCGUUCAGGUUUUU(4) AAAAAGUUCGUUCAGGUUUUUC(8) AAAAGUUCGUUCAGGUUUUUC(71) AAAAGUUCGUUCAGGUUUUUCU(188) AAAGUUCGUUCAGGUUUUUCU(13) AAAAGUUCGUUCAGGUUUUUCUG(163)	bta-miR-2284j/2285t-5p*(NA)	UGGGCUGGCCAAAAAGUUCGUUCAGGUUUUUCUGUACCAGCUUCCAGAAGAAUCUGGAUGAACUUUUUGGCCAACCCA	7929187	7929208	- [Negative strand]	1474	22	78	7929178	7929255	((((.(((((({{{{{{{{{{{{{{{{{{{{{{(..........))))>>>>>>>>>>>>>>>>>>>>>>))).))))	1	-50.1	-64.2308	46.1538	7929222	7929243	0.009901
676RB	19 dna:chromosome chromosome:UMD3.1:19:1:64057457:1 REF	CUAACCGUAACUUUGAAGUGCU	bta-miR-2336	NO		AAAUAGAAAGCAUUUCAAAGCUAAGGUUAUGGGUGGCAAUUUAUCCCUAACCGUAACUUUGAAGUGCUUUCUGUUU	22824681	22824702	+ [Positive strand]	50	22	76	22824635	22824710	((((((((((((((((((((.((.(((((.((((((....))))))->>>>>->>->>>>>>>>>>>>))))))))	1	-36.9	-48.5526	35.5263	-1	-1	0.009901
676RB	25 dna:chromosome chromosome:UMD3.1:25:1:42904170:1 REF	UGGAAGGCCUGGCUUUGCAGCGU	bta-miR-2387	NO		GCGGGCAAGGCCAAGAGGCCGGCUAGGCCCGAGCGUGGAGGGCCUGGAAGGCCUGGCUUUGCAGC	33439555	33439577	- [Negative strand]	19	23	65	33439556	33439620	((..(((((((((...((((..((((((((.........)))))>>>-->>>>>>>>>>>>>->>	1	-42	-64.6154	72.3077	-1	-1	0.009901
676RB	7 dna:chromosome chromosome:UMD3.1:7:1:112638659:1 REF	AUCACAUUGCCAGGGAUUUCC	bta-miR-23a	NO		GGGGUUCCUGGGGAUGGGAUUUGCUGCCUGUCACAAAUCACAUUGCCAGGGAUUUC	12981978	12981998	- [Negative strand]	5296	21	56	12981978	12982033	(..((((((((.((((.((((((.((.....)))))>>>->>>>->>>>>>>>-->	1	-26.4	-47.1429	53.5714	-1	-1	0.019802
676RB	8 dna:chromosome chromosome:UMD3.1:8:1:113384836:1 REF	AUCACAUUGCCAGGGAUUACC	bta-miR-23b-3p	GGGUUCCUGGCAUGCUGAUUU(5) UGGGUUCCUGGCAUGCUGAUUU(3) GGGUUCCUGGCAUGCUGAUU(2) UGGGUUCCUGGCAUGCUGAUU(2)		UGCUUGGGUUCCUGGCAUGCUGAUUUGUGACUUAAGAUUAAAAUCACAUUGCCAGGGAUUACCACGCA	83009652	83009672	+ [Positive strand]	3539	21	68	83009610	83009677	(((.({{{{{{{{{{{{{{={{{{{{..............))>>>>>>->>>>>>>>>>-->>).)))	1	-26.34	-38.7353	44.1176	83009615	83009636	0.009901
676RB	4 dna:chromosome chromosome:UMD3.1:4:1:120829699:1 REF	AUCGCAUCAACACUCGUCUGU	bta-miR-2419-5p	ACAGGCGGGUGCUAAUACGAU(2)		CCUCUAUGAUCGCAUCAACACUCGUCUGUUCUUAAAUAACAUUGAGAACAGGCGGGUGCUAAUACGAUCAUAGAGG	66346518	66346538	- [Negative strand]	141	21	76	66346470	66346545	((((((((<<<<-<<---<<<<<<<<<<<((((((......))))))}}}}}}}}}}}===}}=}}}}))))))))	1	-44.2	-58.1579	43.4211	66346477	66346497	0.009901
676RB	X dna:chromosome chromosome:UMD3.1:X:1:148823899:1 REF	GAGCUAUGAUGACUUUGAUU	bta-miR-2484	NO		AAUGUAUGCAGGGUUAUUAUAAUUAAAAAGGUGAGCUAUGAUGACUUUGAUUGCAUU	20461146	20461165	- [Negative strand]	200	20	57	20461140	20461196	((((((..(((((((((((((.(((......)>>-->>>>>>>>>>>>>-->)))))	1	-16.3	-28.5965	29.8246	-1	-1	0.009901
676RB	25 dna:chromosome chromosome:UMD3.1:25:1:42904170:1 REF	CAUUGCACUUGUCUCGGUCUGA	bta-miR-25	AGGCGGAGACUUGGGCAAUUGCU(6)	bta-miR-25-5p*(NA)	AGGCGGAGACUUGGGCAAUUGCUGGACGCUGCCCCGGGCAUUGCACUUGUCUCGGUCU	36892500	36892521	+ [Positive strand]	12587	22	58	36892462	36892519	{{{{={{{{{=={={{{{{={{{((........)).))>>>>>>->-->>>>>->>>>	1	-24.2	-41.7241	62.069	36892462	36892485	0.049505
676RB	22 dna:chromosome chromosome:UMD3.1:22:1:61435874:1 REF	UUCAAGUAAUCCAGGAUAGGCU	bta-miR-26a	CCUAUUCUCGGUUACUUGCACG(17)	bta-miR-26a-3p*(NA)	CCUCGUUCAAGUAAUCCAGGAUAGGCUGUGCAGGUCCCAAGGGGCCUAUUCUCGGUUACUUGCACGCGG	11457915	11457936	+ [Positive strand]	226641	22	69	11457910	11457978	((.((<-<<<<<<<<<-<<<<<<<<<<.(...(....)..).))}}}}}}}}=}}}}}}}}}=}}}.))	2	-32.1	-46.5217	56.5217	11457954	11457976	0.009901
676RB	5 dna:chromosome chromosome:UMD3.1:5:1:121191424:1 REF	UUCAAGUAAUCCAGGAUAGGCU	bta-miR-26a	NO		CUGGAUUCAAGUAAUCCAGGAUAGGCUGUUUCCAUCUGUGAGGCCUAUUCUUGAUUACUUGUUUCUGG	55977936	55977957	+ [Positive strand]	226641	22	68	55977931	55977998	(..((--<<<<<<<<<-<<<<<<<<<<..............)))))))))).)))))))))..))..)	2	-30.64	-45.0588	42.6471	-1	-1	0.009901
676RB	2 dna:chromosome chromosome:UMD3.1:2:1:137060424:1 REF	UUCAAGUAAUUCAGGAUAGGUU	bta-miR-26b	CCUGUUCUCCAUUACUUGGCU(5)	bta-miR-26b-3p*(NA)	GGACCCAGUUCAAGUAAUUCAGGAUAGGUUGUGUGCUGUCCAGCCUGUUCUCCAUUACUUGGCUCGGGGGCC	107133408	107133429	+ [Positive strand]	28715	22	72	107133400	107133471	((.(((((<-<<<<<<<<--<<<<<<<<<<(.(......))))}}}}}}}}==}}}}}}}}}}}.)))..))	1	-31.4	-43.6111	54.1667	107133443	107133464	0.009901
676RB	8 dna:chromosome chromosome:UMD3.1:8:1:113384836:1 REF	UUCACAGUGGCUAAGUUCUGC	bta-miR-27b	AGAGCUUAGCUGAUUGGUGAAC(28)	bta-miR-27b-5p*(NA)	AGGUGCAGAGCUUAGCUGAUUGGUGAACAGUGACUGGUUUCCGCUUUGUUCACAGUGGCUAAGUUCUGCACCU	83009883	83009903	+ [Positive strand]	68856	21	73	83009835	83009907	(((((({{{{{{{{{{{{===={{{{{{((....(((...)))..)))>>>>>-->>>>>>>>>>>>>>))))	1	-40.2	-55.0685	49.3151	83009841	83009863	0.009901
676RB	1 dna:chromosome chromosome:UMD3.1:1:1:158337067:1 REF	CACUAGAUUGAGAGCUCCUGGA	bta-miR-28-3p*(NA)	AAGGAGCUCACAGUCUAUUGA(182) AAGGAGCUCACAGUCUAUUGAG(63) AAGGAGCUCACAGUCUAUUGAGU(20)	bta-miR-28	CUUGCCCUCAAGGAGCUCACAGUCUAUUGAGUUGCCUUUCUGACUUUCCCACUAGAUUGAGAGCUCCUGGAGGGCAGG	79250542	79250563	- [Negative strand]	1531	22	78	79250534	79250611	(((((((((={{{{{{{{={{{{{{{={{{(((........))))....>>->>>>>>>->>>>>>>>->>)))))))	1	-42.5	-54.4872	52.5641	79250581	79250601	0.009901
676RB	21 dna:chromosome chromosome:UMD3.1:21:1:71599096:1 REF	UAUGUGGGACGGUAAACCGCUU	bta-miR-299-3p*(NA)	NO		GAAAUGGUUUACCGUCCCACAUACAUUCUGAAUAUGUAUGUGGGACGGUAAACCGCUUC	67563608	67563629	+ [Positive strand]	114	22	59	67563572	67563630	(((.((((((((((((((((((((((.......)))>>>>>>>>>>>>>>>>>>>->>)	1	-39.8	-67.4576	44.0678	-1	-1	0.009901
676RB	4 dna:chromosome chromosome:UMD3.1:4:1:120829699:1 REF	CUAGCACCAUCUGAAAUCGGUU	bta-miR-29a	ACUGAUUUCUUUUGGUGUUCA(4) ACUGAUUUCUUUUGGUGUUCAGA(2) UGAUUUCUUUUGGUGUUCAGA(9)	bta-miR-29a-5p*(NA)	AUGACUGAUUUCUUUUGGUGUUCAGAGUCAAUAUAAUUUUCUAGCACCAUCUGAAAUCGGUUAU	95402321	95402342	- [Negative strand]	5175	22	64	95402318	95402381	((((({{{{{{{==={{{{{{{={{{(...........))>>>>>>>>>--->>>>>>>>>>))	1	-24.9	-38.9062	32.8125	95402355	95402375	0.009901
676RB	4 dna:chromosome chromosome:UMD3.1:4:1:120829699:1 REF	UAGCACCAUUUGAAAUCAGUGUU	bta-miR-29b	NO		CUUCAGGAAGCUGGUUUCAUAUGGUGGUUUAGAUUUAAAUAGUGAUUGUCUAGCACCAUUUGAAAUCAGUGUUCUUGGGG	95402702	95402724	- [Negative strand]	171	23	80	95402694	95402773	(((((((((((((((((((.((((((..((((((.............)))>>>>>>>>>->>>>>>>>>>->>)))))))	2	-32.72	-40.9	38.75	-1	-1	0.009901
676RB	16 dna:chromosome chromosome:UMD3.1:16:1:81724687:1 REF	CUGGUUUCACAUGGUGGCUUAGA	bta-miR-29b-5p*(NA)	NO		GCUGGUUUCACAUGGUGGCUUAGAUUUUUCCAUCUUUGUAUCUAGCAUCAUUUGAAAUCAGU	77562009	77562031	+ [Positive strand]	13	23	62	77562008	77562069	(<<<<<<<<<-<<<<<<-<<-<<<(..............)))))))))))).))))))))))	2	-20.64	-33.2903	37.0968	-1	-1	0.009901
676RB	16 dna:chromosome chromosome:UMD3.1:16:1:81724687:1 REF	UGACCGAUUUCUCCUGGUGUU	bta-miR-29d-5p	NO		CUGAGCACCACCGGACCCAUCUCUUACACAGGCUGACCGAUUUCUCCUGGUGUUCAG	77562553	77562573	+ [Positive strand]	146	21	57	77562520	77562576	((((((((((..(((...(((..(((.......>>>-->>>--->>>>>>>>>>)))	2	-16.7	-29.2982	56.1403	-1	-1	0.079208
676RB	9 dna:chromosome chromosome:UMD3.1:9:1:105708250:1 REF	UGUAAACAUCCUCGACUGGAAGCU	bta-miR-30a-5p	NO		GAGCGGCUGUAAACAUCCUCGACUGGAAGCUGUGAGGCUGCAGAAAGGCUUUCAGUCGGAUGUUUGCAGCUGCC	10768323	10768346	- [Negative strand]	20086	24	74	10768279	10768352	(.(((((<<<<<<<<<<<--<<<<<<<<<<<.((......))....))))))))))))))))))))))))))))	1	-43.6	-58.9189	55.4054	-1	-1	0.009901
676RB	14 dna:chromosome chromosome:UMD3.1:14:1:84648390:1 REF	UGUAAACAUCCUACACUCAGCU	bta-miR-30b-5p	NO		GUAAACAUCCUACACUCAGCUGUAACACACGAGUCGGCUGGGAGGUGGAUGUUUAC	8084737	8084758	+ [Positive strand]	1509	22	56	8084738	8084793	<<<<<<<<<<-<<-<<<<<<<(..((......))))))))))..))))))))))))	1	-25.5	-45.5357	50	-1	-1	0.009901
676RB	9 dna:chromosome chromosome:UMD3.1:9:1:105708250:1 REF	UGUAAACACCCUACACUCUCAGC	bta-miR-30c	NO		GUAAACACCCUACACUCUCAGCUGUGCACAGUGAGAAAGCUGGGAGAAGGCUGUUUAC	10730977	10730999	- [Negative strand]	1060	23	58	10730940	10730997	<<<<<<<-<<<---<<<<<<<<(...(.....)....))))))))).))).)))))))	1	-23.3	-40.1724	50	-1	-1	0.009901
676RB	3 dna:chromosome chromosome:UMD3.1:3:1:121430405:1 REF	UGUAAACAUCCUACACUCUCAGC	bta-miR-30c	CUGGGAGAGGGUUGUUUACUCC(6)	bta-miR-30c-3p*(NA)	GUAAACAUCCUACACUCUCAGCUGUGAGCUCGAGGUGGCUGGGAGAGGGUUGUUUAC	106059415	106059437	- [Negative strand]	4399	23	57	106059379	106059435	<<<<<<<-<<<---<<<<<<<<..(.........)..)))))))).))).)))))))	1	-23.3	-40.8772	52.6316	106059378	106059396	0.009901
676RB	14 dna:chromosome chromosome:UMD3.1:14:1:84648390:1 REF	UGUAAACAUCCCCGACUGGAAGCU	bta-miR-30d	NO		GUAAACAUCCCCGACUGGAAGCUGUACCACACAGCUAAGCUUUCAGUCAGAUGUUUGC	8080297	8080320	+ [Positive strand]	8553	24	58	8080298	8080355	<<<<<<<<<---<<<<<<<<<<<..............))))))))))).)))))))))	1	-25.04	-43.1724	48.2759	-1	-1	0.009901
676RB	8 dna:chromosome chromosome:UMD3.1:8:1:113384836:1 REF	AGGCAAGAUGCUGGCAUAGCUGU	bta-miR-31	UGCUAUGCCAACAUAUUGCCAU(26)	bta-miR-31-3p*(NA)	GGAGAGGAGGCAAGAUGCUGGCAUAGCUGUUGAACUGCGAACCUGCUAUGCCAACAUAUUGCCAUCUCUCU	22534821	22534843	+ [Positive strand]	387	23	71	22534814	22534884	((((((.-<<<<<-<<<-<<<<<<<<<-<<(........))).=}}}}}}}}}=}}}=}}}}}==))))))	1	-36.9	-51.9718	50.7042	22534857	22534879	0.009901
676RB	8 dna:chromosome chromosome:UMD3.1:8:1:113384836:1 REF	UAUUGCACAUGACUAAGUUGCA	bta-miR-32	CAAUUUAGUAUGUGUGAUAUU(8)	bta-miR-32-3p*(NA)	GUGGAGGUAUUGCACAUGACUAAGUUGCAUGUUGUCACGGCCUCAGUGCAAUUUAGUAUGUGUGAUAUUUUCAC	100305203	100305224	- [Negative strand]	179	22	74	100305157	100305230	(((((((<<<--<<<<<<-<<<<<<<<<<((..((....))..)).))}}}}}}}}}}}}}}==}}}}})))))	1	-35.7	-48.2432	41.8919	100305161	100305181	0.009901
676RB	8 dna:chromosome chromosome:UMD3.1:8:1:113384836:1 REF	AAAAGCUGGGUUGAGAGGGCGA	bta-miR-320a	NO		CCUCCGCCUUCUCUUCCCGGUUCUUCCCGGAGUCGGGAAAAGCUGGGUUGAGAGGGCGAAAAAGG	70060389	70060410	- [Negative strand]	472	22	65	70060382	70060446	(((.(((((((((..(((((((.((((((....))))>>->>>>>>>-->>>>>>>>>-...)))	2	-38.9	-59.8462	60	-1	-1	0.009901
676RB	19 dna:chromosome chromosome:UMD3.1:19:1:64057457:1 REF	CGCAUCCCCUAGGGCAUUGGUGU	bta-miR-324	CCACUGCCCCAGGUGCUGCUGG(2)		CCCCGCAUCCCCUAGGGCAUUGGUGUAAAGCUGGAGACCCACUGCCCCAGGUGCUGCUGGGG	27571390	27571412	- [Negative strand]	16	23	62	27571353	27571414	(((<<<<-<-<<<-<<<<<-<<<-<<..........))}}}=}}}}}=}}}=}=}}}=}}))	1	-28.3	-45.6452	66.129	27571354	27571375	0.079208
676RB	15 dna:chromosome chromosome:UMD3.1:15:1:85296676:1 REF	CCUCUGGGCCCUUCCUCCAG	bta-miR-326	NO		CUGUUGGGCUGGAGGCAGGGCCUUUGUGAAGGCGGGUUGUGCUCAGAUCGCCUCUGGGCCCUUCCUCCAGCCCAGAG	55314025	55314044	- [Negative strand]	25	20	77	55314017	55314093	((.((((((((((((.(((((((....((.((((..(((....)))..))>>>>->>>>>>>->>>>>>>)))))))	1	-50.8	-65.974	64.9351	-1	-1	0.009901
676RB	18 dna:chromosome chromosome:UMD3.1:18:1:66004023:1 REF	CUGGCCCUCUCUGCCCUUCCGU	bta-miR-328	NO		GGAGCGGGGGGGCAGGAGGGGCUCAGGGAGAUAGUGUGUGCUGCCCCUGGCCCUCUCUGCCCUUCCGUCCC	34957620	34957641	- [Negative strand]	238	22	71	34957616	34957686	((..(((((((((((..(((((.(((((.(.((((....)))))))>>>>>>>>-->>>>>>>>>>>-.))	1	-51.7	-72.8169	71.831	-1	-1	0.009901
676RB	21 dna:chromosome chromosome:UMD3.1:21:1:71599096:1 REF	AACACACCUGGUUAACCUCU	bta-miR-329a	NO		GAAGAGAGGUUUUCUGGGUUUCUGUUUCUUUAAUGAGGAUGAAACACACCUGGUUAACCUCUUUUC	67566557	67566576	+ [Positive strand]	6	20	66	67566515	67566580	(((((((((((..(..(((...((((((.((......)).))>>>>->>>-->-->>>>>>>))))	1	-27.4	-41.5152	39.3939	-1	-1	0.009901
676RB	18 dna:chromosome chromosome:UMD3.1:18:1:66004023:1 REF	GCAAAGCACACGGCCUGCAGAGA	bta-miR-330	UCUCUGGGCCUGUGUCUUAGGC(2)		CCUCUCUGGGCCUGUGUCUUAGGCUCUGCAAGAUCAACCGAGCAAAGCACACGGCCUGCAGAGAGG	53654161	53654183	- [Negative strand]	8	23	66	53654158	53654223	(({{{{{{{{{{{{{{={{{=={{((.............))>>->>>>>>>->>>>-->>>>>>))	1	-31.12	-47.1515	59.0909	53654199	53654220	0.009901
676RB	25 dna:chromosome chromosome:UMD3.1:25:1:42904170:1 REF	UCCCUGUCCUCCAGGAGCUCA	bta-miR-339b	NO		GCUGUCCCUGUCCUCCAGGAGCUCACUUGGUCCGGCCGUGCGCUCCUCGAGGCCAGAGC	42294011	42294031	+ [Positive strand]	298	21	59	42294007	42294065	(((.---<<<-<<<<-<<<<<<-<<(..((.....))))).)))))).)))).))))))	4	-26.6	-45.0847	69.4915	-1	-1	0.039604
676RB	X dna:chromosome chromosome:UMD3.1:X:1:148823899:1 REF	CCUCAGUCAGCCUUGUGGAUGU	bta-miR-3431	NO		UCAGUCAGCCUUGUGGAUGUAUGUUCUGCAGACCUGACAUCUAGAGGACUGACUGA	34662715	34662736	- [Negative strand]	242	22	56	34662678	34662733	<<<<<<<<<<<<-<<<<<<<..(((.....)))...))))))))))).))))))))	1	-25.1	-44.8214	48.2143	-1	-1	0.009901
676RB	21 dna:chromosome chromosome:UMD3.1:21:1:71599096:1 REF	UGCGGGAUCUUUAGUUGUGGUG	bta-miR-3432a	NO		UCAUGGUGUGCGGGAUCUUUAGUUGUGGUGUGCAAACUCUCAGUUGCAGCUUGUGGGAUCCAGUUCCAUGA	55746836	55746857	- [Negative strand]	369	22	71	55746794	55746864	((((((..-<<-<<<<<<<-<<<<<--<<<.(......).)).)..)))))...))))))).)).))))))	3	-26	-36.6197	49.2958	-1	-1	0.019802
676RB	25 dna:chromosome chromosome:UMD3.1:25:1:42904170:1 REF	UGCGGGAUCUUUAGUUGUGGUG	bta-miR-3432a	NO		UGCGGGAUCUUUAGUUGUGGUGUGUGAAUUCUUAGUUGCAGCAACUAAAGAUCCCUCA	34409336	34409357	- [Negative strand]	369	22	58	34409299	34409356	<<-<<<<<<<<<<<<<<<-<<<..(((....)))..))).))))))))))))))).))	3	-25.5	-43.9655	43.1034	-1	-1	0.009901
676RB	21 dna:chromosome chromosome:UMD3.1:21:1:71599096:1 REF	CCCUGAACUAGGGGUCUGGAG	bta-miR-345-3p	GCUGACUCCUAGUCCAGUGCU(7)	bta-miR-345-5p	ACCCAGGUCUGCUGACUCCUAGUCCAGUGCUUGUGAUGGCUGGUGGGCCCUGAACUAGGGGUCUGGAGGCCUGGGU	66867139	66867159	+ [Positive strand]	30	21	76	66867092	66867167	((((((((((={={{{{{{{{{{={{{={{{..(.(....).)..))>->>>->>>>>>>>>>->->>))))))))	1	-47.4	-62.3684	61.8421	66867102	66867123	0.009901
676RB	16 dna:chromosome chromosome:UMD3.1:16:1:81724687:1 REF	UGGCAGUGUCUUAGCUGGUUGUU	bta-miR-34a	NO		UUUCUUUGGCAGUGUCUUAGCUGGUUGUUGUGAGUAAUAAUGCAGGAAGCAAUCAGCAAGUAUACUGCCCUAGAAG	45197411	45197433	+ [Positive strand]	167	23	76	45197405	45197480	(((((.-<<<<<<<<<<<-<<<<<<<<<<....(((....)))....))))))))))))).))))))))..)))))	1	-21.4	-28.1579	42.1053	-1	-1	0.009901
676RB	15 dna:chromosome chromosome:UMD3.1:15:1:85296676:1 REF	AAUCACUAGUUCCACUGCCAUC	bta-miR-34b-3p*(NA)	NO		GGCAGUGUAAUUAGCUGAUUGUACUCUCAUGCUUACAAUCACUAGUUCCACUGCC	22134775	22134796	+ [Positive strand]	29	22	55	22134739	22134793	(((((((.((((((.((((((((..(....)..)))>>>>>>>>>>>->>>>>>>	1	-25.7	-46.7273	43.6364	-1	-1	0.009901
676RB	15 dna:chromosome chromosome:UMD3.1:15:1:85296676:1 REF	AGGCAGUGUAGUUAGCUGAUUGC	bta-miR-34c	NO		UUACUAGGCAGUGUAGUUAGCUGAUUGCUAAUAAUACCAAUCACUAACCACACGGCCAGGUAA	22135438	22135460	+ [Positive strand]	90	23	63	22135433	22135495	(((((-<<<-<<<<-<<<<<-<<<<<<-((....)).))))))))))).)))).))).)))))	1	-25.1	-39.8413	41.2698	-1	-1	0.009901
676RB	21 dna:chromosome chromosome:UMD3.1:21:1:71599096:1 REF	UCGGAUCCGUCUGAGCUUGGCU	bta-miR-127	UGCUGAAGCUCAGAGGGCUCUGA(2) CUGAAGCUCAGAGGGCUCUGA(18) GCUGAAGCUCAGAGGGCUCUGAU(1) CUGAAGCUCAGAGGGCUCUGAU(32) UGAAGCUCAGAGGGCUCUGAU(2) CUGAAGCUCAGAGGGCUCUGAUU(82) UGAAGCUCAGAGGGCUCUGAUU(16) GAAGCUCAGAGGGCUCUGAUU(26) GAAGCUCAGAGGGCUCUGAUUC(11)	bta-miR-127-5p*(NA)	UCCAGCCUGCUGAAGCUCAGAGGGCUCUGAUUCAGAAAGAUCAUCGGAUCCGUCUGAGCUUGGCUGGUCGGA	67429798	67429819	+ [Positive strand]	4179	22	72	67429755	67429826	(((.(((.({{={{{{{{{{{={{={{{{{{{(.....))..)>>>>>->>->>>>>>>>>>>>-))).)))	1	-36.8	-51.1111	55.5556	67429764	67429787	0.009901
676RB	X dna:chromosome chromosome:UMD3.1:X:1:148823899:1 REF	AAUCCUUGGAACCUAGGUGUGAGU	bta-miR-362-5p	NO		CCUCUCGAAUCCUUGGAACCUAGGUGUGAGUGCUGUUCUAGUGCAACACACCUAUUCAAGGAUUCAAAGAGG	92898446	92898469	+ [Positive strand]	91	24	72	92898439	92898510	(((((.(<<<<<<<<<<---<<<<<<<<-<-.(((...)))..)..)))))))))))))))))))..)))))	1	-35.2	-48.8889	47.2222	-1	-1	0.009901
676RB	2 dna:chromosome chromosome:UMD3.1:2:1:137060424:1 REF	UUUGUUCGUUCGGCUCGCGUGA	bta-miR-375	NO		CCCGCCCCGCGACGAGCCCCUCGCACAAACCGGACCUGAGCGUUUUGUUCGUUCGGCUCGCGUGAGGCAGGG	107667524	107667545	- [Negative strand]	1249	22	72	107667516	107667587	((((((.((((.((((((...((.(((((.((........)).>>>>>->>--->>>>>>>>>>-))).)))	1	-34.3	-47.6389	69.4444	-1	-1	0.009901
676RB	21 dna:chromosome chromosome:UMD3.1:21:1:71599096:1 REF	GGUGGAUAUUCCUUCUAUGUUU	bta-miR-376c	NO		AAAAGGUGGAUAUUCCUUCUAUGUUUACGUGAUUCAUAGAUAAUCAUAGAGGAAAAUCCAUGUUUU	67579079	67579100	+ [Positive strand]	6	22	66	67579075	67579140	((((-<<<<<<-<<<<<-<<<<<-<<((..........).))).)))))))))).)))))).))))	3	-20.4	-30.9091	30.303	-1	-1	0.009901
676RB	7 dna:chromosome chromosome:UMD3.1:7:1:112638659:1 REF	ACUGGACUUGGAGUCAGAAGGC	bta-miR-378	CUCCUGACUCCAGGUCCUGUG(3) CUCCUGACUCCAGGUCCUGUGU(10)	bta-miR-378-5p*(NA)	CCACCCAGGGCUCCUGACUCCAGGUCCUGUGUGUUACCUCGAAAUAGCACUGGACUUGGAGUCAGAAGGCCUGAGUGG	63067343	63067364	+ [Positive strand]	1222	22	78	63067295	63067372	((((.((((.{{={{{{{{{{{{{{{{==={{((((........))))>>->>>>>>>>>>>>>>->>->))).))))	2	-49.1	-62.9487	57.6923	63067305	63067327	0.009901
676RB	21 dna:chromosome chromosome:UMD3.1:21:1:71599096:1 REF	UAUACAAGGGCAAGCUCUCUGU	bta-miR-381	NO		UGGUACUCAGAGCGAGGUUGCCCUUUGUAUAUUCGGUUUUUUGAUGUAGAAUAUACAAGGGCAAGCUCUCUGUGAGUAUCA	67583121	67583142	+ [Positive strand]	405	22	81	67583070	67583150	(((((((((.((.(((.((((((((.((((((((.(((....)))...)))>>>>>>>>>>>>>->>>->>->))))))))	1	-42.9	-52.963	41.9753	-1	-1	0.009901
676RB	21 dna:chromosome chromosome:UMD3.1:21:1:71599096:1 REF	GUACGUGGAUGCUGAAGGUCAGA	bta-miR-3956	NO		CCAGGUACGUGGAUGCUGAAGGUCAGAGGGAAGUGCUUCUGUCUGCACAUGUGUUCUCCAGUCCUCUGACCUUCCUGCAUCCCGUUCAUCUCUAGG	67582114	67582136	+ [Positive strand]	14	23	96	67582110	67582205	((((<<<<<-<<<<<<-<<<<<<<<<<(((..((((........))))...((.....)).)))))))))))))..)))))))))..))))...))	1	-42.7	-44.4792	54.1667	-1	-1	0.009901
676RB	21 dna:chromosome chromosome:UMD3.1:21:1:71599096:1 REF	GAAUGUUGCUCGGUGAACCCCU	bta-miR-409a-3p*(NA)	AGGUUACCCGAGCAACUUUGC(53) AGGUUACCCGAGCAACUUUGCA(23) AGGUUACCCGAGCAACUUUGCAU(81)	bta-miR-409a	GGAGAGGUUACCCGAGCAACUUUGCAUCUGGACGACGAAUGUUGCUCGGUGAACCCCUUU	67603292	67603313	+ [Positive strand]	486	22	60	67603256	67603315	((((={{{{=={{{{{{{{{{{{{{==......).)>>>->>>>>>>>>-->>>>->>))	1	-24.8	-41.3333	53.3333	67603260	67603283	0.009901
676RB	21 dna:chromosome chromosome:UMD3.1:21:1:71599096:1 REF	AAUAUAACACAGAUGGCCUGU	bta-miR-410	NO		UGAGGAGAGGUUGUCUGUGAUGAGUUCGCUUUAUUAAUGACGAAUAUAACACAGAUGGCCUGUUUUCA	67603914	67603934	+ [Positive strand]	17	21	68	67603872	67603939	((((((.((((..((((((.((.((((((.........).))>>>->>->>>>>>-->>>>->)))))	1	-28.7	-42.2059	39.7059	-1	-1	0.009901
676RB	21 dna:chromosome chromosome:UMD3.1:21:1:71599096:1 REF	AUAGUAGACCGUAUAGCGUACG	bta-miR-411a	UAUGUAACACGGUCCACUAAC(138)	bta-miR-411a-3p*(NA)	GAGAGAUAGUAGACCGUAUAGCGUACGCUUUAUCUGUGACGUAUGUAACACGGUCCACUAACCCUC	67563112	67563133	+ [Positive strand]	1201	22	66	67563107	67563172	(((.(-<<<<-<<<<<<-<-<<<<<<<(.........).))}}}}}=}=}}}}}}=}}}}=}.)))	1	-23.1	-35	46.9697	67563148	67563169	0.009901
676RB	21 dna:chromosome chromosome:UMD3.1:21:1:71599096:1 REF	UGGUCGACCAUAAAACGUACGU	bta-miR-411b	NO		AUGUGGAGAGAUGGUCGACCAUAAAACGUACGUGUGCUUUAUGACGUAUGUCACAUGGUCCACUAAUUCUCAGCAU	67564967	67564988	+ [Positive strand]	31	22	76	67564956	67565031	((((.(((((.<<<<-<<<<<<---<<<<<<<<..........))))))))...)))))).)))).))))).))))	1	-29.1	-38.2895	43.4211	-1	-1	0.009901
676RB	21 dna:chromosome chromosome:UMD3.1:21:1:71599096:1 REF	GGUUGAUCAGAGAACAUACAUU	bta-miR-411c-5p	UGUAUGUCAACUGAUCCACAG(2)		GAUAGGGGAGUGGAUGGUUGAUCAGAGAACAUACAUUUUGUCAAUGAUGUAUGUCAACUGAUCCACAGUCCCUCCCUAUC	67589488	67589509	+ [Positive strand]	317	22	80	67589473	67589552	(((((((.((.((((-<<-<<<<<<---<<<<<<<<<........))}}}}}}}===}}}}}}=}}=}))))))))))))	1	-36.8	-46	43.75	67589520	67589541	0.009901
676RB	21 dna:chromosome chromosome:UMD3.1:21:1:71599096:1 REF	UGGUCGACCAGUUGGAAAGU	bta-miR-412-5p*(NA)	NO		GGACGGAUGGUCGACCAGUUGGAAAGUAAUUGUUUCUAAUGUACUUCACCUGGUCCACUAGCUGUCC	67603405	67603424	+ [Positive strand]	27	20	67	67603398	67603464	((((((.<<<<-<<<<<<-<<<--<<<(((((....)))).))))))).)))))).)))).))))))	1	-25.7	-38.3582	47.7612	-1	-1	0.009901
676RB	X dna:chromosome chromosome:UMD3.1:X:1:148823899:1 REF	AUCAACAGACAUUAAUUGGGC	bta-miR-421	NO		GUAGGCCUCAUUAAAUGUUUGUUGAAUGAAAAAAUGAAUCAUCAACAGACAUUAAUUGGGCGCCUGC	82024126	82024146	+ [Positive strand]	21	21	67	82024086	82024152	((((((((((...((((((((((((.(((.........))>>>>>>>>>>>>>--->>>>-))))))	1	-28.4	-42.3881	37.3134	-1	-1	0.009901
676RB	X dna:chromosome chromosome:UMD3.1:X:1:148823899:1 REF	CAGCAGCAAUUCAUGUUUUGA	bta-miR-424-5p	NO		AGCAGCAAUUCAUGUUUUGAAGUGCUUUAAACGGUUCAAAACGUGAGGCGCUGCU	18185494	18185514	- [Negative strand]	65	21	55	18185458	18185512	<<<<<<--<<<<<<<<<<<<(.((.......)).)))))))))))))..))))))	2	-26.7	-48.5455	43.6364	-1	-1	0.009901
676RB	16 dna:chromosome chromosome:UMD3.1:16:1:81724687:1 REF	UAAUACUGUCUGGUAAUGCCGU	bta-miR-429	NO		GUCUUACCAGACACGGUUAGAUCUGGUCCUUCUGUCUAAUACUGUCUGGUAAUGC	52520100	52520121	- [Negative strand]	362	22	55	52520102	52520156	((.((((((((((..(((((((..((....)).)))>>>>-->>>>>>>>>>->>	1	-21.4	-38.9091	45.4545	-1	-1	0.009901
676RB	21 dna:chromosome chromosome:UMD3.1:21:1:71599096:1 REF	UCUUGGAGUAGGUCAUUGGGUG	bta-miR-432	NO		CCUCCAAGUCUUGGAGUAGGUCAUUGGGUGGAUCCUUUAUUUCCCUAUGUGGGCCACUGGAUGGCUCCUCCAUGUCUUGGCGG	67431250	67431271	+ [Positive strand]	12	22	83	67431242	67431324	((.(((((-<-<<<<<--<<<<<<<-<<<<(.(((..(((......))).)))))))).))))))).))))).).))))).))	1	-37.6	-45.3012	54.2169	-1	-1	0.009901
676RB	21 dna:chromosome chromosome:UMD3.1:21:1:71599096:1 REF	AUCAUGAUGGGCUCCUCGGUGU	bta-miR-433	NO		CCGGGGAGAAGUACGGUGAGCCUGUCAUUGUUCAGAGAGGCUAGAUCCUCCUUGUUGAGAAGGAUCAUGAUGGGCUCCUCGGUGUUCUCCAGG	67428712	67428733	+ [Positive strand]	18	22	93	67428649	67428741	((..((((((...(((.((((((((((..(((......)))..((((((.(((...))).)))>>>->>>>>>>>>>->>>--->))))).))	1	-37.9	-40.7527	54.8387	-1	-1	0.019802
676RB	X dna:chromosome chromosome:UMD3.1:X:1:148823899:1 REF	UUUUGCGAUGUGUUCCUAAU	bta-miR-450a	NO		AAACUAUUUUUGCGAUGUGUUCCUAAUAUGUAAUCUAAAUGUAUUGGGAACAUUUUGCAUUCAUAGUUU	18179272	18179291	- [Negative strand]	295	20	69	18179229	18179297	(((((((---<<<<<-<<<<<<<<<<<((((.......))))))))))))))).)))))...)))))))	2	-27.6	-40	27.5362	-1	-1	0.009901
676RB	X dna:chromosome chromosome:UMD3.1:X:1:148823899:1 REF	UUUUGCGAUGUGUUCCUAAU	bta-miR-450a	NO		AUGCUAAACUAUUUUUGCGAUGUGUUCCUAAUAUGCAGUAUAAAUAUAUUGGGAGCAUUUUGCAUGCAU	18179127	18179146	- [Negative strand]	295	20	69	18179089	18179157	((((........---<<<<<-<<<<<<<<<<<(((.........)))))))))))))).))))).))))	2	-22.1	-32.029	31.8841	-1	-1	0.009901
676RB	19 dna:chromosome chromosome:UMD3.1:19:1:64057457:1 REF	AAACCGUUACCAUUACUGAGU	bta-miR-451	NO		UUGGGGUGGCGAGGAAACCGUUACCAUUACUGAGUUUAGUAAUGGUAACGGUUCUCUUGCUGCACCCAG	20796895	20796915	- [Negative strand]	155	21	69	20796860	20796928	((((((..(((((.-<<<<<<<<<<<<<<<<<---.)))))))))))))))))..)))))..).)))))	1	-46.5	-67.3913	49.2754	-1	-1	0.009901
676RB	8 dna:chromosome chromosome:UMD3.1:8:1:113384836:1 REF	UAUGUGCCUUUGGACUACAUCGU	bta-miR-455-5p	NO		GUAUGUGCCUUUGGACUACAUCGUGGAAGCCAGCACCAUGCAGUCCAUGGGCAUAUAC	105147062	105147084	+ [Positive strand]	863	23	58	105147061	105147118	(<<<<<<<<<-<<<<<<-<<<-<<(........))).))).)))))).))))))))))	1	-29.4	-50.6897	51.7241	-1	-1	0.009901
676RB	29 dna:chromosome chromosome:UMD3.1:29:1:51505224:1 REF	UCACUCCUCUCCUCCCGUCUUCU	bta-miR-483	NO		GGGGGAGGGGAGGGCGGGAAGAAAGGAGGGCGUGGUCUGUGCAGCUCCUCACUCCUCUCCUCCCGUCUUCUCCUUCUUC	50061149	50061171	+ [Positive strand]	8	23	79	50061101	50061179	(((((((((((((((((((.((.(((((.(.(..(.((....)))..)->->>>>>->>->>>>>>>>>>>))))))))	1	-44.4	-56.2025	64.557	-1	-1	0.019802
676RB	27 dna:chromosome chromosome:UMD3.1:27:1:45407902:1 REF	UCCUGUACUGAGCUGCCCCGA	bta-miR-486	NO		CUGACGGGUCCUGUACUGAGCUGCCCCGAGGCCCUUCGCUGUGCCCAGCUCGGGUCAGCUCAGUACCGGGCGCGUCGG	36261890	36261910	- [Negative strand]	55	21	78	36261840	36261917	((((((.(<<<-<<<<<<<<<<<-<<<<<(((.(......).)))....))))).))))))))))).)))).))))))	1	-50.8	-65.1282	70.5128	-1	-1	0.009901
676RB	8 dna:chromosome chromosome:UMD3.1:8:1:113384836:1 REF	AGUGGGGAACCCUUCCAUGAGGA	bta-miR-491	NO		GGGUAGUGGGGAACCCUUCCAUGAGGAGUAGAACACUCCUUAUGCAAGAUUCCCUUCUACCU	23661732	23661754	- [Negative strand]	10	23	62	23661696	23661757	((((<<-<<<<<<--<<<-<<<<<<<<((.....)))))))))).))).)))))).))))))	1	-33.1	-53.3871	50	-1	-1	0.009901
676RB	21 dna:chromosome chromosome:UMD3.1:21:1:71599096:1 REF	UUGUACAUGGUAGGCUUUCAUU	bta-miR-493-5p*(NA)	UGAAGGUCUACUGUGUGCCAG(20) UGAAGGUCUACUGUGUGCCAGG(196) UGAAGGUCUACUGUGUGCCAGGC(13)	bta-miR-493	CAGGGCCUUGUACAUGGUAGGCUUUCAUUCAUUCGUUUGCACAUUCGGUGAAGGUCUACUGUGUGCCAGGCCCUG	67416620	67416641	+ [Positive strand]	859	22	75	67416613	67416687	(((((((<-<<<<<<<<<<<<<<<<<<<<.....((....))....))}}}}}}}}}}}}}}}}}}=}}})))))	1	-42.2	-56.2667	52	67416661	67416683	0.009901
676RB	21 dna:chromosome chromosome:UMD3.1:21:1:71599096:1 REF	AAACAAACAUGGUGCACUUCUU	bta-miR-495	NO		UGCCUGGAAAGAAGUUGCCCAUGUUCUUUUCGCUGAUAUGUGACGAAACAAACAUGGUGCACUUCUUUUCCGGCA	67573283	67573304	+ [Positive strand]	113	22	75	67573238	67573312	((((.((((((((((.(((((((((..((((((........).))>>>-->>>>>>>->>>>>>>>>))).))))	1	-35.8	-47.7333	45.3333	-1	-1	0.009901
676RB	19 dna:chromosome chromosome:UMD3.1:19:1:64057457:1 REF	CAGCAGCACACUGUGGUUUGUA	bta-miR-497	NO		CCCGCCCCAGCAGCACACUGUGGUUUGUACGGCACUGUGGCCACGUCCAAACCACACUGUGGUGUUAGAGCGAGGGUGGG	27441719	27441740	- [Negative strand]	161	22	80	27441667	27441746	(((((((<<<<<-<<<<-<<<<<<<<<-<((((......)))..)).))))))))).)))).)))).....).)))))))	1	-39.8	-49.75	62.5	-1	-1	0.009901
676RB	13 dna:chromosome chromosome:UMD3.1:13:1:84240350:1 REF	UUAAGACUUGCAGUGAUGUUU	bta-miR-499	NO		GGCGGCCGUUAAGACUUGCAGUGAUGUUUAACUCCUCUCCACGUGAACAUCACAGCAAGUCUGUGCUGCU	64900493	64900513	+ [Positive strand]	38	21	70	64900485	64900554	((((((..---<<<<<<<<-<<<<<<<<<(.............)))))))))).))))))))..))))))	1	-31.52	-45.0286	51.4286	-1	-1	0.009901
676RB	X dna:chromosome chromosome:UMD3.1:X:1:148823899:1 REF	AUGCACCUGGGCAAGGAUUCUGA	bta-miR-500-3p*(NA)	UAAUCCUUGCUACCUGGGUGAGA(15) UAAUCCUUGCUACCUGGGUGAG(5)	bta-miR-500/502a-5p*(NA)	CCCUCUCUAAUCCUUGCUACCUGGGUGAGAGUGCUUUCUGAAUGCAAUGCACCUGGGCAAGGAUUCUGAGAGAGGG	92899749	92899771	+ [Positive strand]	95	23	76	92899703	92899778	((((((({{{{{{{{{{==={=={{{{===.(((.........)))--->>>>-->>>>>>>>>>--->)))))))	1	-38.2	-50.2632	52.6316	92899710	92899733	0.009901
676RB	X dna:chromosome chromosome:UMD3.1:X:1:148823899:1 REF	UAGCAGCGGGAACAGUACUGCAG	bta-miR-503-5p	NO		UGCCCUAGCAGCGGGAACAGUACUGCAGUGGGCAAUUGGUGAUCUGGAGUAUUGUUUCUGCUGCCCGGGCA	18185145	18185167	- [Negative strand]	8	23	71	18185101	18185171	(((((--<<<<<<<<<<<<<<<<<-<<<...((.....))...))).)))))))))))))))))..)))))	1	-42.1	-59.2958	56.338	-1	-1	0.009901
676RB	X dna:chromosome chromosome:UMD3.1:X:1:148823899:1 REF	AGACCCUGGUCUGCACUCUGUC	bta-miR-504	NO		UGGGAGACCCUGGUCUGCACUCUGUCUGUAUGCUUACUGAAGGGAGCGCAGGGCAGGGUUUCCCA	22083738	22083759	- [Negative strand]	228	22	65	22083698	22083762	((((<<<<<<<<-<<<<<-<<<<-<<.(((....))).))..)))).))))).))))))))))))	1	-41.4	-63.6923	58.4615	-1	-1	0.009901
676RB	X dna:chromosome chromosome:UMD3.1:X:1:148823899:1 REF	GUCAACACUUGCUGGUUUCCUCU	bta-miR-505	NO		GGGGGAGCCAGGAAGUAUUGAUGUUUCUACCAGUUUAGCGUCAACACUUGCUGGUUUCCUC	23387302	23387324	- [Negative strand]	78	23	61	23387302	23387362	(((((((((((.((((.((((((((...........)))>>>>>->>>>->>>>>>>>>>>	1	-30.3	-49.6721	49.1803	-1	-1	0.009901
676RB	X dna:chromosome chromosome:UMD3.1:X:1:148823899:1 REF	CAUGCCUUGAGUGUAGGACCGU	bta-miR-532	CCUCCCACACCCAAGGCUUGC(7) CCUCCCACACCCAAGGCUUGCA(14)	bta-miR-532-3p*(NA)	CUCUCUUACAUGCCUUGAGUGUAGGACCGUUGGCAUCUUAAUUACCCUCCCACACCCAAGGCUUGCAGGAGAG	92886519	92886540	+ [Positive strand]	2443	22	73	92886511	92886583	(((((((.<<-<<<<<<-<<<<-<<<--<<.............))==}}}=}}}}=}}}}}}=}}=}))))))	1	-28.52	-39.0685	52.0548	92886556	92886578	0.009901
676RB	X dna:chromosome chromosome:UMD3.1:X:1:148823899:1 REF	UGUGACAGAUUGAUAACUGAAA	bta-miR-542-3p*(NA)	UCGGGGAUCAUCAUGUCACGAGA(2)		CUCAGACAUCUCGGGGAUCAUCAUGUCACGAGAUACCACUGUGCACUUGUGACAGAUUGAUAACUGAAAGGUCUGGG	18180151	18180172	- [Negative strand]	98	22	77	18180142	18180218	(((((((...{{{{=={{{{==={{{{{{{{{=(((....)))..))>>>>>>>--->>>>-->>>>--.)))))))	1	-32.9	-42.7273	48.0519	18180185	18180207	0.009901
676RB	4 dna:chromosome chromosome:UMD3.1:4:1:120829699:1 REF	UUGUGUCAAUAUGCGAUGAUGU	bta-miR-592	NO		UUGUGUCAAUAUGCGAUGAUGUGUGUGAUGGCACAGCGUCAUCACGUGGUGACGCAA	92126863	92126884	- [Negative strand]	11	22	57	92126827	92126883	<<<<<<<<-<<<<-<<<<<<<<((((....))))).))))))).)))).))))))))	1	-28.5	-50	49.1228	-1	-1	0.009901
676RB	7 dna:chromosome chromosome:UMD3.1:7:1:112638659:1 REF	UAUGUUGGACAACGUGGAUAGC	bta-miR-6120-3p	NO		UUACGGUCCUGUUCCCGUUUUUCACAUGUGUACUGAUGUUUGAUCAUAUGUUGGACAACGUGGAUAGCACCCGUGA	45882345	45882366	+ [Positive strand]	25	22	76	45882299	45882374	((((((..((((((.((((.((((((((((.((....)).....))>>>>->>>>->>>>->>>>>>-..))))))	1	-24.3	-31.9737	44.7368	-1	-1	0.019802
676RB	5 dna:chromosome chromosome:UMD3.1:5:1:121191424:1 REF	UCCGAGCCUGGGUCUCCCUCU	bta-miR-615-3p*(NA)	NO		GGGCGGGAGGGGGGUCCCCGGUGCUCGGAUCUCGAGGGUGCUUAUUGUUCGGUCCGAGCCUGGGUCUCCCUCUCCCCCC	26157891	26157911	- [Negative strand]	18	21	79	26157884	26157962	(((.((((((((((..(((((.((((((((..((((.(.......).)))))>>>>>>>>>>>>-->>>>>>>))))))	1	-53	-67.0886	70.8861	-1	-1	0.009901
676RB	21 dna:chromosome chromosome:UMD3.1:21:1:71599096:1 REF	UCGGAAUUGUUUGUGUACCUGU	bta-miR-6522	AAGUACACAAACAAUUCCAAGU(7) AGUACACAAACAAUUCCAAGU(3)	bta-miR-6522-3p*(NA)	AUGUGUGUACUCGGAAUUGUUUGUGUACCUGUUUUCAAAUUCCAAGUACACAAACAAUUCCAAGUACACACAU	43809630	43809651	+ [Positive strand]	28	22	73	43809620	43809692	((((((((((<-<<<<<<<<<<<<<<<<-<<-..........)}=}}}}}}}}}}}}}}}}=}}}))))))))	1	-40.2	-55.0685	35.6164	43809663	43809685	0.009901
676RB	21 dna:chromosome chromosome:UMD3.1:21:1:71599096:1 REF	AUAAUACAUGGUUAACCUCUCU	bta-miR-655	NO		AUAUUUGAGGAGAGGUUAUCCGUGUUAUGUUCGCUUGGCUCAUCAUGAAUAAUACAUGGUUAACCUCUCUUUGAAUAU	67587375	67587396	+ [Positive strand]	40	22	78	67587327	67587404	(((((..(((((((((((.((((((..((((((..(((....))))))>>>-->>>>>>->>>>>>>>>>)..)))))	1	-34.1	-43.718	35.8974	-1	-1	0.009901
676RB	X dna:chromosome chromosome:UMD3.1:X:1:148823899:1 REF	UACCCAUUGCAUAUCGGAGCUGU	bta-miR-660	NO		CUCCCGUACCCAUUGCAUAUCGGAGCUGUGAAUUCUCAAAGCACCUCCUAUGUGCAUGGAUUACAGGAG	92901865	92901887	+ [Positive strand]	1079	23	69	92901859	92901927	((((.(<<-<<<<-<<<<<<-<<<<-<<<...........))).)))).))))))))))..))).))))	1	-26.1	-37.8261	49.2754	-1	-1	0.009901
676RB	7 dna:chromosome chromosome:UMD3.1:7:1:112638659:1 REF	UGGAAGACUAGUGAUUUUGUUGUU	bta-miR-7	NO		GCUGUGUGGAAGACUAGUGAUUUUGUUGUUCUGAUGUACUAUGACAACAAGUCACAGCUUCCUCAUAGC	20584185	20584208	- [Negative strand]	2402	24	69	20584145	20584213	((((((-<<<<<-<<-<<<<<<<-<<<<<<.((......)).)))))))))))))))))))).))))))	3	-30	-43.4783	42.029	-1	-1	0.009901
676RB	21 dna:chromosome chromosome:UMD3.1:21:1:71599096:1 REF	UGGAAGACUAGUGAUUUUGUUGUU	bta-miR-7	NO		GGAAGACUAGUGAUUUUGUUGUUGUCUCCUGCGCUCAACAACAAGUCCCAGUCUGCC	19989084	19989107	+ [Positive strand]	2402	24	57	19989085	19989141	<<-<<<<<-<-<<<<<-<<<<<<(...........))))))))))))).))))).))	3	-18.3	-32.1053	49.1228	-1	-1	0.009901
676RB	8 dna:chromosome chromosome:UMD3.1:8:1:113384836:1 REF	UGGAAGACUAGUGAUUUUGUUGUU	bta-miR-7	NO		GUGUGGAAGACUAGUGAUUUUGUUGUUUUUAGAUAACUGAAUCGACAACAAAUCACAGUCUGCCAUAU	78575594	78575617	- [Negative strand]	2402	24	68	78575552	78575619	(((<<<-<<<<<-<<<<<<<-<<<<<<(((((....)))))..)))))))))))))))))).))))))	3	-28.3	-41.6176	35.2941	-1	-1	0.009901
676RB	19 dna:chromosome chromosome:UMD3.1:19:1:64057457:1 REF	UGCGGGGCUAGGGCUAACAGC	bta-miR-744	CUGUUGCCACUAACCUCAAC(2)		GGGCGGGGUGCGGGGCUAGGGCUAACAGCAGGCUCACUGACGGUUUCCCGGAAACCACGCACAUGCUGUUGCCACUAACCUCAACCUUACUC	31333524	31333544	+ [Positive strand]	100	21	92	31333516	31333607	(((..(((<--<<<<-<<<<<<-<<<<<<(.((.......(((....)))........))...))}}}}}}}}=}}}=}}}}=}}))..)))	1	-38.16	-41.4783	60.8696	31333581	31333601	0.009901
676RB	18 dna:chromosome chromosome:UMD3.1:18:1:66004023:1 REF	UGAGACCUCCGGGUUCUGAGCU	bta-miR-769	NO		CUCUGACCUGAGACCUCCGGGUUCUGAGCUGUGAUGUUGCUUCCCAGCUGGGAUCUCUGGGGUCUCGGUUCAGGG	53945906	53945927	+ [Positive strand]	84	22	75	53945898	53945972	((((((.(<<<<<<<<<-<<<-<<<-<<<<(.((.......)).))))).))).))).)))))))))).))))))	1	-42.5	-56.6667	60	-1	-1	0.019802
676RB	20 dna:chromosome chromosome:UMD3.1:20:1:72042655:1 REF	UAGGAUUUGGAAAGAUUGCUUU	bta-miR-7858-5p*(NA)	NO		CCAGCUAGGAUUUGGAAAGAUUGCUUUGAAUUUGUAGAUCAACGCAAUUCUUCAAAAUCUUAGCUGG	10187827	10187848	- [Negative strand]	12	22	67	10187786	10187852	(((((<<<<<<<<-<<<--<<<<<-<<((.........)))).)))))..))).)))))))))))))	1	-30.4	-45.3731	37.3134	-1	-1	0.009901
676RB	13 dna:chromosome chromosome:UMD3.1:13:1:84240350:1 REF	CACACUCAGAUAAAGUAGGCACU	bta-miR-7861-5p*(NA)	NO		UGCACACACACACUCAGAUAAAGUAGGCACUUUUUGGUUCUUGAAAUGCUACCUAGUCUGAGUGAGUGAGUGUGUGUA	13129071	13129093	- [Negative strand]	8	23	78	13129023	13129100	((((((((<-<<<<<<<<<---<<<<-<<-<(((........))))))))))...))))))))).....)))))))))	1	-28.9	-37.0513	42.3077	-1	-1	0.009901
676RB	9 dna:chromosome chromosome:UMD3.1:9:1:105708250:1 REF	UGGUGCUCCCUGGAGCUGAGC	bta-miR-7862	CACAGCUCCAGGGGACGCCGU(2) CACAGCUCCAGGGGACGCCGUU(4)		GCGUCGCACAGCUCCAGGGGACGCCGUUCCUGUCCUGGACUAUGUGAGUGGUGCUCCCUGGAGCUGAGCAGCGC	61455917	61455937	- [Negative strand]	19	21	74	61455911	61455984	((((.({={{{{{{{{{{{=={{{{{{{((.(((...)))...).)))>>>>>-->>>>>>>>>>>->>.))))	1	-45.3	-61.2162	66.2162	61455956	61455977	0.009901
676RB	22 dna:chromosome chromosome:UMD3.1:22:1:61435874:1 REF	UCCAUUACACUACCCUGCCUCU	bta-miR-885	AGGCAGCGGGGUGUAGUGGAU(2)	bta-miR-885-3p*(NA)	CCCGCGCUCUCUCCAUUACACUACCCUGCCUCUUCUCCACGAGAGGCAGCGGGGUGUAGUGGAUAGAGCACGGG	55072981	55073002	- [Negative strand]	34	22	74	55072939	55073012	((((.(((((.<<<<<<<<<<<-<<<<<<<<<<(......)))}}}}}}=}}}}}}}}}}}}}=))))).))))	1	-51.4	-69.4595	62.1622	55072948	55072968	0.009901
676RB	X dna:chromosome chromosome:UMD3.1:X:1:148823899:1 REF	UAUUGCACUUGUCCCGGCCUGU	bta-miR-92a	NO		UUCAUUCAUGGGUGGGGAUUUGUUGCACUGCUUGUGUUAUAUAUAAAGUAUUGCACUUGUCCCGGCCUGUGGAAGAA	17917863	17917884	- [Negative strand]	9639	22	77	17917855	17917931	(((.(((((((((.(((((..((.(((.(((((((((...)))).)))>>->>>>>-->>>>>->>>>>>))).)))	2	-32.4	-42.0779	42.8571	-1	-1	0.009901
676RB	3 dna:chromosome chromosome:UMD3.1:3:1:121430405:1 REF	UAUUGCACUCGUCCCGGCCUCC	bta-miR-92b	NO		GGCGGGCGGGAGGGACGGGACGCGGUGCAGUGUUGUUCUUUCCCCUGCCAAUAUUGCACUCGUCCCGGCCUCCGGCCCCC	15480739	15480760	- [Negative strand]	38	22	80	15480731	15480810	((.((((.(((((..(((((((.((((((((((((.............)))>>>>>>>>>>>>>>>>->>>>>.))))))	1	-51.72	-64.65	70	-1	-1	0.009901
676RB	25 dna:chromosome chromosome:UMD3.1:25:1:42904170:1 REF	CAAAGUGCUGUUCGUGCAGGUAG	bta-miR-93	NO		GGGGCUCCAAAGUGCUGUUCGUGCAGGUAGUGUGAUCACCUGACCUACUGCUGAGCCAGCACUUCCCGAGCCCC	36892259	36892281	+ [Positive strand]	820	23	74	36892252	36892325	(((((((--<<<<<<<<<<<<-<<<<-<<<.((.(.....).))))))))))))).))))))))...)))))))	1	-37.3	-50.4054	60.8108	-1	-1	0.009901
676RB	6 dna:chromosome chromosome:UMD3.1:6:1:119458736:1 REF	UUCAACGGGUAUUUAUUGAGC	bta-miR-95	NO		GGGCGCUCAAUAAAUGUUUGUUGAAUUGAGAUGCGCUAAAUUCAACGGGUAUUUAUUGAGCACCC	119145916	119145936	- [Negative strand]	143	21	65	119145911	119145975	(((.((((((((((((..(((((((((.((.....)).))>>>>>>>-->>>>>>>>>>>>.)))	1	-33.3	-51.2308	41.5385	-1	-1	0.009901
676RB	7 dna:chromosome chromosome:UMD3.1:7:1:112638659:1 REF	UCUUUGGUUAUCUAGCUGUAUG	bta-miR-9-5p	NO		AGUUGUUAUCUUUGGUUAUCUAGCUGUAUGAGUGUAUUGGUCUUCAUAAAGCUAGAUAACCGAAAGUAAAAACU	90554727	90554748	- [Negative strand]	116	22	74	90554682	90554755	((((.(((--<<<<<<<<<<<<<<<-<<<<((..(....)..)))))).)))))))))))))))..))).))))	3	-30.6	-41.3514	32.4324	-1	-1	0.009901
676RB	21 dna:chromosome chromosome:UMD3.1:21:1:71599096:1 REF	UCUUUGGUUAUCUAGCUGUAUG	bta-miR-9-5p	NO		GGCGCGGCAGCGGCGGUGGCGAAGGGAGGCCCGUUUCUCUCUUUGGUUAUCUAGCUGUAUGAGUGCC	21250116	21250137	+ [Positive strand]	116	22	67	21250077	21250143	(((((.(((((...(((((((((((((((......))))>>>>>->>>>>>-->>>>>---.)))))	3	-30.9	-46.1194	62.6866	-1	-1	0.009901
676RB	3 dna:chromosome chromosome:UMD3.1:3:1:121430405:1 REF	UCUUUGGUUAUCUAGCUGUAUG	bta-miR-9-5p	NO		UUUGGUUAUCUAGCUGUAUGAGUGGUGUGGAGUCUUCAUAAAGCUAGAUAACCGAA	14462440	14462461	+ [Positive strand]	116	22	56	14462442	14462497	<<<<<<<<<<<<<<<-<<<<((.((.......)))))))).)))))))))))))))	3	-25.5	-45.5357	39.2857	-1	-1	0.009901
676RB	4 dna:chromosome chromosome:UMD3.1:4:1:120829699:1 REF	UUUGGCACUAGCACAUUUUUGCU	bta-miR-96	NO		UUGGCACUAGCACAUUUUUGCUUGUGUCUCUCCGCUCUGAGCAAUCAUGUGCAGUGCCAA	94411250	94411272	- [Negative strand]	279	23	60	94411211	94411270	<<<<<<<<-<<<<<<--<<<<<((((......)))...))))))..))))))))))))))	1	-28.8	-48	48.3333	-1	-1	0.009901
676RB	X dna:chromosome chromosome:UMD3.1:X:1:148823899:1 REF	UGAGGUAGUAAGUUGUAUUGUU	bta-miR-98	CUAUACAACUUACUACUUUCC(2)		GCUGGGGUGAGGUAGUAAGUUGUAUUGUUGUGGGGUAGGGAUUUUAGGCCCCAAUUUGAAGAUAACUAUACAACUUACUACUUUCCCUGGU	96382704	96382725	- [Negative strand]	1263	22	91	96382641	96382731	((..(((-<<<<<<<<<<<<<<<<<-<<<(((((((...........)))))).........)))}=}}}}}}}}}}}}}}}}}}})..))	1	-42.1	-46.2637	42.8571	96382645	96382665	0.009901
676RB	1 dna:chromosome chromosome:UMD3.1:1:1:158337067:1 REF	AACCCGUAGAUCCGAUCUUGU	bta-miR-99a-5p	NO		ACCCGUAGAUCCGAUCUUGUGGUGAAGUGGACCGCACAAGCUCGCUUCUAUGGGU	19931233	19931253	- [Negative strand]	215485	21	55	19931197	19931251	<<<<<<<<<--<<<-<<<<<(.((........)))))))).)))..)))))))))	1	-25.2	-45.8182	54.5455	-1	-1	0.009901
676RB	18 dna:chromosome chromosome:UMD3.1:18:1:66004023:1 REF	CACCCGUAGAACCGACCUUGCG	bta-miR-99b	CAAGCUCGUGUCUGUGGGUCC(7)	bta-miR-99b-3p*(NA)	GGCACCCACCCGUAGAACCGACCUUGCGGGGCCUUCGCCGCACACAAGCUCGUGUCUGUGGGUCCGUGUC	58014874	58014895	+ [Positive strand]	3090	22	70	58014868	58014937	(((((.-<<<<<<<<<--<<<-<<<<-<((((....))).).).}}}}=}}}==}}}}}}}}}==)))))	1	-30	-42.8571	67.1428	58014912	58014933	0.029703
676RB	16 dna:chromosome chromosome:UMD3.1:16:1:81724687:1 REF	AAAAAACCGAGUGGACUUUUUG	NA	AAAAGUUCAUUAGGGUUUUUCU(2)		GGGUUGGCCAAAAAGUUCAUUAGGGUUUUUCUGUGAGAUGGGAUGGAAAAAACCGAGUGGACUUUUUGGCCAGCCC	20617287	20617308	- [Negative strand]	8	22	76	20617278	20617353	(((((((((({{{{{{{{{{{={{={{{{{{{((........))))>>>>>->>->>>>>>>>>>>>>))))))))	1	-44.1	-58.0263	47.3684	20617321	20617342	0.009901
676RB	16 dna:chromosome chromosome:UMD3.1:16:1:81724687:1 REF	AAAACUCGAACGAACUUUUUAG	NA	NO		UGGGUUGGCCAAAAAGUUCAUUUGGGUUUUUCCAUGUGAUCUUACAGAAAAACUCGAACGAACUUUUUAGCUAACCCA	20712321	20712342	- [Negative strand]	31	22	78	20712312	20712389	(((((((((.(((((((((.((((((((((((..((((....))))))>>>>>>>>>>->>>>>>>>>->))))))))	1	-39	-50	38.4615	-1	-1	0.009901
676RB	21 dna:chromosome chromosome:UMD3.1:21:1:71599096:1 REF	AAAAUCCGAACGAACUUUUU	NA	NO		UGGCCAAAAAGUUUGUUCGGGUUUUCCACACAGCUUCCGGAAAAAUCCGAACGAACUUUUUGGCUA	57742116	57742135	- [Negative strand]	8	20	66	57742110	57742175	(((((((((((((((((((((((((((...........)).>>>>>>>>>>>>>>>>>>>>)))))	5	-36.5	-55.303	43.9394	-1	-1	0.009901
676RB	5 dna:chromosome chromosome:UMD3.1:5:1:121191424:1 REF	AAAAUCCGAACGAACUUUUU	NA	NO		UUAGAGAGUUCAUUUGGGUUUUCCCAUCACAUGUUAAGGAAAAAUCCGAACGAACUUUUUGA	111527929	111527948	+ [Positive strand]	8	20	62	111527889	111527950	(((((((((((.((((((((((.((............)).>>>>>>>>>>->>>>>>>>>))	5	-21.6	-34.8387	35.4839	-1	-1	0.009901
676RB	4 dna:chromosome chromosome:UMD3.1:4:1:120829699:1 REF	AAACUCGAACGAACUUUUU	NA	NO		AGUUGGCCAAAAAGUGCUUUUGGUUUUGUCCCUAAGAGCUGGCAAACUCGAACGAACUUUUUGGCCAACU	49012786	49012804	- [Negative strand]	9	19	70	49012777	49012846	(((((((((((((((.(.((((..((((((..........)))>>>-->>>>->->>>>>>>))))))))	8	-30.3	-43.2857	44.2857	-1	-1	0.009901
676RB	28 dna:chromosome chromosome:UMD3.1:28:1:46312546:1 REF	AAACUCGAACGAACUUUUU	NA	NO		GGCUUGCCAAACUGUUCGUUUGGGUUUUUCUGUAAUAUGGUGUAUAAAAACUCGAACGAACUUUUUGGCCAGCC	13574779	13574797	+ [Positive strand]	9	19	74	13574732	13574805	((((.((((((..((((((((((((((((.((((......)))).))>>>>>>>>>>>>>>-->>>))).))))	8	-34.4	-46.4865	41.8919	-1	-1	0.009901
676RB	19 dna:chromosome chromosome:UMD3.1:19:1:64057457:1 REF	AAACUCGAACGAACUUUUU	NA	NO		GGUUGGCCAAAAAGUUUGUUCAAGUUUUUCCGUACCAUGGUCCAAAAAACUCGAACGAACUUUUUGGCAAACC	58054222	58054240	- [Negative strand]	9	19	73	58054213	58054285	((((.((((((((((((((((.(((((((..(.((....)))..))>>>>>->>>>>>>>>>>>>))).))))	8	-34.2	-46.8493	41.0959	-1	-1	0.009901
676RB	10 dna:chromosome chromosome:UMD3.1:10:1:104305016:1 REF	AAACUCGAACGAACUUUUU	NA	NO		GGUUGGCCAAAAAGUUUGUUUGGGUUUUUCUGUACCCUCUUAUGGACAAACUCGAACGAACUUUUUGGCCAGCC	67407121	67407139	- [Negative strand]	9	19	74	67407112	67407185	(((((((((((((((((((((((((((.((((((......)))))).>>>>>>>>>>>>>>>>>>>))))))))	8	-45.5	-61.4865	44.5946	-1	-1	0.009901
676RB	13 dna:chromosome chromosome:UMD3.1:13:1:84240350:1 REF	AAACUCGAACGAACUUUUU	NA	NO		UGGCCAAAAAGUUUGUGCAAGUUUUCCAUAACAUUUUAUGGAAAACUCGAACGAACUUUUUGACCA	79101443	79101461	+ [Positive strand]	9	19	66	79101401	79101466	(((.((((((((((((.(.((((((((((((....)))))))>>>>>->->>>>>>>>>>>).)))	8	-30.9	-46.8182	34.8485	-1	-1	0.009901
676RB	11 dna:chromosome chromosome:UMD3.1:11:1:107310763:1 REF	AAUACUGAGUUGGCUAGAAAGU	NA	NO		UACUGAGUUGGCUAGAAAGUUCAUUUGUUCCGUGAGAGGUUACAGGAAAACCUGAACGAACUUUUUGGCCAACCCAGUA	266540	266561	- [Negative strand]	36	22	79	266480	266558	<<<<<-<<<<<<<<<<<<<<((........(....)......((((....))))...)))))))))))))))).)))))	1	-36	-45.5696	43.038	-1	-1	0.009901
676RB	21 dna:chromosome chromosome:UMD3.1:21:1:71599096:1 REF	AGCAUGGCUGCAUAUUAGUGA	NA	NO		GUCUUGUCAGCAUGGCUGCAUAUUAGUGAAUACUCUAAUAAUAUGAGCACUAAGAUGCAGCCAUGCCGACAAGAC	48583520	48583540	+ [Positive strand]	6	21	75	48583512	48583586	((((((((-<<<<<<<<<<<<-<<<<<<-...(((.........))))))))).)))))))))))).))))))))	1	-43.5	-58	42.6667	-1	-1	0.009901
676RB	15 dna:chromosome chromosome:UMD3.1:15:1:85296676:1 REF	AGGCGGCUGCUGACCCU	NA	NO		GGGAUCAGGCGGCUGCUGACCCUUCUCCCCACCCAUAACAGGCCUCAGAGCCUCUGGUCCC	77180371	77180387	+ [Positive strand]	10	17	61	77180365	77180425	((((((<<<-<<<<-<<<<-<<<................)))..)))))))))))))))))	2	-25.09	-41.1311	65.5738	-1	-1	0.019802
676RB	18 dna:chromosome chromosome:UMD3.1:18:1:66004023:1 REF	AUCCCACUUCUGACACCAU	NA	NO		CUGAAGCUCAGUGAGUUAGAGGUGGGGCUAGUGAAUCCCACUUCUGACACCAUUUGUAUCAG	49819589	49819607	+ [Positive strand]	8	19	62	49819555	49819616	((((.((..((((.(((((((((((((.......->>>>>>>>>>>>>-->>>).)).))))	7	-25.4	-40.9677	48.3871	-1	-1	0.009901
676RB	18 dna:chromosome chromosome:UMD3.1:18:1:66004023:1 REF	CACAGGACCGUCGUAGAAACUGCC	NA	NO		CCUCCUGGUUCUGGUCGCUUACGUCUCCUGGGGAACCACGUGCAUGAGCUUCUGGCACAGGACCGUCGUAGAAACUGCCAGGAGG	13343822	13343845	+ [Positive strand]	6	24	85	13343767	13343851	(((((((((...(((..((.(((.((((.((....))..((((..(.....)..)>>>->>>-->->>>>>-->>>>>>))))))	1	-33	-38.8235	60	-1	-1	0.039604
676RB	7 dna:chromosome chromosome:UMD3.1:7:1:112638659:1 REF	CACUGAGACUCGCAGAAGCG	NA	NO		AGACCACUGAGACUCGCAGAAGCGCGGAGCAGCCAGCAGCCUCUGUGCUGCCCCGACUUUUUAAGAAAUCUCAAUGAACU	93253059	93253078	- [Negative strand]	7	20	80	93253002	93253081	((..<<-<<<<<-<<--<<<<<<<.((.((((((((......))).))))))))).)))))...))..))))).))..))	2	-26.5	-33.125	53.75	-1	-1	0.019802
676RB	5 dna:chromosome chromosome:UMD3.1:5:1:121191424:1 REF	CACUGAGAGGGUGCUGUGUCUCUGC	NA	NO		GGCCUGCAGAAUCAUCACCCCAAGUGCCGGGCAGGUGGGCAGAGGUGAGGGCUGGGGUCCCUCGGGCUCUCCCACUGAGAGGGUGCUGUGUCUCUGCAGGUC	107280612	107280636	- [Negative strand]	7	25	102	107280606	107280707	((((((((((..(((((((((...(((...)))((((((.((((.(((((((....).))))).).))))))>>>>-->->>>>>-->>>-->>>>>)))))	1	-51.8	-50.7843	66.6667	-1	-1	0.079208
676RB	27 dna:chromosome chromosome:UMD3.1:27:1:45407902:1 REF	CAGGGACGGUCCGGGAGCCUGCA	NA	AGGCUCCCGGGCGGCCGCUGAG(3)		CCUCGGGCUGCAGGCUCCCGGGCGGCCGCUGAGGAGAGCAGUCCCCAGGGGGUCUGUCCAUGUUGGGUGCUCAGGGACGGUCCGGGAGCCUGCAGUCCAGG	38073493	38073515	- [Negative strand]	36	23	101	38073485	38073585	(((.((((((({{{{{{{{{{{{={{{={{{{{....((((.(((....))).))))((.....))...))>>>>>->->>>>>>>>>>>>>>>)))))))	1	-71.6	-70.8911	72.2772	38073552	38073573	0.009901
676RB	14 dna:chromosome chromosome:UMD3.1:14:1:84648390:1 REF	CAUGUGGGCUAGUUUCGGACAAGG	NA	NO		AUGUGGGCUAGUUUCGGACAAGGUUGAAAGAAAAAAAAAAAAAAAAAUCUUUCUGCCUCUUCUCAUUGGGAAGGUGGGCCAUGAUGAGCUUACGU	63439286	63439309	- [Negative strand]	11	24	95	63439213	63439307	<<<<<<<<<-<<<--<<-<<-<<(.((((((................)))))).))).(((((.....))))).))..))..))).)))))))))	2	-26.59	-27.9895	40	-1	-1	0.009901
676RB	22 dna:chromosome chromosome:UMD3.1:22:1:61435874:1 REF	CCCUGUGGUGAAUUUAC	NA	NO		GGCCAAAGGGCCCCUGUGGUGAAUUUACACGCUGAAUUGUCAUCAUGGAGCUCUGGCU	59473920	59473936	+ [Positive strand]	6	17	58	59473909	59473966	(((((..((((-<<-<<<<<<<<<<<<-....)))))..))))))))).)))))))))	4	-20.7	-35.6897	53.4483	-1	-1	0.059406
676RB	2 dna:chromosome chromosome:UMD3.1:2:1:137060424:1 REF	CGGUGCAAUUUUUGGAAAAAA	NA	NO		CUUUAUCACGGUGCAAUUUUUGGAAAAAAGAAAAAUCUCUUUUUCCACGAUUUGUUUGUUAUAAAG	73664562	73664582	+ [Positive strand]	30	21	66	73664554	73664619	((((((.(<<<-<<<<-<<-<<<<<<<<<((....))).)))))))).)).)))))))).))))))	1	-17	-25.7576	28.7879	-1	-1	0.009901
676RB	18 dna:chromosome chromosome:UMD3.1:18:1:66004023:1 REF	CUCCCGACCCCUCCACCCGCCCUC	NA	NO		CCCGUUCCUCCCGACCCCUCCACCCGCCCUCCCUCCGCCCCUCGCCGCUCUCCCCUCCGUCUCCGGGCGGAGGCGGGCGGCGGGGGGGUUCGCGGGGGUGGG	58223387	58223410	+ [Positive strand]	9	24	102	58223380	58223481	((((..(<<-<-<<<<<<<<<--<<<<<<--(((((((((...(.((..........)).)...))))))))).)))))).))))))))).).)))..))))	7	-63.9	-62.6471	82.3529	-1	-1	0.069307
676RB	18 dna:chromosome chromosome:UMD3.1:18:1:66004023:1 REF	CUCCCGACCCCUCCACCCGCCCUC	NA	NO		CCCGUUCCUCCCGACCCCUCCACCCGCCCUCCCUCCGCCCCUCGCCGCUCUCCCCUCCGUCUCCGGGCGGAGGCGGGCGGCGGGGGGGUUCGCGGGGGUGGG	58224190	58224213	- [Negative strand]	9	24	102	58224118	58224219	((((..(<<-<-<<<<<<<<<--<<<<<<--(((((((((...(.((..........)).)...))))))))).)))))).))))))))).).)))..))))	7	-63.9	-62.6471	82.3529	-1	-1	0.009901
676RB	18 dna:chromosome chromosome:UMD3.1:18:1:66004023:1 REF	CUCCCGACCCCUCCACCCGCCCUC	NA	NO		CCCGUUCCUCCCGACCCCUCCACCCGCCCUCCCUCCGCCCCUCGCCGCUCUCCCCUCCGUCUCCGGGCGGAGGCGGGCGGCGGGGGGGUUCGCGGGGGUGGG	58225340	58225363	- [Negative strand]	9	24	102	58225268	58225369	((((..(<<-<-<<<<<<<<<--<<<<<<--(((((((((...(.((..........)).)...))))))))).)))))).))))))))).).)))..))))	7	-63.9	-62.6471	82.3529	-1	-1	0.039604
676RB	18 dna:chromosome chromosome:UMD3.1:18:1:66004023:1 REF	CUCCCGACCCCUCCACCCGCCCUC	NA	NO		CCCGUUCCUCCCGACCCCUCCACCCGCCCUCCCUCCGCCCCUCGCCGCUCUCCCCUCCGUCUCCGGGCGGAGGCGGGCGGCGGGGGGGUUCGCGGGGGUGGG	58226226	58226249	+ [Positive strand]	9	24	102	58226219	58226320	((((..(<<-<-<<<<<<<<<--<<<<<<--(((((((((...(.((..........)).)...))))))))).)))))).))))))))).).)))..))))	7	-63.9	-62.6471	82.3529	-1	-1	0.019802
676RB	18 dna:chromosome chromosome:UMD3.1:18:1:66004023:1 REF	CUCCCGACCCCUCCACCCGCCCUC	NA	NO		CCCGUUCCUCCCGACCCCUCCACCCGCCCUCCCUCCGCCCCUCGCCGCUCUCCCCUCCGUCUCCGGGCGGAGGCGGGCGGCGGGGGGGUUCGCGGGGGUGGG	58236786	58236809	- [Negative strand]	9	24	102	58236714	58236815	((((..(<<-<-<<<<<<<<<--<<<<<<--(((((((((...(.((..........)).)...))))))))).)))))).))))))))).).)))..))))	7	-63.9	-62.6471	82.3529	-1	-1	0.039604
676RB	7 dna:chromosome chromosome:UMD3.1:7:1:112638659:1 REF	CUCCCGACCCCUCCACCCGCCCUC	NA	NO		CCCGUUCCUCCCGACCCCUCCACCCGCCCUCCCUCCGCCCCUCGCCGCUCUCCCCUCCGUCUCCGGGCGGAGGCGGGCGGCGGGGGGGUUCGCGGGGGUGGG	31761315	31761338	+ [Positive strand]	9	24	102	31761308	31761409	((((..(<<-<-<<<<<<<<<--<<<<<<--(((((((((...(.((..........)).)...))))))))).)))))).))))))))).).)))..))))	7	-63.9	-62.6471	82.3529	-1	-1	0.039604
676RB	6 dna:chromosome chromosome:UMD3.1:6:1:119458736:1 REF	GACCUGUGCGUGUACACUCAUG	NA	NO		CACGGGGACCUGUGCGUGUACACUCAUGCCCACGUGCAUGAGUGUGCAUCCACGGGGACCUGUG	108859186	108859207	- [Negative strand]	6	22	64	108859149	108859212	((((((--<<<<<<-<<<<<<<<<<<<<(......)))))))))))))).))))))..))))))	1	-26.3	-41.0938	62.5	-1	-1	0.009901
676RB	3 dna:chromosome chromosome:UMD3.1:3:1:121430405:1 REF	GCUCUGUGAUGAACUCU	NA	NO		UCCUGGCUCUGUGAUGAACUCUGAAGCCCUGGGCAACUUAUUUAACCUCUGUAGGACUAUUUCCUUAAUCACAAUGUUUAGCAUAGAGCCGAGA	73993734	73993750	- [Negative strand]	16	17	94	73993661	73993754	((.((<<<<<<<<-<<<<<--<(..(((...)))..................((((.....))))......))..))))).)))))))))).))	1	-27.5	-29.2553	43.617	-1	-1	0.009901
676RB	4 dna:chromosome chromosome:UMD3.1:4:1:120829699:1 REF	GUUGAGCUUGACUCUAGUCU	NA	NO		CGGGCUUGGCGGAAUUAGCGGGGAAAGAAGACCCUGUUGAGCUUGACUCUAGUCUG	54004039	54004058	+ [Positive strand]	7	20	56	54004004	54004059	((((((.(((((..(((((((((........))))>>>>>-->>>->>-->>>>>)	6	-20	-35.7143	55.3571	-1	-1	0.029703
676RB	22 dna:chromosome chromosome:UMD3.1:22:1:61435874:1 REF	UCCAGGUCGGACUUGGAGC	NA	NO		CCCUCUCCAAGUGUGCACCCAUGGGAAAAGCUAUCCGUAAGGCUCUCUUUGGCCUCCCUAGGGCAUUUUUCCAGGUCGGACUUGGAGCAGAUAGG	51133455	51133473	+ [Positive strand]	7	19	95	51133386	51133480	((((((((((((.((.(((..(((((((((((....(..(((((......)))))..)...))).))))>>>>>>>>>->>>>>>>>-))...))	1	-37.3	-39.2632	54.7368	-1	-1	0.009901
676RB	3 dna:chromosome chromosome:UMD3.1:3:1:121430405:1 REF	UGCGGGGCUGGAGAGAAUAC	NA	NO		CCGUCUGUGCGCGUCCAGCUGCGGUUGGCGAACGAGGAGAUCUGGAGGCCGCGGAAGGGGAAAGACAAGUGCGGGGCUGGAGAGAAUACAGAUCGG	12173143	12173162	+ [Positive strand]	14	20	96	12173074	12173169	(((((((((..(.((((((((((.(((.....(.((.....)).)...((.(....).)).....))).>>>-->>>>>>>-->-->>>))).)))	3	-35.5	-36.9792	63.5417	-1	-1	0.09901
676RB	10 dna:chromosome chromosome:UMD3.1:10:1:104305016:1 REF	UGGACAGGCCAAGCCGCUGUGC	NA	NO		CCAUAGAGUGGACAGGCCAAGCCGCUGUGCAGGCAGCUCCAUCCCAGCCGGCUCUUGGGCUGUCCGCCUUGUGG	87021189	87021210	+ [Positive strand]	7	22	74	87021181	87021254	((((((.(<<<<<<<-<<<<<--<<<<-<<.((.(......).)).)))))).))))).)))))))).))))))	1	-38.2	-51.6216	66.2162	-1	-1	0.019802
676RB	19 dna:chromosome chromosome:UMD3.1:19:1:64057457:1 REF	UUCCCGCCGGCGUAUGCUGCUGU	NA	NO		GGCUUGGGUUCCCGCCGGCGUAUGCUGCUGUUAAAGAUAUAUUUUUUUGUCUCAGUGGCACUCGCGGUUGCGGGGGCGUGUGUGCC	43830016	43830038	+ [Positive strand]	6	23	86	43830008	43830093	(((.((.(<<<<<<<<-<<<--<<<--<<<-((((((......))))))...)))..)))..))).)..)))))))).))...)))	1	-38.3	-44.5349	56.9767	-1	-1	0.009901
676RB	17 dna:chromosome chromosome:UMD3.1:17:1:75158596:1 REF	CCACCUCCCCUGCAAACGUCC	bta-miR-1306	UGGACGUUGGCUCUGGUGGU(1) UGGACGUUGGCUCUGGUGGUG(8) UGGACGUUGGCUCUGGUGGUGA(5) GACGUUGGCUCUGGUGGUGA(2) GACGUUGGCUCUGGUGGUGAU(3)	bta-miR-1306-3p*(NA)	UCCACCACCUCCCCUGCAAACGUCCAGUGAUGCAGAGGUAAUGGACGUUGGCUCUGGUGGUGAUGGA	74987969	74987989	+ [Positive strand]	24	21	67	74987965	74988031	((((-<<<<-<<---<<-<<<<<<<(....(((....))).}}}}}}}}=}}===}}=}}}}.))))	1	-29.6	-44.1791	56.7164	74988006	74988027	0.009901
676RB	23 dna:chromosome chromosome:UMD3.1:23:1:52530062:1 REF	UUGCAUGACUCUGAGAGUAAG	NA	NO		AGGAGGCACUUGCUUUCAGGGACCUGCAAGUACUGGUCCAUCAUUUGCAUGACUCUGAGAGUAAGUGCCUCCU	32621795	32621815	+ [Positive strand]	14	21	73	32621751	32621823	(((((((((((((((((((((.(.(((((((..((...))..))>>>>>->->>>>>>>>>>>>>))))))))	1	-43.6	-59.726	50.6849	-1	-1	0.009901
676RB	25 dna:chromosome chromosome:UMD3.1:25:1:42904170:1 REF	UUUCCGGUCUCCAGAAGUGCCU	NA	NO		GGGCUGCAUCCCUUCUGGAGGCCCCAGGAGAGGGUCUGUUUUCUGGCCCUUUCCGGUCUCCAGAAGUGCCUGCAUCCC	41338132	41338153	- [Negative strand]	7	22	78	41338124	41338201	(((.((((..(((((((((((((...((((((((((........)))))>>>>>>>>>>>>>>>>>->-->))).)))	1	-49.2	-63.0769	62.8205	-1	-1	0.009901
676RB	20 dna:chromosome chromosome:UMD3.1:20:1:72042655:1 REF	UUUUCCAAUGAGUUAGUCCUUU	NA	AGAACUAACUCAUUGGAAGAGA(4)		UCAGGGUCUUUUCCAAUGAGUUAGUCCUUUGGGCACUGAUGCGAAGAACUAACUCAUUGGAAGAGACCCUGA	10188804	10188825	- [Negative strand]	84	22	72	10188761	10188832	((((((((<<<<<<<<<<<<<<<<<-<<<<(.(......).)))}}=}}}}}}}}}}}}}}}}}}}))))))	5	-47.6	-66.1111	45.8333	10188766	10188787	0.009901
676RB	23 dna:chromosome chromosome:UMD3.1:23:1:52530062:1 REF	UUUUUUGCUGGAACAUUUCUGG	NA	NO		GCCCAGCUGGAAAUGUUCUAGCCAAAAAAGUUUGCCAAGAACCACUGUGUCUUUUUUUUUUGCUGGAACAUUUCUGGUUGUGC	12930534	12930555	+ [Positive strand]	7	22	83	12930479	12930561	((.((((..(((((((((((((.(((((((...((((........)).))...))>>>>>->>>>>>>>>>>>>-->))).))	1	-34.1	-41.0843	42.1687	-1	-1	0.009901
676RB	21 dna:chromosome chromosome:UMD3.1:21:1:71599096:1 REF	CAUCAUCGUCUCAAAUGAGUCU	bta-miR-136-3p*(NA)	GGACUCCAUUUGUUUUGAUGAU(1) AGGACUCCAUUUGUUUUGAUGAU(7) GGACUCCAUUUGUUUUGAUGA(1) AGGACUCCAUUUGUUUUGAUGA(21) ACUCCAUUUGUUUUGAUGAUGG(15)	bta-miR-136	CCCUCGGAGGACUCCAUUUGUUUUGAUGAUGGAUUCUUACGCUCCAUCAUCGUCUCAAAUGAGUCUUCAGAGGG	67431471	67431492	+ [Positive strand]	165	22	74	67431427	67431500	(((((.({{{{{{{={{{{{==={{{{{{((((.........))>>>>>>>>--->>>>>>>>>>>)).)))))	1	-39.1	-52.8378	47.2973	67431434	67431456	0.009901
676RB	5 dna:chromosome chromosome:UMD3.1:5:1:121191424:1 REF	UAACACUGUCUGGUAAAGAUG	bta-miR-141	CAUCUUCCAGCACAGUGUUGG(15) CAUCUUCCAGCACAGUGUUG(1) CAUCUUCCAGCACAGUGUUGGA(25)	bta-miR-141-5p*(NA)	CCGGCUCUGGGUCCAUCUUCCAGCACAGUGUUGGAUGGUCUAAUGGUGAAGCUCCUAACACUGUCUGGUAAAGAUGGCCCCCGG	103859017	103859037	- [Negative strand]	566	21	84	103859008	103859091	((((....(((.({{{{{{{{{{={{{{{{{{{{{...((.......))...)))->>>>>>>>>>>>-->>>>>>))))))))	1	-40.3	-47.9762	55.9524	103859056	103859077	0.009901
676RB	19 dna:chromosome chromosome:UMD3.1:19:1:64057457:1 REF	CCCAUAAAGUAGAAAGCACU	bta-miR-142-5p	UGUAGUGUUUCCUACUUUAUG(1) GUAGUGUUUCCUACUUUAU(1) GUAGUGUUUCCUACUUUAUGG(124) UGUAGUGUUUCCUACUUUAU(2) UAGUGUUUCCUACUUUAUGG(14) AGUGUUUCCUACUUUAUGG(1) UAGUGUUUCCUACUUUAUGGA(7)	bta-miR-142-3p	UGCAGUCACCCAUAAAGUAGAAAGCACUACUAACAGCACUGGAGGGUGUAGUGUUUCCUACUUUAUGGAUGAGUGUA	9527359	9527378	- [Negative strand]	3105	20	77	9527309	9527385	((((.(((-<<<<<<<<<<<-<<<<<<<((...(..(....)..)..}}}}}}}}}=}}}}}}}}}}}.))).))))	1	-35	-45.4545	42.8571	9527317	9527337	0.009901
676RB	7 dna:chromosome chromosome:UMD3.1:7:1:112638659:1 REF	UGAGAUGAAGCACUGUAGCUC	bta-miR-143	GGUGCAGUGCUGCAUCUCUG(5) GGUGCAGUGCUGCAUCUCUGG(299) GGUGCAGUGCUGCAUCUCUGGU(46) GUGCAGUGCUGCAUCUCUGGU(1) GUGCAGUGCUGCAUCUCUGGUC(1)	bta-miR-143-5p*(NA)	CCCAGCCUGAGGUGCAGUGCUGCAUCUCUGGUCAGUUGGGAGUCUGAGAUGAAGCACUGUAGCUCGGGAAGGG	62809359	62809379	+ [Positive strand]	107122	21	73	62809315	62809387	(((..((((({={{{{{{{{{={{{{{{={{((......)).))->>>>>>->>>>>>>>>->>>)))..)))	1	-42.1	-57.6712	58.9041	62809325	62809346	0.009901
676RB	26 dna:chromosome chromosome:UMD3.1:26:1:51681464:1 REF	UGAGAACUGAAUUCCAUAGGCUG	bta-miR-146b	UGCCCUAGGGACUCAGUUCUGG(22) UGCCCUAGGGACUCAGUUCUGGU(51) GCCCUAGGGACUCAGUUCUGGU(6) UGCCCUAGGGACUCAGUUCUGGUG(1)	bta-miR-146b-3p*(NA)	CCUGGCUCUGAGAACUGAAUUCCAUAGGCUGUGAGCUCUAGCAAAUGCCCUAGGGACUCAGUUCUGGUGCCCGG	22930915	22930937	+ [Positive strand]	3067	23	74	22930907	22930980	((.(((.(<-<<<<<<<<-<<<<-<<<<--<(..((....))..)}==}}}}}}}}=}}}}}}}}}}=))).))	1	-31.4	-42.4324	55.4054	22930952	22930975	0.019802
676RB	4 dna:chromosome chromosome:UMD3.1:4:1:120829699:1 REF	UCAGUGCACUACAGAACUUUGU	bta-miR-148a	CAAAGUUCUGAGACACUCCGA(4) CAAAGUUCUGAGACACUCCGAC(1) AAAGUUCUGAGACACUCCGAC(4) CAAAGUUCUGAGACACUCCGACU(29) AAAGUUCUGAGACACUCCGACU(593) AAAGUUCUGAGACACUCCGACUC(2)	bta-miR-148a-5p*(NA)	GAGGCAAAGUUCUGAGACACUCCGACUCUGAAUAUGAUAGAAGUCAGUGCACUACAGAACUUUGUCUC	70414294	70414315	+ [Positive strand]	368323	22	68	70414251	70414318	((((({{{{{{{{{{{={{{{=={{{{(((.......))).))>>>>>>-->>->>>>>>>>>>>)))	1	-28.2	-41.4706	44.1176	70414256	70414278	0.009901
676RB	5 dna:chromosome chromosome:UMD3.1:5:1:121191424:1 REF	UCAGUGCAUCACAGAACUUUGU	bta-miR-148b	UGAAGUUCUGUUAUACACUCA(1) GAAGUUCUGUUAUACACUCAG(10) UGAAGUUCUGUUAUACACUCAGG(5) GAAGUUCUGUUAUACACUCAGG(32) GAAGUUCUGUUAUACACUCAGGC(42)	bta-miR-148b-5p*(NA)	UUUGAGGUGAAGUUCUGUUAUACACUCAGGCUGUGGCUCUCUGAAAGUCAGUGCAUCACAGAACUUUGUCUCGAA	25849779	25849800	- [Negative strand]	3133	22	75	25849772	25849846	(((((((.={{{{{{{{{={{={{{{=={{{(....(.....)..))>>>>>>->>->>>>>>>>>-->))))))	1	-29	-38.6667	44	25849815	25849837	0.009901
676RB	16 dna:chromosome chromosome:UMD3.1:16:1:81724687:1 REF	UAACACUGUCUGGUAACGAUG	bta-miR-200a	CAUCUUACCGGACAGUGCUGG(142) ACAUCUUACCGGACAGUGCUGG(1) AUCUUACCGGACAGUGCUGG(2) CAUCUUACCGGACAGUGCUG(8) CAUCUUACCGGACAGUGCUGGA(1249) AUCUUACCGGACAGUGCUGGA(31) UCUUACCGGACAGUGCUGGA(3) AUCUUACCGGACAGUGCUGGAU(72) UCUUACCGGACAGUGCUGGAU(1)	bta-miR-200a-5p*(NA)	UGGACAUCUUACCGGACAGUGCUGGAUUUCUCGGCUCGACUCUAACACUGUCUGGUAACGAUGUUCA	52521338	52521358	- [Negative strand]	9000	21	67	52521333	52521399	(((({{{{{{{{{{{{{{{{{={{{{....(((...))).))>>->>>>>>>>>>>>>->>>>))))	1	-33.7	-50.2985	49.2537	52521373	52521394	0.009901
676RB	8 dna:chromosome chromosome:UMD3.1:8:1:113384836:1 REF	UGGCUCAGUUCAGCAGGAAC	bta-miR-24-3p	GUGCCUACUGAGCUGAUAUC(24) GGUGCCUACUGAGCUGAUAUC(16) UGCCUACUGAGCUGAUAUC(3) GUGCCUACUGAGCUGAUAU(3) GUGCCUACUGAGCUGAUAUCA(27) GGUGCCUACUGAGCUGAUAU(9) UGCCUACUGAGCUGAUAUCA(1) GGUGCCUACUGAGCUGAUA(1)	bta-miR-24	CUCCGGUGCCUACUGAGCUGAUAUCAGUUCUCAUUUUACACACUGGCUCAGUUCAGCAGGAACAGGAG	83010420	83010439	+ [Positive strand]	7675	20	68	83010377	83010444	((((.{{={{{={{{{{{{{{=={{{((.............))>>>->>>>>>>>>->>>->>.))))	2	-26.32	-38.7059	50	83010382	83010403	0.009901
676RB	7 dna:chromosome chromosome:UMD3.1:7:1:112638659:1 REF	UGGCUCAGUUCAGCAGGAAC	bta-miR-24-3p	GUGCCUACUGAGCUGAAACA(5) CGUGCCUACUGAGCUGAAACA(2) GUGCCUACUGAGCUGAAAC(14) GUGCCUACUGAGCUGAAACAC(39) CGUGCCUACUGAGCUGAAAC(4) CGUGCCUACUGAGCUGAAA(1)	bta-miR-24-5p*(NA)	CUCCCGUGCCUACUGAGCUGAAACACAGUUGAUUUGUGCACACUGGCUCAGUUCAGCAGGAACAGGAG	12981645	12981664	- [Negative strand]	7675	20	68	12981639	12981706	((((.{{={{{={{{{{{{{{===={(((((.......)).))>>-->>>>>>>>>->>>->>.))))	2	-27.5	-40.4412	52.9412	12981680	12981700	0.019802
676RB	7 dna:chromosome chromosome:UMD3.1:7:1:112638659:1 REF	UUCACAGUGGCUAAGUUCCG	bta-miR-27a-3p	AGGGCUUAGCUGCUUGUGAG(1) AGGGCUUAGCUGCUUGUGAGC(35)	bta-miR-27a-5p	GGGGAGCAGGGCUUAGCUGCUUGUGAGCAGGUCCACAUCAAAUCGUGUUCACAGUGGCUAAGUUCCGCCCCCC	12981796	12981815	- [Negative strand]	6724	20	73	12981789	12981861	((((.((={{{{{{{{{=={{={{{{{{(.(............).))>>>>>>>-->>>>>>>>>->).))))	1	-40	-54.7945	58.9041	12981833	12981853	0.009901
676RB	16 dna:chromosome chromosome:UMD3.1:16:1:81724687:1 REF	UAGCACCAUUUGAAAUCAGUGUU	bta-miR-29b	CUGGUUUCACAUGGUGGCUUAGA(13) UGGUUUCACAUGGUGGCUUAGA(1) CUGGUUUCACAUGGUGGCUUAGAU(1)	bta-miR-29b-5p*(NA)	CUUCUGGAAGCUGGUUUCACAUGGUGGCUUAGAUUUUUCCAUCUUUGUAUCUAGCACCAUUUGAAAUCAGUGUUUUAGGAG	77478084	77478106	+ [Positive strand]	171	23	81	77478033	77478113	(((((((((({{{{{{{{{={{{{{{={{={{{(..............)))>>>>>>>>>->>>>>>>>>>->>)))))))	2	-31.24	-38.5679	39.5062	77478043	77478066	0.009901
676RB	X dna:chromosome chromosome:UMD3.1:X:1:148823899:1 REF	UCCCCCAGGUGUGAUUCUGAUU	bta-miR-361-3p*(NA)	UUAUCAGAAUCUCCAGGGGUACU(49) UAUCAGAAUCUCCAGGGGUAC(1) UUAUCAGAAUCUCCAGGGGUAC(224) UUAUCAGAAUCUCCAGGGGUA(61)	bta-miR-361	GGGAGCUUAUCAGAAUCUCCAGGGGUACUUAUAAUUUGAAAAAGUCCCCCAGGUGUGAUUCUGAUUUGCUUCC	74328465	74328486	+ [Positive strand]	920	22	73	74328421	74328493	((((((=={{{{{{{{{={{={{{{={{((...........)))>->>>>->>--->>>>>>>>>-.))))))	1	-34.6	-47.3973	43.8356	74328427	74328449	0.009901
676RB	21 dna:chromosome chromosome:UMD3.1:21:1:71599096:1 REF	UGGUAGACUAUGGAACGUAGG	bta-miR-379	UAUGUAACAUGGUCCACUAA(1) UAUGUAACAUGGUCCACUAAC(125) UAUGUAACAUGGUCCACUAACU(10)	bta-miR-379-3p*(NA)	GCAGAGAUGGUAGACUAUGGAACGUAGGCUUUGUGAUUUUUGACCUAUGUAACAUGGUCCACUAACUCUC	67561884	67561904	+ [Positive strand]	3393	21	70	67561877	67561946	(.((((.<<<<-<<<<<<<--<<<<<<<(............).))}}}}}==}}}}}}}=}}}}=}))))	1	-27	-38.5714	42.8571	67561922	67561943	0.009901
676RB	8 dna:chromosome chromosome:UMD3.1:8:1:113384836:1 REF	UGAGGUAGUAGAUUGUAUAGUU	bta-let-7f	NO		UCAGAGUGAGGUAGUAGAUUGUAUAGUUGUGGGGUAGUGAUUUUACCCUGUUCAGGAGAUAACUAUACAAUCUAUUGCCUUCCCUGA	86885231	86885252	+ [Positive strand]	77693	22	87	86885225	86885311	((((.(--<<<<<<<<<<<<<<<<<<<<(((((((((.....))))))).........))}}}}}}}}}}}}}}}}}}}}==)))))	2	-43.3	-49.7701	40.2299	86885285	86885307	0.009901
676RB	X dna:chromosome chromosome:UMD3.1:X:1:148823899:1 REF	AAAAGUGCUUACAGUGCAGGUAG	bta-miR-106a	NO		UGUAAAAGUGCUUACAGUGCAGGUAGCUUUUUGAGAUCUACUGCAAUGCAAGCACUUCUUACA	17918573	17918595	- [Negative strand]	53	23	63	17918535	17918597	(((<<<<<<<<<<-<<-<<<<<-<<<.((.....)).)}}}}}}}=}}=}}}}}}}}=}})))	1	-22.9	-36.3492	39.6825	17918537	17918558	0.009901
676RB	7 dna:chromosome chromosome:UMD3.1:7:1:112638659:1 REF	CUUGGCACCUAGUAAGUACUCA	bta-miR-1271	NO		CAGUGCUUGGCACCUAGUAAGUACUCAGUAUAUACUUGUUGAGUGCCUGCUAUGUGCCAGGCAUUG	39194962	39194983	+ [Positive strand]	460	22	66	39194957	39195022	(((((<<<<<<<<-<<<<<-<<<<<<<(((......)))))}}}}}=}}}}}=}}}}}}}}}))))	1	-38.4	-58.1818	46.9697	39194998	39195019	0.009901
676RB	2 dna:chromosome chromosome:UMD3.1:2:1:137060424:1 REF	UCACAGUGAACCGGUCUCUUU	bta-miR-128	NO		GUUGGAUUCGGGGCCGUAGCACUGUCUGAGAGGUUUACAUUUCUCACAGUGAACCGGUCUCUUUUUCAGC	62007764	62007784	- [Negative strand]	494	21	70	62007757	62007826	((((((..={{{{{{{==={{{{{{=={{(((((....)))))>>>>>>>>--->>>>>>>---))))))	2	-29.7	-42.4286	50	62007797	62007817	0.009901
676RB	4 dna:chromosome chromosome:UMD3.1:4:1:120829699:1 REF	CUUUUUGCGGUCUGGGCUUGC	bta-miR-129	NO		CUUUGGAUCUUUUUGCGGUCUGGGCUUGCUGUUCCUCUCUACAGUAGUCAGGAAGCCCUUACCCCAAAAAGUAUCUGCGG	93220893	93220913	+ [Positive strand]	6	21	80	93220885	93220964	((.(((((<<<<<<<-<<<--<<<<<<-<((..(..((....))..).))).}}}}}}==}}}=}}}}}}}=))))).))	2	-30.3	-37.875	50	93220937	93220957	0.009901
676RB	21 dna:chromosome chromosome:UMD3.1:21:1:71599096:1 REF	AAUCAUACACGGUUCACCUAUU	bta-miR-154a-3p*(NA)	NO		GAAGAUAGGUUAUCCGUGUAGCCUUCGCUUUACUUGUGACGAAUCAUACACGGUUCACCUAUUUUU	67598089	67598110	+ [Positive strand]	6	22	66	67598048	67598113	((((({{{{{==={{{{{{{==={{{{(.........).))>>--->>>>>>>--->>>>>>>)))	1	-23.7	-35.9091	40.9091	67598053	67598075	0.009901
676RB	12 dna:chromosome chromosome:UMD3.1:12:1:91163125:1 REF	UAGCAGCACGUAAAUAUUGGU	bta-miR-16b	NO		UGCCUUAGCAGCACGUAAAUAUUGGUGUUAAGAUUCUAAAAUUAUCUCCAGUAUUAACUGUGCUGCUGAAGUA	19596255	19596275	- [Negative strand]	745	21	73	19596207	19596279	(((.(<<<<<<<<<<<-<<<<<<<<-(.(((..........))).).}}}}}}}}=}}=}}}}}}}}}}.)))	1	-27.5	-37.6712	35.6164	19596210	19596231	0.009901
676RB	11 dna:chromosome chromosome:UMD3.1:11:1:107310763:1 REF	AACAUUCAACGCUGUCGGUGAGU	bta-miR-181a	NO		UCCAAGGAACAUUCAACGCUGUCGGUGAGUUUGGGAUUUGAAAAAACCACCGACCGUUGACUGUACCUUGGG	95709449	95709471	+ [Positive strand]	3835	23	72	95709442	95709513	(((((((-<<<-<<<<<<--<<<<<<<-<<((...........)}}}}}}}}}}}}}}}}=}}}=}))))))	2	-34.7	-48.1944	48.6111	95709486	95709508	0.009901
676RB	3 dna:chromosome chromosome:UMD3.1:3:1:121430405:1 REF	CAAAGAAUUCUCCUUUUGGGCU	bta-miR-186	NO		AACUUUCCAAAGAAUUCUCCUUUUGGGCUUUCUGAUUUUAUUUUAAGCCCAAAGGUGAAUUUUUUGGGAAGUU	74462309	74462330	+ [Positive strand]	4036	22	73	74462302	74462374	(((((((<<<<<<<<<<-<<<<<-<<<<<(...((......)).))}}}}}}}}}=}}}}}}}}}}}}}))))	1	-35.9	-49.1781	32.8767	74462348	74462371	0.009901
676RB	25 dna:chromosome chromosome:UMD3.1:25:1:42904170:1 REF	AACUGGCCCACAAAGUCCCGCU	bta-miR-193b	NO		UCCCAGAAUCGGGGUUUUGAGGGCGAGAUGAGUUUAUGUUUUAUCCAACUGGCCCACAAAGUCCCGCUUUUGGGG	13339533	13339554	+ [Positive strand]	27	22	75	13339487	13339561	((((((((.{{{{=={{{{={{{{={{={{=.(.........)..)>->>->>>>->>>>-->>>>->)))))))	1	-35.5	-47.3333	50.6667	13339496	13339518	0.009901
676RB	4 dna:chromosome chromosome:UMD3.1:4:1:120829699:1 REF	UAGGUAGUUUCCUGUUGUUGGG	bta-miR-196a	NO		GGUGAUUUAGGUAGUUUCCUGUUGUUGGGAUCCACCUUUCUCUCGACAGCACGACACUGCCUUCAUUACU	69327775	69327796	+ [Positive strand]	153	22	70	69327768	69327837	((((((.-<<<<<<<-<<-<<<<<<<<<<(..........))}}}}}}}}}=}}=}}}}}}}==})))))	1	-30.1	-43	47.1429	69327810	69327833	0.009901
676RB	12 dna:chromosome chromosome:UMD3.1:12:1:91163125:1 REF	UGUGCAAAUCCAUGCAAAACUG	bta-miR-19b	NO		CUAUGGUUAGUUUUGCAGGUUUGCAUCCAGCUGUGUGAUAUUCUGCUGUGCAAAUCCAUGCAAAACUGACUGUGG	66227186	66227207	+ [Positive strand]	178	22	75	66227140	66227214	(((((((({{{{{{{{{{{{{{{{{=={{{{.............))>>>>>>>>->>->>>>>>>>>>)))))))	2	-34.32	-45.76	44	66227148	66227171	0.009901
676RB	5 dna:chromosome chromosome:UMD3.1:5:1:121191424:1 REF	UAAUACUGCCGGGUAAUGAUGGA	bta-miR-200c	NO		GGGGGCCCCCGUCUUACCCAGCAGUGUUUGGGUGCUGGUUGGGAGUCUCUAAUACUGCCGGGUAAUGAUGGAGGCCCCU	103859438	103859460	- [Negative strand]	15385	23	79	103859430	103859508	(((((((.({{{{{{{{{{={{{{{{{{={{{.(((.......))))))->>>>>>>>->>>>>>->>>>>-)))))))	1	-48	-60.7595	60.7595	103859476	103859498	0.009901
676RB	12 dna:chromosome chromosome:UMD3.1:12:1:91163125:1 REF	UAAAGUGCUUAUAGUGCAGGUAG	bta-miR-20a	NO		GUAGCACUAAAGUGCUUAUAGUGCAGGUAGUGUUUAGUUAUCUACUGCAUUAUGAGCACUUAAAGUACUGC	66227012	66227034	+ [Positive strand]	2715	23	71	66227005	66227075	((((.((<-<<<<<<<<<<<<<<<<<-<<<((......)).))}}}}}}}}}}}}}}}}}}==}}}.))))	3	-31	-43.662	38.0282	66227048	66227071	0.009901
676RB	29 dna:chromosome chromosome:UMD3.1:29:1:51505224:1 REF	CUGUGCGUGUGACAGCGGCUGAU	bta-miR-210	NO		AGGCGCAGGGCAGCCACUGCCCACCGCACACUGCGCUGCUCCGGACCCACUGUGCGUGUGACAGCGGCUGAUCUGUCCCU	51025487	51025509	+ [Positive strand]	42	23	80	51025438	51025517	(((.((((..({{{{={{{=={{{{{{{{{={{.((((...))).).))->>>>>>->>>->>>->>>>>--)))).)))	1	-38.5	-48.125	68.75	51025449	51025471	0.019802
676RB	6 dna:chromosome chromosome:UMD3.1:6:1:119458736:1 REF	UUGUGCUUGAUCUAACCAUGU	bta-miR-218	NO		UUCUGUUGUGCUUGAUCUAACCAUGUGGUUGCCAGGUAUGAGUAAAACAUGGUUCCGUCAAGCACCAUGGAA	41545053	41545073	+ [Positive strand]	1874	21	72	41545048	41545119	(((((<-<<<<<<<<<--<<<<<<<<..((((((....)).)))}=}}}}}}}}==}}}}}}}}}=))))))	2	-32.6	-45.2778	44.4444	41545092	41545114	0.009901
676RB	13 dna:chromosome chromosome:UMD3.1:13:1:84240350:1 REF	AAAAACUUGAGUGAACUUUUGG	bta-miR-2285p	NO		GGGUUGGCCAAAUUGUUCAUUUGGGUUUUUCCGUAACAUCUUAUGGAAAAACUUGAGUGAACUUUUGGGUCAGCCC	36660353	36660374	+ [Positive strand]	14	22	76	36660307	36660382	(((((((((.{{=={{{{{{{=={{{{{{{{{((((....))))))>>>>>>>-->>>>>>>-->>->))))))))	2	-44.5	-58.5526	42.1053	36660317	36660339	0.009901
676RB	X dna:chromosome chromosome:UMD3.1:X:1:148823899:1 REF	AAAAACCCAAACGAACUUUUUGA	bta-miR-2285y	NO		GGGUUGGCUAAAAAGUUUCUUUGGGUUUUUCUGUAAGAUGCCAUGGAAAAACCCAAACGAACUUUUUGACCAGCCC	23155929	23155951	- [Negative strand]	6	23	76	23155921	23155996	(((((((.(({{{{{{{{={{{{{{{{{{{{{{(........))))>>>>>>>>>>>->>>>>>>>>>-)))))))	4	-40	-52.6316	42.1053	23155963	23155985	0.009901
676RB	X dna:chromosome chromosome:UMD3.1:X:1:148823899:1 REF	AAUUGCACGGUAUCCAUCUGCG	bta-miR-363	NO		UGCUGUUGUCGGGUGGAUCACGAUGCAAUUUUGAUUAGUAUAAUAGGAGAAAAAUUGCACGGUAUCCAUCUGCGAACCGCA	17917705	17917726	- [Negative strand]	62	22	81	17917697	17917777	(((.(((..{{{{{{{{{=={{={{{{{{{{(..(((......)))....))>>>>>>>>>-->>>>>>>>>--))).)))	1	-28.9	-35.679	43.2099	17917746	17917767	0.009901
676RB	19 dna:chromosome chromosome:UMD3.1:19:1:64057457:1 REF	UAAUGCCCCUAAAAAUCCUUAU	bta-miR-365-3p	NO		CAAGAAAAAUGAGGGACUUUCAGGGGCAGCUGUGUUUUCUGACUCAGUCAUAAUGCCCCUAAAAAUCCUUAUUGUUCUUG	18811284	18811305	- [Negative strand]	124	22	80	18811275	18811354	((((((.((({{{{{=={{{={{{{{{{{{{(.(((....))).))))..--->>>>>>>>>>-->>>>>>>).))))))	2	-32.8	-41	41.25	18811323	18811343	0.009901
676RB	21 dna:chromosome chromosome:UMD3.1:21:1:71599096:1 REF	GCCUGCUGGGGUGGAACCUGGU	bta-miR-370	NO		GCAGAGAAGCCAGGUCACGUCUCUGCAGUUACACCGCUCACGAGUGCCUGCUGGGGUGGAACCUGGUCUGUCUGU	67457284	67457305	+ [Positive strand]	116	22	75	67457239	67457313	(((((.(..({{{{{=={=={{{={{{{==={{(((....)).))>->>>>->>>-->-->>>>>>-.).)))))	1	-35.7	-47.6	60	67457249	67457272	0.019802
676RB	21 dna:chromosome chromosome:UMD3.1:21:1:71599096:1 REF	UAUGUAAUGUGGUCCACGUCU	bta-miR-380-3p	NO		UGAAAAGAUGGUUGACCAUAGAACAUGCGCUGUCUCUAUGUCGUAUGUAAUGUGGUCCACGUCUUCUCA	67564842	67564862	+ [Positive strand]	78	21	69	67564799	67564867	(((.((({{{==={{{{{{{=={{{{{{{(.........).))>>>>>-->>>>>>>-->>>>>).)))	1	-26.8	-38.8406	43.4783	67564806	67564828	0.009901
676RB	21 dna:chromosome chromosome:UMD3.1:21:1:71599096:1 REF	AAUCAUACAGGGACAUCCAGUU	bta-miR-487a	NO		UACUUGAAGAGUGGUUAUCCCUGCUGUGUUCGCUGUAUUUAUGACGAAUCAUACAGGGACAUCCAGUUUUUCAGUA	67589912	67589933	+ [Positive strand]	8	22	76	67589866	67589941	((((.(((((={{{==={{{{{{={{{{{{{{..((....))..))>>->>>>>>>>>>--->>>->>))).))))	1	-27.5	-36.1842	40.7895	67589876	67589898	0.009901
676RB	21 dna:chromosome chromosome:UMD3.1:21:1:71599096:1 REF	UGAAACAUACACGGGAAACCUCU	bta-miR-494	NO		UGAAGGAGAGGUUAUCCGUGUUGUCUUCUCUUUAUUUAUGAUGAAACAUACACGGGAAACCUCUUUUUUA	67569725	67569747	+ [Positive strand]	219	23	70	67569684	67569753	(((((((({{{{{={{{{{{{{{{={{{{{=........))->>>>>>->>>>>>>->>>>>>>))))))	1	-28.2	-40.2857	35.7143	67569692	67569715	0.009901
676RB	26 dna:chromosome chromosome:UMD3.1:26:1:51681464:1 REF	UUACUCUGAGUAACCUAACUG	bta-miR-6524	NO		AAGGACACCAGUUAGGCCACUCAGAGUAACUAUCAGUAACUAACUGGUUACUCUGAGUAACCUAACUGGUAUCCUU	31733627	31733647	+ [Positive strand]	268	21	76	31733580	31733655	(((((.{{{{{{{{{{=={{{{{{{{{(((...((((.....)))))>>>>>>>>>>>-->>>>>>>>)).)))))	1	-44.2	-58.1579	42.1053	31733586	31733607	0.009901
676RB	1 dna:chromosome chromosome:UMD3.1:1:1:158337067:1 REF	GAGAGAUCAGAGGCGCAGAGU	bta-miR-6529a	NO		GUUCUCUUGAGAGAUCAGAGGCGCAGAGUGCGUCAAUGUCAAUGAAGCCUGUGCCUUUUACCUCUUUAAGAGCGC	65453397	65453417	- [Negative strand]	44	21	75	65453350	65453424	((.(((((<<<<<---<<<<<<<<<<-<<...(((.......))).)}}}}}}}}}}}===}}}=}}}}))).))	1	-29.3	-39.0667	49.3333	65453355	65453376	0.019802
676RB	7 dna:chromosome chromosome:UMD3.1:7:1:112638659:1 REF	CUGCCCUGGCCCGAGGGACCGACU	bta-miR-874	NO		CGGCCCCACGCACCAGGGUAAGAGAGACUCACUUCCUGCCCUGGCCCGAGGGACCG	50687432	50687455	- [Negative strand]	25	24	56	50687434	50687489	{{{={{{={{=={{{{{{{{={=.((.....))..>>>>>>>>>-->>->>>->>>	1	-27.4	-48.9286	69.6429	50687466	50687488	0.019802
676RB	12 dna:chromosome chromosome:UMD3.1:12:1:91163125:1 REF	UAUUGCACUUGUCCCGGCCUGU	bta-miR-92a	NO		ACAGGUUGGGAUCGGUUGCAAUGCUGUGUUUCUGUAUGGUAUUGCACUUGUCCCGGCCUGU	66227302	66227323	+ [Positive strand]	9639	22	61	66227263	66227323	(({{{{{{{{{{={{{={{{{{{{{(((......)))))>>>>>>>>>->>>>>>>>>>>>	2	-35.1	-57.541	50.8197	66227265	66227288	0.009901
676RB	26 dna:chromosome chromosome:UMD3.1:26:1:51681464:1 REF	CCAAACCAGUUGUGCCUGUAG	NA	NO		ACAGGCACGGCCAGUUUGAGCAUUUUCACUGAAUUGCCAAACCAGUUGUGCCUGU	33108923	33108943	+ [Positive strand]	6	21	55	33108887	33108941	{{{{{{{{{{{=={{{{{={{(.(((....))).))>>>>>>-->>>>>>>>>>>	1	-26.7	-48.5455	49.0909	33108887	33108908	0.009901
676RB	18 dna:chromosome chromosome:UMD3.1:18:1:66004023:1 REF	GGGCGCGCGCCGCGGCUGGACGAG	NA	NO		GGCUGGGUCGGUCGGGCUGGGGCGCGAAGCGGGGCUGGGCGCGCGCCGCGGCUGGACGAGGCGCCGCC	58243325	58243348	+ [Positive strand]	134	24	68	58243289	58243356	(((.(((({={{{={{{{{={{{{{{=={{=.....-->>->>>>>>->>>>>->>>-->)).)))))	3	-40.2	-59.1177	85.2941	58243297	58243320	0.09901
676RB	2 dna:chromosome chromosome:UMD3.1:2:1:137060424:1 REF	GGGCGCGCGCCGCGGCUGGACGAG	NA	NO		GGCUGGGUCGGUCGGGCUGGGGCGCGAAGCGGGGCUGGGCGCGCGCCGCGGCUGGACGAGGCGCCGCC	66270377	66270400	+ [Positive strand]	134	24	68	66270341	66270408	(((.(((({={{{={{{{{={{{{{{=={{=.....-->>->>>>>>->>>>>->>>-->)).)))))	3	-40.2	-59.1177	85.2941	66270349	66270372	0.079208
676RB	3 dna:chromosome chromosome:UMD3.1:3:1:121430405:1 REF	UAUUCAAACGAGAACUUUGA	NA	NO		GUGGAGCCGCCGCAGGUGCAGAUCUUGGUGGUAGUAGCAAAUAUUCAAACGAGAACUUUGAAGGCCGAAGUGGAGAAGGGUUCCAU	35810525	35810544	+ [Positive strand]	19	20	86	35810484	35810569	((((((((.((((.(({={{{{{{{{{==={={{{(.....>>>>>--->>>>>-->>>>-..)))...)))).....))))))))	4	-26.3	-30.5814	51.1628	35810500	35810519	0.059406
676RB	8 dna:chromosome chromosome:UMD3.1:8:1:113384836:1 REF	UAUUCAAACGAGAACUUUGA	NA	NO		UGGAGCCGCCGCAGGUGCAGAUCUUGGUGGUAGUAGCAAAUAUUCAAACGAGAACUUUGAAGGCCGAAGUGGAGAAGGGUUCCA	25409508	25409527	+ [Positive strand]	19	20	84	25409468	25409551	(((((((.((((.(({={{{{{{{{{==={={{{(.....>>>>>--->>>>>-->>>>-..)))...)))).....)))))))	4	-25	-29.7619	51.1905	25409483	25409502	0.089109
676RB	21 dna:chromosome chromosome:UMD3.1:21:1:71599096:1 REF	UCACUGGGCAUCCUCUGCUUUA	NA	NO		GCCGGAUGAAGUACAGGAUGCCCAAUGAAUUAAAUCCAUCUAAAUACAUUUCACUGGGCAUCCUCUGCUUUAUUGGGC	67089282	67089303	- [Negative strand]	18	22	78	67089275	67089352	(((.(((({{{{{={{{{{{{{{{={{{{=...................)>>>->>>>>>>>>>->>>>>>>)).)))	1	-37.85	-48.5256	43.5897	67089322	67089343	0.009901
676RB	13 dna:chromosome chromosome:UMD3.1:13:1:84240350:1 REF	UUGCAGUGAUGACUUGAGUCUGUC	NA	NO		UGCUGGCUUUGCAGUGAUGACUUGAGUCUGUCAAUCCCCUGAGUGAGUUUAAUCACUGAUGUCUCCAUGUCUCUGAGCAAAGCCUCUGAGUA	52987761	52987784	- [Negative strand]	17	24	92	52987700	52987791	((((((((<<<<---<<-<<<--<<<-<-<<<(.........((((......)))}}}}}}=}}}===}}}}}===}}})))))....))))	1	-25.5	-27.7174	46.7391	52987712	52987735	0.089109
745LB	1 dna:chromosome chromosome:UMD3.1:1:1:158337067:1 REF	UGAGGUAGUAGGUUGUAUGGUU	bta-let-7c	NO		UCCGGGUUGAGGUAGUAGGUUGUAUGGUUUAGAGUUACACCCUGGGAGUUAACUGUACAACCUUCUAGCUUUCCUUGGA	19930511	19930532	- [Negative strand]	3391	22	79	19930460	19930538	((((((.-<<<-<<<-<<<<<<<<<<<<<..((.(..(.....)..).))))}}}}}}}}}}}=}}}=}}}==))))))	1	-31.3	-39.6203	45.5696	19930465	19930485	0.009901
745LB	8 dna:chromosome chromosome:UMD3.1:8:1:113384836:1 REF	CUAUACGACCUGCUGCCUUUCU	bta-let-7b-3p*(NA)	AAGAGGUAGUAGGUUGCAUAGU(1) AGAGGUAGUAGGUUGCAUAGU(213) AAGAGGUAGUAGGUUGCAUAGUU(1) AGAGGUAGUAGGUUGCAUAGUU(513) AGAGGUAGUAGGUUGCAUAGUUU(22)	bta-let-7d	GGGUUCCUAGGAAGAGGUAGUAGGUUGCAUAGUUUUCGGGCAGGGAUUUUGCCCACAAGGAGGUAACUAUACGACCUGCUGCCUUUCUUAGGGCCU	86887492	86887513	+ [Positive strand]	126	22	96	86887426	86887521	((((.(((((((={{{{{{{{{{{{{{={{{{{{.((((((((.....)))))).......)).))>>>>->>>>>>>>>>>>>>>>>))))))))	1	-48.61	-50.6354	51.0417	86887438	86887460	0.009901
745LB	5 dna:chromosome chromosome:UMD3.1:5:1:121191424:1 REF	CUGCGCAAGCUACUGCCUUGC	bta-let-7i-3p*(NA)	CUGAGGUAGUAGUUUGUGCU(1) UGAGGUAGUAGUUUGUGCUG(363) CUGAGGUAGUAGUUUGUGCUGU(2) UGAGGUAGUAGUUUGUGCUGU(2761) UGAGGUAGUAGUUUGUGCUGUU(26437) GAGGUAGUAGUUUGUGCUGUU(5)	bta-let-7i	GGCCCUGGCUGAGGUAGUAGUUUGUGCUGUUGGUCGGGUUGUGACAUUGCCCGCUGUGGAGAUAACUGCGCAAGCUACUGCCUUGCUAGUGCU	51209083	51209103	- [Negative strand]	6	21	93	51209075	51209167	(((.(((((={{{{{{{{{{{{{{{{{={{{((.(((((.........)))))))........))>->>>>>>>>>>>>>>>>>>>))).)))	1	-46.6	-50.1075	55.914	51209136	51209157	0.009901
745LB	25 dna:chromosome chromosome:UMD3.1:25:1:42904170:1 REF	CCGCACUGUGGGUACUUGCU	bta-miR-106b-3p*(NA)	UAAAGUGCUGACAGUGCAGAU(27) UAAAGUGCUGACAGUGCAGA(13) UAAAGUGCUGACAGUGCAG(1)	bta-miR-106b	GCCGGGGCUAAAGUGCUGACAGUGCAGAUAGUGGUCCUGUGUGCUACCGCACUGUGGGUACUUGCUGCUCCGGC	36892095	36892114	+ [Positive strand]	156	20	74	36892049	36892122	((((((((=={{{{{{{={{{{{{{={={((((........)))))>->>>>>>>->>>>>>>---))))))))	1	-41.8	-56.4865	60.8108	36892057	36892078	0.009901
745LB	1 dna:chromosome chromosome:UMD3.1:1:1:158337067:1 REF	UCCCUGAGACCCUAACUUGUG	bta-miR-125b	UCACAAGUCAGGCUCUUGGGAC(1) ACAAGUCAGGCUCUUGGGAC(55)	bta-miR-125b-3p*(NA)	CCUAGUCCCUGAGACCCUAACUUGUGAGGUAUUUUAGUAGCAUCACAAGUCAGGCUCUUGGGACCUAGG	19881399	19881419	- [Negative strand]	1822	21	69	19881355	19881423	(((((--<<--<<<-<<<-<<<<<<<((.(((....))).).))}}}}}}=}}}=}}}==}}==)))))	2	-33.7	-48.8406	49.2754	19881359	19881378	0.009901
745LB	21 dna:chromosome chromosome:UMD3.1:21:1:71599096:1 REF	UCGGAUCCGUCUGAGCUUGGCU	bta-miR-127	GCUGAAGCUCAGAGGGCUCUGA(1) CUGAAGCUCAGAGGGCUCUGA(3) CUGAAGCUCAGAGGGCUCUGAU(10) CUGAAGCUCAGAGGGCUCUGAUU(25) UGAAGCUCAGAGGGCUCUGAUU(8) GAAGCUCAGAGGGCUCUGAUU(6) UGAAGCUCAGAGGGCUCUGAUUC(1)	bta-miR-127-5p*(NA)	UCCAGCCUGCUGAAGCUCAGAGGGCUCUGAUUCAGAAAGAUCAUCGGAUCCGUCUGAGCUUGGCUGGUCGGA	67429798	67429819	+ [Positive strand]	1431	22	72	67429755	67429826	(((.(((.({{={{{{{{{{{={{={{{{{{{(.....))..)>>>>>->>->>>>>>>>>>>>-))).)))	1	-36.8	-51.1111	55.5556	67429764	67429787	0.009901
745LB	15 dna:chromosome chromosome:UMD3.1:15:1:85296676:1 REF	UGAGGUAGUAGGUUGUAUAGUU	bta-let-7a-5p	NO		CCCAGGUUGAGGUAGUAGGUUGUAUAGUUUAGAAUUACAUCAAGGGAGAUAACUGUACAGCCUCCUAGCUUUCCUUGGG	33347615	33347636	- [Negative strand]	25345	22	79	33347564	33347642	((((((.-<<<-<<<-<<<<<<<<<<<<<.....(..(.....)..)...))))))))))))).))).)))..))))))	3	-33.7	-42.6582	44.3038	-1	-1	0.009901
745LB	8 dna:chromosome chromosome:UMD3.1:8:1:113384836:1 REF	UGAGGUAGUAGGUUGUAUAGUU	bta-let-7a-5p	CUAUACAAUCUACUGUCUUUC(38)	bta-let-7a-3p	CUGUGGGAUGAGGUAGUAGGUUGUAUAGUUUUAGGGUCACACCCACCACUGGGAGAUAACUAUACAAUCUACUGUCUUUCCUAAGG	86884877	86884898	+ [Positive strand]	25345	22	86	86884869	86884954	((.(((((-<<<--<<<<<<<<<<<<<<<<...(((.....))).((....))....))}}}}}}}}}}}}}}==}}}}}))).))	3	-36.6	-42.5581	44.186	86884928	86884949	0.009901
745LB	5 dna:chromosome chromosome:UMD3.1:5:1:121191424:1 REF	UGAGGUAGUAGGUUGUAUAGUU	bta-let-7a-5p	CUAUACAAUCUACUGUCUUUC(38)	bta-let-7a-3p	CUUUGGGGUGAGGUAGUAGGUUGUAUAGUUUGGGGCUCUGCCCUGCUAUGGGAUAACUAUACAAUCUACUGUCUUUCCUGAAG	117119388	117119409	+ [Positive strand]	25345	22	83	117119380	117119462	(((..(((-<<<--<<<<<<<<<<<<<<<<((((((...)))))).........))}}}}}}}}}}}}}}==}}}}})..)))	3	-38.6	-46.506	45.7831	117119436	117119457	0.009901
745LB	5 dna:chromosome chromosome:UMD3.1:5:1:121191424:1 REF	UGAGGUAGUAGGUUGUGUGGUU	bta-let-7b	AGAUAACUAUACAACCUACUG(2) CUAUACAACCUACUGCCUUCC(54)	bta-let-7b-3p*(NA)	CGGCGGGGUGAGGUAGUAGGUUGUGUGGUUUCAGGGUAGUGAUGUUGCCCCCUCGGAAGAUAACUAUACAACCUACUGCCUUCCUCGAGG	117120190	117120211	+ [Positive strand]	9691	22	90	117120182	117120271	(..(((((-<<<<<<<<<<<<<<<<<<<<<...((((((.....))))))..((....)).))}}}}}}}}}}}}}}}}}}}}})))..)	1	-49.2	-54.6667	54.4444	117120245	117120266	0.009901
745LB	5 dna:chromosome chromosome:UMD3.1:5:1:121191424:1 REF	CUAUACAACCUACUGCCUUCCU	bta-let-7b-3p*(NA)	UGAGGUAGUAGGUUGUGUGGU(2853) UGAGGUAGUAGGUUGUGUGGUU(9691) UGAGGUAGUAGGUUGUGUGGUUU(2526)	bta-let-7b	GUGCCGGCGGGGUGAGGUAGUAGGUUGUGUGGUUUCAGGGUAGUGAUGUUGCCCCCUCGGAAGAUAACUAUACAACCUACUGCCUUCCUCGAGGGGC	117120245	117120266	+ [Positive strand]	71	22	97	117120178	117120274	((.((..(((((={{{{{{{{{{{{{{{{{{{{{...((((((.....))))))..((....)).))>>>>>>>>>>>>>>>>>>>>>>)).)).))	1	-54.3	-55.9794	56.701	117120190	117120212	0.009901
745LB	8 dna:chromosome chromosome:UMD3.1:8:1:113384836:1 REF	CUAUACAAUCUAUUGCCUUCCC	bta-let-7b-3p*(NA)	UGAGGUAGUAGAUUGUAUAGU(13192) UGAGGUAGUAGAUUGUAUAGUU(38445) GAGGUAGUAGAUUGUAUAGUU(6) UGAGGUAGUAGAUUGUAUAGUUG(134)	bta-let-7f	GCUCUAUCAGAGUGAGGUAGUAGAUUGUAUAGUUGUGGGGUAGUGAUUUUACCCUGUUCAGGAGAUAACUAUACAAUCUAUUGCCUUCCCUGAGGAGU	86885287	86885308	+ [Positive strand]	7	22	98	86885219	86885316	(((((.((((.(=={{{{{{{{{{{{{{{{{{{{(((((((((.....))))))).........))))>>>>>>>>>>>>>>>>>>-->>))))))))	1	-49.2	-50.2041	41.8367	86885231	86885253	0.009901
745LB	8 dna:chromosome chromosome:UMD3.1:8:1:113384836:1 REF	AGAGGUAGUAGGUUGCAUAGUU	bta-let-7d	CUAUACGACCUGCUGCCUUUC(72)	bta-let-7d-3p*(NA)	UCCUAGGAAGAGGUAGUAGGUUGCAUAGUUUUCGGGCAGGGAUUUUGCCCACAAGGAGGUAACUAUACGACCUGCUGCCUUUCUUAGGG	86887438	86887459	+ [Positive strand]	513	22	89	86887430	86887518	((((((((-<<<<<<<<<<<<<<-<<<<<<.((((((((.....)))))).......)).))}}}}=}}}}}}}}}}}}}}}}))))))	1	-44.91	-50.4607	49.4382	86887492	86887513	0.009901
745LB	18 dna:chromosome chromosome:UMD3.1:18:1:66004023:1 REF	UGAGGUAGGAGGUUGUAUAGUU	bta-let-7e	NO		GGGCUGAGGUAGGAGGUUGUAUAGUUGAGGAGGACACCCAAGGAGAUCACUAUACGGCCUCCUAGCUUUCCCC	58015043	58015064	+ [Positive strand]	187	22	73	58015039	58015111	(((.-<<<-<<<<<<<<<<<<<<<<-((...((....)).......)))))))))))))))))).)))..)))	1	-34.9	-47.8082	54.7945	-1	-1	0.009901
745LB	X dna:chromosome chromosome:UMD3.1:X:1:148823899:1 REF	UGAGGUAGUAGAUUGUAUAGUU	bta-let-7f	NO		CUGUGGGAUGAGGUAGUAGAUUGUAUAGUUUUAGGGUCAUACCCCAUCUUGGAGAUAACUAUACAGUCUACUGUCUUUCCCACGG	96383586	96383607	- [Negative strand]	38445	22	85	96383530	96383614	((((((((-<<<--<<<<<<<<<<<<<<<<...(((.....))).(((.....)))))))))))))))))))..)))))))))))	2	-42.5	-50	43.5294	-1	-1	0.009901
745LB	8 dna:chromosome chromosome:UMD3.1:8:1:113384836:1 REF	UGAGGUAGUAGAUUGUAUAGUU	bta-let-7f	NO		UCAGAGUGAGGUAGUAGAUUGUAUAGUUGUGGGGUAGUGAUUUUACCCUGUUCAGGAGAUAACUAUACAAUCUAUUGCCUUCCCUGA	86885231	86885252	+ [Positive strand]	38445	22	87	86885225	86885311	((((.(--<<<<<<<<<<<<<<<<<<<<(((((((((.....))))))).........))))))))))))))))))))))..)))))	2	-43.3	-49.7701	40.2299	-1	-1	0.009901
745LB	5 dna:chromosome chromosome:UMD3.1:5:1:121191424:1 REF	UGAGGUAGUAGUUUGUGCUGUU	bta-let-7i	CUGCGCAAGCUACUGCCUUGC(6)	bta-let-7i-3p*(NA)	GCCCUGGCUGAGGUAGUAGUUUGUGCUGUUGGUCGGGUUGUGACAUUGCCCGCUGUGGAGAUAACUGCGCAAGCUACUGCCUUGCUAGUGC	51209138	51209159	- [Negative strand]	26437	22	91	51209076	51209166	((.(((((-<<<<<<<<<<<<<<<<<-<<<((.(((((.........)))))))........))}=}}}}}}}}}}}}}}}}}}}))).))	1	-45	-49.4505	56.044	51209081	51209101	0.009901
745LB	8 dna:chromosome chromosome:UMD3.1:8:1:113384836:1 REF	UACAGUACUGUGAUAACUGA	bta-miR-101	NO		CCUUUUUCGGUUAUCAUGGUACCGAUGCUGUAUAUCUGAAAGGUACAGUACUGUGAUAACUGAAGAAUGG	39940843	39940862	- [Negative strand]	819	20	70	39940835	39940904	((((((((((((((((((((((.(.((((............))>>>->>>>>>>>>>>>>>>>)))).))	2	-27.8	-39.7143	40	-1	-1	0.009901
745LB	20 dna:chromosome chromosome:UMD3.1:20:1:72042655:1 REF	AGCAGCAUUGUACAGGGCUAUGA	bta-miR-103	NO		GCUGCCCUCGGCUUCUUUACAGUGCUGCCUUGUUGCAUAUGGAUCAAGCAGCAUUGUACAGGGCUAUGAAGGCGC	189861	189883	- [Negative strand]	4380	23	75	189854	189928	((.(((.((((((.((.(((((((((((.(((.(.(....).).))>>>>>>>>>>>>->>>>>>-->>.)))))	2	-30.6	-40.8	53.3333	-1	-1	0.019802
745LB	X dna:chromosome chromosome:UMD3.1:X:1:148823899:1 REF	AAAAGUGCUUACAGUGCAGGUAG	bta-miR-106a	NO		UGUAAAAGUGCUUACAGUGCAGGUAGCUUUUUGAGAUCUACUGCAAUGCAAGCACUUCUUACA	17918573	17918595	- [Negative strand]	16	23	63	17918535	17918597	(((<<<<<<<<<<-<<-<<<<<-<<<.((.....)).)))))))).)).)))))))).)))))	1	-22.9	-36.3492	39.6825	-1	-1	0.029703
745LB	12 dna:chromosome chromosome:UMD3.1:12:1:91163125:1 REF	CAAAGUGCUUACAGUGCAGGUAG	bta-miR-106a	NO		AUAAUGUCAAAGUGCUUACAGUGCAGGUAGUGAUAUGUGCAUCUACUGCAGUGAAGGCACUUGUAGCAUUAU	66226567	66226589	+ [Positive strand]	222	23	72	66226560	66226631	(((((((--<<<<<<<<-<<-<<<<<-<<<((.......)).)))))))).)).))))))))...)))))))	1	-28.1	-39.0278	40.2778	-1	-1	0.009901
745LB	26 dna:chromosome chromosome:UMD3.1:26:1:51681464:1 REF	AGCAGCAUUGUACAGGGCUAU	bta-miR-107	NO		UGCUUUCAGCUUCUUUACAGUGUUGCCUUGUGGCAUGGAGUUCAAGCAGCAUUGUACAGGGCUAUCAAAGCA	11288005	11288025	- [Negative strand]	201	21	72	11287997	11288068	((((((.((((.((.(((((((((((.(((.(((.....)))))>>>>>>>>>>>>->>>>>>--.))))))	3	-26.8	-37.2222	45.8333	-1	-1	0.019802
745LB	19 dna:chromosome chromosome:UMD3.1:19:1:64057457:1 REF	UACCCUGUAGAUCCGAAUUUGU	bta-miR-10a	NO		CCUGUAGAUCCGAAUUUGUGUAAGGAAUUUUGUGAUCACAAAUUCGUAUCUAGGGG	38549275	38549296	+ [Positive strand]	1157	22	56	38549278	38549333	<<<-<<<<<-<<<<<<<<<(................)))))))))).))))).)))	1	-21.09	-37.6607	39.2857	-1	-1	0.009901
745LB	2 dna:chromosome chromosome:UMD3.1:2:1:137060424:1 REF	UACCCUGUAGAACCGAAUUUGU	bta-miR-10b	ACAGAUUCGAUUCUAGGGGAAU(10) CAGAUUCGAUUCUAGGGGAAU(6)	bta-miR-10b-3p*(NA)	CUAUAUAUACCCUGUAGAACCGAAUUUGUGUGGUAUCCAUGUAGUCACAGAUUCGAUUCUAGGGGAAUAUAUGG	20797664	20797685	- [Negative strand]	14817	22	74	20797618	20797691	(((((((<-<<<<-<<<<<-<<<<<<<<<(.(.(((....))).))}}}}}}}}}=}}}}}}}}}=}}))))))	1	-29.3	-39.5946	39.1892	20797623	20797644	0.009901
745LB	18 dna:chromosome chromosome:UMD3.1:18:1:66004023:1 REF	UCCCUGAGACCCUUUAACCUGU	bta-miR-125a	NO		UCCCUGAGACCCUUUAACCUGUGAGGACGUCCAGGGUCACAGGUGAGGUUCUUGGGA	58015549	58015570	+ [Positive strand]	1444	22	57	58015549	58015605	<<<<-<<<<-<<<<--<<<<<<((((....))....)))))))))))).))))))))	1	-26.6	-46.6667	56.1403	-1	-1	0.069307
745LB	11 dna:chromosome chromosome:UMD3.1:11:1:107310763:1 REF	UCGUACCGUGAGUAAUAAUGCG	bta-miR-126-3p	CAUUAUUACUUUUGGUACGCG(514) CAUUAUUACUUUUGGUACGCGC(24) CAUUAUUACUUUUGGUACGCGCU(4)	bta-miR-126-5p	UGACGGGACAUUAUUACUUUUGGUACGCGCUGUGACACUUCAAACUCGUACCGUGAGUAAUAAUGCGCUGUCA	104131454	104131475	+ [Positive strand]	20688	22	73	104131409	104131481	(((((((.{{{{{{{{{{{={{{{{{{={...(((....)))..)->>>>>>>->>>>>>>>>>>>-))))))	1	-31.5	-43.1507	45.2055	104131417	104131438	0.009901
745LB	7 dna:chromosome chromosome:UMD3.1:7:1:112638659:1 REF	CUUGGCACCUAGUAAGUACUCA	bta-miR-1271	NO		CAGUGCUUGGCACCUAGUAAGUACUCAGUAUAUACUUGUUGAGUGCCUGCUAUGUGCCAGGCAUUG	39194962	39194983	+ [Positive strand]	107	22	66	39194957	39195022	(((((<<<<<<<<-<<<<<-<<<<<<<(((......)))))))))).))))).)))))))))))))	1	-38.4	-58.1818	46.9697	-1	-1	0.009901
745LB	22 dna:chromosome chromosome:UMD3.1:22:1:61435874:1 REF	UCACAGUGAACCGGUCUCUUU	bta-miR-128	NO		CAGUGGGAAGGGGGGCCGAGGCACUGUCCGAGAGUGAGUAGCAGGUCUCACAGUGAACCGGUCUCUUUCCCUACUG	9738649	9738669	+ [Positive strand]	311	21	76	9738602	9738677	(((((((.((((((((((...((((((..((((.(........).))>>>>>>>>--->>>>>>>>>>.)))))))	2	-37.2	-48.9474	60.5263	-1	-1	0.009901
745LB	X dna:chromosome chromosome:UMD3.1:X:1:148823899:1 REF	UUCAUUCGGCUGUCCAGAUGUA	bta-miR-1298	NO		GUUAAGAGUUCAUUCGGCUGUCCAGAUGUAUCCAAGUACCCUGAUAUUUGGCAAUAAAUACAUCUGGGCAACUGAUUGAACUUUUUGC	67896132	67896153	+ [Positive strand]	25	22	88	67896124	67896211	((.(((((<<<<-<<<<-<<<<<<<<<<<<((((((((......)))))))......))))))))))))).)))).))))))))).))	1	-40.1	-45.5682	39.7727	-1	-1	0.009901
745LB	17 dna:chromosome chromosome:UMD3.1:17:1:75158596:1 REF	ACUCUUUCCCUGUUGCACUACU	bta-miR-130b-5p*(NA)	NO		GCCUGACACUCUUUCCCUGUUGCACUACUGUGCGCCCCUGGCAAGCAGUGCAAUGAUGAAAGGGCAUCGGUCAGGC	74100587	74100608	- [Negative strand]	18	22	76	74100539	74100614	(((((((-<<<<<<<--<<<<<<<<<-<<.(((.......))))).)))))))))..))))))).....)))))))	1	-33.8	-44.4737	57.8947	-1	-1	0.009901
745LB	19 dna:chromosome chromosome:UMD3.1:19:1:64057457:1 REF	UAACAGUCUACAGCCAUGGUCG	bta-miR-132	AACCGUGGCUUUCGAUUGUUA(2)		GGCAACCGUGGCUUUCGAUUGUUACUGUGGGAACCGGAGGUAACAGUCUACAGCCAUGGUCGCC	23651161	23651182	- [Negative strand]	7	22	64	23651158	23651221	(((={{{{{{{{{==={{{{{{{{((.(((...)))..))>>>>>>>>--->>>>>>>>>->))	1	-34	-53.125	56.25	23651197	23651217	0.009901
745LB	13 dna:chromosome chromosome:UMD3.1:13:1:84240350:1 REF	UUGGUCCCCUUCAACCAGCUGU	bta-miR-133a	AGCUGGUAAAAUGGAACCAAAU(3)	bta-miR-133a-5p*(NA)	GCUUUGCUAAAGCUGGUAAAAUGGAACCAAAUCAACUGUUCGAUGGAUUUGGUCCCCUUCAACCAGCUGUAGCUGC	55227306	55227327	- [Negative strand]	81	22	76	55227299	55227374	((...((((.{{{{{{{=={{={{={{{{{{{(............)))>>>>>->>->>-->>>>>>>->))).))	2	-29.7	-39.0789	46.0526	55227342	55227363	0.009901
745LB	24 dna:chromosome chromosome:UMD3.1:24:1:62714930:1 REF	UUGGUCCCCUUCAACCAGCUGU	bta-miR-133a	AGCUGGUAAAAUGGAACCAAAU(3)	bta-miR-133a-5p*(NA)	GCUUUGCUAGAGCUGGUAAAAUGGAACCAAAUCGCCUCUUCAAUGGAUUUGGUCCCCUUCAACCAGCUGUAGCUAUGC	34844467	34844488	+ [Positive strand]	81	22	78	34844419	34844496	((...((((.{{{{{{{=={{={{={{{{{{{(............)))>>>>>->>->>-->>>>>>>->)))...))	2	-32.7	-41.9231	47.4359	34844429	34844451	0.009901
745LB	15 dna:chromosome chromosome:UMD3.1:15:1:85296676:1 REF	CUCCUGGGGCCCGCACUCUCG	bta-miR-1343-3p	NO		GGGGAGCGGCCCCCGGGCGGGCCUCUGCUCUGGCCCCUCCUGGGGCCCGCACUCU	66264896	66264916	+ [Positive strand]	49	21	55	66264860	66264914	((((.((((.(((((((.(((((........)))))-->>>>>>>->>>>->>>>	1	-37.7	-68.5455	81.8182	-1	-1	0.029703
745LB	22 dna:chromosome chromosome:UMD3.1:22:1:61435874:1 REF	UAUGGCUUUUUAUUCCUAUGUG	bta-miR-135a	NO		CUAUGGCUUUUUAUUCCUAUGUGAUUCUACUGCUCACUCAUAUAGGGAUUGGAGCCGUGG	49142044	49142065	+ [Positive strand]	34	22	60	49142043	49142102	(<<<<<<<<<--<<<<<<<<<<<(.............)))))))))))).))))))))))	2	-25.92	-43.2	43.3333	-1	-1	0.009901
745LB	5 dna:chromosome chromosome:UMD3.1:5:1:121191424:1 REF	UAUGGCUUUUUAUUCCUAUGUG	bta-miR-135a	NO		UUUAUGGCUUUUUAUUCCUAUGUGAUAGUAAUAAAGUCUCAUGUAGGGAUGGAAGCCAUGAA	62117731	62117752	+ [Positive strand]	34	22	62	62117729	62117790	((<<<<<<<<<<-<<<<<<<<<<<(.(.(.....).).))))))))))))))))))))))))	2	-25.9	-41.7742	33.871	-1	-1	0.009901
745LB	21 dna:chromosome chromosome:UMD3.1:21:1:71599096:1 REF	CAUCAUCGUCUCAAAUGAGUCU	bta-miR-136-3p*(NA)	AGGACUCCAUUUGUUUUGAUGAU(3) AGGACUCCAUUUGUUUUGAUGA(4) ACUCCAUUUGUUUUGAUGAUGG(3)	bta-miR-136	CCCUCGGAGGACUCCAUUUGUUUUGAUGAUGGAUUCUUACGCUCCAUCAUCGUCUCAAAUGAGUCUUCAGAGGG	67431471	67431492	+ [Positive strand]	35	22	74	67431427	67431500	(((((.({{{{{{{={{{{{==={{{{{{((((.........))>>>>>>>>--->>>>>>>>>>>)).)))))	1	-39.1	-52.8378	47.2973	67431434	67431456	0.009901
745LB	13 dna:chromosome chromosome:UMD3.1:13:1:84240350:1 REF	AGGACUGUCCAACCUGAGAAUG	bta-miR-1388-5p	NO		GUGCCUUCAGGACUGUCCAACCUGAGAAUGGUGAGCAUCCAGGGACAAUCUCAGGUUUGUCAGCCCGCAAGGUGC	54375944	54375965	+ [Positive strand]	32	22	75	54375936	54376010	(..(((((-<<-<<<-<-<<<<<<<<<-<<...............)).))))))))).).))))).).))))..)	1	-29.46	-39.28	56	-1	-1	0.059406
745LB	15 dna:chromosome chromosome:UMD3.1:15:1:85296676:1 REF	UCUACAGUGCACGUGUCUCCAGU	bta-miR-139	UGGAGACGCGGCCCUGUUGGAG(2)	bta-miR-139-3p*(NA)	ACUCUACAGUGCACGUGUCUCCAGUGUGGCUCGGAGGCUGGAGACGCGGCCCUGUUGGAGU	52956221	52956243	- [Negative strand]	599	23	61	52956184	52956244	((<<<<<<<-<<-<<<<<<<<<<<<.(.......).))}}}}}}}}}}}}=}}}=}}}}})	1	-34.9	-57.2131	62.2951	52956184	52956205	0.009901
745LB	18 dna:chromosome chromosome:UMD3.1:18:1:66004023:1 REF	UACCACAGGGUAGAACCACGGA	bta-miR-140	CAGUGGUUUUACCCUAUGGUA(17) CAGUGGUUUUACCCUAUGGUAG(182) CAGUGGUUUUACCCUAUGGUAGG(5)	bta-miR-140-5p*(NA)	GUGUCCUGCCAGUGGUUUUACCCUAUGGUAGGUUACGUCAUGCUGUUCUACCACAGGGUAGAACCACGGACAGGAUAC	37088192	37088213	+ [Positive strand]	713	22	78	37088144	37088221	((((((((({={{{{{{{{{{{{{={{{{{{(..(((......)))))>>>>>->>>>>>>>>>>>>>>-))))))))	1	-46.3	-59.359	51.2821	37088153	37088175	0.009901
745LB	5 dna:chromosome chromosome:UMD3.1:5:1:121191424:1 REF	UAACACUGUCUGGUAAAGAUG	bta-miR-141	CAUCUUCCAGCACAGUGUUGG(20) CAUCUUCCAGCACAGUGUUG(2) CAUCUUCCAGCACAGUGUUGGA(29)	bta-miR-141-5p*(NA)	CCGGCUCUGGGUCCAUCUUCCAGCACAGUGUUGGAUGGUCUAAUGGUGAAGCUCCUAACACUGUCUGGUAAAGAUGGCCCCCGG	103859017	103859037	- [Negative strand]	807	21	84	103859008	103859091	((((....(((.({{{{{{{{{{={{{{{{{{{{{...((.......))...)))->>>>>>>>>>>>-->>>>>>))))))))	1	-40.3	-47.9762	55.9524	103859056	103859077	0.009901
745LB	19 dna:chromosome chromosome:UMD3.1:19:1:64057457:1 REF	CCCAUAAAGUAGAAAGCACU	bta-miR-142-5p	GUAGUGUUUCCUACUUUAUG(2) GUAGUGUUUCCUACUUUAUGG(22) UAGUGUUUCCUACUUUAUGG(2)	bta-miR-142-3p	UGCAGUCACCCAUAAAGUAGAAAGCACUACUAACAGCACUGGAGGGUGUAGUGUUUCCUACUUUAUGGAUGAGUGUA	9527359	9527378	- [Negative strand]	524	20	77	9527309	9527385	((((.(((-<<<<<<<<<<<-<<<<<<<((...(..(....)..)..}}}}}}}}}=}}}}}}}}}}}.))).))))	1	-35	-45.4545	42.8571	9527317	9527337	0.009901
745LB	7 dna:chromosome chromosome:UMD3.1:7:1:112638659:1 REF	UGAGAUGAAGCACUGUAGCUC	bta-miR-143	GGUGCAGUGCUGCAUCUCUG(2) GGUGCAGUGCUGCAUCUCUGG(326) GGUGCAGUGCUGCAUCUCUGGU(95)	bta-miR-143-5p*(NA)	CCCAGCCUGAGGUGCAGUGCUGCAUCUCUGGUCAGUUGGGAGUCUGAGAUGAAGCACUGUAGCUCGGGAAGGG	62809359	62809379	+ [Positive strand]	96910	21	73	62809315	62809387	(((..((((({={{{{{{{{{={{{{{{={{((......)).))->>>>>>->>>>>>>>>->>>)))..)))	1	-42.1	-57.6712	58.9041	62809325	62809346	0.009901
745LB	12 dna:chromosome chromosome:UMD3.1:12:1:91163125:1 REF	GUCCAGUUUUCCCAGGAAU	bta-miR-145	NO		CUAGAUUUGCCUGGUUAAGGCUGUUUGCCCCUGAGCCAGUCCAGUUUUCCCAGGAAUUUAG	21161355	21161373	+ [Positive strand]	28	19	61	21161317	21161377	((((((...(((((..(((((((..(((......))..>-->>>>>>>->>>>>->>))))	2	-16.5	-27.0492	49.1803	-1	-1	0.089109
745LB	X dna:chromosome chromosome:UMD3.1:X:1:148823899:1 REF	CUCCGUUUGCCUGUUUUGCUGA	bta-miR-1468	NO		GGUGGUUUCUCCGUUUGCCUGUUUUGCUGAUGUUCAUUUGACUUAUUCUCAGCAAAAUAAGCAAAUGGAAAAUUCAUCCAUCAACAAGCUACC	101844110	101844131	+ [Positive strand]	494	22	93	101844102	101844194	((((((((-<<<<<<<<<-<<<<<<<<<<<.(((.....)))......))))))))))).)))))))))................))))))))	1	-31	-33.3333	38.7097	-1	-1	0.009901
745LB	7 dna:chromosome chromosome:UMD3.1:7:1:112638659:1 REF	UGAGAACUGAAUUCCAUAGGUU	bta-miR-146a	NO		CUCAGCUUUGAGAACUGAAUUCCAUAGGUUGUGUCAGUGUCAGACCUGUGAAGUUUAGUUCUUUAGCUGGG	74185055	74185076	+ [Positive strand]	212	22	71	74185047	74185117	(((((((.-<<<<<<<<<<<<-<<<<<<<<.((.......)))))))))).)))))))))))).)))))))	1	-33.6	-47.3239	43.662	-1	-1	0.009901
745LB	10 dna:chromosome chromosome:UMD3.1:10:1:104305016:1 REF	GUGUGCGGAAAUGCUUCUGCUA	bta-miR-147	NO		AGUGGAAACACUUCUGCACAGGCUAGAUUAUGGAUACCAGUGUGCGGAAAUGCUUCUGCU	65243388	65243409	- [Negative strand]	10	22	60	65243388	65243447	((..(((.((.((((((((((((((.....)))...)).->>>>>>>>>->>->>>-->>	1	-20.6	-34.3333	46.6667	-1	-1	0.009901
745LB	3 dna:chromosome chromosome:UMD3.1:3:1:121430405:1 REF	UCUGGCUCCGUGUCUUCACU	bta-miR-149-5p	NO		GCCCAGGCUCUGGCUCCGUGUCUUCACUCCCGUGUGUGUCCACCGAGGGAGGGAGGGACGGGGGCUGUGCUGGGGC	120467962	120467981	+ [Positive strand]	22	20	76	120467954	120468029	((((.(((-<-<-<<<<<<-<<<<<-<<(((..(((....)))...)))))))))).)))))).).).))).))))	1	-43.8	-57.6316	71.0526	-1	-1	0.029703
745LB	14 dna:chromosome chromosome:UMD3.1:14:1:84648390:1 REF	CUAGACUGAAGCUCCUUGAGG	bta-miR-151-3p	UCGAGGAGCUCACAGUCUAG(10) UCGAGGAGCUCACAGUCUAGU(179) UCGAGGAGCUCACAGUCUAGUA(31)	bta-miR-151-5p	UUCCUGCCCUCGAGGAGCUCACAGUCUAGUACGUCUCAUCCCCUACUAGACUGAAGCUCCUUGAGGACAGGGA	4030362	4030382	+ [Positive strand]	4774	21	73	4030317	4030389	((((((.(({{{{{{{{{{=={{{{{{{{{(.(........).))>>>>>>>>->>>>>>>>>>>>.))))))	1	-44.5	-60.9589	54.7945	4030326	4030347	0.009901
745LB	19 dna:chromosome chromosome:UMD3.1:19:1:64057457:1 REF	UCAGUGCAUGACAGAACUUGG	bta-miR-152	NO		GGCCCAGGUUCUGUGAUACACUCCGACUCGGGCUCUGGAGCAGUCAGUGCAUGACAGAACUUGGGCC	39081217	39081237	+ [Positive strand]	1417	21	67	39081174	39081240	((((((((((((((.((.((((..((((...(((....)))))>>>>>>->>->>>>>>>>>>>)))	1	-37.6	-56.1194	59.7015	-1	-1	0.009901
745LB	21 dna:chromosome chromosome:UMD3.1:21:1:71599096:1 REF	AGAUAUUGCACGGUUGAUCUCU	bta-miR-154c	NO		GAAAGGAGGUUGUCCGUGAUGUAUUUGCUUUAUUUGUGGCAGAUAUUGCACGGUUGAUCUCUUUUC	67575295	67575316	+ [Positive strand]	68	22	66	67575255	67575320	((((((((((((.(((((..(((((((((........)))>>>>>>-->>>>>->>>>>>>>))))	1	-31	-46.9697	40.9091	-1	-1	0.009901
745LB	1 dna:chromosome chromosome:UMD3.1:1:1:158337067:1 REF	UUAAUGCUAAUCGUGAUAGGGGU	bta-miR-155	NO		GUGUGCUGUUAAUGCUAAUCGUGAUAGGGGUUUUUACCUCGGACUGACUCCUACAUGUUAGCAUUAACAGGGCAC	10227315	10227337	- [Negative strand]	165	23	75	10227270	10227344	((((.(((<<<<<<<<<<-<<<<-<<<<<<<(....(....)...))))))))))))))))))))))))).))))	1	-38.3	-51.0667	45.3333	-1	-1	0.009901
745LB	12 dna:chromosome chromosome:UMD3.1:12:1:91163125:1 REF	UAGCAGCACAUAAUGGUUUGU	bta-miR-15a	NO		GUAGCAGCACAUAAUGGUUUGUGGAUUUUGAAAAGGUGCAGGCCAUAUUGUGCUGCCUC	19596395	19596415	- [Negative strand]	13	21	59	19596357	19596415	(--<<<<<<<<--<<<<<<<<<(..((.....))..))))))))))..))))))))..)	1	-24.9	-42.2034	45.7627	-1	-1	0.019802
745LB	1 dna:chromosome chromosome:UMD3.1:1:1:158337067:1 REF	UAGCAGCACAUCAUGGUUUACA	bta-miR-15b	NO		AGCAGCACAUCAUGGUUUACAUACUACAGUCAAGAUGCGAAUCAUUAUUUGCUGCU	107923436	107923457	- [Negative strand]	45	22	56	107923400	107923455	<<<<<<<-<<-<<<<<<--<<(.((.......)))))..)))))).)).)))))))	1	-18.8	-33.5714	39.2857	-1	-1	0.009901
745LB	12 dna:chromosome chromosome:UMD3.1:12:1:91163125:1 REF	UAGCAGCACGUAAAUAUUGGU	bta-miR-16b	NO		UGCCUUAGCAGCACGUAAAUAUUGGUGUUAAGAUUCUAAAAUUAUCUCCAGUAUUAACUGUGCUGCUGAAGUA	19596255	19596275	- [Negative strand]	457	21	73	19596207	19596279	(((.(<<<<<<<<<<<-<<<<<<<<-(.(((..........))).).)))))))).)).)))))))))).)))	1	-27.5	-37.6712	35.6164	-1	-1	0.009901
745LB	16 dna:chromosome chromosome:UMD3.1:16:1:81724687:1 REF	AACAUUCAACGCUGUCGGUGAGU	bta-miR-181a	NO		CAUUCAACGCUGUCGGUGAGUUUGGAAUUAAAAAUCAAAACCAUCGACCGUUGAUUG	79685996	79686018	- [Negative strand]	1040	23	57	79685959	79686015	<<-<<<<<<--<<<<<<<-<<((.((........)).))))))))))))))))).))	2	-19.6	-34.386	40.3509	-1	-1	0.009901
745LB	11 dna:chromosome chromosome:UMD3.1:11:1:107310763:1 REF	AACAUUCAACGCUGUCGGUGAGU	bta-miR-181a	NO		UCCAAGGAACAUUCAACGCUGUCGGUGAGUUUGGGAUUUGAAAAAACCACCGACCGUUGACUGUACCUUGGG	95709449	95709471	+ [Positive strand]	1040	23	72	95709442	95709513	(((((((-<<<-<<<<<<--<<<<<<<-<<((...........))))))))))))))))).))).)))))))	2	-34.7	-48.1944	48.6111	-1	-1	0.009901
745LB	11 dna:chromosome chromosome:UMD3.1:11:1:107310763:1 REF	AACAUUCAUUGCUGUCGGUGGGU	bta-miR-181b	NO		ACAUUCAUUGCUGUCGGUGGGUUUGACUUUGAAUCAACUCACUGAUCAAUGAAUGU	95710641	95710663	+ [Positive strand]	158	23	56	95710642	95710697	<<<<<<<<<<--<<<<<<<<<<(.((.......)))))))))))))))))))))))	2	-24.3	-43.3929	39.2857	-1	-1	0.009901
745LB	16 dna:chromosome chromosome:UMD3.1:16:1:81724687:1 REF	AACAUUCAUUGCUGUCGGUGGGU	bta-miR-181b	NO		CAUUCAUUGCUGUCGGUGGGUUGAACUGUGUGGACAAGCUCACUGAACAAUGAGUG	79685812	79685834	- [Negative strand]	158	23	56	79685776	79685831	<<<<<<<<<---<<<<<<<<<(...((....))...)))))))))).)))))))))	2	-22.9	-40.8929	48.2143	-1	-1	0.009901
745LB	7 dna:chromosome chromosome:UMD3.1:7:1:112638659:1 REF	AACAUUCAUUGUUGUCGGUGGGU	bta-miR-181d	NO		ACAUUCAUUGUUGUCGGUGGGUUGUGACAGAGACCAGACCCACCGAGGGAUGAAUGU	12915272	12915294	+ [Positive strand]	17	23	57	12915273	12915329	<<<<<<<<<-<--<<<<<<<<<(.((........))))))))))))).)))))))))	1	-26.6	-46.6667	50.8772	-1	-1	0.009901
745LB	4 dna:chromosome chromosome:UMD3.1:4:1:120829699:1 REF	UUUGGCAAUGGUAGAACUCACACU	bta-miR-182	NO		CACCAUUUUUGGCAAUGGUAGAACUCACACUGGUGAGGUAAUGGGAUCCGGUGGUUCUAGACUUGCCAACUAUGGUG	94406763	94406786	- [Negative strand]	1324	24	77	94406716	94406792	((((((.-<<<<<<<-<-<<<<<<---<<<<((..............))))))))))))..))))))))..))))))	1	-30.04	-39.013	48.0519	-1	-1	0.019802
745LB	14 dna:chromosome chromosome:UMD3.1:14:1:84648390:1 REF	AAGGUAGAUAGAACAGGUCUUG	bta-miR-1839	NO		CAAGCUGACUCUGCUUUUAGCCUCCUGAAUGAAAAGGUAGAUAGAACAGGUCUUGUUUG	1883890	1883911	- [Negative strand]	576	22	59	1883885	1883943	(((((.(((.(((.(((((..(((((.......->>>->>->>>>>>>>>>>-->))))	1	-16.2	-27.4576	42.3729	-1	-1	0.029703
745LB	17 dna:chromosome chromosome:UMD3.1:17:1:75158596:1 REF	UGGAGAGAAAGGCAGUUCCUGA	bta-miR-185	NO		GAGGGACUGGAGAGAAAGGCAGUUCCUGAUGGUCCCCUCCCCAGGGGCUGGCUUUCCUCCGGCCCCUC	74967079	74967100	+ [Positive strand]	279	22	68	74967072	74967139	(((((.(<<<<<-<<<<<-<<<<<<<<<-.((......)).))))))))).))))))))))).)))))	1	-43.3	-63.6765	66.1765	-1	-1	0.009901
745LB	3 dna:chromosome chromosome:UMD3.1:3:1:121430405:1 REF	CAAAGAAUUCUCCUUUUGGGCU	bta-miR-186	NO		AACUUUCCAAAGAAUUCUCCUUUUGGGCUUUCUGAUUUUAUUUUAAGCCCAAAGGUGAAUUUUUUGGGAAGUU	74462309	74462330	+ [Positive strand]	2885	22	73	74462302	74462374	(((((((<<<<<<<<<<-<<<<<-<<<<<(...((......)).))))))))))).)))))))))))))))))	1	-35.9	-49.1781	32.8767	-1	-1	0.009901
745LB	19 dna:chromosome chromosome:UMD3.1:19:1:64057457:1 REF	UGGGUCUUUGCGGGCGAGAUG	bta-miR-193a-5p	AACUGGCCUACAAAGUCCCA(4)	bta-miR-193a-3p	CUGAGAGCUGGGUCUUUGCGGGCGAGAUGAAGGUGUCGGUUCAACUGGCCUACAAAGUCCCAGUCCUCGG	18824267	18824287	- [Negative strand]	63	21	70	18824225	18824294	(((((..(<<<<-<<<<<--<<<-<<-<<((........)))}=}}=}}}==}}}}}=}}}})..)))))	1	-37.8	-54	58.5714	18824232	18824251	0.009901
745LB	25 dna:chromosome chromosome:UMD3.1:25:1:42904170:1 REF	AACUGGCCCACAAAGUCCCGCU	bta-miR-193b	CGGGGUUUUGAGGGCGAGAUGA(3)		UCCCAGAAUCGGGGUUUUGAGGGCGAGAUGAGUUUAUGUUUUAUCCAACUGGCCCACAAAGUCCCGCUUUUGGGG	13339533	13339554	+ [Positive strand]	7	22	75	13339487	13339561	((((((((.{{{{=={{{{={{{{={{={{=.(.........)..)>->>->>>>->>>>-->>>>->)))))))	1	-35.5	-47.3333	50.6667	13339496	13339518	0.009901
745LB	29 dna:chromosome chromosome:UMD3.1:29:1:51505224:1 REF	UGUAACAGCAACUCCAUGUGG	bta-miR-194	NO		CCACCCCCUGUAACAGCAACUCCAUGUGGAAGUACCUCUAGUUCCAGUGGGGCUGCUGUUAUCUGGGGUGG	43731474	43731494	+ [Positive strand]	148	21	71	43731466	43731536	(((((((.-<<<<<<<<<-<<<<<<-<<<((.((....)).))))))))))).)))))))))..)))))))	2	-42.3	-59.5775	56.338	-1	-1	0.009901
745LB	16 dna:chromosome chromosome:UMD3.1:16:1:81724687:1 REF	UGUAACAGCAACUCCAUGUGGA	bta-miR-194	NO		CAUCGAUUGUAACAGCAACUCCAUGUGGACUGUGCGUCAAUUUCCAGUGGAGAUGCUGUUACUUUUGAUG	24306079	24306100	- [Negative strand]	148	22	70	24306037	24306106	((((((.-<<<<<<<<<-<<<<<<-<<<<..((......)).)))))))))).)))))))))..))))))	2	-33.9	-48.4286	44.2857	-1	-1	0.009901
745LB	19 dna:chromosome chromosome:UMD3.1:19:1:64057457:1 REF	UAGGUAGUUUCAUGUUGUUGG	bta-miR-196a	NO		GUGAAUUAGGUAGUUUCAUGUUGUUGGGCCUGGAUUUCUGAACACAACGACAUUAAACCACCCGACUCAC	38497007	38497027	+ [Positive strand]	75	21	70	38497001	38497070	((((.(--<<<-<<<<-<<<<<<<<<<..(.((....)))..).))))))))).)))).)))..).))))	2	-22.4	-32	44.2857	-1	-1	0.009901
745LB	5 dna:chromosome chromosome:UMD3.1:5:1:121191424:1 REF	UAGGUAGUUUCAUGUUGUUGG	bta-miR-196a	NO		UGUGGCUUAGGUAGUUUCAUGUUGUUGGGAUUGAGUUUUGAACUCGGCAACAAGAAACUGCCUGAGUUACA	26199850	26199870	- [Negative strand]	75	21	71	26199806	26199876	(((((((<<<<<<<<<<<-<<<<<<<<<(.(..(...)..).)))))))))).))))))))))))))))))	2	-39.5	-55.6338	42.2535	-1	-1	0.009901
745LB	4 dna:chromosome chromosome:UMD3.1:4:1:120829699:1 REF	UAGGUAGUUUCCUGUUGUUGGG	bta-miR-196a	NO		GGUGAUUUAGGUAGUUUCCUGUUGUUGGGAUCCACCUUUCUCUCGACAGCACGACACUGCCUUCAUUACU	69327775	69327796	+ [Positive strand]	41	22	70	69327768	69327837	((((((.-<<<<<<<-<<-<<<<<<<<<<(..........))))))))))).)).)))))))..))))))	1	-30.1	-43	47.1429	-1	-1	0.009901
745LB	3 dna:chromosome chromosome:UMD3.1:3:1:121430405:1 REF	UUCACCACCUUCUCCACCCAGC	bta-miR-197	NO		GGCUGUGCCGGGUAGAGAGGGCAGUGGGAGGUAAGAGCUCUUCACCCUUCACCACCUUCUCCACCCAGCAGGGCC	33964974	33964995	- [Negative strand]	72	22	75	33964967	33965041	((((.(((.((((.(((((((..((((..((((((....))).))).->>>>-->>>>>>>->>>>->>).))))	1	-41.7	-55.6	64	-1	-1	0.009901
745LB	12 dna:chromosome chromosome:UMD3.1:12:1:91163125:1 REF	UGUGCAAAUCCAUGCAAAACUG	bta-miR-19b	NO		CUAUGGUUAGUUUUGCAGGUUUGCAUCCAGCUGUGUGAUAUUCUGCUGUGCAAAUCCAUGCAAAACUGACUGUGG	66227186	66227207	+ [Positive strand]	64	22	75	66227140	66227214	(((((((((((((((((((((((((..((((.............))>>>>>>>>->>->>>>>>>>>>)))))))	2	-34.32	-45.76	44	-1	-1	0.009901
745LB	X dna:chromosome chromosome:UMD3.1:X:1:148823899:1 REF	UGUGCAAAUCCAUGCAAAACUG	bta-miR-19b	NO		UUACAGUUAGUUUUGCUGGUUUGCAUUUCAGCGUGUGGAUAUAUGGCUGUGCAAAUCCAUGCAAAACUGAUUGUGA	17918014	17918035	- [Negative strand]	64	22	76	17918006	17918081	(((((((((((((((((((((((((...((((((((....)))).))>>>>>>>>->>>->>>>>>>>>)))))))	2	-34.3	-45.1316	39.4737	-1	-1	0.009901
745LB	16 dna:chromosome chromosome:UMD3.1:16:1:81724687:1 REF	UAAUACUGCCUGGUAAUGAUGA	bta-miR-200b	CAUCUUACUGGGCAGCAUUGGA(130) CAUCUUACUGGGCAGCAUUGG(113) CAUCUUACUGGGCAGCAUUGGAU(8)	bta-miR-200b-5p*(NA)	CAUCUUACUGGGCAGCAUUGGAUGGUGUCUGGUCUCUAAUACUGCCUGGUAAUGAUG	52521992	52522013	- [Negative strand]	7639	22	57	52521992	52522048	{{{{{{{{=={{{{{={{{{{{.((.......))))>>>>->>>>>-->>>>->>>>	1	-24.1	-42.2807	47.3684	52522026	52522047	0.009901
745LB	8 dna:chromosome chromosome:UMD3.1:8:1:113384836:1 REF	UUCCCUUUGUCAUCCUAUGCCU	bta-miR-204	NO		UGGACUUCCCUUUGUCAUCCUAUGCCUGAGAAUAUAUGAAGGAGGCUGGGAAGGCAAAGGGACGUUCA	47259591	47259612	- [Negative strand]	156	22	68	47259549	47259616	(((((-<<<<<<<<<<-<<<<<-<<<<...............))))))))).)))))))))).)))))	1	-33.16	-48.7647	48.5294	-1	-1	0.009901
745LB	16 dna:chromosome chromosome:UMD3.1:16:1:81724687:1 REF	UCCUUCAUUCCACCGGAGUCUGU	bta-miR-205	NO		UCUCUUGUCCUUCAUUCCACCGGAGUCUGUCUCGUACCCAACCAGAUUUCAGUGGAGUGAAGUUCAGGAGG	75800006	75800028	- [Negative strand]	1114	23	71	75799964	75800034	(((((((--<<<<<<<<<<<-<<<<<<<<-............)))))))).)))))))))))..)))))))	1	-36.12	-50.8732	50.7042	-1	-1	0.009901
745LB	12 dna:chromosome chromosome:UMD3.1:12:1:91163125:1 REF	UAAAGUGCUUAUAGUGCAGGUAG	bta-miR-20a	ACUGCAUUAUGAGCACUUAAAGU(2)		GUAGCACUAAAGUGCUUAUAGUGCAGGUAGUGUUUAGUUAUCUACUGCAUUAUGAGCACUUAAAGUACUGC	66227012	66227034	+ [Positive strand]	1009	23	71	66227005	66227075	((((.((<-<<<<<<<<<<<<<<<<<-<<<((......)).))}}}}}}}}}}}}}}}}}}==}}}.))))	3	-31	-43.662	38.0282	66227048	66227071	0.009901
745LB	X dna:chromosome chromosome:UMD3.1:X:1:148823899:1 REF	CAAAGUGCUCACAGUGCAGGUAG	bta-miR-20b	NO		AGUACCAAAGUGCUCACAGUGCAGGUAGUUUUGGCAGCGCUCUACUGUAGUGUGGGCACUUCCAGUACU	17918174	17918196	- [Negative strand]	22	23	69	17918132	17918200	(((((--<<<<<<<<<<<-<<<<<-<<<....(((...))))))))))).)))))))))))...)))))	1	-30.6	-44.3478	50.7246	-1	-1	0.009901
745LB	16 dna:chromosome chromosome:UMD3.1:16:1:81724687:1 REF	AUGACCUAUGAAUUGACAGACA	bta-miR-215	NO		UGACCUAUGAAUUGACAGACAACGUGACUAAGUCUGUCUGUCAUUUCUGUAGGCCA	24305783	24305804	- [Negative strand]	35	22	56	24305747	24305802	<<-<<<<<<<<-<<<<<<<<<((........)).))))))))).))).))))).))	1	-22.6	-40.3571	42.8571	-1	-1	0.009901
745LB	19 dna:chromosome chromosome:UMD3.1:19:1:64057457:1 REF	UAGCUUAUCAGACUGAUGUUGAC	bta-miR-21-5p	NO		UGUCGGGUAGCUUAUCAGACUGAUGUUGACUGUUGAAUCUCAUGGCAACAGCAGUCGAUGGGCUGUCUGACA	11033079	11033101	+ [Positive strand]	59772	23	72	11033072	11033143	((((((.-<<<<<<<<-<<<<<-<<<<<-<(((.(.....)))))))))).)))))))))))))..))))))	1	-35.8	-49.7222	48.6111	-1	-1	0.009901
745LB	20 dna:chromosome chromosome:UMD3.1:20:1:72042655:1 REF	UUGUGCUUGAUCUAACCAUGU	bta-miR-218	NO		GCUUUCCUUUGUGCUUGAUCUAACCAUGUGGUGGAACGAUGGAAACGGAACAUGGUUCUGUCAAGCACCGCGGAAAGC	444359	444379	- [Negative strand]	322	21	78	444309	444386	(((((((.--<<<<<<<<<--<<<<<<<<..........((....))..))))))))..)))))))))...)))))))	2	-35.6	-45.641	50	-1	-1	0.009901
745LB	6 dna:chromosome chromosome:UMD3.1:6:1:119458736:1 REF	UUGUGCUUGAUCUAACCAUGU	bta-miR-218	NO		UUCUGUUGUGCUUGAUCUAACCAUGUGGUUGCCAGGUAUGAGUAAAACAUGGUUCCGUCAAGCACCAUGGAA	41545053	41545073	+ [Positive strand]	322	21	72	41545048	41545119	(((((<-<<<<<<<<<--<<<<<<<<..((((((....)).)))).))))))))..))))))))).))))))	2	-32.6	-45.2778	44.4444	-1	-1	0.009901
745LB	X dna:chromosome chromosome:UMD3.1:X:1:148823899:1 REF	AGCUACAUUGUCUGCUGGGUUU	bta-miR-221	NO		GAACCUGGCAUACAAUGUAGAUUUCUGUGUUUGUUGAGCAACAGCUACAUUGUCUGCUGGGUUU	103538899	103538920	+ [Positive strand]	193	22	64	103538857	103538920	(((((..(((.(((((((((....((((((((...)))).))>>>>>>>>>>>->>>-->>>>>	1	-28.5	-44.5312	42.1875	-1	-1	0.009901
745LB	X dna:chromosome chromosome:UMD3.1:X:1:148823899:1 REF	AGCUACAUCUGGCUACUGGGUCUCU	bta-miR-222	NO		CCCUCAAUGGCUCAGUAGCCAGUGUAGAUCCUGUCUUUUGUAAUCAGUAGCUACAUCUGGCUACUGGGUCUCUGAUGG	103538209	103538233	+ [Positive strand]	150	25	78	103538161	103538238	((.(((..(((((((((((((((((((...(((...........))).-->>>>>->>>>>>>>>>>>>>-->)).))	1	-38.3	-49.1026	48.718	-1	-1	0.009901
745LB	X dna:chromosome chromosome:UMD3.1:X:1:148823899:1 REF	CAAGUCACUAGUGGUUCCGUUU	bta-miR-224	NO		GGGCUUUCAAGUCACUAGUGGUUCCGUUUAGUAGAUGGUUGUACAUUGUUUCAAAAUGGUACCCUAGUGACUACAAAGCCC	34664642	34664663	- [Negative strand]	257	22	81	34664589	34664669	(((((((--<<<<<<<<<-<<<-<<<<<<.(..((((......))))....).)))))).))))))))))))..)))))))	1	-37.3	-46.0494	43.2099	-1	-1	0.009901
745LB	1 dna:chromosome chromosome:UMD3.1:1:1:158337067:1 REF	UGAAAAGUUCGUUCGGGUUUUU	bta-miR-2284x	NO		UAUUGGGUUGGCUGAAAAGUUCGUUCGGGUUUUUCCAUAAGAACUCAAAUAAACUUUUUGGCCAACCCAGUA	3607801	3607822	- [Negative strand]	1035	22	72	3607762	3607833	((((((((((((--<<<<<<<--<<-<<<<<<<<....)))))))).))..)))))))..))))))))))))	1	-38.6	-53.6111	38.8889	-1	-1	0.009901
745LB	5 dna:chromosome chromosome:UMD3.1:5:1:121191424:1 REF	AAAAGUUCGUUCAGGUUUUUCUG	bta-miR-2284y	NO		AAAGUUCGUUCAGGUUUUUCUGUAAACAUCUUAUGGGAAAACUGGAAUGAUCCUUU	44355436	44355458	- [Negative strand]	89	23	56	44355401	44355456	<<<<-<<<<<<-<<<<<<<<<<(((.....))))))))))))).))))))..))))	10	-18.4	-32.8571	33.9286	-1	-1	0.009901
745LB	25 dna:chromosome chromosome:UMD3.1:25:1:42904170:1 REF	AAAAGUUCGUUCAGGUUUUUCUG	bta-miR-2284y	NO		GGCCAAAAAGUUCGUUCAGGUUUUUCUGUAACAUAGUAUGGAGGAACCCAAAGGGACUUUUUGGCC	32178141	32178163	- [Negative strand]	89	23	66	32178102	32178167	(((((<<<<<<<<-<<--<<<<<<<<<<((......))))))))))))..)).)))))))))))))	10	-33.8	-51.2121	43.9394	-1	-1	0.009901
745LB	29 dna:chromosome chromosome:UMD3.1:29:1:51505224:1 REF	AAAAGUUCGUUCAGGUUUUUCUG	bta-miR-2284y	NO		GGUGGCCAAAAAGUUCGUUCAGGUUUUUCUGGUAAGAUCUUAACAGCAACCCAAAUGAACGUUUUGGCCAACC	6735998	6736020	+ [Positive strand]	89	23	73	6735990	6736062	((((((((<<<-<<<<<<<--<<<<---<<<.(((....))).))).))))..))))))).)))))))).)))	10	-29.1	-39.863	43.8356	-1	-1	0.009901
745LB	17 dna:chromosome chromosome:UMD3.1:17:1:75158596:1 REF	AAAAGUUCGUUCAGGUUUUUCUG	bta-miR-2284y	NO		GUUGGCCAAAAAGUUCGUUCAGGUUUUUCUGAACCAUCUUACGGGGAAAUUGAACCAACUGUUUUGGCCAAC	17654593	17654615	- [Negative strand]	89	23	72	17654551	17654622	((((((((<<<<<<<-<<<<<<-<<<--<<<..........)))..))))))))).)))).)))))))))))	10	-30.4	-42.2222	43.0556	-1	-1	0.009901
745LB	11 dna:chromosome chromosome:UMD3.1:11:1:107310763:1 REF	AAAAGUUCGUUCAGGUUUUUCUG	bta-miR-2284y	NO		UGGCCAAAAAGUUCGUUCAGGUUUUUCUGUAAACCGGGAAAACCCAAACACACUUUUUGGCCA	83421414	83421436	- [Negative strand]	89	23	63	83421379	83421441	((((((<<<<<<--<<<--<<<<<<<<<<.....))))))))))..)))..))))))))))))	10	-30.8	-48.8889	42.8571	-1	-1	0.009901
745LB	23 dna:chromosome chromosome:UMD3.1:23:1:52530062:1 REF	AAAAGUUCGUUCAGGUUUUUCUG	bta-miR-2284y	NO		UUGGCCAAAAAGUUCGUUCAGGUUUUUCUGUAAGCUGUUACGGAAAAAAUCCAAACGAACAUUUUGGCUAA	31885304	31885326	+ [Positive strand]	89	23	71	31885297	31885367	(((((((<<<-<<<<<<<--<<<<<<<<<<(((....)))))).)))))))..))))))).))))))))))	10	-31.1	-43.8028	36.6197	-1	-1	0.009901
745LB	1 dna:chromosome chromosome:UMD3.1:1:1:158337067:1 REF	AAAACCGGAAUGAACUUUUUG	bta-miR-2285k	NO		CCUAAAAGUUCAUUUGGGUUUUUCUAUAACAUCUUGCAGAAAAACCGGAAUGAACUUUUUGG	80871211	80871231	- [Negative strand]	7	21	62	80871209	80871270	((.((((((((((((.(((((((((.(((....))).)))>>>>>>->>>>>>>>>>>>->)	6	-27.3	-44.0323	33.871	-1	-1	0.009901
745LB	29 dna:chromosome chromosome:UMD3.1:29:1:51505224:1 REF	AAAACCGGAAUGAACUUUUUG	bta-miR-2285k	NO		GGGAUGGGCAAAAAGUUUGCUUGGAUUUUUCUGUGAGAUAUUAUGGGAAAACCGGAAUGAACUUUUUGACUGACCC	10834225	10834245	+ [Positive strand]	7	21	76	10834178	10834253	(((.(.((((((((((((..((.(.(((((((((((....)))))))>>>>->->>-->>>>>>>>>>.)).))))	6	-25.9	-34.0789	40.7895	-1	-1	0.009901
745LB	13 dna:chromosome chromosome:UMD3.1:13:1:84240350:1 REF	AAAACCGGAAUGAACUUUUUG	bta-miR-2285k	NO		GGGUUAGCCAAAAAGUUAGUUCAGAUUUUUCCAUAGCAUCUCAUGGAAAAACCGGAAUGAACUUUUUGGCCAACCC	23904428	23904448	- [Negative strand]	7	21	76	23904419	23904494	(((((.(((((((((((.((((.(.(((((((((........)))))>>>>->->>>>->>>>>>>>>)).)))))	6	-34.9	-45.9211	40.7895	-1	-1	0.009901
745LB	23 dna:chromosome chromosome:UMD3.1:23:1:52530062:1 REF	AAAAACUUGAGUGAACUUUUGG	bta-miR-2285p	NO		UGGGUUGGCCAAAAUGUUUAUUUUUUCUGUUUUUCUGUUAAGACAUGAUGGAAAAACUUGAGUGAACUUUUGGCCAACCCA	25977844	25977865	- [Negative strand]	11	22	81	25977835	25977915	((((((((((((((.((((((((.....((((((((((((.....))))))>>>>>>-->>>>>>>>>>>>>>))))))))	2	-40.7	-50.2469	35.8025	-1	-1	0.009901
745LB	19 dna:chromosome chromosome:UMD3.1:19:1:64057457:1 REF	CUAACCGUAACUUUGAAGUGCU	bta-miR-2336	NO		AAAUAGAAAGCAUUUCAAAGCUAAGGUUAUGGGUGGCAAUUUAUCCCUAACCGUAACUUUGAAGUGCUUUCUGUUU	22824681	22824702	+ [Positive strand]	28	22	76	22824635	22824710	((((((((((((((((((((.((.(((((.((((((....))))))->>>>>->>->>>>>>>>>>>>))))))))	1	-36.9	-48.5526	35.5263	-1	-1	0.009901
745LB	25 dna:chromosome chromosome:UMD3.1:25:1:42904170:1 REF	UGGAAGGCCUGGCUUUGCAGCGU	bta-miR-2387	NO		GCGGGCAAGGCCAAGAGGCCGGCUAGGCCCGAGCGUGGAGGGCCUGGAAGGCCUGGCUUUGCAGC	33439555	33439577	- [Negative strand]	17	23	65	33439556	33439620	((..(((((((((...((((..((((((((.........)))))>>>-->>>>>>>>>>>>>->>	1	-42	-64.6154	72.3077	-1	-1	0.009901
745LB	7 dna:chromosome chromosome:UMD3.1:7:1:112638659:1 REF	AUCACAUUGCCAGGGAUUUCC	bta-miR-23a	NO		GGGGUUCCUGGGGAUGGGAUUUGCUGCCUGUCACAAAUCACAUUGCCAGGGAUUUC	12981978	12981998	- [Negative strand]	1514	21	56	12981978	12982033	(..((((((((.((((.((((((.((.....)))))>>>->>>>->>>>>>>>-->	1	-26.4	-47.1429	53.5714	-1	-1	0.009901
745LB	7 dna:chromosome chromosome:UMD3.1:7:1:112638659:1 REF	UGGCUCAGUUCAGCAGGAAC	bta-miR-24-3p	GUGCCUACUGAGCUGAAACA(6) CGUGCCUACUGAGCUGAAACA(3) GUGCCUACUGAGCUGAAAC(12) GUGCCUACUGAGCUGAAACAC(23) CGUGCCUACUGAGCUGAAAC(2) UGCCUACUGAGCUGAAACACA(3)	bta-miR-24-5p*(NA)	CUCCCGUGCCUACUGAGCUGAAACACAGUUGAUUUGUGCACACUGGCUCAGUUCAGCAGGAACAGGAG	12981645	12981664	- [Negative strand]	3723	20	68	12981639	12981706	((((.{{={{{={{{{{{{{{===={(((((.......)).))>>-->>>>>>>>>->>>->>.))))	2	-27.5	-40.4412	52.9412	12981680	12981700	0.019802
745LB	X dna:chromosome chromosome:UMD3.1:X:1:148823899:1 REF	GAGCUAUGAUGACUUUGAUU	bta-miR-2484	NO		AAUGUAUGCAGGGUUAUUAUAAUUAAAAAGGUGAGCUAUGAUGACUUUGAUUGCAUU	20461146	20461165	- [Negative strand]	27	20	57	20461140	20461196	((((((..(((((((((((((.(((......)>>-->>>>>>>>>>>>>-->)))))	1	-16.3	-28.5965	29.8246	-1	-1	0.009901
745LB	25 dna:chromosome chromosome:UMD3.1:25:1:42904170:1 REF	CAUUGCACUUGUCUCGGUCUGA	bta-miR-25	AGGCGGAGACUUGGGCAAUUGCU(4)	bta-miR-25-5p*(NA)	AGGCGGAGACUUGGGCAAUUGCUGGACGCUGCCCCGGGCAUUGCACUUGUCUCGGUCU	36892500	36892521	+ [Positive strand]	3128	22	58	36892462	36892519	{{{{={{{{{=={={{{{{={{{((........)).))>>>>>>->-->>>>>->>>>	1	-24.2	-41.7241	62.069	36892462	36892485	0.079208
745LB	5 dna:chromosome chromosome:UMD3.1:5:1:121191424:1 REF	UUCAAGUAAUCCAGGAUAGGCU	bta-miR-26a	NO		CUGGAUUCAAGUAAUCCAGGAUAGGCUGUUUCCAUCUGUGAGGCCUAUUCUUGAUUACUUGUUUCUGG	55977936	55977957	+ [Positive strand]	58150	22	68	55977931	55977998	(..((--<<<<<<<<<-<<<<<<<<<<..............)))))))))).)))))))))..))..)	2	-30.64	-45.0588	42.6471	-1	-1	0.009901
745LB	2 dna:chromosome chromosome:UMD3.1:2:1:137060424:1 REF	UUCAAGUAAUUCAGGAUAGGUU	bta-miR-26b	CCUGUUCUCCAUUACUUGGCU(8)	bta-miR-26b-3p*(NA)	GGACCCAGUUCAAGUAAUUCAGGAUAGGUUGUGUGCUGUCCAGCCUGUUCUCCAUUACUUGGCUCGGGGGCC	107133408	107133429	+ [Positive strand]	11111	22	72	107133400	107133471	((.(((((<-<<<<<<<<--<<<<<<<<<<(.(......))))}}}}}}}}==}}}}}}}}}}}.)))..))	1	-31.4	-43.6111	54.1667	107133443	107133464	0.039604
745LB	7 dna:chromosome chromosome:UMD3.1:7:1:112638659:1 REF	UUCACAGUGGCUAAGUUCCG	bta-miR-27a-3p	AGGGCUUAGCUGCUUGUGAGC(13)	bta-miR-27a-5p	GGGGAGCAGGGCUUAGCUGCUUGUGAGCAGGUCCACAUCAAAUCGUGUUCACAGUGGCUAAGUUCCGCCCCCC	12981796	12981815	- [Negative strand]	2834	20	73	12981789	12981861	((((.((={{{{{{{{{=={{={{{{{{(.(............).))>>>>>>>-->>>>>>>>>->).))))	1	-40	-54.7945	58.9041	12981833	12981853	0.009901
745LB	16 dna:chromosome chromosome:UMD3.1:16:1:81724687:1 REF	UGACCGAUUUCUCCUGGUGUU	bta-miR-29d-5p	NO		CUGAGCACCACCGGACCCAUCUCUUACACAGGCUGACCGAUUUCUCCUGGUGUUCAG	77562553	77562573	+ [Positive strand]	140	21	57	77562520	77562576	((((((((((..(((...(((..(((.......>>>-->>>--->>>>>>>>>>)))	2	-16.7	-29.2982	56.1403	-1	-1	0.079208
745LB	9 dna:chromosome chromosome:UMD3.1:9:1:105708250:1 REF	UGUAAACAUCCUCGACUGGAAGCU	bta-miR-30a-5p	NO		GAGCGGCUGUAAACAUCCUCGACUGGAAGCUGUGAGGCUGCAGAAAGGCUUUCAGUCGGAUGUUUGCAGCUGCC	10768323	10768346	- [Negative strand]	16197	24	74	10768279	10768352	(.(((((<<<<<<<<<<<--<<<<<<<<<<<.((......))....))))))))))))))))))))))))))))	1	-43.6	-58.9189	55.4054	-1	-1	0.009901
745LB	14 dna:chromosome chromosome:UMD3.1:14:1:84648390:1 REF	UGUAAACAUCCUACACUCAGCU	bta-miR-30b-5p	NO		GUAAACAUCCUACACUCAGCUGUAACACACGAGUCGGCUGGGAGGUGGAUGUUUAC	8084737	8084758	+ [Positive strand]	887	22	56	8084738	8084793	<<<<<<<<<<-<<-<<<<<<<(..((......))))))))))..))))))))))))	1	-25.5	-45.5357	50	-1	-1	0.009901
745LB	9 dna:chromosome chromosome:UMD3.1:9:1:105708250:1 REF	UGUAAACACCCUACACUCUCAGC	bta-miR-30c	NO		GUAAACACCCUACACUCUCAGCUGUGCACAGUGAGAAAGCUGGGAGAAGGCUGUUUAC	10730977	10730999	- [Negative strand]	724	23	58	10730940	10730997	<<<<<<<-<<<---<<<<<<<<(...(.....)....))))))))).))).)))))))	1	-23.3	-40.1724	50	-1	-1	0.019802
745LB	3 dna:chromosome chromosome:UMD3.1:3:1:121430405:1 REF	UGUAAACAUCCUACACUCUCAGC	bta-miR-30c	CUGGGAGAGGGUUGUUUACUCC(2)	bta-miR-30c-3p*(NA)	GUAAACAUCCUACACUCUCAGCUGUGAGCUCGAGGUGGCUGGGAGAGGGUUGUUUAC	106059415	106059437	- [Negative strand]	2362	23	57	106059379	106059435	<<<<<<<-<<<---<<<<<<<<..(.........)..)))))))).))).)))))))	1	-23.3	-40.8772	52.6316	106059378	106059396	0.019802
745LB	14 dna:chromosome chromosome:UMD3.1:14:1:84648390:1 REF	UGUAAACAUCCCCGACUGGAAGCU	bta-miR-30d	NO		GUAAACAUCCCCGACUGGAAGCUGUACCACACAGCUAAGCUUUCAGUCAGAUGUUUGC	8080297	8080320	+ [Positive strand]	7961	24	58	8080298	8080355	<<<<<<<<<---<<<<<<<<<<<..............))))))))))).)))))))))	1	-25.04	-43.1724	48.2759	-1	-1	0.009901
745LB	8 dna:chromosome chromosome:UMD3.1:8:1:113384836:1 REF	UAUUGCACAUGACUAAGUUGC	bta-miR-32	CAAUUUAGUAUGUGUGAUAUU(8)	bta-miR-32-3p*(NA)	GUGGAGGUAUUGCACAUGACUAAGUUGCAUGUUGUCACGGCCUCAGUGCAAUUUAGUAUGUGUGAUAUUUUCAC	100305204	100305224	- [Negative strand]	146	21	74	100305157	100305230	(((((((<<<--<<<<<<-<<<<<<<<<(((..((....))..)).))}}}}}}}}}}}}}}==}}}}})))))	1	-35.7	-48.2432	41.8919	100305161	100305181	0.009901
745LB	8 dna:chromosome chromosome:UMD3.1:8:1:113384836:1 REF	AAAAGCUGGGUUGAGAGGGCGA	bta-miR-320a	NO		CCUCCGCCUUCUCUUCCCGGUUCUUCCCGGAGUCGGGAAAAGCUGGGUUGAGAGGGCGAAAAAGG	70060389	70060410	- [Negative strand]	267	22	65	70060382	70060446	(((.(((((((((..(((((((.((((((....))))>>->>>>>>>-->>>>>>>>>-...)))	2	-38.9	-59.8462	60	-1	-1	0.009901
745LB	15 dna:chromosome chromosome:UMD3.1:15:1:85296676:1 REF	CCUCUGGGCCCUUCCUCCAG	bta-miR-326	NO		CUGUUGGGCUGGAGGCAGGGCCUUUGUGAAGGCGGGUUGUGCUCAGAUCGCCUCUGGGCCCUUCCUCCAGCCCAGAG	55314025	55314044	- [Negative strand]	11	20	77	55314017	55314093	((.((((((((((((.(((((((....((.((((..(((....)))..))>>>>->>>>>>>->>>>>>>)))))))	1	-50.8	-65.974	64.9351	-1	-1	0.009901
745LB	18 dna:chromosome chromosome:UMD3.1:18:1:66004023:1 REF	CUGGCCCUCUCUGCCCUUCCGU	bta-miR-328	NO		GGAGCGGGGGGGCAGGAGGGGCUCAGGGAGAUAGUGUGUGCUGCCCCUGGCCCUCUCUGCCCUUCCGUCCC	34957620	34957641	- [Negative strand]	76	22	71	34957616	34957686	((..(((((((((((..(((((.(((((.(.((((....)))))))>>>>>>>>-->>>>>>>>>>>-.))	1	-51.7	-72.8169	71.831	-1	-1	0.009901
745LB	25 dna:chromosome chromosome:UMD3.1:25:1:42904170:1 REF	UCCCUGUCCUCCAGGAGCUCA	bta-miR-339b	NO		GCUGUCCCUGUCCUCCAGGAGCUCACUUGGUCCGGCCGUGCGCUCCUCGAGGCCAGAGC	42294011	42294031	+ [Positive strand]	104	21	59	42294007	42294065	(((.---<<<-<<<<-<<<<<<-<<(..((.....))))).)))))).)))).))))))	4	-26.6	-45.0847	69.4915	-1	-1	0.059406
745LB	X dna:chromosome chromosome:UMD3.1:X:1:148823899:1 REF	CCUCAGUCAGCCUUGUGGAUGU	bta-miR-3431	NO		UCAGUCAGCCUUGUGGAUGUAUGUUCUGCAGACCUGACAUCUAGAGGACUGACUGA	34662715	34662736	- [Negative strand]	143	22	56	34662678	34662733	<<<<<<<<<<<<-<<<<<<<..(((.....)))...))))))))))).))))))))	1	-25.1	-44.8214	48.2143	-1	-1	0.009901
745LB	21 dna:chromosome chromosome:UMD3.1:21:1:71599096:1 REF	UGCGGGAUCUUUAGUUGUGGUG	bta-miR-3432a	NO		UCAUGGUGUGCGGGAUCUUUAGUUGUGGUGUGCAAACUCUCAGUUGCAGCUUGUGGGAUCCAGUUCCAUGA	55746836	55746857	- [Negative strand]	159	22	71	55746794	55746864	((((((..-<<-<<<<<<<-<<<<<--<<<.(......).)).)..)))))...))))))).)).))))))	3	-47.4	-66.7606	49.2958	-1	-1	0.009901
745LB	25 dna:chromosome chromosome:UMD3.1:25:1:42904170:1 REF	UGCGGGAUCUUUAGUUGUGGUG	bta-miR-3432a	NO		UGCGGGAUCUUUAGUUGUGGUGUGUGAAUUCUUAGUUGCAGCAACUAAAGAUCCCUCA	34409336	34409357	- [Negative strand]	159	22	58	34409299	34409356	<<-<<<<<<<<<<<<<<<-<<<..(((....)))..))).))))))))))))))).))	3	-25.5	-43.9655	43.1034	-1	-1	0.009901
745LB	21 dna:chromosome chromosome:UMD3.1:21:1:71599096:1 REF	CCCUGAACUAGGGGUCUGGAG	bta-miR-345-3p	GCUGACUCCUAGUCCAGUGCU(5)	bta-miR-345-5p	ACCCAGGUCUGCUGACUCCUAGUCCAGUGCUUGUGAUGGCUGGUGGGCCCUGAACUAGGGGUCUGGAGGCCUGGGU	66867139	66867159	+ [Positive strand]	16	21	76	66867092	66867167	((((((((((={={{{{{{{{{{={{{={{{..(.(....).)..))>->>>->>>>>>>>>>->->>))))))))	1	-47.4	-62.3684	61.8421	66867102	66867123	0.009901
745LB	16 dna:chromosome chromosome:UMD3.1:16:1:81724687:1 REF	UGGCAGUGUCUUAGCUGGUUGUU	bta-miR-34a	NO		UUUCUUUGGCAGUGUCUUAGCUGGUUGUUGUGAGUAAUAAUGCAGGAAGCAAUCAGCAAGUAUACUGCCCUAGAAG	45197411	45197433	+ [Positive strand]	108	23	76	45197405	45197480	(((((.-<<<<<<<<<<<-<<<<<<<<<<....(((....)))....))))))))))))).))))))))..)))))	1	-33	-43.4211	42.1053	-1	-1	0.009901
745LB	15 dna:chromosome chromosome:UMD3.1:15:1:85296676:1 REF	AGGCAGUGUAGUUAGCUGAUUGC	bta-miR-34c	NO		UUACUAGGCAGUGUAGUUAGCUGAUUGCUAAUAAUACCAAUCACUAACCACACGGCCAGGUAA	22135438	22135460	+ [Positive strand]	21	23	63	22135433	22135495	(((((-<<<-<<<<-<<<<<-<<<<<<-((....)).))))))))))).)))).))).)))))	1	-25.1	-39.8413	41.2698	-1	-1	0.009901
745LB	X dna:chromosome chromosome:UMD3.1:X:1:148823899:1 REF	UCCCCCAGGUGUGAUUCUGAUU	bta-miR-361-3p*(NA)	UUAUCAGAAUCUCCAGGGGUACU(9) UUAUCAGAAUCUCCAGGGGUAC(86) UUAUCAGAAUCUCCAGGGGUA(17)	bta-miR-361	GGGAGCUUAUCAGAAUCUCCAGGGGUACUUAUAAUUUGAAAAAGUCCCCCAGGUGUGAUUCUGAUUUGCUUCC	74328465	74328486	+ [Positive strand]	1051	22	73	74328421	74328493	((((((=={{{{{{{{{={{={{{{={{((...........)))>->>>>->>--->>>>>>>>>-.))))))	1	-34.6	-47.3973	43.8356	74328427	74328449	0.009901
745LB	X dna:chromosome chromosome:UMD3.1:X:1:148823899:1 REF	AAUCCUUGGAACCUAGGUGUGAGU	bta-miR-362-5p	NO		CCUCUCGAAUCCUUGGAACCUAGGUGUGAGUGCUGUUCUAGUGCAACACACCUAUUCAAGGAUUCAAAGAGG	92898446	92898469	+ [Positive strand]	62	24	72	92898439	92898510	(((((.(<<<<<<<<<<---<<<<<<<<-<-.(((...)))..)..)))))))))))))))))))..)))))	1	-35.2	-48.8889	47.2222	-1	-1	0.009901
745LB	X dna:chromosome chromosome:UMD3.1:X:1:148823899:1 REF	AAUUGCACGGUAUCCAUCUGCG	bta-miR-363	NO		UGCUGUUGUCGGGUGGAUCACGAUGCAAUUUUGAUUAGUAUAAUAGGAGAAAAAUUGCACGGUAUCCAUCUGCGAACCGCA	17917705	17917726	- [Negative strand]	31	22	81	17917697	17917777	(((.(((..(((((((((..((.(((((((((..(((......)))....))>>>>>>>>>-->>>>>>>>>--))).)))	1	-28.9	-35.679	43.2099	-1	-1	0.009901
745LB	21 dna:chromosome chromosome:UMD3.1:21:1:71599096:1 REF	GCCUGCUGGGGUGGAACCUGGU	bta-miR-370	NO		GCAGAGAAGCCAGGUCACGUCUCUGCAGUUACACCGCUCACGAGUGCCUGCUGGGGUGGAACCUGGUCUGUCUGU	67457284	67457305	+ [Positive strand]	56	22	75	67457239	67457313	(((((.(..((((((..(..(((.((((...(((((....)).))>->>>>->>>-->-->>>>>>-.).)))))	1	-35.7	-47.6	60	-1	-1	0.009901
745LB	2 dna:chromosome chromosome:UMD3.1:2:1:137060424:1 REF	UUUGUUCGUUCGGCUCGCGUGA	bta-miR-375	NO		CCCGCCCCGCGACGAGCCCCUCGCACAAACCGGACCUGAGCGUUUUGUUCGUUCGGCUCGCGUGAGGCAGGG	107667524	107667545	- [Negative strand]	1243	22	72	107667516	107667587	((((((.((((.((((((...((.(((((.((........)).>>>>>->>--->>>>>>>>>>-))).)))	1	-34.3	-47.6389	69.4444	-1	-1	0.009901
745LB	21 dna:chromosome chromosome:UMD3.1:21:1:71599096:1 REF	UGGUAGACUAUGGAACGUAGG	bta-miR-379	UAUGUAACAUGGUCCACUAAC(49) UAUGUAACAUGGUCCACUAACU(2)	bta-miR-379-3p*(NA)	GCAGAGAUGGUAGACUAUGGAACGUAGGCUUUGUGAUUUUUGACCUAUGUAACAUGGUCCACUAACUCUC	67561884	67561904	+ [Positive strand]	805	21	70	67561877	67561946	(.((((.<<<<-<<<<<<<--<<<<<<<(............).))}}}}}==}}}}}}}=}}}}=}))))	1	-27	-38.5714	42.8571	67561922	67561943	0.019802
745LB	21 dna:chromosome chromosome:UMD3.1:21:1:71599096:1 REF	UAUGUAAUGUGGUCCACGUCU	bta-miR-380-3p	NO		UGAAAAGAUGGUUGACCAUAGAACAUGCGCUGUCUCUAUGUCGUAUGUAAUGUGGUCCACGUCUUCUCA	67564842	67564862	+ [Positive strand]	22	21	69	67564799	67564867	(((.((((((...(((((((..((((((((.........).))>>>>>-->>>>>>>-->>>>>).)))	1	-26.8	-38.8406	43.4783	-1	-1	0.009901
745LB	21 dna:chromosome chromosome:UMD3.1:21:1:71599096:1 REF	UAUACAAGGGCAAGCUCUCUGU	bta-miR-381	NO		UGGUACUCAGAGCGAGGUUGCCCUUUGUAUAUUCGGUUUUUUGAUGUAGAAUAUACAAGGGCAAGCUCUCUGUGAGUAUCA	67583121	67583142	+ [Positive strand]	132	22	81	67583070	67583150	(((((((((.((.(((.((((((((.((((((((.(((....)))...)))>>>>>>>>>>>>>->>>->>->))))))))	1	-42.9	-52.963	41.9753	-1	-1	0.009901
745LB	21 dna:chromosome chromosome:UMD3.1:21:1:71599096:1 REF	AAUAUAACACAGAUGGCCUGU	bta-miR-410	NO		UGAGGAGAGGUUGUCUGUGAUGAGUUCGCUUUAUUAAUGACGAAUAUAACACAGAUGGCCUGUUUUCA	67603914	67603934	+ [Positive strand]	6	21	68	67603872	67603939	((((((.((((..((((((.((.((((((.........).))>>>->>->>>>>>-->>>>->)))))	1	-28.7	-42.2059	39.7059	-1	-1	0.009901
745LB	21 dna:chromosome chromosome:UMD3.1:21:1:71599096:1 REF	AUAGUAGACCGUAUAGCGUACG	bta-miR-411a	UAUGUAACACGGUCCACUAAC(55)	bta-miR-411a-3p*(NA)	GAGAGAUAGUAGACCGUAUAGCGUACGCUUUAUCUGUGACGUAUGUAACACGGUCCACUAACCCUC	67563112	67563133	+ [Positive strand]	359	22	66	67563107	67563172	(((.(-<<<<-<<<<<<-<-<<<<<<<(.........).))}}}}}=}=}}}}}}=}}}}=}.)))	1	-23.1	-35	46.9697	67563148	67563169	0.009901
745LB	21 dna:chromosome chromosome:UMD3.1:21:1:71599096:1 REF	GGUUGAUCAGAGAACAUACAUU	bta-miR-411c-5p	NO		GAUAGGGGAGUGGAUGGUUGAUCAGAGAACAUACAUUUUGUCAAUGAUGUAUGUCAACUGAUCCACAGUCCCUCCCUAUC	67589488	67589509	+ [Positive strand]	103	22	80	67589473	67589552	(((((((.((.((((-<<-<<<<<<---<<<<<<<<<........)))))))))...)))))).)).)))))))))))))	1	-31.1	-38.875	43.75	-1	-1	0.009901
745LB	21 dna:chromosome chromosome:UMD3.1:21:1:71599096:1 REF	UGGUCGACCAGUUGGAAAGU	bta-miR-412-5p*(NA)	NO		GGACGGAUGGUCGACCAGUUGGAAAGUAAUUGUUUCUAAUGUACUUCACCUGGUCCACUAGCUGUCC	67603405	67603424	+ [Positive strand]	13	20	67	67603398	67603464	((((((.<<<<-<<<<<<-<<<--<<<(((((....)))).))))))).)))))).)))).))))))	1	-25.7	-38.3582	47.7612	-1	-1	0.009901
745LB	X dna:chromosome chromosome:UMD3.1:X:1:148823899:1 REF	AUCAACAGACAUUAAUUGGGCGC	bta-miR-421	NO		GUAGGCCUCAUUAAAUGUUUGUUGAAUGAAAAAAUGAAUCAUCAACAGACAUUAAUUGGGCGCCUGC	82024126	82024148	+ [Positive strand]	14	23	67	82024086	82024152	((((((((((...((((((((((((.(((.........))>>>>>>>>>>>>>--->>>>->>))))	1	-28.4	-42.3881	37.3134	-1	-1	0.009901
745LB	X dna:chromosome chromosome:UMD3.1:X:1:148823899:1 REF	CAGCAGCAAUUCAUGUUUUGA	bta-miR-424-5p	NO		AGCAGCAAUUCAUGUUUUGAAGUGCUUUAAACGGUUCAAAACGUGAGGCGCUGCU	18185494	18185514	- [Negative strand]	17	21	55	18185458	18185512	<<<<<<--<<<<<<<<<<<<(.((.......)).)))))))))))))..))))))	2	-26.7	-48.5455	43.6364	-1	-1	0.009901
745LB	16 dna:chromosome chromosome:UMD3.1:16:1:81724687:1 REF	UAAUACUGUCUGGUAAUGCCG	bta-miR-429	NO		GUCUUACCAGACACGGUUAGAUCUGGUCCUUCUGUCUAAUACUGUCUGGUAAUGC	52520101	52520121	- [Negative strand]	136	21	55	52520102	52520156	((.((((((((((..(((((((..((....)).)))>>>>-->>>>>>>>>>->>	1	-21.4	-38.9091	45.4545	-1	-1	0.009901
745LB	21 dna:chromosome chromosome:UMD3.1:21:1:71599096:1 REF	UCUUGGAGUAGGUCAUUGGGUG	bta-miR-432	NO		CCUCCAAGUCUUGGAGUAGGUCAUUGGGUGGAUCCUUUAUUUCCCUAUGUGGGCCACUGGAUGGCUCCUCCAUGUCUUGGCGG	67431250	67431271	+ [Positive strand]	7	22	83	67431242	67431324	((.(((((-<-<<<<<--<<<<<<<-<<<<(.(((..(((......))).)))))))).))))))).))))).).))))).))	1	-37.6	-45.3012	54.2169	-1	-1	0.009901
745LB	21 dna:chromosome chromosome:UMD3.1:21:1:71599096:1 REF	AUCAUGAUGGGCUCCUCGGUGU	bta-miR-433	NO		CCGGGGAGAAGUACGGUGAGCCUGUCAUUGUUCAGAGAGGCUAGAUCCUCCUUGUUGAGAAGGAUCAUGAUGGGCUCCUCGGUGUUCUCCAGG	67428712	67428733	+ [Positive strand]	6	22	93	67428649	67428741	((..((((((...(((.((((((((((..(((......)))..((((((.(((...))).)))>>>->>>>>>>>>>->>>--->))))).))	1	-37.9	-40.7527	54.8387	-1	-1	0.049505
745LB	X dna:chromosome chromosome:UMD3.1:X:1:148823899:1 REF	UUUUGCGAUGUGUUCCUAAU	bta-miR-450a	UAUUGGGAACAUUUUGCAU(2)		AAACUAUUUUUGCGAUGUGUUCCUAAUAUGUAAUCUAAAUGUAUUGGGAACAUUUUGCAUUCAUAGUUU	18179272	18179291	- [Negative strand]	107	20	69	18179229	18179297	(((((((---<<<<<-<<<<<<<<<<<((((.......)))}}}}}}}}}}}}=}}}}}=..)))))))	2	-27.6	-40	27.5362	18179237	18179255	0.009901
745LB	X dna:chromosome chromosome:UMD3.1:X:1:148823899:1 REF	UUUUGCGAUGUGUUCCUAAU	bta-miR-450a	NO		AUGCUAAACUAUUUUUGCGAUGUGUUCCUAAUAUGCAGUAUAAAUAUAUUGGGAGCAUUUUGCAUGCAU	18179127	18179146	- [Negative strand]	107	20	69	18179089	18179157	((((........---<<<<<-<<<<<<<<<<<(((.........)))))))))))))).))))).))))	2	-22.1	-32.029	31.8841	-1	-1	0.009901
745LB	19 dna:chromosome chromosome:UMD3.1:19:1:64057457:1 REF	AAACCGUUACCAUUACUGAGU	bta-miR-451	NO		UUGGGGUGGCGAGGAAACCGUUACCAUUACUGAGUUUAGUAAUGGUAACGGUUCUCUUGCUGCACCCAG	20796895	20796915	- [Negative strand]	222	21	69	20796860	20796928	((((((..(((((.-<<<<<<<<<<<<<<<<<---.)))))))))))))))))..)))))..).)))))	1	-46.5	-67.3913	49.2754	-1	-1	0.009901
745LB	X dna:chromosome chromosome:UMD3.1:X:1:148823899:1 REF	UGUUUGCAGAGGAAACUGAGA	bta-miR-452	NO		UGUUUGCAGAGGAAACUGAGACUUUGUAACUAUAUCUCAGUCUCAUCUGCAAAGA	34665672	34665692	- [Negative strand]	66	21	55	34665637	34665691	<-<<<<<<<<-<<-<<<<<<<..(.......)..))))))).)).)))))))).)	1	-20.8	-37.8182	38.1818	-1	-1	0.009901
745LB	8 dna:chromosome chromosome:UMD3.1:8:1:113384836:1 REF	UAUGUGCCUUUGGACUACAUCGU	bta-miR-455-5p	NO		GUAUGUGCCUUUGGACUACAUCGUGGAAGCCAGCACCAUGCAGUCCAUGGGCAUAUAC	105147062	105147084	+ [Positive strand]	107	23	58	105147061	105147118	(<<<<<<<<<-<<<<<<-<<<-<<(........))).))).)))))).))))))))))	1	-29.4	-50.6897	51.7241	-1	-1	0.009901
745LB	21 dna:chromosome chromosome:UMD3.1:21:1:71599096:1 REF	UGAAACAUACACGGGAAACCUCU	bta-miR-494	NO		UGAAGGAGAGGUUAUCCGUGUUGUCUUCUCUUUAUUUAUGAUGAAACAUACACGGGAAACCUCUUUUUUA	67569725	67569747	+ [Positive strand]	111	23	70	67569684	67569753	(((((((((((((.((((((((((.(((((.........))->>>>>>->>>>>>>->>>>>>>))))))	1	-28.2	-40.2857	35.7143	-1	-1	0.009901
745LB	19 dna:chromosome chromosome:UMD3.1:19:1:64057457:1 REF	CAGCAGCACACUGUGGUUUGUA	bta-miR-497	NO		CCCGCCCCAGCAGCACACUGUGGUUUGUACGGCACUGUGGCCACGUCCAAACCACACUGUGGUGUUAGAGCGAGGGUGGG	27441719	27441740	- [Negative strand]	46	22	80	27441667	27441746	(((((((<<<<<-<<<<-<<<<<<<<<-<((((......)))..)).))))))))).)))).)))).....).)))))))	1	-39.8	-49.75	62.5	-1	-1	0.009901
745LB	13 dna:chromosome chromosome:UMD3.1:13:1:84240350:1 REF	UUAAGACUUGCAGUGAUGUUU	bta-miR-499	NO		GGCGGCCGUUAAGACUUGCAGUGAUGUUUAACUCCUCUCCACGUGAACAUCACAGCAAGUCUGUGCUGCU	64900493	64900513	+ [Positive strand]	36	21	70	64900485	64900554	((((((..---<<<<<<<<-<<<<<<<<<(.............)))))))))).))))))))..))))))	1	-31.52	-45.0286	51.4286	-1	-1	0.009901
745LB	X dna:chromosome chromosome:UMD3.1:X:1:148823899:1 REF	AAUGCACCUGGGCAAGGAUUC	bta-miR-502a	NO		AAUCUUAAUGCCCAGAUGCAGGUACUGUCUCAGUGCAAUGCACCUGGGCAAGGAUU	92893875	92893895	+ [Positive strand]	7	21	56	92893839	92893894	((((((..(((((((.((((.((((((...))))))-->>>>->>>>>>>>>>>>>	3	-27.3	-48.75	48.2143	-1	-1	0.009901
745LB	X dna:chromosome chromosome:UMD3.1:X:1:148823899:1 REF	AAUGCACCUGGGCAAGGAUUC	bta-miR-502a	NO		CCCCUCUAAUCCUUGCUCUCUGGGUGCUAGUGCUGUCUCCAUGCAAUGCACCUGGGCAAGGAUUCAGAGAGGG	92903846	92903866	+ [Positive strand]	7	21	73	92903802	92903874	((((((((((((((((((...((((((...(((((....)).))>-->>>>>>>>>>>>>>>>>-)))).)))	3	-39.5	-54.1096	56.1644	-1	-1	0.009901
745LB	X dna:chromosome chromosome:UMD3.1:X:1:148823899:1 REF	UAAUUCUUGCUCCCCAGGUGAG	bta-miR-502b-5p*(NA)	NO		AAUUCUUGCUCCCCAGGUGAGAGUGCUUUGUGAAUGCAAUCCACCUGGGCAAGGAUU	92897963	92897984	+ [Positive strand]	7	22	57	92897964	92898020	<<<<<<<<<---<<<<<<<-<(.(((.........))).))))))))))))))))))	1	-26	-45.614	49.1228	-1	-1	0.009901
745LB	X dna:chromosome chromosome:UMD3.1:X:1:148823899:1 REF	AGACCCUGGUCUGCACUCUGUC	bta-miR-504	NO		UGGGAGACCCUGGUCUGCACUCUGUCUGUAUGCUUACUGAAGGGAGCGCAGGGCAGGGUUUCCCA	22083738	22083759	- [Negative strand]	31	22	65	22083698	22083762	((((<<<<<<<<-<<<<<-<<<<-<<.(((....))).))..)))).))))).))))))))))))	1	-41.4	-63.6923	58.4615	-1	-1	0.009901
745LB	X dna:chromosome chromosome:UMD3.1:X:1:148823899:1 REF	UCAACACUUGCUGGUUUCCUCU	bta-miR-505	GGGAGCCAGGAAGUAUUGAUGUU(2)		GCACCCAGUGGGGGAGCCAGGAAGUAUUGAUGUUUCUACCAGUUUAGCGUCAACACUUGCUGGUUUCCUCUCUGGAGC	23387302	23387323	- [Negative strand]	19	22	78	23387294	23387371	((..((((.(({{{{{{{{{={{{{={{{{{{{{...........))))>>>>->>>>->>>>>>>>>>>-)))).))	1	-25.1	-32.1795	52.5641	23387337	23387359	0.009901
745LB	X dna:chromosome chromosome:UMD3.1:X:1:148823899:1 REF	CAUGCCUUGAGUGUAGGACCGU	bta-miR-532	CCUCCCACACCCAAGGCUUGC(3) CCUCCCACACCCAAGGCUUGCA(29)	bta-miR-532-3p*(NA)	CUCUCUUACAUGCCUUGAGUGUAGGACCGUUGGCAUCUUAAUUACCCUCCCACACCCAAGGCUUGCAGGAGAG	92886519	92886540	+ [Positive strand]	2082	22	73	92886511	92886583	(((((((.<<-<<<<<<-<<<<-<<<--<<.............))==}}}=}}}}=}}}}}}=}}=}))))))	1	-28.52	-39.0685	52.0548	92886556	92886578	0.009901
745LB	X dna:chromosome chromosome:UMD3.1:X:1:148823899:1 REF	UGUGACAGAUUGAUAACUGA	bta-miR-542-3p*(NA)	NO		CAGACAUCUCGGGGAUCAUCAUGUCACGAGAUACCACUGUGCACUUGUGACAGAUUGAUAACUGAAAGGUCUG	18180153	18180172	- [Negative strand]	54	20	73	18180144	18180216	(((((...((((..((((...(((((((((.(((....)))..))>>>>>>>--->>>>-->>>>...)))))	1	-29.3	-40.137	46.5753	-1	-1	0.009901
745LB	7 dna:chromosome chromosome:UMD3.1:7:1:112638659:1 REF	UAUGUUGGACAACGUGGAUAGC	bta-miR-6120-3p	NO		UUACGGUCCUGUUCCCGUUUUUCACAUGUGUACUGAUGUUUGAUCAUAUGUUGGACAACGUGGAUAGCACCCGUGA	45882345	45882366	+ [Positive strand]	54	22	76	45882299	45882374	((((((..((((((.((((.((((((((((.((....)).....))>>>>->>>>->>>>->>>>>>-..))))))	1	-24.3	-31.9737	44.7368	-1	-1	0.019802
745LB	5 dna:chromosome chromosome:UMD3.1:5:1:121191424:1 REF	UCCGAGCCUGGGUCUCCCUCU	bta-miR-615-3p*(NA)	NO		GGGCGGGAGGGGGGUCCCCGGUGCUCGGAUCUCGAGGGUGCUUAUUGUUCGGUCCGAGCCUGGGUCUCCCUCUCCCCCC	26157891	26157911	- [Negative strand]	19	21	79	26157884	26157962	(((.((((((((((..(((((.((((((((..((((.(.......).)))))>>>>>>>>>>>>-->>>>>>>))))))	1	-53	-67.0886	70.8861	-1	-1	0.009901
745LB	21 dna:chromosome chromosome:UMD3.1:21:1:71599096:1 REF	UCGGAAUUGUUUGUGUACCUGU	bta-miR-6522	AAGUACACAAACAAUUCCAAGU(6) AGUACACAAACAAUUCCAAGU(2)	bta-miR-6522-3p*(NA)	AUGUGUGUACUCGGAAUUGUUUGUGUACCUGUUUUCAAAUUCCAAGUACACAAACAAUUCCAAGUACACACAU	43809630	43809651	+ [Positive strand]	42	22	73	43809620	43809692	((((((((((<-<<<<<<<<<<<<<<<<-<<-..........)}=}}}}}}}}}}}}}}}}=}}}))))))))	1	-40.2	-55.0685	35.6164	43809663	43809685	0.009901
745LB	24 dna:chromosome chromosome:UMD3.1:24:1:62714930:1 REF	UCUGGGGUAACUUUGAGCAGG	bta-miR-6523a	NO		CUGGGGUAACUUUGAGCAGGGGAUGAAUUGUAUUUCAUACCCUGCUCUAGUGUCCCCAG	46148488	46148508	- [Negative strand]	6	21	59	46148448	46148506	<<<<<<--<<<--<<<<<<<(.(((((......))))).)))))))).)))..))))))	1	-34.3	-58.1356	49.1525	-1	-1	0.009901
745LB	X dna:chromosome chromosome:UMD3.1:X:1:148823899:1 REF	UACCCAUUGCAUAUCGGAGCUGU	bta-miR-660	NO		CUCCCGUACCCAUUGCAUAUCGGAGCUGUGAAUUCUCAAAGCACCUCCUAUGUGCAUGGAUUACAGGAG	92901865	92901887	+ [Positive strand]	1220	23	69	92901859	92901927	((((.(<<-<<<<-<<<<<<-<<<<-<<<...........))).)))).))))))))))..))).))))	1	-26.1	-37.8261	49.2754	-1	-1	0.009901
745LB	7 dna:chromosome chromosome:UMD3.1:7:1:112638659:1 REF	UGGAAGACUAGUGAUUUUGUUGUU	bta-miR-7	NO		GCUGUGUGGAAGACUAGUGAUUUUGUUGUUCUGAUGUACUAUGACAACAAGUCACAGCUUCCUCAUAGC	20584185	20584208	- [Negative strand]	2045	24	69	20584145	20584213	((((((-<<<<<-<<-<<<<<<<-<<<<<<.((......)).)))))))))))))))))))).))))))	3	-30	-43.4783	42.029	-1	-1	0.009901
745LB	21 dna:chromosome chromosome:UMD3.1:21:1:71599096:1 REF	UGGAAGACUAGUGAUUUUGUUGUU	bta-miR-7	NO		GGAAGACUAGUGAUUUUGUUGUUGUCUCCUGCGCUCAACAACAAGUCCCAGUCUGCC	19989084	19989107	+ [Positive strand]	2045	24	57	19989085	19989141	<<-<<<<<-<-<<<<<-<<<<<<(...........))))))))))))).))))).))	3	-18.3	-32.1053	49.1228	-1	-1	0.019802
745LB	8 dna:chromosome chromosome:UMD3.1:8:1:113384836:1 REF	UGGAAGACUAGUGAUUUUGUUGUU	bta-miR-7	NO		GUGUGGAAGACUAGUGAUUUUGUUGUUUUUAGAUAACUGAAUCGACAACAAAUCACAGUCUGCCAUAU	78575594	78575617	- [Negative strand]	2045	24	68	78575552	78575619	(((<<<-<<<<<-<<<<<<<-<<<<<<(((((....)))))..)))))))))))))))))).))))))	3	-28.3	-41.6176	35.2941	-1	-1	0.009901
745LB	18 dna:chromosome chromosome:UMD3.1:18:1:66004023:1 REF	UGAGACCUCCGGGUUCUGAGCU	bta-miR-769	NO		CUCUGACCUGAGACCUCCGGGUUCUGAGCUGUGAUGUUGCUUCCCAGCUGGGAUCUCUGGGGUCUCGGUUCAGGG	53945906	53945927	+ [Positive strand]	35	22	75	53945898	53945972	((((((.(<<<<<<<<<-<<<-<<<-<<<<(.((.......)).))))).))).))).)))))))))).))))))	1	-42.5	-56.6667	60	-1	-1	0.009901
745LB	20 dna:chromosome chromosome:UMD3.1:20:1:72042655:1 REF	UAGGAUUUGGAAAGAUUGCU	bta-miR-7858-5p*(NA)	NO		CCAGCUAGGAUUUGGAAAGAUUGCUUUGAAUUUGUAGAUCAACGCAAUUCUUCAAAAUCUUAGCUGG	10187829	10187848	- [Negative strand]	41	20	67	10187786	10187852	(((((<<<<<<<<-<<<--<<<<<-((((.........)))).)))))..))).)))))))))))))	1	-30.4	-45.3731	37.3134	-1	-1	0.009901
745LB	10 dna:chromosome chromosome:UMD3.1:10:1:104305016:1 REF	AAAAACUGGCAGCUUCAUGUAAU	bta-miR-7859	AUGUGAAAUUACCAGUAUUUGU(2)		GGUUGAGUCAUGUGAAAUUACCAGUAUUUGUCUGCUUUGACCUACAAAAACUGGCAGCUUCAUGUAAUUCAGCC	85658727	85658749	+ [Positive strand]	12	23	74	85658682	85658755	((((((((.{{{{{{{={{={{{{{={{{{{..(......)..))>>>->>>>>->>->>>>>>>->>))))))	1	-24.9	-33.6486	40.5405	85658691	85658713	0.009901
745LB	9 dna:chromosome chromosome:UMD3.1:9:1:105708250:1 REF	UGGUGCUCCCUGGAGCUGAGC	bta-miR-7862	CACAGCUCCAGGGGACGCCGUU(2)		GCGUCGCACAGCUCCAGGGGACGCCGUUCCUGUCCUGGACUAUGUGAGUGGUGCUCCCUGGAGCUGAGCAGCGC	61455917	61455937	- [Negative strand]	9	21	74	61455911	61455984	((((.({={{{{{{{{{{{=={{{{{{{((.(((...)))...).)))>>>>>-->>>>>>>>>>>->>.))))	1	-45.3	-61.2162	66.2162	61455956	61455977	0.009901
745LB	7 dna:chromosome chromosome:UMD3.1:7:1:112638659:1 REF	CUGCCCUGGCCCGAGGGACCGAC	bta-miR-874	NO		UUAGCCCUGCGGCCCCACGCACCAGGGUAAGAGAGACUCACUUCCUGCCCUGGCCCGAGGGACCGACUGGCUGG	50687433	50687455	- [Negative strand]	9	23	74	50687425	50687498	((((((...(((.(((.((..((((((((.(..((.....))..>>>>>>>>>-->>->>>->>>--.))))))	1	-36.8	-49.7297	67.5676	-1	-1	0.009901
745LB	22 dna:chromosome chromosome:UMD3.1:22:1:61435874:1 REF	UCCAUUACACUACCCUGCCUCU	bta-miR-885	AGGCAGCGGGGUGUAGUGGAU(11) AGGCAGCGGGGUGUAGUGGAUA(3)	bta-miR-885-3p*(NA)	CCCGCGCUCUCUCCAUUACACUACCCUGCCUCUUCUCCACGAGAGGCAGCGGGGUGUAGUGGAUAGAGCACGGG	55072981	55073002	- [Negative strand]	47	22	74	55072939	55073012	((((.(((((.<<<<<<<<<<<-<<<<<<<<<<(......)))}}}}}}=}}}}}}}}}}}}}=))))).))))	1	-51.4	-69.4595	62.1622	55072948	55072968	0.009901
745LB	12 dna:chromosome chromosome:UMD3.1:12:1:91163125:1 REF	UAUUGCACUUGUCCCGGCCUGU	bta-miR-92a	NO		ACAGGUUGGGAUCGGUUGCAAUGCUGUGUUUCUGUAUGGUAUUGCACUUGUCCCGGCCUGU	66227302	66227323	+ [Positive strand]	3171	22	61	66227263	66227323	((((((((((((.(((.(((((((((((......)))))>>>>>>>>>->>>>>>>>>>>>	2	-35.1	-57.541	50.8197	-1	-1	0.009901
745LB	X dna:chromosome chromosome:UMD3.1:X:1:148823899:1 REF	UAUUGCACUUGUCCCGGCCUGU	bta-miR-92a	NO		UUCAUUCAUGGGUGGGGAUUUGUUGCACUGCUUGUGUUAUAUAUAAAGUAUUGCACUUGUCCCGGCCUGUGGAAGAA	17917863	17917884	- [Negative strand]	3171	22	77	17917855	17917931	(((.(((((((((.(((((..((.(((.(((((((((...)))).)))>>->>>>>-->>>>>->>>>>>))).)))	2	-32.4	-42.0779	42.8571	-1	-1	0.009901
745LB	25 dna:chromosome chromosome:UMD3.1:25:1:42904170:1 REF	CAAAGUGCUGUUCGUGCAGGUAG	bta-miR-93	NO		GGGGCUCCAAAGUGCUGUUCGUGCAGGUAGUGUGAUCACCUGACCUACUGCUGAGCCAGCACUUCCCGAGCCCC	36892259	36892281	+ [Positive strand]	302	23	74	36892252	36892325	(((((((--<<<<<<<<<<<<-<<<<-<<<.((.(.....).))))))))))))).))))))))...)))))))	1	-37.3	-50.4054	60.8108	-1	-1	0.009901
745LB	6 dna:chromosome chromosome:UMD3.1:6:1:119458736:1 REF	UUCAACGGGUAUUUAUUGAGC	bta-miR-95	NO		GGGCGCUCAAUAAAUGUUUGUUGAAUUGAGAUGCGCUAAAUUCAACGGGUAUUUAUUGAGCACCC	119145916	119145936	- [Negative strand]	46	21	65	119145911	119145975	(((.((((((((((((..(((((((((.((.....)).))>>>>>>>-->>>>>>>>>>>>.)))	1	-33.3	-51.2308	41.5385	-1	-1	0.009901
745LB	21 dna:chromosome chromosome:UMD3.1:21:1:71599096:1 REF	UCUUUGGUUAUCUAGCUGUAUG	bta-miR-9-5p	NO		GGCGCGGCAGCGGCGGUGGCGAAGGGAGGCCCGUUUCUCUCUUUGGUUAUCUAGCUGUAUGAGUGCC	21250116	21250137	+ [Positive strand]	191	22	67	21250077	21250143	(((((.(((((...(((((((((((((((......))))>>>>>->>>>>>-->>>>>---.)))))	3	-30.9	-46.1194	62.6866	-1	-1	0.019802
745LB	3 dna:chromosome chromosome:UMD3.1:3:1:121430405:1 REF	UCUUUGGUUAUCUAGCUGUAUG	bta-miR-9-5p	NO		UUUGGUUAUCUAGCUGUAUGAGUGGUGUGGAGUCUUCAUAAAGCUAGAUAACCGAA	14462440	14462461	+ [Positive strand]	191	22	56	14462442	14462497	<<<<<<<<<<<<<<<-<<<<((.((.......)))))))).)))))))))))))))	3	-25.5	-45.5357	39.2857	-1	-1	0.009901
745LB	4 dna:chromosome chromosome:UMD3.1:4:1:120829699:1 REF	UUUGGCACUAGCACAUUUUUGCU	bta-miR-96	NO		UUGGCACUAGCACAUUUUUGCUUGUGUCUCUCCGCUCUGAGCAAUCAUGUGCAGUGCCAA	94411250	94411272	- [Negative strand]	109	23	60	94411211	94411270	<<<<<<<<-<<<<<<--<<<<<((((......)))...))))))..))))))))))))))	1	-28.8	-48	48.3333	-1	-1	0.009901
745LB	1 dna:chromosome chromosome:UMD3.1:1:1:158337067:1 REF	AACCCGUAGAUCCGAUCUUGU	bta-miR-99a-5p	NO		ACCCGUAGAUCCGAUCUUGUGGUGAAGUGGACCGCACAAGCUCGCUUCUAUGGGU	19931233	19931253	- [Negative strand]	54562	21	55	19931197	19931251	<<<<<<<<<--<<<-<<<<<(.((........)))))))).)))..)))))))))	1	-25.2	-45.8182	54.5455	-1	-1	0.009901
745LB	18 dna:chromosome chromosome:UMD3.1:18:1:66004023:1 REF	CACCCGUAGAACCGACCUUGCG	bta-miR-99b	CAAGCUCGUGUCUGUGGGUCC(4)	bta-miR-99b-3p*(NA)	GGCACCCACCCGUAGAACCGACCUUGCGGGGCCUUCGCCGCACACAAGCUCGUGUCUGUGGGUCCGUGUC	58014874	58014895	+ [Positive strand]	1362	22	70	58014868	58014937	(((((.-<<<<<<<<<--<<<-<<<<-<((((....))).).).}}}}=}}}==}}}}}}}}}==)))))	1	-30	-42.8571	67.1428	58014912	58014933	0.029703
745LB	11 dna:chromosome chromosome:UMD3.1:11:1:107310763:1 REF	ACACCAAGCUGUAGGUCUGAGC	NA	NO		CCAAGCUGUAGGUCUGAGCCUGCCAUGCUGUGUGCAGUCAGGGUCUGACCUCAGCCUGG	2537480	2537501	+ [Positive strand]	14	22	59	2537483	2537541	<<<-<<<<-<<<<<-<<-<(((...(((.....)))..)))).)).))))))))).)))	1	-31	-52.5424	61.017	-1	-1	0.009901
745LB	16 dna:chromosome chromosome:UMD3.1:16:1:81724687:1 REF	ACUCGAACGAAUUUUUGGCCA	NA	NO		AUUUGGGUAGCCAGAAAAUUCGUUCGGCUUUCCAUAACAUCUUACGGGAAAACUCGAACGAAUUUUUGGCCACCCCAAU	43411028	43411048	- [Negative strand]	6	21	79	43411020	43411098	(((.((((.((((((((.(((((((((.(((((.............)))))->->>>>>>>>>>>>>>>>->))).)))	2	-32.42	-41.038	43.038	-1	-1	0.009901
745LB	10 dna:chromosome chromosome:UMD3.1:10:1:104305016:1 REF	ACUCGAACGAAUUUUUGGCCA	NA	NO		UAUUGGGUUGGCUAAAAGUUCAUUUGGGUUUUGUAUAAGAUGUUAUGGAAACACUUGAACCAAUAUAACUCGAACGAAUUUUUGGCCAACCGAAUG	9309416	9309436	- [Negative strand]	6	21	96	9309407	9309502	((((.((((((((((((((((.((((((((..((.((((.((((.....)))))))).))......)>>>>>>>->>>>>>>>>>>>>))).))))	2	-37.7	-39.2708	35.4167	-1	-1	0.009901
745LB	14 dna:chromosome chromosome:UMD3.1:14:1:84648390:1 REF	AGGUGUAGAAUAAGUGGGAGGCCC	NA	NO		CAUGAGAGGUGUAGAAUAAGUGGGAGGCCCCCGGCGCCCCCCCGCCCCCGUUUCCCGCGAGGGGGCGGGGUGUGUCCGACUCUUAGCGACCGCAUG	18276636	18276659	+ [Positive strand]	33	24	96	18276630	18276725	((((..-<<<<<-<<---<<<-<<<-<<<<((...((((((.(((...........))).)))))))))).)).))).))).)).)).))).))))	9	-43.1	-44.8958	69.7917	-1	-1	0.089109
745LB	27 dna:chromosome chromosome:UMD3.1:27:1:45407902:1 REF	CAGGGACGGUCCGGGAGCCUGC	NA	AGGCUCCCGGGCGGCCGCUGAG(5)		CCUCGGGCUGCAGGCUCCCGGGCGGCCGCUGAGGAGAGCAGUCCCCAGGGGGUCUGUCCAUGUUGGGUGCUCAGGGACGGUCCGGGAGCCUGCAGUCCAGG	38073494	38073515	- [Negative strand]	29	22	101	38073485	38073585	(((.((((((({{{{{{{{{{{{={{{={{{{{....((((.(((....))).))))((.....))...))>>>>>->->>>>>>>>>>>>>>))))))))	1	-71.6	-70.8911	72.2772	38073552	38073573	0.009901
745LB	2 dna:chromosome chromosome:UMD3.1:2:1:137060424:1 REF	CGGUGCAAUUUUUGGAAAAAA	NA	NO		CUUUAUCACGGUGCAAUUUUUGGAAAAAAGAAAAAUCUCUUUUUCCACGAUUUGUUUGUUAUAAAG	73664562	73664582	+ [Positive strand]	19	21	66	73664554	73664619	((((((.(<<<-<<<<-<<-<<<<<<<<<((....))).)))))))).)).)))))))).))))))	1	-17	-25.7576	28.7879	-1	-1	0.009901
745LB	3 dna:chromosome chromosome:UMD3.1:3:1:121430405:1 REF	GCUCUGUGAUGAACUCU	NA	NO		UCCUGGCUCUGUGAUGAACUCUGAAGCCCUGGGCAACUUAUUUAACCUCUGUAGGACUAUUUCCUUAAUCACAAUGUUUAGCAUAGAGCCGAGA	73993734	73993750	- [Negative strand]	14	17	94	73993661	73993754	((.((<<<<<<<<-<<<<<--<(..(((...)))..................((((.....))))......))..))))).)))))))))).))	1	-27.5	-29.2553	43.617	-1	-1	0.019802
745LB	22 dna:chromosome chromosome:UMD3.1:22:1:61435874:1 REF	UCCAGGUCGGACUUGGAGC	NA	NO		CCCUCUCCAAGUGUGCACCCAUGGGAAAAGCUAUCCGUAAGGCUCUCUUUGGCCUCCCUAGGGCAUUUUUCCAGGUCGGACUUGGAGCAGAUAGG	51133455	51133473	+ [Positive strand]	10	19	95	51133386	51133480	((((((((((((.((.(((..(((((((((((....(..(((((......)))))..)...))).))))>>>>>>>>>->>>>>>>>-))...))	1	-37.3	-39.2632	54.7368	-1	-1	0.029703
745LB	20 dna:chromosome chromosome:UMD3.1:20:1:72042655:1 REF	UUUUCCAAUGAGUUAGUCCUUU	NA	NO		UCAGGGUCUUUUCCAAUGAGUUAGUCCUUUGGGCACUGAUGCGAAGAACUAACUCAUUGGAAGAGACCCUGA	10188804	10188825	- [Negative strand]	56	22	72	10188761	10188832	((((((((<<<<<<<<<<<<<<<<<-<<<<(.(......).))))).)))))))))))))))))))))))))	5	-47.6	-66.1111	45.8333	-1	-1	0.009901
745LB	26 dna:chromosome chromosome:UMD3.1:26:1:51681464:1 REF	UGAGAACUGAAUUCCAUAGGCUG	bta-miR-146b	UGCCCUAGGGACUCAGUUCUGG(6) UGCCCUAGGGACUCAGUUCUGGU(6) GCCCUAGGGACUCAGUUCUGGU(4) UGCCCUAGGGACUCAGUUCUGGUG(1)	bta-miR-146b-3p*(NA)	CCUGGCUCUGAGAACUGAAUUCCAUAGGCUGUGAGCUCUAGCAAAUGCCCUAGGGACUCAGUUCUGGUGCCCGG	22930915	22930937	+ [Positive strand]	453	23	74	22930907	22930980	((.(((.(<-<<<<<<<<-<<<<-<<<<--<(..((....))..)}==}}}}}}}}=}}}}}}}}}}.))).))	1	-31.4	-42.4324	55.4054	22930952	22930974	0.009901
745LB	4 dna:chromosome chromosome:UMD3.1:4:1:120829699:1 REF	UCAGUGCACUACAGAACUUUGU	bta-miR-148a	CAAAGUUCUGAGACACUCCGA(13) CAAAGUUCUGAGACACUCCGAC(4) AAAGUUCUGAGACACUCCGAC(23) CAAAGUUCUGAGACACUCCGACU(28) AAAGUUCUGAGACACUCCGACU(904) AAAGUUCUGAGACACUCCGACUC(1)	bta-miR-148a-5p*(NA)	GAGGCAAAGUUCUGAGACACUCCGACUCUGAAUAUGAUAGAAGUCAGUGCACUACAGAACUUUGUCUC	70414294	70414315	+ [Positive strand]	824230	22	68	70414251	70414318	((((({{{{{{{{{{{={{{{=={{{{(((.......))).))>>>>>>-->>->>>>>>>>>>>)))	1	-28.2	-41.4706	44.1176	70414256	70414278	0.009901
745LB	5 dna:chromosome chromosome:UMD3.1:5:1:121191424:1 REF	UCAGUGCAUCACAGAACUUUGU	bta-miR-148b	UGAAGUUCUGUUAUACACUCA(3) GAAGUUCUGUUAUACACUCAG(2) UGAAGUUCUGUUAUACACUCAGG(1) GAAGUUCUGUUAUACACUCAGG(34) AAGUUCUGUUAUACACUCAGG(1) GAAGUUCUGUUAUACACUCAGGC(28) AAGUUCUGUUAUACACUCAGGC(1)	bta-miR-148b-5p*(NA)	UUUGAGGUGAAGUUCUGUUAUACACUCAGGCUGUGGCUCUCUGAAAGUCAGUGCAUCACAGAACUUUGUCUCGAA	25849779	25849800	- [Negative strand]	1762	22	75	25849772	25849846	(((((((.={{{{{{{{{={{={{{{=={{((....(.....)..))>>>>>>->>->>>>>>>>>-->))))))	1	-29	-38.6667	44	25849816	25849837	0.009901
745LB	16 dna:chromosome chromosome:UMD3.1:16:1:81724687:1 REF	UAACACUGUCUGGUAACGAUG	bta-miR-200a	CAUCUUACCGGACAGUGCUGG(106) ACAUCUUACCGGACAGUGCUGG(1) CAUCUUACCGGACAGUGCUG(10) CAUCUUACCGGACAGUGCUGGA(820) AUCUUACCGGACAGUGCUGGA(21) UCUUACCGGACAGUGCUGGA(2) AUCUUACCGGACAGUGCUGGAU(23)	bta-miR-200a-5p*(NA)	UGGACAUCUUACCGGACAGUGCUGGAUUUCUCGGCUCGACUCUAACACUGUCUGGUAACGAUGUUCA	52521338	52521358	- [Negative strand]	8754	21	67	52521333	52521399	(((({{{{{{{{{{{{{{{{{={{{{....(((...))).))>>->>>>>>>>>>>>>->>>>))))	1	-33.7	-50.2985	49.2537	52521373	52521394	0.009901
745LB	X dna:chromosome chromosome:UMD3.1:X:1:148823899:1 REF	UGUCAGUUUGUCAAAUACCCCA	bta-miR-223	CGUGUAUUUGACAAGCUGAGUUG(3) CGUGUAUUUGACAAGCUGAGUU(1) CGUGUAUUUGACAAGCUGAGU(2)	bta-miR-223-5p*(NA)	GCCAUGCUCCGUGUAUUUGACAAGCUGAGUUGGACACUCCAUGUAGUAGUGUCAGUUUGUCAAAUACCCCAAGUGUGGC	99936326	99936347	- [Negative strand]	21	22	79	99936317	99936395	((((((((.={={{{{{{{{{{{{{{======((((((.(.....).))>>>>>>>>>>>>>>>>>>->--))))))))	1	-34.4	-43.5443	48.1013	99936363	99936385	0.009901
745LB	19 dna:chromosome chromosome:UMD3.1:19:1:64057457:1 REF	AAGCUGCCAGUUGAAGAACUGU	bta-miR-22-3p	UAGUUCUUCAGUGGCAAGCUUU(1) AGUUCUUCAGUGGCAAGCUUU(155)	bta-miR-22-5p	UAGUUCUUCAGUGGCAAGCUUUAUGUCCUGACCCAGCUAAAGCUGCCAGUUGAAGAACUG	23382446	23382467	- [Negative strand]	1058	22	60	23382446	23382505	({{{{{{{{{{{{{{{={{{{{(.((.........))))>>>>>>>>>->>>>>>>>>>>	1	-26.2	-43.6667	46.6667	23382483	23382503	0.009901
745LB	3 dna:chromosome chromosome:UMD3.1:3:1:121430405:1 REF	AGAAUCUGGAUGAACUUUUUGG	bta-miR-2285t	AAAAAGUUCGUUCAGGUUUUU(5) AAAAAGUUCGUUCAGGUUUUUC(1) AAAAGUUCGUUCAGGUUUUUC(48) AAAAAGUUCGUUCAGGUUUUUCU(2) AAAAGUUCGUUCAGGUUUUUCU(84) AAAGUUCGUUCAGGUUUUUCU(5) AAAAGUUCGUUCAGGUUUUUCUG(89)	bta-miR-2284j/2285t-5p*(NA)	UGGGCUGGCCAAAAAGUUCGUUCAGGUUUUUCUGUACCAGCUUCCAGAAGAAUCUGGAUGAACUUUUUGGCCAACCCA	7929187	7929208	- [Negative strand]	997	22	78	7929178	7929255	((((.(((((({{{{{{{{{{{{{{{{{{{{{{{..........))))>>>>>>>>>>>>>>>>>>>>>>))).))))	1	-50.1	-64.2308	46.1538	7929221	7929243	0.009901
745LB	X dna:chromosome chromosome:UMD3.1:X:1:148823899:1 REF	AAAACCUCAAUGAACUCUUUGG	bta-miR-2284w-3p*(NA)	NO		UGGGUUGGCCAAGAGUUUGUUCGGGUUUCUCCAUAAGCUGUAUAGAAAAACCUCAAUGAACUCUUUGGCCAACCCA	2676229	2676250	+ [Positive strand]	118	22	76	2676183	2676258	(((((((((({{{{{{{=={{={{{{{{={{.(((.....))).))->>>>>>->>-->>>>>->>>>))))))))	1	-40.2	-52.8947	44.7368	2676193	2676214	0.009901
745LB	8 dna:chromosome chromosome:UMD3.1:8:1:113384836:1 REF	UGGCUCAGUUCAGCAGGAAC	bta-miR-24-3p	GUGCCUACUGAGCUGAUAUC(24) GGUGCCUACUGAGCUGAUAUC(9) UGCCUACUGAGCUGAUAUC(2) GUGCCUACUGAGCUGAUAU(1) GUGCCUACUGAGCUGAUAUCA(9) GGUGCCUACUGAGCUGAUAU(3)	bta-miR-24	CUCCGGUGCCUACUGAGCUGAUAUCAGUUCUCAUUUUACACACUGGCUCAGUUCAGCAGGAACAGGAG	83010420	83010439	+ [Positive strand]	3723	20	68	83010377	83010444	((((.{{={{{={{{{{{{{{=={{(((.............))>>>->>>>>>>>>->>>->>.))))	2	-26.32	-38.7059	50	83010382	83010402	0.009901
745LB	22 dna:chromosome chromosome:UMD3.1:22:1:61435874:1 REF	UUCAAGUAAUCCAGGAUAGGCU	bta-miR-26a	NO		CCUCGUUCAAGUAAUCCAGGAUAGGCUGUGCAGGUCCCAAGGGGCCUAUUCUCGGUUACUUGCACGCGG	11457915	11457936	+ [Positive strand]	58150	22	69	11457910	11457978	((.((<-<<<<<<<<<-<<<<<<<<<<.(...(....)..).))}}}}}}}}=}}}}}}}}}=}}}.))	2	-32.1	-46.5217	56.5217	11457954	11457976	0.009901
745LB	8 dna:chromosome chromosome:UMD3.1:8:1:113384836:1 REF	UUCACAGUGGCUAAGUUCUGC	bta-miR-27b	AGAGCUUAGCUGAUUGGUGA(1) AGAGCUUAGCUGAUUGGUGAA(1) AGAGCUUAGCUGAUUGGUGAAC(10)	bta-miR-27b-5p*(NA)	AGGUGCAGAGCUUAGCUGAUUGGUGAACAGUGACUGGUUUCCGCUUUGUUCACAGUGGCUAAGUUCUGCACCU	83009883	83009903	+ [Positive strand]	24119	21	73	83009835	83009907	(((((({{{{{{{{{{{{===={{{{{{((....(((...)))..)))>>>>>-->>>>>>>>>>>>>>))))	1	-40.2	-55.0685	49.3151	83009841	83009863	0.009901
745LB	8 dna:chromosome chromosome:UMD3.1:8:1:113384836:1 REF	AGGCAAGAUGCUGGCAUAGCUGU	bta-miR-31	NO		GGAGAGGAGGCAAGAUGCUGGCAUAGCUGUUGAACUGCGAACCUGCUAUGCCAACAUAUUGCCAUCUCUCU	22534821	22534843	+ [Positive strand]	44	23	71	22534814	22534884	((((((.-<<<<<-<<<-<<<<<<<<<-<<(........))).=}}}}}}}}}=}}}=}}}}}==))))))	1	-36.9	-51.9718	50.7042	22534857	22534879	0.009901
745LB	7 dna:chromosome chromosome:UMD3.1:7:1:112638659:1 REF	ACUGGACUUGGAGUCAGAAGGC	bta-miR-378	CUCCUGACUCCAGGUCCUGUG(4) CUCCUGACUCCAGGUCCUGUGU(7) UCCUGACUCCAGGUCCUGUGUGU(1)	bta-miR-378-5p*(NA)	CCACCCAGGGCUCCUGACUCCAGGUCCUGUGUGUUACCUCGAAAUAGCACUGGACUUGGAGUCAGAAGGCCUGAGUGG	63067343	63067364	+ [Positive strand]	1005	22	78	63067295	63067372	((((.((((.{{={{{{{{{{{{{{{{==={{((((........))))>>->>>>>>>>>>>>>>->>->))).))))	2	-49.1	-62.9487	57.6923	63067305	63067327	0.009901
745LB	X dna:chromosome chromosome:UMD3.1:X:1:148823899:1 REF	AAUGCACCUGGGCAAGGAUUCU	bta-miR-502a	UAAUCCUUGCUACCUGGGUGAGA(15) UAAUCCUUGCUACCUGGGUGAG(4) UAAUCCUUGCUACCUGGGUGA(1)	bta-miR-500/502a-5p*(NA)	CCUCUCUAAUCCUUGCUACCUGGGUGAGAGUGCUUUCUGAAUGCAAUGCACCUGGGCAAGGAUUCUGAGAGAGG	92899748	92899769	+ [Positive strand]	73	22	74	92899704	92899777	(((((({{{{{{{{{{==={=={{{{===.(((.........))>--->>>>-->>>>>>>>>>--.)))))))	1	-34.9	-47.1622	51.3513	92899710	92899733	0.009901
745LB	22 dna:chromosome chromosome:UMD3.1:22:1:61435874:1 REF	UGAGGUAGUAGUUUGUACAGUU	bta-let-7g	NO		UUCCAGGCUGAGGUAGUAGUUUGUACAGUUUGAGGGUCUAUGAUACCACCCGGUACAGGAGAUAACUGUACAGGCCACUGCCUUGCCGGGAA	49189344	49189365	+ [Positive strand]	39545	22	92	49189336	49189427	((((.(((-<<<<<<<<-<<<<<<<<<<<<.....((((.((.((((....))))))..))))))}}}}}}}}}}=}}}}}}}}}}).))))	1	-44.4	-48.2609	51.087	49189401	49189422	0.009901
745LB	15 dna:chromosome chromosome:UMD3.1:15:1:85296676:1 REF	AACCCGUAGAUCCGAACUUGUG	bta-miR-100	NO		ACAAACCCGUAGAUCCGAACUUGUGGUGGUAGUGCACACAAGCUUGUGUCUAUAGGUAUGU	33353437	33353458	- [Negative strand]	3738	22	61	33353400	33353460	(((-<<<--<<<<--<<<-<<<<<<((......)).))}}}}=}}}==}}}}==}}}=}))	1	-22.7	-37.2131	45.9016	33353401	33353421	0.029703
745LB	2 dna:chromosome chromosome:UMD3.1:2:1:137060424:1 REF	UCACAGUGAACCGGUCUCUUU	bta-miR-128	NO		GUUGGAUUCGGGGCCGUAGCACUGUCUGAGAGGUUUACAUUUCUCACAGUGAACCGGUCUCUUUUUCAGC	62007764	62007784	- [Negative strand]	311	21	70	62007757	62007826	((((((..={{{{{{{==={{{{{{=={{(((((....)))))>>>>>>>>--->>>>>>>---))))))	2	-29.7	-42.4286	50	62007797	62007817	0.009901
745LB	15 dna:chromosome chromosome:UMD3.1:15:1:85296676:1 REF	CAGUGCAAUGUUAAAAGGGCA	bta-miR-130a	NO		GGCCGGAGCUCUUUUCACAUUGUGCUACUGUCUGCGCCUGUCACUAGCAGUGCAAUGUUAAAAGGGCAUUGGCU	82197765	82197785	+ [Positive strand]	13	21	74	82197718	82197791	((((((.{{{{{{{{={{{{{{=={{={{(...((....))...)))->>-->>>>>>->>>>>>>>-))))))	1	-31.2	-42.1622	51.3513	82197725	82197747	0.009901
745LB	21 dna:chromosome chromosome:UMD3.1:21:1:71599096:1 REF	AGAGGUCUUCCAUGGUGCAUUCG	bta-miR-154b	NO		ACUUGAAGAGAGGUCUUCCAUGGUGCAUUCGCUUUAUUCUUUGACGAAUCAUACAUGGUUGACCUUUUUUUAGGU	67598367	67598389	+ [Positive strand]	6	23	75	67598359	67598433	((((((((<<<<<<<--<<<<<<<<-<<<<<(..........).)))}}}}}=}}}}}==}}}}}}}}}))))))	1	-31.1	-41.4667	38.6667	67598406	67598428	0.009901
745LB	1 dna:chromosome chromosome:UMD3.1:1:1:158337067:1 REF	UAGCAGCACGUAAAUAUUGG	bta-miR-16b	NO		UCCGCUGUAGCAGCACGUAAAUAUUGGCGUAGUAAAAUAAAUAUUAAACACCAAUAUUAUUGUGCUGCUUUAGCGUGA	107923293	107923312	- [Negative strand]	119	20	78	107923241	107923318	(((((((-<<<<<<<<<--<<<<<<<<.((((((.......))))..)).}}}}}}}}==}}}}}}}}}.))))).))	2	-31.9	-40.8974	35.8974	107923249	107923267	0.009901
745LB	22 dna:chromosome chromosome:UMD3.1:22:1:61435874:1 REF	CAACGGAAUCCCAAAAGCAGCU	bta-miR-191	NO		AGCGGGCAACGGAAUCCCAAAAGCAGCUGUUGUCUCCAGAGCAUUCCAGCUGCGCUUGGAUUUCGUUCCCUGCU	51543484	51543505	+ [Positive strand]	2374	22	74	51543478	51543551	((((((-<<<<<<<<<<-<<--<<<<<<(..((((....)).))..))}}}}}==}}}}}}}}}}}}=})))))	1	-37.9	-51.2162	55.4054	51543526	51543547	0.009901
745LB	5 dna:chromosome chromosome:UMD3.1:5:1:121191424:1 REF	UAAUACUGCCGGGUAAUGAUGGA	bta-miR-200c	NO		GGGGGCCCCCGUCUUACCCAGCAGUGUUUGGGUGCUGGUUGGGAGUCUCUAAUACUGCCGGGUAAUGAUGGAGGCCCCU	103859438	103859460	- [Negative strand]	13388	23	79	103859430	103859508	(((((((.({{{{{{{{{{={{{{{{{{={{{=(((.......))))))->>>>>>>>->>>>>>->>>>>-)))))))	1	-48	-60.7595	60.7595	103859475	103859498	0.009901
745LB	2 dna:chromosome chromosome:UMD3.1:2:1:137060424:1 REF	AAACUGGAACGAACUUUUGGGC	bta-miR-2285aa	NO		UUGAGUUGAACAAAAAGUUCGUCCAGAUUUUUCCAUAAGAUGUUACAGAAAAACUGGAACGAACUUUUGGGCCAACCCAA	5205433	5205454	+ [Positive strand]	7	22	80	5205383	5205462	(((.((((..{={{{{{{{{{{{{{{={{{{((..(((....)))..)))>>>>>>>->>>>>>>>>>->--)))).)))	1	-27.7	-34.625	37.5	5205393	5205414	0.009901
745LB	3 dna:chromosome chromosome:UMD3.1:3:1:121430405:1 REF	AAAACCGGAAUGAACUUUUUG	bta-miR-2285k	NO		GGGUUGGCCAGAAAGUUCAUUCAGGUUUUUCUUUAACAGCUUGCUGAAAAACCGGAAUGAACUUUUUGGUCAACCC	53564243	53564263	- [Negative strand]	7	21	76	53564234	53564309	((((((((({{{{{{{{{{{{{={{{{{{{(..(((....)))..))>>>>>>->>>>>>>>>>>>>>))))))))	6	-45.7	-60.1316	42.1053	53564279	53564299	0.009901
745LB	13 dna:chromosome chromosome:UMD3.1:13:1:84240350:1 REF	AAAAACUUGAGUGAACUUUUGG	bta-miR-2285p	NO		GGGUUGGCCAAAUUGUUCAUUUGGGUUUUUCCGUAACAUCUUAUGGAAAAACUUGAGUGAACUUUUGGGUCAGCCC	36660353	36660374	+ [Positive strand]	11	22	76	36660307	36660382	(((((((((.{{=={{{{{{{=={{{{{{{{(((((....))))))>>>>>>>-->>>>>>>-->>->))))))))	2	-44.5	-58.5526	42.1053	36660317	36660338	0.009901
745LB	8 dna:chromosome chromosome:UMD3.1:8:1:113384836:1 REF	AUCACAUUGCCAGGGAUUACC	bta-miR-23b-3p	NO		UGCUUGGGUUCCUGGCAUGCUGAUUUGUGACUUAAGAUUAAAAUCACAUUGCCAGGGAUUACCACGCA	83009652	83009672	+ [Positive strand]	1025	21	68	83009610	83009677	(((.{{{{{{{{{{{{{{{={{{{((..............))>>>>>>->>>>>>>>>>-->>).)))	1	-26.34	-38.7353	44.1176	83009614	83009634	0.009901
745LB	4 dna:chromosome chromosome:UMD3.1:4:1:120829699:1 REF	AUCGCAUCAACACUCGUCUGU	bta-miR-2419-5p	NO		CCUCUAUGAUCGCAUCAACACUCGUCUGUUCUUAAAUAACAUUGAGAACAGGCGGGUGCUAAUACGAUCAUAGAGG	66346518	66346538	- [Negative strand]	92	21	76	66346470	66346545	((((((((<<<<-<<---<<<<<<<<<<<((((((......))))}}}}}}}}}}}}}===}}=}}})))))))))	1	-44.2	-58.1579	43.4211	66346478	66346499	0.009901
745LB	21 dna:chromosome chromosome:UMD3.1:21:1:71599096:1 REF	GUAUGUGGGACGGUAAACCGCU	bta-miR-299-3p*(NA)	NO		AGAAAUGGUUUACCGUCCCACAUACAUUCUGAAUAUGUAUGUGGGACGGUAAACCGCUUCU	67563607	67563628	+ [Positive strand]	12	22	61	67563571	67563631	((((.{{{{{{{{{{{{{{{{{{{{{(.......))>>>>>>>>>>>>>>>>>>>>->)))	1	-41.4	-67.8688	42.623	67563576	67563597	0.009901
745LB	4 dna:chromosome chromosome:UMD3.1:4:1:120829699:1 REF	UAGCACCAUCUGAAAUCGGUU	bta-miR-29a	NO		AUGACUGAUUUCUUUUGGUGUUCAGAGUCAAUAUAAUUUUCUAGCACCAUCUGAAAUCGGUUAU	95402321	95402341	- [Negative strand]	1223	21	64	95402318	95402381	((({{{{{{{{{==={{{{{{{={(((...........)))>>>>>>>>--->>>>>>>>>>))	1	-24.9	-38.9062	32.8125	95402357	95402377	0.009901
745LB	16 dna:chromosome chromosome:UMD3.1:16:1:81724687:1 REF	UAGCACCAUUUGAAAUCAGU	bta-miR-29b	NO		GCUGGUUUCACAUGGUGGCUUAGAUUUUUCCAUCUUUGUAUCUAGCACCAUUUGAAAUCAGU	77478084	77478103	+ [Positive strand]	144	20	62	77478042	77478103	{{{{{{{{{{={{{{{{={{=((((..............)))>>>>>>>>>->>>>>>>>>>	2	-23.24	-37.4839	38.7097	77478042	77478063	0.009901
745LB	19 dna:chromosome chromosome:UMD3.1:19:1:64057457:1 REF	UAAUGCCCCUAAAAAUCCUUAU	bta-miR-365-3p	NO		CAAGAAAAAUGAGGGACUUUCAGGGGCAGCUGUGUUUUCUGACUCAGUCAUAAUGCCCCUAAAAAUCCUUAUUGUUCUUG	18811284	18811305	- [Negative strand]	78	22	80	18811275	18811354	((((((.((({{{{{=={{{={{{{{{{{{{{=(((....))).))))..--->>>>>>>>>>-->>>>>>>).))))))	2	-32.8	-41	41.25	18811321	18811343	0.009901
745LB	21 dna:chromosome chromosome:UMD3.1:21:1:71599096:1 REF	AGAGGCUGGCCGUGAUGAAUUCG	bta-miR-485	NO		GAAGAGAGGCUGGCCGUGAUGAAUUCGAUUCAUCAAAGCGAGUCAUACACGGCUCUCCUCUCUUU	67593963	67593985	+ [Positive strand]	6	23	65	67593959	67594023	((((<<<<<--<<<<<<<<<<<-<<<<...........)))}}}}}=}}}}}}}==}}}}}}}))	1	-31.9	-49.0769	49.2308	67594000	67594022	0.009901
745LB	27 dna:chromosome chromosome:UMD3.1:27:1:45407902:1 REF	UCCUGUACUGAGCUGCCCCGAG	bta-miR-486	NO		CUGACGGGUCCUGUACUGAGCUGCCCCGAGGCCCUUCGCUGUGCCCAGCUCGGGUCAGCUCAGUACCGGGCGCGUCGG	36261889	36261910	- [Negative strand]	70	22	78	36261840	36261917	((((((.(<<<-<<<<<<<<<<<-<<<<<<((.(......).)))....}}}}}=}}}}}}}}}}}=}}}}.))))))	1	-50.8	-65.1282	70.5128	36261846	36261867	0.009901
745LB	21 dna:chromosome chromosome:UMD3.1:21:1:71599096:1 REF	AAACAAACAUGGUGCACUUCUU	bta-miR-495	NO		UGCCUGGAAAGAAGUUGCCCAUGUUCUUUUCGCUGAUAUGUGACGAAACAAACAUGGUGCACUUCUUUUCCGGCA	67573283	67573304	+ [Positive strand]	56	22	75	67573238	67573312	((((.((((({{{{{={{{{{{{{{=={{{{{(........).))>>>-->>>>>>>->>>>>>>>>))).))))	1	-35.8	-47.7333	45.3333	67573248	67573270	0.009901
745LB	26 dna:chromosome chromosome:UMD3.1:26:1:51681464:1 REF	UUACUCUGAGUAACCUAACUG	bta-miR-6524	NO		AAGGACACCAGUUAGGCCACUCAGAGUAACUAUCAGUAACUAACUGGUUACUCUGAGUAACCUAACUGGUAUCCUU	31733627	31733647	+ [Positive strand]	132	21	76	31733580	31733655	(((((.{{{{{{{{{{=={{{{{{{{{(((...((((.....)))))>>>>>>>>>>>-->>>>>>>>)).)))))	1	-44.2	-58.1579	42.1053	31733586	31733607	0.009901
745LB	1 dna:chromosome chromosome:UMD3.1:1:1:158337067:1 REF	GAGAGAUCAGAGGCGCAGAGU	bta-miR-6529a	NO		GUUCUCUUGAGAGAUCAGAGGCGCAGAGUGCGUCAAUGUCAAUGAAGCCUGUGCCUUUUACCUCUUUAAGAGCGC	65453397	65453417	- [Negative strand]	35	21	75	65453350	65453424	((.(((((<<<<<---<<<<<<<<<<-<<...(((.......))).)}}}}}}}}}}}===}}}=}}))))).))	1	-29.3	-39.0667	49.3333	65453357	65453376	0.009901
745LB	3 dna:chromosome chromosome:UMD3.1:3:1:121430405:1 REF	UAUUGCACUCGUCCCGGCCUCC	bta-miR-92b	NO		GGCGGGCGGGAGGGACGGGACGCGGUGCAGUGUUGUUCUUUCCCCUGCCAAUAUUGCACUCGUCCCGGCCUCCGGCCCCC	15480739	15480760	- [Negative strand]	17	22	80	15480731	15480810	((.((((.(({{{=={{{{{{{={{{{{{{{{{((.............)))>>>>>>>>>>>>>>>>->>>>>.))))))	1	-51.72	-64.65	70	15480777	15480799	0.009901
745LB	7 dna:chromosome chromosome:UMD3.1:7:1:112638659:1 REF	UCUUUGGUUAUCUAGCUGUAUG	bta-miR-9-5p	NO		AGUUGUUAUCUUUGGUUAUCUAGCUGUAUGAGUGUAUUGGUCUUCAUAAAGCUAGAUAACCGAAAGUAAAAACU	90554727	90554748	- [Negative strand]	191	22	74	90554682	90554755	((((.(((--<<<<<<<<<<<<<<<-<<<<((..(....)..)))}}}=}}}}}}}}}}}}}}}==))).))))	3	-30.6	-41.3514	32.4324	90554689	90554709	0.009901
745LB	X dna:chromosome chromosome:UMD3.1:X:1:148823899:1 REF	UGAGGUAGUAAGUUGUAUUGUU	bta-miR-98	NO		GCUGGGGUGAGGUAGUAAGUUGUAUUGUUGUGGGGUAGGGAUUUUAGGCCCCAAUUUGAAGAUAACUAUACAACUUACUACUUUCCCUGGU	96382704	96382725	- [Negative strand]	620	22	91	96382641	96382731	((..(((-<<<<<<<<<<<<<<<<<-<<<(((((((...........)))))).........)))}=}}}}}}}}}}}}}}}}}}})..))	1	-42.1	-46.2637	42.8571	96382645	96382665	0.009901
745LB	21 dna:chromosome chromosome:UMD3.1:21:1:71599096:1 REF	UCACUGGGCAUCCUCUGCUUUA	NA	NO		GCCGGAUGAAGUACAGGAUGCCCAAUGAAUUAAAUCCAUCUAAAUACAUUUCACUGGGCAUCCUCUGCUUUAUUGGGC	67089282	67089303	- [Negative strand]	12	22	78	67089275	67089352	(((.(((({{{{{={{{{{{{{{{={{{{=...................)>>>->>>>>>>>>>->>>>>>>)).)))	1	-37.85	-48.5256	43.5897	67089322	67089343	0.009901
745LB	29 dna:chromosome chromosome:UMD3.1:29:1:51505224:1 REF	CAUCUAGACUGUGAGCUUCU	NA/chi-miR-708-3p	NO		GCCCUCAAGGAGCUUACAAUCUAGCUGGGGGUAAACGACUUGCACAUGAACGCAUCUAGACUGUGAGCUUCUAGAGGGC	16686296	16686315	+ [Positive strand]	26	20	79	16686244	16686322	((((((={{{{{{{{{{{={{{{{={{.(.((((.....)))).......).>>->>>>>->>>>>>>>>>>.))))))	1	-37.6	-47.5949	51.8987	16686250	16686271	0.009901
745RB	5 dna:chromosome chromosome:UMD3.1:5:1:121191424:1 REF	UGAGGUAGUAGGUUGUGUGGUU	bta-let-7b	AGAUAACUAUACAACCUACUGCC(1) AGAUAACUAUACAACCUACUGC(1) CUAUACAACCUACUGCCUUCC(72)	bta-let-7b-3p*(NA)	CGGCGGGGUGAGGUAGUAGGUUGUGUGGUUUCAGGGUAGUGAUGUUGCCCCCUCGGAAGAUAACUAUACAACCUACUGCCUUCCUCGAGG	117120190	117120211	+ [Positive strand]	11965	22	90	117120182	117120271	(..(((((-<<<<<<<<<<<<<<<<<<<<<...((((((.....))))))..((....)).))}}}}}}}}}}}}}}}}}}}}})))..)	1	-49.2	-54.6667	54.4444	117120245	117120266	0.009901
745RB	1 dna:chromosome chromosome:UMD3.1:1:1:158337067:1 REF	UGAGGUAGUAGGUUGUAUGGUU	bta-let-7c	NO		UCCGGGUUGAGGUAGUAGGUUGUAUGGUUUAGAGUUACACCCUGGGAGUUAACUGUACAACCUUCUAGCUUUCCUUGGA	19930511	19930532	- [Negative strand]	5589	22	79	19930460	19930538	((((((.-<<<-<<<-<<<<<<<<<<<<<..((.(..(.....)..).))))}}}}}}}}}}}=}}}=}}}==))))))	1	-31.3	-39.6203	45.5696	19930465	19930485	0.009901
745RB	5 dna:chromosome chromosome:UMD3.1:5:1:121191424:1 REF	CUGCGCAAGCUACUGCCUUG	bta-let-7i-3p*(NA)	UGAGGUAGUAGUUUGUGCU(229) CUGAGGUAGUAGUUUGUGCUG(1) UGAGGUAGUAGUUUGUGCUG(577) UGAGGUAGUAGUUUGUGCUGU(4460) GAGGUAGUAGUUUGUGCUGUU(4)	bta-let-7i	GGCCCUGGCUGAGGUAGUAGUUUGUGCUGUUGGUCGGGUUGUGACAUUGCCCGCUGUGGAGAUAACUGCGCAAGCUACUGCCUUGCUAGUGCU	51209084	51209103	- [Negative strand]	6	20	93	51209075	51209167	(((.(((((={{{{{{{{{{{{{{{{{={{(((.(((((.........)))))))........))>->>>>>>>>>>>>>>>>>>)))).)))	1	-46.6	-50.1075	55.914	51209137	51209157	0.009901
745RB	25 dna:chromosome chromosome:UMD3.1:25:1:42904170:1 REF	CCGCACUGUGGGUACUUGCU	bta-miR-106b-3p*(NA)	AGUGCUGACAGUGCAGAUA(1) UAAAGUGCUGACAGUGCAGAU(37) UAAAGUGCUGACAGUGCAGA(20) UAAAGUGCUGACAGUGCAG(7)	bta-miR-106b	GCCGGGGCUAAAGUGCUGACAGUGCAGAUAGUGGUCCUGUGUGCUACCGCACUGUGGGUACUUGCUGCUCCGGC	36892095	36892114	+ [Positive strand]	217	20	74	36892049	36892122	((((((((=={{{{{{{={{{{{{{={={((((........)))))>->>>>>>>->>>>>>>---))))))))	1	-41.8	-56.4865	60.8108	36892057	36892078	0.009901
745RB	2 dna:chromosome chromosome:UMD3.1:2:1:137060424:1 REF	UACCCUGUAGAACCGAAUUUGU	bta-miR-10b	ACAGAUUCGAUUCUAGGGGAA(1) CACAGAUUCGAUUCUAGGGGAAU(1) ACAGAUUCGAUUCUAGGGGAAU(9) CAGAUUCGAUUCUAGGGGAAU(7)	bta-miR-10b-3p*(NA)	CUAUAUAUACCCUGUAGAACCGAAUUUGUGUGGUAUCCAUGUAGUCACAGAUUCGAUUCUAGGGGAAUAUAUGG	20797664	20797685	- [Negative strand]	25436	22	74	20797618	20797691	(((((((<-<<<<-<<<<<-<<<<<<<<<(.(.(((....))).))}}}}}}}}}=}}}}}}}}}=}}))))))	1	-29.3	-39.5946	39.1892	20797623	20797644	0.009901
745RB	21 dna:chromosome chromosome:UMD3.1:21:1:71599096:1 REF	UCGGAUCCGUCUGAGCUUGGCU	bta-miR-127	CUGAAGCUCAGAGGGCUCUGA(5) CUGAAGCUCAGAGGGCUCUGAU(17) CUGAAGCUCAGAGGGCUCUGAUU(35) UGAAGCUCAGAGGGCUCUGAUU(16) GAAGCUCAGAGGGCUCUGAUU(14) UGAAGCUCAGAGGGCUCUGAUUC(1) GAAGCUCAGAGGGCUCUGAUUC(9)	bta-miR-127-5p*(NA)	UCCAGCCUGCUGAAGCUCAGAGGGCUCUGAUUCAGAAAGAUCAUCGGAUCCGUCUGAGCUUGGCUGGUCGGA	67429798	67429819	+ [Positive strand]	3131	22	72	67429755	67429826	(((.(((.({{={{{{{{{{{={{={{{{{{{(.....))..)>>>>>->>->>>>>>>>>>>>-))).)))	1	-36.8	-51.1111	55.5556	67429764	67429787	0.009901
745RB	21 dna:chromosome chromosome:UMD3.1:21:1:71599096:1 REF	CAUCAUCGUCUCAAAUGAGUCU	bta-miR-136-3p*(NA)	GGACUCCAUUUGUUUUGAUGAU(1) AGGACUCCAUUUGUUUUGAUGAU(5) AGGACUCCAUUUGUUUUGAUGA(7) AGGACUCCAUUUGUUUUGAUG(1) ACUCCAUUUGUUUUGAUGAUGG(10)	bta-miR-136	CCCUCGGAGGACUCCAUUUGUUUUGAUGAUGGAUUCUUACGCUCCAUCAUCGUCUCAAAUGAGUCUUCAGAGGG	67431471	67431492	+ [Positive strand]	91	22	74	67431427	67431500	(((((.(((({{{{={{{{{==={{{{{{{{{(.........))>>>>>>>>--->>>>>>>>>>>)).)))))	1	-39.1	-52.8378	47.2973	67431437	67431459	0.009901
745RB	15 dna:chromosome chromosome:UMD3.1:15:1:85296676:1 REF	UCUACAGUGCACGUGUCUCCAGU	bta-miR-139	NO		ACUCUACAGUGCACGUGUCUCCAGUGUGGCUCGGAGGCUGGAGACGCGGCCCUGUUGGAGU	52956221	52956243	- [Negative strand]	828	23	61	52956184	52956244	((<<<<<<<-<<-<<<<<<<<<<<<.(.......).))}}}}}}}}}}}}=}}}=}}}}})	1	-34.9	-57.2131	62.2951	52956184	52956205	0.009901
745RB	15 dna:chromosome chromosome:UMD3.1:15:1:85296676:1 REF	UGAGGUAGUAGGUUGUAUAGUU	bta-let-7a-5p	NO		CCCAGGUUGAGGUAGUAGGUUGUAUAGUUUAGAAUUACAUCAAGGGAGAUAACUGUACAGCCUCCUAGCUUUCCUUGGG	33347615	33347636	- [Negative strand]	37349	22	79	33347564	33347642	((((((.-<<<-<<<-<<<<<<<<<<<<<.....(..(.....)..)...))))))))))))).))).)))..))))))	3	-33.7	-42.6582	44.3038	-1	-1	0.009901
745RB	8 dna:chromosome chromosome:UMD3.1:8:1:113384836:1 REF	UGAGGUAGUAGGUUGUAUAGUU	bta-let-7a-5p	CUAUACAAUCUACUGUCUUUC(49)	bta-let-7a-3p	CUGUGGGAUGAGGUAGUAGGUUGUAUAGUUUUAGGGUCACACCCACCACUGGGAGAUAACUAUACAAUCUACUGUCUUUCCUAAGG	86884877	86884898	+ [Positive strand]	37349	22	86	86884869	86884954	((.(((((-<<<--<<<<<<<<<<<<<<<<...(((.....))).((....))....))}}}}}}}}}}}}}}==}}}}}))).))	3	-36.6	-42.5581	44.186	86884928	86884949	0.009901
745RB	5 dna:chromosome chromosome:UMD3.1:5:1:121191424:1 REF	UGAGGUAGUAGGUUGUAUAGUU	bta-let-7a-5p	CUAUACAAUCUACUGUCUUUC(49)	bta-let-7a-3p	CUUUGGGGUGAGGUAGUAGGUUGUAUAGUUUGGGGCUCUGCCCUGCUAUGGGAUAACUAUACAAUCUACUGUCUUUCCUGAAG	117119388	117119409	+ [Positive strand]	37349	22	83	117119380	117119462	(((..(((-<<<--<<<<<<<<<<<<<<<<((((((...)))))).........))}}}}}}}}}}}}}}==}}}}})..)))	3	-38.6	-46.506	45.7831	117119436	117119457	0.009901
745RB	5 dna:chromosome chromosome:UMD3.1:5:1:121191424:1 REF	CUAUACAACCUACUGCCUUCCU	bta-let-7b-3p*(NA)	UGAGGUAGUAGGUUGUGUGGU(3576) UGAGGUAGUAGGUUGUGUGGUU(11965) UGAGGUAGUAGGUUGUGUGGUUU(3247)	bta-let-7b	GUGCCGGCGGGGUGAGGUAGUAGGUUGUGUGGUUUCAGGGUAGUGAUGUUGCCCCCUCGGAAGAUAACUAUACAACCUACUGCCUUCCUCGAGGGGC	117120245	117120266	+ [Positive strand]	97	22	97	117120178	117120274	((.((..(((((={{{{{{{{{{{{{{{{{{{{{...((((((.....))))))..((....)).))>>>>>>>>>>>>>>>>>>>>>>)).)).))	1	-54.3	-55.9794	56.701	117120190	117120212	0.009901
745RB	8 dna:chromosome chromosome:UMD3.1:8:1:113384836:1 REF	CUAUACGACCUGCUGCCUUUCU	bta-let-7b-3p*(NA)	AGAGGUAGUAGGUUGCAUAGU(272) AAGAGGUAGUAGGUUGCAUAGUU(2) AGAGGUAGUAGGUUGCAUAGUU(728) AGAGGUAGUAGGUUGCAUAGUUU(36)	bta-let-7d	GGGUUCCUAGGAAGAGGUAGUAGGUUGCAUAGUUUUCGGGCAGGGAUUUUGCCCACAAGGAGGUAACUAUACGACCUGCUGCCUUUCUUAGGGCCU	86887492	86887513	+ [Positive strand]	165	22	96	86887426	86887521	((((.(((((((={{{{{{{{{{{{{{={{{{{{.((((((((.....)))))).......)).))>>>>->>>>>>>>>>>>>>>>>))))))))	1	-48.61	-50.6354	51.0417	86887438	86887460	0.009901
745RB	8 dna:chromosome chromosome:UMD3.1:8:1:113384836:1 REF	AGAGGUAGUAGGUUGCAUAGUU	bta-let-7d	CUAUACGACCUGCUGCCUUUC(91)	bta-let-7d-3p*(NA)	UCCUAGGAAGAGGUAGUAGGUUGCAUAGUUUUCGGGCAGGGAUUUUGCCCACAAGGAGGUAACUAUACGACCUGCUGCCUUUCUUAGGG	86887438	86887459	+ [Positive strand]	728	22	89	86887430	86887518	((((((((-<<<<<<<<<<<<<<-<<<<<<.((((((((.....)))))).......)).))}}}}=}}}}}}}}}}}}}}}}))))))	1	-44.91	-50.4607	49.4382	86887492	86887513	0.009901
745RB	18 dna:chromosome chromosome:UMD3.1:18:1:66004023:1 REF	UGAGGUAGGAGGUUGUAUAGUU	bta-let-7e	NO		GGGCUGAGGUAGGAGGUUGUAUAGUUGAGGAGGACACCCAAGGAGAUCACUAUACGGCCUCCUAGCUUUCCCC	58015043	58015064	+ [Positive strand]	233	22	73	58015039	58015111	(((.-<<<-<<<<<<<<<<<<<<<<-((...((....)).......)))))))))))))))))).)))..)))	1	-34.9	-47.8082	54.7945	-1	-1	0.009901
745RB	8 dna:chromosome chromosome:UMD3.1:8:1:113384836:1 REF	UGAGGUAGUAGAUUGUAUAGUU	bta-let-7f	NO		UCAGAGUGAGGUAGUAGAUUGUAUAGUUGUGGGGUAGUGAUUUUACCCUGUUCAGGAGAUAACUAUACAAUCUAUUGCCUUCCCUGA	86885231	86885252	+ [Positive strand]	55275	22	87	86885225	86885311	((((.(--<<<<<<<<<<<<<<<<<<<<(((((((((.....))))))).........))))))))))))))))))))))..)))))	2	-43.3	-49.7701	40.2299	-1	-1	0.009901
[truncated: 5,842 more rows]
