# Supplementary material for: MicroRNA expression profile in bovine mammary gland parenchyma infected by coagulase-positive or coagulase-negative staphylococci
Source: Vet Res. 2021 Mar 6;52:41. doi: 10.1186/s13567-021-00912-2 (PMC7937231; doi:10.1186/s13567-021-00912-2)
Supplement: Supplementary file 3 — Additional file 3. Results of the differential expression analysis using the DESeq2 algorithm (CoPS vs. H). “baseMean” is the mean of normalized counts of all samples; “log2FoldChange” denotes the binary logarithm of the Fold Change parameter; “lfcSE” denotes log fold change Standard Error; “stat” stands for Wald statistics, that is, the log fold change divided by its standard error; “padj” denotes adjusted p-value; “NA” in the miRBAse ID column stands for potentially new miRNAs identified in this study. [file 13567_2021_912_MOESM3_ESM.xlsx]

## Sheet: 1
CoPS vs. H (coagulase-positive staphylococci vs. Healthy group (tissues free of bacteria)
Sequence	miRBase ID	baseMean	log2FoldChange	lfcSE	stat	pvalue	padj
GGGCGCGCGCCGCGGCUGGACGAG	NA	10.379231074125	20.5941871378317	3.56975178020192	5.76908099102252	7.97049938501786E-09	0.0000420523547553542
UCGGAUCCGUCUGAGCUUGGCA	bta-miR-127	764.4604890114	1.168269286531	0.213686319646055	5.46721609724991	4.57158589386019E-08	0.0000661428501267523
UCGGAUCCGUCUGAGCUUGGCC	bta-miR-127	334.303939794629	1.39155603472682	0.252616747845262	5.50856602579336	3.61768550376399E-08	0.0000661428501267523
UCGGAUCCGUCUGAGCUUGGCUA	bta-miR-127	124.01823806854	1.26679166348915	0.232405096659182	5.4507912334938	5.01462093455286E-08	0.0000661428501267523
UCGGAUCCGUCUGAGCUUGGCU	bta-miR-127	2165.78490724689	1.3641067250119	0.25600698532768	5.32839650162627	9.90836326875235E-08	0.0000949976436722688
UCGGAUCCGUCUGAGCUUGGCUU	bta-miR-127	368.63669077571	1.37057751064677	0.257983062925493	5.31266469629677	1.08033711530253E-07	0.0000949976436722688
UCGGAUCCGUCUGAGCUUGGCUC	bta-miR-127	52.3504303752342	1.67885460962194	0.318511644219774	5.27093636948334	1.35729522180997E-07	0.000102301279860992
UCGGAUCCGUCUGAGCUUGGCUUC	bta-miR-127	15.9679346081461	2.50017960214502	0.477449280999368	5.23653443756747	1.63619724354518E-07	0.000107907208211805
UCGGAUCCGUCUGAGCUUGGCUAU	bta-miR-127	97.1782725043039	1.30819596293548	0.254153966974541	5.1472576977975	2.64322095878811E-07	0.000139456337785661
UGUCAGUUUGUCAAAUACCCCAAU	bta-miR-223	16.8017733018554	6.89016903609744	1.33651445763823	5.15532697511791	2.53188735470683E-07	0.000139456337785661
CUGAGAUGAAGCACUGUAGCUCU	bta-miR-143	367.896973009642	-1.70120813178077	0.332096438209154	-5.12263287421753	3.01298630727779E-07	0.000144513779610888
UGAGAUGAAGCACCGUAGCUCC	bta-miR-143	74.8647258812801	-1.54141894558966	0.309270366524501	-4.98404992017734	6.22670035024821E-07	0.00027376725873258
AUAGUAGACCGUAUAGCGUACG	bta-miR-411a	499.467170178619	0.994981875390626	0.200751114047114	4.95629566049191	7.18498556690667E-07	0.00029159987577692
UCGGAUCCGUCUGAGCUUGA	bta-miR-127	263.00780296709	1.29394208441295	0.262110277595388	4.93663238345185	7.94830908874937E-07	0.000299537705373155
AGAGAUGAAGCACUGUAGCUCU	bta-miR-143	150.974348008326	-1.45837040252861	0.298427940353194	-4.88684270247152	0.0000010246589357108	0.000359832984084701
UGAGAUGAAGCGCUGUAGCUCC	bta-miR-143	62.160412739533	-1.62960693195692	0.334317421739913	-4.87443018516904	1.09122967121972E-06	0.000359832984084701
UAGUAGACCGUAUAGCGUAC	bta-miR-411a	100.631519564536	1.17288710772871	0.243929038065619	4.80831276599874	1.52209495571999E-06	0.000380014276465442
UCGGAUCCGUCUGAGCUUGGCAU	bta-miR-127	176.589151851834	1.09017127652995	0.226859517691581	4.80549058564101	0.0000015437250250183	0.000380014276465442
UGAGAUGAAACACUGUAGCUCU	bta-miR-143	118.675399507783	-1.37619429071505	0.285515479977544	-4.82003389386556	1.43533833504929E-06	0.000380014276465442
UGAGAUGAAGCACUGUAGCGC	bta-miR-143	390.254111798925	-1.66966012700726	0.347826978456166	-4.80026056178295	0.0000015845932680515	0.000380014276465442
UGAGAUGAAGCACUGUAGCGU	bta-miR-143	161.329253536467	-1.76059849928802	0.363721763894153	-4.840509076054	1.29506941001383E-06	0.000380014276465442
UGAGAUGAAGCACUGUAGCUGU	bta-miR-143	101.214251043615	-1.62873373678618	0.338255842863967	-4.81509416953719	1.47130489839735E-06	0.000380014276465442
UGGUAGACUAUGGAACGUAGG	bta-miR-379	1273.48634057312	1.15088124891288	0.240488046369241	4.78560687854663	1.70471440154585E-06	0.000391046660111125
UCGGAUCCGUCUGAGCUUGGCUUU	bta-miR-127	127.609441826744	1.39054469496935	0.293131103710533	4.74376371994463	0.0000020978352606268	0.000461174118127791
UCGGAUCCGUCUGAGCUUGGAA	bta-miR-127	127.207385741443	1.18491773980077	0.253208351849963	4.67961554642119	2.87413346559268E-06	0.000606557126578678
GUCCAGUUUUCCCAGGAAUCCU	bta-miR-145	503.570051621214	-1.45452569363496	0.311577187069574	-4.66826762034466	3.03750077426406E-06	0.000616379003269891
CUGAGAUGAAGCACUGUAGCUCC	bta-miR-143	57.8049119473133	-1.78267729554732	0.382940488909898	-4.65523324687343	0.0000032361414193104	0.000632366004751173
UGAGAUGAAGCACUGUAGCUUUA	bta-miR-143	92.4918891765636	-1.30247867744651	0.281545278256888	-4.62617837354778	3.72474546250052E-06	0.000701848466434026
UGAGAUGAAGCGCUGUAGCUU	bta-miR-143	65.765534785164	-1.47080158850417	0.322878400394631	-4.55528021294244	5.23157912977571E-06	0.000951786603058505
UGAGAUGAAGCAGUGUAGCUCU	bta-miR-143	43.1451698563931	-1.45286282991344	0.321081215211876	-4.52490759683566	6.04218989135462E-06	0.00106261979555957
UGAGAUGAAGCACUGAAGCUCU	bta-miR-143	45.2658694968658	-1.41298888640853	0.31467663399105	-4.49028854951055	7.11267531756398E-06	0.00117270234298336
UGAGAUGAAGCACUGUAGCCCUU	bta-miR-143	28.2086114614004	-1.56913153672403	0.348956496951892	-4.49663941044304	6.90359205230468E-06	0.00117270234298336
UGAGAUGAAGCGCUGUAGCUCA	bta-miR-143	49.8796552902505	-1.44131189680759	0.321551385564056	-4.48236879551705	7.38190284722786E-06	0.00118020967945376
CUGAGAUGAAGCACUGUAGCUU	bta-miR-143	119.161860261972	-1.75057608516407	0.391345496643145	-4.47322404417589	7.70489734456267E-06	0.0011956187761739
UCGGAUCCGUCUGGGCUUGG	bta-miR-127	6.1250453991743	5.42075569979197	1.21783810474202	4.4511299808116	8.54196165965576E-06	0.00125187193656511
UGAGAUGAAGCACUGUGGCUCC	bta-miR-143	57.237058359946	-1.35960864658263	0.305291862253707	-4.4534716272678	8.44928778771942E-06	0.00125187193656511
UGAGAUGAAGCACUGUAGCCC	bta-miR-143	977.917343943193	-1.48748775445854	0.334956119424273	-4.44084364547586	8.96068855959013E-06	0.00127774575244318
CUGAGAUGAAGCACUGUAGCUCA	bta-miR-143	55.5614709957459	-1.5542679169281	0.351501109685293	-4.42180088227794	9.78816398952321E-06	0.00135900929496643
UGAAGGUCUACUGUGUGCCAGG	bta-miR-493	123.098915047063	2.01710568306529	0.456899967929138	4.41476433497612	0.0000101120087996371	0.00136797329299705
UCGGAUCCGUCUGAGCUUGGAAA	bta-miR-127	37.7983471752875	1.51375014528196	0.344543779038002	4.39349144398571	0.0000111544581353173	0.00147127302804835
UAUACAAGGGCAAGCUCUCUGU	bta-miR-381	224.197756788183	0.948688768631128	0.216649854722585	4.37890332234888	0.0000119278027734363	0.00153490457152805
UGAGAUGAAGCACUGUAGCGCU	bta-miR-143	591.257062983096	-1.53702634091835	0.351551654635897	-4.37212091210394	0.0000123045345145275	0.00154568390711064
GUCCAGUUUUCCCAGGAAUCCCA	bta-miR-145	1102.69680809125	-1.34390295510515	0.310691383304926	-4.32552374259501	0.0000152169876744836	0.00183864270500707
UGGUAGACUAUGGAACGUAGGAA	bta-miR-379	78.0510563898704	1.2594722581076	0.291285570687788	4.32384019274868	0.0000153336389348581	0.00183864270500707
UCGGAUCCGUCUGAGCUUGGUA	bta-miR-127	44.9414015742439	1.15872681936682	0.268652377297669	4.31310837827779	0.0000160975156943275	0.00188734428451715
GUCCAGUUUUCCCAGGAAUCCCUA	bta-miR-145	76.182966445539	-1.13671932319335	0.264055793173656	-4.30484523566497	0.0000167102513414829	0.00191659317560139
CUGAGAUGAAGCACUGUAGCUA	bta-miR-143	61.2024073659702	-1.71438553696013	0.401744261873784	-4.26735537917587	0.000019780392029914	0.0021287540445091
UCGGAUCCGUCUGAGCUUGG	bta-miR-127	2127.54318785126	1.45342617945237	0.340442987506317	4.26922049444592	0.0000196157285948143	0.0021287540445091
UCGGAUCCGUCUGAGCUUGGA	bta-miR-127	662.857984797571	1.04196826330085	0.244423829256841	4.26295695664741	0.0000201739390116481	0.0021287540445091
UGAGAUGAGGCACUGUAGCUCA	bta-miR-143	87.0754086486967	-1.25380754028726	0.293277769142171	-4.27515370140263	0.0000191005477063553	0.0021287540445091
UCGGAUCCGUCUGAGCUUGGCUUUU	bta-miR-127	6.4659870299982	5.5062615418097	1.29306916882204	4.258288477194	0.0000205998009621404	0.00213106960541672
CUGAGAUGAAGCACUGUAGCUC	bta-miR-143	732.333912114664	-1.71779793763018	0.404041043809209	-4.2515431636231	0.0000212302581744563	0.00215405465631599
GCCUGCUGGGGUGGAACCUGGU	bta-miR-370	87.7119038437751	1.94843836082063	0.459669193340763	4.23878386684968	0.00002247338882174	0.00223716225327359
UCGGAUCCGUCUGAGCUUGGCUUA	bta-miR-127	21.4639876284516	1.71346765313581	0.40542545902521	4.22634448575481	0.0000237518287906109	0.00227844815816842
UGAGAUGAAGCACUGUAGCUUA	bta-miR-143	155.706279103601	-1.23889525757633	0.292960526477062	-4.22888118230267	0.0000234856332231098	0.00227844815816842
UGAGAUGGAGCACUGUAGCUCG	bta-miR-143	43.8663207476234	-1.39753733592293	0.332000467976449	-4.20944387350102	0.000025600002448342	0.00241188594495451
GUCCAGUUUUCCCAGGAAU	bta-miR-145	63.9018778920123	-1.02799600381802	0.244808039935931	-4.19919216741027	0.0000267868920230652	0.00243954421750922
UCGGAUCCGUCUGAGCUUGGCG	bta-miR-127	150.65251718916	1.57893493938933	0.376033007138246	4.19892644905197	0.000026818340526068	0.00243954421750922
GUCCAGUUUUCCCAGGAAUC	bta-miR-145	88.1240153915356	-1.13209349472612	0.27000159582514	-4.1929140872904	0.0000275393760535914	0.00245574074173533
GUCCAGUUUUCCCAGGAAUCCA	bta-miR-145	244.663120838642	-1.358378030086	0.324215273965601	-4.18974101210951	0.0000279273018392948	0.00245574074173533
CAUUGCACUUGUCUCGGUCUGAUU	bta-miR-25	16.2560171984613	2.35375058196833	0.564829533554584	4.16718751789715	0.000030838081414719	0.00258256694514377
UCGGAUCCGUCUGAGCUUGGC	bta-miR-127	1882.38653021756	1.1785145531608	0.282783814464926	4.16754599406883	0.0000307896400851695	0.00258256694514377
UGAGAACUGAAUUCCAUAGGCUGUA	bta-miR-146b	15.7340866111907	3.28020235176919	0.787128130524799	4.16730418411319	0.0000308223082202358	0.00258256694514377
GUCCAGUUUUCCCAGGAAUCCCG	bta-miR-145	354.966081599925	-1.40739873018585	0.338119282575203	-4.16243261687633	0.0000314875075050089	0.00259575139994417
UGAGAUGAAGCACUGUAGCCCC	bta-miR-143	61.7926311538159	-1.31358623823722	0.317101552968145	-4.14247809870921	0.0000343573186778988	0.00278875712837837
ACAGUAGUCUGCACAUUGGUUGA	bta-miR-199a-3p	4.88984341628739	5.12405679050447	1.2398570373444	4.13278034173963	0.0000358401212538623	0.00282227581694593
CGAGAUGAAGCACUGUAGCUCA	bta-miR-143	50.1173770481057	-1.30978659894052	0.316734464391864	-4.1352828510637	0.0000354517705753742	0.00282227581694593
UAGUAGACCGUAUAGCGUACA	bta-miR-411a	82.4408344290184	1.0449297035235	0.254038390906528	4.11327476841079	0.0000390085622567877	0.00293800435739814
UAGUAGACCGUAUAGCGUAU	bta-miR-411a	12.9655398249127	1.87901536011636	0.456225086520908	4.11861472687835	0.0000381156793599428	0.00293800435739814
UAUACAAGGGCAAGCUCUCUGC	bta-miR-381	32.3025025930211	1.2926863420984	0.314224580039634	4.11389313317038	0.000038904159484548	0.00293800435739814
UGAAGGUCUACUGUGUGCCAGGA	bta-miR-493	38.3054842994396	1.3303367305177	0.32366970562176	4.11016757951495	0.000039537207993796	0.00293800435739814
UGAGAUGAAGCACUGCAGCUU	bta-miR-143	40.7038691861835	-1.45808641852188	0.357854318239585	-4.0745251466986	0.0000461083310965552	0.00337871603979757
GUCCAGUUUUCCCAGGAAUCC	bta-miR-145	485.615803490882	-1.29518002685504	0.318235178634003	-4.06988326185209	0.0000470367009064932	0.00339952923263915
UGAAGGUCUACUGUGUGCCAGGU	bta-miR-493	37.000163531198	1.916674308095	0.476611923155175	4.0214569023087	0.00005783929145647	0.00412378515843697
UGAGAUGAAGCACUGUAGAUC	bta-miR-143	39.6399516669752	-1.43844728683032	0.358232760287659	-4.01539849586971	0.0000593454363078051	0.00417475362613306
UAGUAGACCGUAUAGCGUACG	bta-miR-411a	397.277666816123	0.980850128811156	0.245650736149061	3.99286460194435	0.0000652798474161122	0.00453179572325537
UGAGAUGAAGCACUGUAGCUCAA	bta-miR-143	51.6344028894668	-1.01519669574403	0.254664508600803	-3.98640824087267	0.0000670810531722705	0.00459635891606363
UGAGAUGAAGCACUGCAGCUCC	bta-miR-143	45.178582598922	-1.41568311986953	0.355738435376408	-3.97956188898056	0.0000690423852665953	0.00467009775213535
UCGGAUCCGUCCGAGCUUGGCU	bta-miR-127	4.62205696191717	5.02249076559177	1.26621029789602	3.96655340265145	0.0000729194431251892	0.00481571615982112
UGAGAUGAAGCACUGGAGCUC	bta-miR-143	25.1533766962087	-1.85867001374289	0.468624751923278	-3.96622245435126	0.0000730207150844749	0.00481571615982112
UCGGAUCCGUCUGAGCUUGGU	bta-miR-127	568.943325818242	1.02193413609859	0.257890003029512	3.96267448948629	0.0000741148017980468	0.00482503682873223
UGAGAUGAAGCACUGUAGUUCG	bta-miR-143	23.1343319433712	-1.8153896873893	0.458446981335291	-3.95986834094037	0.0000749910955185828	0.00482503682873223
UGAGAUGAAGAACUGUAGCUCU	bta-miR-143	23.5983833854943	-1.43428869025231	0.362976498700867	-3.95146433828578	0.0000776744482547052	0.00493747456616656
UGUCAGUUUGUCAAAUACCCCAUU	bta-miR-223	41.9995168566736	2.89181339940727	0.734611309505239	3.93652175237392	0.0000826711298581966	0.00519253429918864
UGAGAUGAGGCACUGUAGCUU	bta-miR-143	115.212689234228	-1.32141109552098	0.337676722971509	-3.91324306837838	0.0000910647865491251	0.00565244486862569
UGAGAUGAAACACUGUAGCUU	bta-miR-143	20.0666330590962	-1.56469808659545	0.400247756337144	-3.90932381711453	0.0000925548290209379	0.00567813113854033
UGAGAUGAAGCACUGUAGAUCU	bta-miR-143	15.6609826404558	-1.63920873190995	0.419624657008099	-3.90636895266694	0.0000936934185166381	0.00568191351831934
UCGGAUCCGUCUGAGCGUCGCU	bta-miR-127	116.481703884111	1.02201632869553	0.261874658685947	3.90269273790705	0.0000951284331003552	0.00570338196633493
UGAGAUGAAGCACCGUAGCUU	bta-miR-143	71.6953076283094	-1.27972132423835	0.328550941269163	-3.89504689682183	0.0000981797322227363	0.00575551408007952
UGAGAUGAAGCACUGUAGGCUU	bta-miR-143	160.691111995952	-1.39103657320992	0.357122771719926	-3.89512146344127	0.000098149532990816	0.00575551408007952
UGAGAUGAAGAACUGUAGCUC	bta-miR-143	23.721158689855	-1.50469744591009	0.387618838927534	-3.88189967771766	0.000103643636626193	0.00598436177415846
UGGUAGACUAUGGAACGUA	bta-miR-379	51.0678064467296	0.970513422295115	0.250116641082696	3.88024330605909	0.000104352024871603	0.00598436177415846
UGAGAUGAAGCACUGUGGCUCA	bta-miR-143	44.2326841935609	-1.1608958952792	0.301344888245445	-3.8523829026549	0.000116973918806798	0.00663606877015771
UGAGAUGAAGCACUGCAGCUCUU	bta-miR-143	24.3321746944162	-1.34993985530884	0.352160364946516	-3.83331001918362	0.000126430451025944	0.00709624531503067
UCGGAUCCGUCUGAGCUUGGCUAC	bta-miR-127	18.0013607959066	2.0101784607477	0.525963185768127	3.82189954571059	0.000132427637584955	0.00735461279892866
UCGGAUCCGUCUGAGCUUGGAC	bta-miR-127	6.06935434426397	5.40634784929598	1.41805331268516	3.8125138180163	0.000137560536124972	0.00748215864531289
UGAGAUGAAGCCCUGUAGCUCU	bta-miR-143	16.3981225867221	-1.33466937909316	0.350044282738164	-3.81285867220264	0.000137368670075225	0.00748215864531289
UGGUAGACUAUGGAACGUAGA	bta-miR-379	211.484399769647	1.39984600938574	0.367461290560997	3.80950604959944	0.00013924469975792	0.00749647995839575
AUAGUAGACCGUAUAGCGUACA	bta-miR-411a	104.800817619234	0.956103594933904	0.252324483860701	3.78918280265554	0.000151143665578655	0.0078953859365642
UAUACAAGGGCAAGCUCUCUGG	bta-miR-381	5.01169388291088	5.14263655180065	1.35623700349895	3.79184208846476	0.000149533989187812	0.0078953859365642
UGAGAUGAAGCACCGUAGCUCA	bta-miR-143	59.317410539313	-1.20391431347218	0.317566008467468	-3.79106793980285	0.000150000911375919	0.0078953859365642
UCGGAUCCGUCUGAGCGUCGCC	bta-miR-127	4.44966708808017	4.98506062395785	1.32006865878132	3.77636465406278	0.000159133967336096	0.00816283967788556
UGGUAGACUAUGGAACGUAGGA	bta-miR-379	422.01619197911	1.37649884099151	0.364537521484836	3.77601415455055	0.000159357939124756	0.00816283967788556
UCGGAUCCGUCUGAGCUCGGC	bta-miR-127	4.83692223404081	5.09239987826922	1.3508558454931	3.76975818349468	0.000163405793118499	0.00825633368099173
UGAGAUGAAGCACUGUGGCUCUU	bta-miR-143	27.5217999371749	-1.39885909079837	0.371210041631584	-3.76837621269603	0.000164312933378342	0.00825633368099173
GUCCAGUUUUCCCAGGAAUCCCCU	bta-miR-145	93.5101358593302	-1.39934277429556	0.371757050043066	-3.76413244653584	0.000167128290458706	0.00831857415528427
UAGCUUAUCAGACUGAUGUCGACC	bta-miR-21-5p	5.26301940029303	5.20394912106756	1.38770405030821	3.75004246756488	0.000176804625026098	0.00863723334849716
UCGGAUCCGUCUGAGCUUGGUUU	bta-miR-127	5.44802903063573	5.25352385864499	1.40035070410612	3.75157726078229	0.000175725583090672	0.00863723334849716
UGAGAUGAAGCACCGUAGCUA	bta-miR-143	33.7455335244521	-1.2722903069667	0.34022079504447	-3.73960182769076	0.000184311974652346	0.00892137594739245
AGAGAUGAAGCACUGUAGCUCC	bta-miR-143	24.6530976967447	-1.41134388375532	0.378837898153114	-3.72545590247388	0.000194962534867788	0.00935111212693138
UGAGAUGAAGCACUGUAGCG	bta-miR-143	1317.22664488681	-1.07057617238846	0.288756057427521	-3.70754533056742	0.000209277963798165	0.00985848693749214
UGAGAUGAAGCGCUGUAGCUA	bta-miR-143	28.9618284524295	-1.41444205408195	0.381314682336696	-3.70938261651572	0.000207765253936086	0.00985848693749214
AUAGUAGACCGUAUAGCGUA	bta-miR-411a	47.3597977579053	1.07961731283336	0.29209149555112	3.69616140585105	0.000218883845513052	0.0102197448577599
GGAAUCUGGAUGAACUUUUUGG	bta-miR-2285t	33.0839333793778	0.918675610310005	0.250265240892788	3.67080784783677	0.000241785063266409	0.0109528901845404
GGUUGAUCAGAGAACAUACAUU	bta-miR-411c-5p	146.219002947814	0.873115924936909	0.238256014683116	3.66461231250832	0.00024771352129238	0.0109528901845404
GUCCAGUUUUCCCAGGAAUCA	bta-miR-145	81.2651641019274	-1.27039119744556	0.346373941737888	-3.66768698323994	0.000244754554878733	0.0109528901845404
GUCCAGUUUUCCCAGGAAUCCCCA	bta-miR-145	58.448511041936	-1.35929008817749	0.369863893750034	-3.67510890126556	0.000237747982212	0.0109528901845404
GUCCAGUUUUCCCAGGAAUCCCUC	bta-miR-145	83.6465351110698	-1.43063628697242	0.390554318210327	-3.66309171417731	0.000249189266712431	0.0109528901845404
UAGUAGACCGUAUAGCGU	bta-miR-411a	8.28545382716491	3.05033140965915	0.832087465985723	3.66587832932397	0.000246491105899602	0.0109528901845404
UCGGAUCCGUCUGAGCUUGGG	bta-miR-127	27.508490063454	1.1578202707917	0.316254515485811	3.66103949223659	0.000251194031904736	0.0109528901845404
UGAGAUGAAGCACUGUAUCUCU	bta-miR-143	23.9714313092871	-1.30958851731164	0.356558508744367	-3.67285728763956	0.000239853450282226	0.0109528901845404
UACCACAGGGUAGAACCACGGAG	bta-miR-140	16.5922342968632	1.42714349709179	0.390282736256426	3.6566913278842	0.000255491729379459	0.0110489701984101
UGAGAUGAAGCUCUGUAGCUC	bta-miR-143	36.1811864381019	-1.48495032465358	0.409932907624322	-3.62242283318821	0.000291856540402174	0.0125189846110721
AUAGUAGACCGUAUAGCGUAC	bta-miR-411a	143.836657757025	0.926631057734739	0.256528234974499	3.61219909312071	0.000303611317615715	0.0129181718688751
GUCCAGUUUUCCCAGGAAUCU	bta-miR-145	165.50070839222	-1.3383710093707	0.371318803173874	-3.60437176337658	0.000312908897762983	0.0131024392428373
UGAGAUGAAGCACUGUAGCGCC	bta-miR-143	51.7185080023809	-1.38038437527051	0.38289250702242	-3.60514857291182	0.000311974397895672	0.0131024392428373
CGAGAUGAAGCACUGUAGCUA	bta-miR-143	31.8961261473822	-1.32492154332827	0.368013101275866	-3.60020210893279	0.000317969928584739	0.0131063229938522
UCGGAUCCGUCUGAGCUUGGAU	bta-miR-127	54.3592912577622	1.39136476398256	0.386430620729618	3.60055515620251	0.000317538456508122	0.0131063229938522
CAUAAAGUAGAAAGCACUA	bta-miR-142-5p	48.0057150630758	1.41784411699333	0.394509569951877	3.59394099658034	0.000325713627045712	0.0132189622791783
GUCCAGUUUUCCCGGGAAUCCCU	bta-miR-145	28.0852147080379	-1.45632118578203	0.405209539892198	-3.5939953096106	0.000325645700660314	0.0132189622791783
AUCACAUUGCCAGGGAUUACCAC	bta-miR-23b-3p	639.095000670213	-0.807359448075295	0.224862722962438	-3.59045482256373	0.000330101444358382	0.013294772675075
UGAGAACUGAAUUCCAUAGGCUGC	bta-miR-146b	174.991300112481	1.66706048771331	0.464664511108539	3.58766475136274	0.00033365290802323	0.0133360056267467
UGAGAUGAAGCACUGUAGCCA	bta-miR-143	111.00401879282	-1.32266232094739	0.369250036241257	-3.58202353725214	0.000340943065745214	0.0134239971259086
UGAGAUGAAGCACUGUAGGCU	bta-miR-143	123.640575527288	-1.4290295795517	0.398756115652351	-3.58371827655574	0.000338737437689334	0.0134239971259086
AUAGUAGACCGUAUAGCGUACGA	bta-miR-411a	49.2994449680992	0.969336293911143	0.271506212356068	3.57021773277107	0.00035668462503618	0.0138372653065506
UGAGAUGACGCACUGUAGCUCU	bta-miR-143	20.4610086971515	-1.53292000365696	0.429307859696113	-3.57067770606865	0.00035605879175577	0.0138372653065506
UGAGAUGAAGCACUGCAGCUCA	bta-miR-143	34.2180861900025	-1.22230632449196	0.344356057589758	-3.54954210199527	0.000385901751538576	0.0148614426358944
UCGGAUCCGUCUGAGCUUGGCAA	bta-miR-127	95.6305420909484	0.811465571434267	0.228926216106255	3.54465987005013	0.000393120020786117	0.015029719055562
UGAAGGUCUACUGUGUGCCAGU	bta-miR-493	26.9307508565238	1.49883791064203	0.424124138809505	3.53396039859742	0.000409382411717379	0.0155388604620208
UGAGAUGAAGCACUGUAGCGCA	bta-miR-143	26.1145393996535	-1.49622941585021	0.42373740038678	-3.53102986539417	0.000413945006495856	0.015599813244801
AUCGGAUCCGUCUGAGCUUGGU	bta-miR-127	15.9314813208168	1.58060976498835	0.448370703649276	3.52522979785211	0.000423115576837123	0.0156108935901585
UCGGAUCCGUCUGAGCUUGGCAAU	bta-miR-127	16.8906870170351	1.48789561632259	0.421895000554159	3.52669648696533	0.000420778818911393	0.0156108935901585
UGAGAACUGAAUUCCAUAGGCUGU	bta-miR-146b	1229.10934712125	1.61142442053775	0.456988158789015	3.52618418999718	0.000421593647519052	0.0156108935901585
UGAGAUGCAGCACUGUAGCUCU	bta-miR-143	17.6655970641961	-1.46538212904996	0.417829185906374	-3.50713204935933	0.000452964309774839	0.0165961090164726
AGGUUACCCGAGCAACUUUGCAUC	bta-miR-409a	24.968546949967	1.52654734853918	0.437864966439165	3.48634274386798	0.000489673185786681	0.0178173498497278
UGGUAGACUAUGGAACGUAG	bta-miR-379	204.048442011506	1.29084032325795	0.370862213722185	3.48064665392124	0.000500204901891932	0.0180758976875468
UGAGAACUGAAUUCCAUAGGCUGUC	bta-miR-146b	4.60516846462246	5.02306597318038	1.44680702485844	3.47182857622069	0.000516926308951562	0.0185530830342071
UGAGAUGAAGCACCGUAGCUCG	bta-miR-143	37.2875054561734	-1.1319387660085	0.326701513543414	-3.46474907242227	0.000530726426277315	0.0187927021814706
UGAGAUGAAGCACUGUAGCCCG	bta-miR-143	46.0317763490686	-1.30113193134391	0.375440376522554	-3.4656153485552	0.000529019543391058	0.0187927021814706
GUCCAGUUUUCCCAGGAAA	bta-miR-145	11.9918401071411	-1.44629286908912	0.417810572621212	-3.46159949954242	0.000536975587514284	0.0188872213315024
AGAGAUGAAGCACUGUAGCUCA	bta-miR-143	17.859783223839	-1.55117100796614	0.448735784951085	-3.45675798540389	0.00054671560936079	0.0191024606290565
UGAGAUGAGGCACUGUAGCUUU	bta-miR-143	10.2684017921423	-2.47378592295113	0.716271142612003	-3.45370038771918	0.000552951325052961	0.0191932315196015
CACCCGUAGGACCGACCUUGCG	bta-miR-99b	4.76147403866952	5.06080153016699	1.4666220654549	3.45065143186517	0.000559235333647598	0.019284481178593
UGAGAUGAAGCACAGUAGCUCA	bta-miR-143	15.9450626638832	-1.43856229749036	0.418436837761607	-3.4379437173501	0.000586149516155819	0.0200813301768708
UGAGAACUGAAUUCCAUAGGCCG	bta-miR-146b	4.18507144944888	4.89382708256163	1.42778744249642	3.42755996929417	0.000609031769815718	0.0207306555970821
CUGAGAUGAAGCACUGUAGCA	bta-miR-143	24.2968995761258	-1.46714442177362	0.428551034826281	-3.42349989276854	0.000618202761886519	0.020803595253785
UGAGAUGAAGCACUGUAGCUCUUC	bta-miR-143	90.7416357600542	-0.980717125518703	0.286497781472528	-3.42312293127736	0.000619060738219151	0.020803595253785
UCACAUUGCCAGGGAUUACCAUU	bta-miR-23b-3p	24.6931950534397	-1.1543648501932	0.337471668023364	-3.42062744690402	0.000624768543857273	0.0208625242872846
AGGUUACCCGAGCAACUUUGCAU	bta-miR-409a	35.2988476491371	1.16481247726407	0.340979886766594	3.41607385793227	0.000635310132675045	0.0210687549220474
UGAAGGUCUACUGUGUGCCAG	bta-miR-493	6.50170858093852	3.39640419304329	0.994692756906348	3.41452591210843	0.000638931157605684	0.0210687549220474
UCGGAUCCGUCUGAGCUUGGCUG	bta-miR-127	20.6405884078969	2.22600471287977	0.652543211479952	3.41127556569204	0.000646597077113706	0.0211891067009435
UCGGAUCCGUCUGAGCUUGGCAC	bta-miR-127	26.7335439960477	0.9593194404945	0.281594680659667	3.40673850176142	0.000657440824648639	0.0214114678447298
UUAAUGCUAAUCGUGAUAGGGGC	bta-miR-155	38.9577973818794	0.977959838146011	0.287378986464015	3.4030318297767	0.000666425163460583	0.0215709151068591
UGAGAUGAAGCACUGUCGCU	bta-miR-143	69.2127618682817	-1.17392929587576	0.346541924919065	-3.38755345734845	0.000705189733002885	0.0226864697031904
UGAGAUGAUGCACUGUAGCU	bta-miR-143	19.6799175949235	-1.3472792922414	0.398423468183685	-3.38152593867856	0.000720844268731503	0.0230495415868328
GUCCAGUUUUCCCAGGAACCCCU	bta-miR-145	24.965435068905	-1.19547711567411	0.357041859386079	-3.34828279723193	0.000813139912049492	0.0258441335901995
UGAGAUGAAGCAUUGUAGCU	bta-miR-143	28.3500951155047	-1.29297822351419	0.38720246171358	-3.33928203295006	0.000839952389789208	0.0265364599313046
UGAGAUGAAGCACUGUAGCGCG	bta-miR-143	23.3942811068805	-1.50865267808826	0.453408964543794	-3.32735520482313	0.000876745392126998	0.0275339802908455
AGGCAAGAUGCUGGCAUAGCUG	bta-miR-31	49.6309670100071	1.32852706981991	0.400703572380551	3.31548596366942	0.000914839352139102	0.028560310188674
UGAGAUGAAACACUGUAGCU	bta-miR-143	30.3509528504617	-1.08511185270093	0.327656670359481	-3.31173435752252	0.000927195425161631	0.028775782724428
UGAGGUAGUAGGUUGUAUGGUAA	bta-let-7c	23.0432640527087	1.00256539151678	0.303370305468668	3.30475782713125	0.000950584983653954	0.0293291600804577
GUCCAGUUUUCCCAGGAAUCCCGU	bta-miR-145	13.8385499658096	-1.09437664534499	0.331354602285563	-3.30273561253227	0.000957466146584837	0.0293697173801256
UCGGAUCCGUCUGAGCUUG	bta-miR-127	107.766052546522	1.00177098711644	0.303630601193487	3.29930838057414	0.000969233730026715	0.029512547624067
UGAGAACUGAAUUCCAUAGGCUA	bta-miR-146b	175.512543706504	1.19583888301588	0.362588722632602	3.2980586774277	0.000973557873575441	0.029512547624067
UGGAAGACUAGUGAUUUUGUUG	bta-miR-7	8.16153739503239	3.21686403038102	0.975836111081809	3.29652079263065	0.000978903683512456	0.029512547624067
UGUCAGUUUGUCAAAUACCCCA	bta-miR-223	56.9971735984459	2.67494988669642	0.81195439261122	3.29445829844441	0.00098611575358989	0.0295610608860242
CGAGAUGAAGCACUGUAGCUCUU	bta-miR-143	32.2255666026069	-1.2843432864165	0.391344157943118	-3.28187673266142	0.00103118673205095	0.030737520894355
AUCACAUUGCCAGGGAUUACCAUU	bta-miR-23a	165.680136619425	-0.814713976775086	0.249351558045828	-3.26733060406766	0.00108566816339125	0.0321796923036642
UGAGAUGAAGCACAGUAGCUU	bta-miR-143	15.2731539573054	-1.33002964202463	0.407824065081076	-3.26128288128416	0.00110909333579122	0.0326903711711422
AUCACAUUGCCAGGGAUUACCAUC	bta-miR-23a	20.5413106181118	-1.10508241981304	0.339124263387875	-3.25863566579751	0.00111949335686686	0.0328135941712754
UAAUGCCCCUAAAAAUCCUUAUU	bta-miR-365-3p	29.5467253322636	-0.874580976627834	0.268852875033379	-3.25300957454612	0.00114189649513847	0.0332853365102242
AUCACAUUGCCAGGGAUUACCAU	bta-miR-23a	247.639668435828	-0.745700129583823	0.229708666597223	-3.24628644025588	0.00116921133948972	0.0337908328308837
GAAGUUGUUCGUGGUGGAUUCG	bta-miR-382	30.6846597606557	1.0771532345544	0.331881416587303	3.24559671231562	0.00117204746172322	0.0337908328308837
UGAGAUGAAGCACUGUAACU	bta-miR-143	33.8822928951428	-1.23434265031683	0.381972758616127	-3.23149392849063	0.00123144940073509	0.0353104730341215
UCGGAUCCGUCUGAGCUUGGCAUU	bta-miR-127	39.858399822093	1.19194801064451	0.369502238908435	3.22582080738049	0.00125611974267906	0.0358231770939174
CGGAUCCGUCUGAGCUUGGCUU	bta-miR-127	12.1506770202418	4.38497109688416	1.36174569872566	3.22011011379561	0.00128141366106976	0.0361185079705802
UGAGAACUGAAUUCCAUAGGCUGA	bta-miR-146b	61.4535169446231	1.52130065619893	0.472620937041245	3.2188600566931	0.001287012793493	0.0361185079705802
UGAGAUGAAGCUCUGUAGCUCU	bta-miR-143	33.6430518399725	-1.17341395241449	0.364400200006558	-3.22012433690589	0.00128135008389107	0.0361185079705802
GCUCUGUGAUGAACUCU	NA	9.57059307479655	3.69216761571273	1.14861603211934	3.21444896507341	0.00130695145377133	0.0364839993126855
UGAGAUGAAGCACUGUAGGCUUU	bta-miR-143	16.0940963267103	-1.56807155469506	0.488620734146233	-3.20917931866922	0.0013311444439324	0.0369637794009861
CAACGGAAUCCCAAAAGCAGCUUU	bta-miR-191	16.1368375381517	1.07514593103431	0.335396795991027	3.20559392303519	0.00134784051220955	0.0372314478660605
AUCCAGUUUUCCCAGGAAUCCCU	bta-miR-145	14.1322586351463	-1.5647666526421	0.490887635696335	-3.18762694118877	0.00143445477648765	0.0394176218789002
UGAGAACUGAAUUCCAUAGGCUG	bta-miR-146b	1102.57464480725	1.31399118068868	0.413217753645511	3.17990011101003	0.00147325826956426	0.0402741483431141
UCGGAUCCGUCUGAGCUU	bta-miR-127	199.159924421591	1.24611094830463	0.393327712537045	3.1681239551288	0.00153426089878867	0.0417255695979846
GUCCAGUUUUCCCAGGAAUCCCUUU	bta-miR-145	96.4581568447933	-1.08926954912173	0.346390410806834	-3.14462962928025	0.00166297217919505	0.0447644960073117
UGAGAUGACGCACUGUAGCUC	bta-miR-143	18.4918706590279	-1.35943747553621	0.432127555360836	-3.14591712255204	0.00165566914895304	0.0447644960073117
UGAGAUGAAGCAUUGUAGCUU	bta-miR-143	17.700771855444	-1.45105741032027	0.463617119031653	-3.12986158352191	0.00174888688882259	0.0468382092661319
CCCAUAAAGUAGAAAGCACU	bta-miR-142-5p	1278.07599758886	0.826422095396258	0.264386784355354	3.12580712916986	0.00177317804106483	0.0472485278390811
UUAAUGCUAAUCGUGAUAGGGGU	bta-miR-155	276.860429690737	0.778942276667736	0.249315163497096	3.12432772135341	0.00178211846853244	0.0472485278390811
CUGAGAUGAAGCACUGUAGCUCG	bta-miR-143	14.4067087796243	-1.87539688048852	0.60082175361456	-3.12138644981825	0.00180001650255169	0.0474712796693453
UGAGGUAGUAGAUUGUAUAGUUAA	bta-let-7f	36.9481125240696	0.701382539289503	0.224802154526039	3.11999918669935	0.00180851539301334	0.0474712796693453
AGACCCUGGUCUGCACUCUGC	bta-miR-504	5.75934746622552	5.33749552166385	1.71518932819504	3.111898747225	0.00185888243696114	0.0485518006802324
UGGUAGACUAUGGAACGUAGGC	bta-miR-379	56.4514338125699	1.40787663091781	0.453042005252059	3.1076072739315	0.00188608520639239	0.0490196332459421
AGAUAUUGCACGGUUGAUCUCA	bta-miR-154c	10.2044353637669	2.06732975589042	0.667244538886431	3.09830899379199	0.00194628385300162	0.0501021755074171
CAUGUGGGCUAGUUUCGGACAAGG	NA	5.5907429114791	5.29571385107506	1.70926459622265	3.09824111654696	0.00194672971550806	0.0501021755074171
AACCCGUAGAUCCGAUCUUGUAC	bta-miR-99a-5p	10.5710303124108	2.07115894302372	0.670078142794218	3.09092150713498	0.00199536373578155	0.0511045585921526
UGAGAUGGAGCACUGUAGCA	bta-miR-143	21.8899607148042	-1.01040663517167	0.32809271798423	-3.07963749204649	0.00207252684298527	0.0528244039786971
UCGGAUCCGUCUGAGCUC	bta-miR-127	21.9696183235627	1.49097476649091	0.484607261547808	3.07666616824688	0.00209329592162101	0.0530972561657328
UCACAGUGAACCGGUCUCUUAA	bta-miR-128	16.7782507220486	1.52643330554953	0.496714811758856	3.07305775751776	0.00211877475138573	0.0534863903746944
GUCCAGUUUUCCCAGGAAUCCG	bta-miR-145	16.2516789965406	-1.40855415611207	0.458587085464666	-3.07150855477068	0.00212980061021181	0.0535087048546548
AGGGCUUAGCUGCUUGUGAGCA	bta-miR-27a-5p	55.8287214163718	1.36519412506318	0.444927086294329	3.06835471949684	0.00215240957611436	0.0536625493054899
UGAGAUGAAGCAUUGUAGCUCA	bta-miR-143	15.454595896154	-1.77320030447288	0.578000154595696	-3.06781977543451	0.00215626619650566	0.0536625493054899
AGAAUCUGGAUGAACUUUUUGGA	bta-miR-2285t	222.094830159612	0.78341621850615	0.256321986855574	3.056375413271	0.00224030562035986	0.0551179537370443
UCGGAUCCGUCUGAGCUUGGCAG	bta-miR-127	13.7491060739079	1.36788335226155	0.44728198277035	3.05821250341728	0.00222661617938616	0.0551179537370443
UUUGGUCCCCUUCAACCAGCUGU	bta-miR-133a	66.8137076908107	-1.5376053690603	0.503208567186456	-3.05560252612029	0.00224608795554673	0.0551179537370443
UGAGAUGAAGCACUGUAGCUCUUUU	bta-miR-143	14.6017889394039	-1.18956852419733	0.389524814507827	-3.05389664507093	0.00225889889105733	0.0551756969871226
UCGGAUCCGUCUGAGCUUGGUU	bta-miR-127	42.4491486033998	0.968907662593761	0.317569584674111	3.05100900512262	0.00228073734226635	0.0554523973170381
GUCCAGUUUUCCCAGGAGUCCCU	bta-miR-145	16.3254437140856	-1.17686532498534	0.386062568659513	-3.04837977188944	0.00230078957774908	0.0556833294137805
AGACCCUGGUCUGCACUCUGUCA	bta-miR-504	22.9386582920723	1.73621891900234	0.570171540588649	3.04508169104662	0.00232617117367774	0.0560405438918892
UGGAAGACUAGUGAUCUUGUUGUU	bta-miR-7	4.17697051196928	4.86403686988808	1.6006712633929	3.03874816842649	0.00237563348926051	0.056714218503794
UGGUAGACUAUGGAACGU	bta-miR-379	45.7067368281795	0.758088856249903	0.24938034722604	3.03989013040698	0.00236664466778948	0.056714218503794
UGAGGUAGUAGAUUGUAUAGUUAU	bta-let-7f	10.4057737426125	1.61999378640733	0.533819707910511	3.03472082877633	0.00240758429172338	0.0569615010005943
UGGUAGACUAUGGAACGUAGU	bta-miR-379	43.9969339156804	1.02596028692649	0.338046252578803	3.03497015304828	0.00240559491887409	0.0569615010005943
UCCCUGAGACCCUAACUUGUGAAC	bta-miR-125b	11.743044196167	1.49596973784882	0.493670898766005	3.03029759620871	0.00244312878789336	0.0570351658625016
UGAGAUGAGGCACUGUAGCA	bta-miR-143	25.9166105971791	-1.02763476164856	0.339015594300763	-3.03123153897423	0.00243558399856186	0.0570351658625016
UGGUAGACUAUGGAACGUAGGU	bta-miR-379	182.964267219693	1.23117568924724	0.406232421710386	3.03071745003401	0.0024397343865885	0.0570351658625016
UGAAGGUCUACUGUGUGCCAGA	bta-miR-493	44.3750798668387	0.936436976642654	0.309389394795131	3.0267261657845	0.0024721780289433	0.057238784536731
UGGUAGACUAUGGAACGC	bta-miR-379	7.13132601627317	3.5628568126465	1.17719736548145	3.02655860191239	0.00247354868733409	0.057238784536731
UCGGAUCCGUCUGAGCUUGGAAU	bta-miR-127	13.0729920328661	1.54966672906349	0.514575474343512	3.01154409086545	0.0025992265222824	0.0598843630199211
UGUCAGUUUGUCAAAUACCCCAU	bta-miR-223	34.989188546423	2.60835796988994	0.86723321914478	3.00767764922815	0.00263252210580948	0.0603877679576122
CAUUGCACUUGCCUCGGUCUGA	bta-miR-25	19.0001181924948	1.30738699037702	0.43495516892792	3.00579711145743	0.00264885674665703	0.0604994294171537
UGGUAGACUAUGGAACGUAGGAU	bta-miR-379	15.079915824771	1.28593183346612	0.429454818525741	2.99433555753442	0.00275043271841022	0.0625486337169496
UAGUAGACCGUAUAGCGUA	bta-miR-411a	37.6348088393435	0.942502254433382	0.314911574611703	2.99291080550317	0.00276330495138282	0.0625716606158616
GUCCAGUUUUCCCAGGAAUCUCU	bta-miR-145	15.1846783379403	-1.59831830130283	0.534890088456574	-2.98812473028762	0.00280694974295553	0.0630702752948823
UGAGAUGAAGCACUGUAGCCCA	bta-miR-143	61.8864724437227	-1.11441065771286	0.372977521419144	-2.98787619552146	0.00280923326275537	0.0630702752948823
UAUACAAGGGCAAGCUCUCUGA	bta-miR-381	7.54254917846502	3.51137234629595	1.17863555366536	2.97918413828274	0.00289017036350207	0.0646124527026988
AUUGCACUUGUCUCGGUCUGA	bta-miR-25	11.5327132121018	1.22025880052699	0.409949343724483	2.97660874253552	0.00291455700996445	0.0648827121711917
UGAGAUGAAGCACUGUAGCUUGU	bta-miR-143	27.2024609323741	-1.40391438156861	0.472470922508416	-2.97143022921923	0.00296416216453844	0.0657097461348941
UAGCUUAUCAGACUGCUGUUGAC	bta-miR-21-5p	9.99856160536788	2.13089771578097	0.719651362984927	2.96101393728008	0.00306628063053169	0.0674070691945218
UCGGAUCCGUCUGAGCUUGGCGU	bta-miR-127	21.476579679849	1.5278979746658	0.515868391510205	2.96179800858292	0.0030584835751921	0.0674070691945218
AGAGAUGAAGCACUGUAGCUU	bta-miR-143	22.8921617714588	-1.16706789458169	0.394785897186084	-2.9562046235699	0.00311450388465938	0.068183080894037
UGAGAUGAAGCACUGUAGCUCCC	bta-miR-143	18.9761119591127	-1.61692354668223	0.54746371341539	-2.9534807642226	0.00314212190293642	0.0685034510739361
UGGUAGACUAUGGAACGUAGGAAA	bta-miR-379	14.6422049887859	1.08690743705341	0.368558325088561	2.9490785123148	0.0031872299477449	0.0690955362180218
UUCACAGUGGCUAGGUUCUGC	bta-miR-27b	88.3304476303471	-0.677996062792612	0.22996323281397	-2.94828027287771	0.00319547210712611	0.0690955362180218
CUAGCUUAUCAGACUGAUGUUGA	bta-miR-21-5p	7.63621106367745	2.25080808934797	0.765263122185863	2.9412211618389	0.00326921027814214	0.0701787022217942
UGAGAUGAAGCACUGUUGCUCC	bta-miR-143	13.6538931695427	-1.64987739195977	0.561003225827771	-2.94094100711336	0.00327216845082664	0.0701787022217942
AACCCGUAGAUCCGAUCUUAUGA	bta-miR-99a-5p	12.9699197253452	1.76853422250702	0.602002089495992	2.9377542924937	0.0033059892286475	0.0706170006896527
AUCACAUUGCCAGGGAUUACC	bta-miR-23b-3p	1965.90542019898	-0.649488235850373	0.222066913663606	-2.92474112930771	0.00344742876517188	0.0733412667945436
UGAGAUGUAGCACUGUAGCUCC	bta-miR-143	18.0298374581578	-1.22948532334497	0.420950882619402	-2.92073344921953	0.00349208459585341	0.0739929250109341
UGAGAUGAUGCACUGUAGCUCC	bta-miR-143	11.4870089375837	-1.60438608510252	0.549785563443806	-2.91820337197068	0.0035205465390398	0.074297614159896
UGAGAUGAAGCACUGUAGCGA	bta-miR-143	20.0116973816536	-1.4569457531735	0.499657737119303	-2.9158875064625	0.00354678357619625	0.074553108159408
UGAGAUGAAGCAUUGUAGCUCC	bta-miR-143	20.7476269940158	-1.41640018225915	0.486381974560315	-2.91211487337614	0.00358990586868926	0.075160092711129
CUGAGAUGAAGCACUGUAGCUCUU	bta-miR-143	17.5300159869502	-1.50208431733052	0.516300902402148	-2.90931956605519	0.00362216402909015	0.075535721017706
UCGGAUCCGUCUGAGCUUGU	bta-miR-127	67.9353872956041	0.830506301289346	0.285792200171489	2.90597959213373	0.00366105325925697	0.0760461299048809
UGAGAACUGAAUUCCAUAGGCUU	bta-miR-146b	48.8331201623569	0.995045860307977	0.343029257530684	2.90076090730824	0.00372257793800267	0.077020867454518
UGAGAUGAAGCGCUGUAGCC	bta-miR-143	16.3911696153263	-1.05405310747909	0.364373539241149	-2.89278170328801	0.00381846587589397	0.0786961951610022
CCCAUAAAGUAGAAAGCAC	bta-miR-142-5p	60.5694626604828	0.767379532579717	0.265514487059667	2.89016068794494	0.00385044953034541	0.0790465825762739
AAACAAACAUGGUGCACUUCUU	bta-miR-495	77.5182004948465	0.984412244631003	0.341032718092067	2.88656246866392	0.00389475422576481	0.0796462143222293
UGAGAUGAAACACUGUAGCUCC	bta-miR-143	17.6087329242866	-1.27317884413704	0.441730765320932	-2.88225078280893	0.00394845340849957	0.0804325875800916
AUCACAUUGCCAGGGAUUACCAA	bta-miR-23a	37.6876866674306	-0.684780740541815	0.237971226348934	-2.87757789480704	0.004007409594593	0.0813195885425871
UGAGGUAGUAGUUUGUGCUGA	bta-let-7i	208.157008107206	0.408611391690841	0.142840167989981	2.86061965230607	0.00422813969519916	0.085469980965022
UGGCUCAGUUCAGCAGGAACA	bta-miR-24-3p	1183.87735248972	-0.341334575752146	0.119621584120754	-2.85345306418597	0.00432469158332091	0.0870880640977141
UGAGGUAGUAGGUUGUGUGGAA	bta-let-7b	57.608820296499	0.679522795578612	0.23873196498558	2.84638379120977	0.00442188654508593	0.0887067430109253
UGGUAGACUAUGGAACGUAGGUU	bta-miR-379	8.60761264890608	2.65884660199499	0.93632308240506	2.83966790091879	0.00451605221339919	0.0902526192344475
AUAGUAGACCGUAUAGCGUAU	bta-miR-411a	18.1019928574979	1.11587157530637	0.39398627535265	2.8322600179602	0.0046220246404211	0.0916759473791795
UGAGGUAGUAGAUUGUAUAGUUC	bta-let-7f	245.429380627416	0.47396962622135	0.167339240951239	2.83238781009805	0.00462017760053506	0.0916759473791795
UGAGGUAGUAGUUUGUGCUG	bta-let-7i	660.745156513787	0.442232174096128	0.156834778299305	2.81973283535472	0.00480636477285229	0.0949752080208565
UGUAAACAUCCCCGACUGGAAGU	bta-miR-30d	1341.58449487757	-0.300523414038476	0.10663535513231	-2.81823428698293	0.00482885604444312	0.0950635988450817
AACCCGUAGAUCCGAACUUGCG	bta-miR-100	32.6150582009876	-0.72829276525935	0.25927507785724	-2.80895785001117	0.00497021533826373	0.0960544180391187
AAGCUGCUAGUUGAAGAACUGU	bta-miR-22-3p	35.6427985324631	-0.777650442495434	0.276409769542635	-2.81339709440148	0.00490210735847748	0.0960544180391187
UGAGAUGAAGCACCGUAGCC	bta-miR-143	13.9257564180192	-1.12523468723813	0.40049206694382	-2.80963040248179	0.00495984217345021	0.0960544180391187
UGAGAUGAAGCACUGUAACUCG	bta-miR-143	9.99805331737877	-1.25915298317426	0.448041356410808	-2.81034990443994	0.00494876655991398	0.0960544180391187
UUCACAGUGGCUAGGUUCUGU	bta-miR-27b	17.8172478503389	-0.803296190988902	0.285841661229525	-2.81028380374501	0.0049497831434172	0.0960544180391187
AACCCGUGGAUCCGAUCUUGC	bta-miR-99a-5p	28.5127946873472	0.747868828145346	0.266409429557065	2.80721605608616	0.00499717129230908	0.0962229041540975
UAGUAGACCGUAUAGCGUACGU	bta-miR-411a	17.2144477370437	1.16068064619404	0.415377903437225	2.79427633629397	0.00520160089614106	0.0997806022014607
UAUUGCACUUGUCCCGGCCUGUUU	bta-miR-92a	88.7914636153175	0.778134992110552	0.278586961826822	2.79314935274776	0.00521975856853737	0.0997806022014607
UGAGAUGAAGCACUGUAGCUCAUUA	bta-miR-143	11.1109708102959	-1.66429538323503	0.59612624056556	-2.79185056785299	0.00524075527354537	0.0998203062210303
UGAGAUGAAGCACUGUUGCU	bta-miR-143	15.5194693861568	-1.32119913420578	0.473549392212009	-2.78999224987766	0.0052709303262089	0.100033915111792
UUCACAGUGGCUAAGUUCUGU	bta-miR-27b	6835.12762426301	-0.605615491142765	0.217284238888344	-2.78720396031105	0.00531650056178706	0.100537121734726
UGAGAUGAAGCACUGUCGCUCU	bta-miR-143	13.4991953422894	-1.30319912516076	0.469027081264158	-2.77851573441831	0.00546078684976472	0.102896826497709
AUCACAUUGCCAGGGAUUA	bta-miR-23b-3p	110.246537545068	-0.59698215414122	0.215527975911529	-2.76985923343089	0.00560805238704777	0.104922285085333
CAUUGCACUUGUCUCGGUCUGAAU	bta-miR-25	36.3752506686964	0.786557000357194	0.2839099175683	2.77044566492811	0.00559796392591008	0.104922285085333
UGAGAUGAGGCACUGUAGCC	bta-miR-143	31.8968925817875	-0.903987551491823	0.326768421289018	-2.76644710013845	0.00566707784701665	0.105651953077243
AGAAUCUGGAUGAACUUUUUGG	bta-miR-2285t	1086.76905723308	1.16396220442604	0.421188993677197	2.76351524351111	0.00571824213301833	0.105733818187902
CAUAAAGUAGAAAGCACU	bta-miR-142-5p	46.25863243551	0.98282592233855	0.355648359627586	2.76347660753365	0.00571891914770227	0.105733818187902
CAUUGCACUUGUCUCGGUCUGAG	bta-miR-25	28.423200102766	0.79607378000314	0.288144986260108	2.76275423124845	0.00573159059926835	0.105733818187902
AGAAUCUGGAUGAACUUUUUGA	bta-miR-2285t	183.352242550029	1.08518753314086	0.394063256769194	2.75384094938967	0.0058900384482593	0.108278198094133
AACCCGUAGAUCCGAUCUUGAA	bta-miR-99a-5p	80.3851316901594	0.662842208412747	0.241021087755921	2.75014196717923	0.00595694499923123	0.108416957313285
AGGCAAGAUGCUGGCAUAGCUGA	bta-miR-31	55.7948081757155	1.21171312852721	0.440620377549022	2.75001609155581	0.00595923381744742	0.108416957313285
UAAUACUGCCUGGUAAUGAUGAAU	bta-miR-200b	33.7299450049598	1.05419435203421	0.383277317409922	2.75047414534768	0.00595090874926694	0.108416957313285
UGAGAUGUAGCACUGUAGCUU	bta-miR-143	16.7997566704536	-1.17916155896363	0.429869415975632	-2.74306920925604	0.00608678551936547	0.11035697732018
UCAGUGCAUCACAGAACUUUGUUA	bta-miR-148b	17.1316716157645	1.01558053828395	0.370510099095236	2.74103335041051	0.00612462905621968	0.110662818152791
UAAUACUGCCUGGUAAUGAUGAG	bta-miR-200b	66.2336620553548	0.510766538595374	0.186591425699488	2.73735267674079	0.00619358544183734	0.111526814986805
UGAGAUGAAGCACUGCAGCUA	bta-miR-143	16.3330160514247	-1.20263039809342	0.439745840043558	-2.73483064211432	0.00624123783383561	0.111998482185164
UUGCAUGACUCUGAGAGUAAG	NA	4.63319269216163	5.02132452254445	1.83680684870314	2.73372484760154	0.00626223507290058	0.111998482185164
UGAGAUGAAGCACUGUAGCUAUU	bta-miR-143	26.7705619817043	-1.00301490336431	0.367324587275448	-2.73059560429635	0.00632199934546387	0.112685366711714
CCCAUAAAGUAGAAAGCACUA	bta-miR-142-5p	278.8614827892	0.756874901475218	0.277696697030331	2.72554520658396	0.00641953848218005	0.113655990040208
GUCCAGUUUUCCCAGGAAUCCCAU	bta-miR-145	21.4772037298981	-0.94070377868698	0.345022281635956	-2.72650152977525	0.00640096558991408	0.113655990040208
CAUUGCACUUGUCUCGGUCUGAA	bta-miR-25	275.271587887409	0.915526351109399	0.33667387348269	2.71932699035665	0.00654149056287514	0.115427773276686
UCGGAUCCGUCUGAGCUUGGCAUC	bta-miR-127	4.40719826534489	4.94987365474158	1.82550336649054	2.71151165514283	0.00669771863714026	0.117399214383894
UGAGAUGAAGCAGUGUAGCU	bta-miR-143	11.4480490623942	-1.49885050838018	0.552654935696704	-2.71209105640332	0.00668602235880177	0.117399214383894
GUCCAGUUCUCCCAGGAAUCCCU	bta-miR-145	12.9198924570704	-1.63020358760387	0.603073689338188	-2.70315819844978	0.00686840479827489	0.119992396409597
AGAAUCUGGAUGAACUUUUUGGU	bta-miR-2285t	56.9342420227354	1.25696133791299	0.466545865218133	2.69418599889487	0.00705607765255279	0.122677184869351
UUCACAGUGGCUAAGUUCGGC	bta-miR-27b	63.6958164363975	-1.00141190547508	0.371775147393133	-2.69359561147894	0.00706858684614913	0.122677184869351
UAGUAGACCGUAUAGCGUACGA	bta-miR-411a	26.6320085555481	1.01125549567299	0.377772571600877	2.67688967303162	0.00743090995239866	0.128542560356903
GCCUGCUGGGGUGGAACCUGGC	bta-miR-370	12.587345033607	2.23341564557124	0.837891389646427	2.66551927035997	0.00768695260287764	0.132537130499289
UGAGAUGAAACACUGUAGCUCG	bta-miR-143	11.0422272789099	-1.6439881914822	0.617534277595208	-2.66218127661543	0.00776360551276796	0.133422744903465
UGAGAUGUAGCACUGUAGCU	bta-miR-143	30.0869438152816	-1.05945798426166	0.399196553026277	-2.65397578268147	0.00795495358344997	0.136267321773643
CAGUAGUCUGCACAUUGGUUAU	bta-miR-199a-3p	8.8035495826007	1.92849856996737	0.727845063789175	2.64960039699599	0.00805870246447355	0.137597780590817
CCCAUAAAGUAGAAAGCACC	bta-miR-142-5p	183.202265944463	0.74408213528529	0.281174991032539	2.64633114258437	0.00813701182907197	0.138486691645754
UGAGGUAGUAGAUUGUAUAGUAA	bta-let-7f	48.0515862239837	0.658733970493838	0.249033641514626	2.64516057544438	0.00816521592068404	0.138519868802344
UGAGAUGAAGCACAGUAGCUCG	bta-miR-143	10.2930854446582	-1.63387157952622	0.618213149314327	-2.64289360609425	0.00822008606779946	0.139003763120865
UGAGAUGAAGCACAGUAGCUCC	bta-miR-143	20.8739398676387	-1.25202454875659	0.473962715544254	-2.6416097884807	0.00825130596027096	0.139085911330318
UGGCUCAGUUCAGCAGGAACAG	bta-miR-24-3p	1903.6795445983	-0.345527631200872	0.130923229163444	-2.63916215180972	0.00831112172893514	0.139648019878541
UGAGAACUGAAUUCCAUAGGCUGUU	bta-miR-146b	41.5777528328593	1.42362199615183	0.540073894522065	2.63597631841037	0.00838955864063675	0.140518448850792
UCCUUCAUUCCACCGGAGUCUGA	bta-miR-205	1130.94835740918	0.566381994889225	0.215390541771681	2.62955833729043	0.00854958616151601	0.142384323059066
UGAGAUGAAGCACUAUAGCUCA	bta-miR-143	11.0361450324281	-1.37714730177608	0.523760449516513	-2.62934573056697	0.00855493373952313	0.142384323059066
UGAGGUAGUAGUUUGUGCUA	bta-let-7i	95.2555110725568	0.394420025229726	0.150167972357638	2.62652561020389	0.0086261500951295	0.1431181380563
UCACAGUGAACCGGUCUCUUUAA	bta-miR-128	56.8335558002798	1.07429892591443	0.409420315502098	2.62395119450032	0.00869162387897739	0.14330314870464
UGAGAUGAAGCAUUGUAGCUCG	bta-miR-143	8.6195051671997	-2.16707962100972	0.825695939775335	-2.62454920342635	0.00867637555091185	0.14330314870464
UACCACAGGGUAGAACCACGGAAU	bta-miR-140	15.1821845667938	1.06470616229941	0.406694101316717	2.61795329426296	0.00884589118299047	0.145392280004541
UGAGAUGAAGCACUUUAGCUCU	bta-miR-143	11.7284919839359	-1.53256444975818	0.585980999500598	-2.61538249715317	0.00891275821887155	0.146036373797411
UGAGAACUGAAUUCCAUAGGCUAU	bta-miR-146b	10.6157428609426	2.22047588961746	0.849662981171332	2.61336075458571	0.00896566096333343	0.146269777443782
UGAGAUGAAGCACUGUAGUC	bta-miR-143	16.9233861550656	-1.24629448492583	0.477010103708422	-2.61272135587224	0.00898245032065681	0.146269777443782
AUCACAUUGCCAGGGAUUACCACU	bta-miR-23b-3p	2341.65954257228	-0.538685833826641	0.206351718587759	-2.61052264315184	0.00904039868978391	0.146310256096012
UGAGAUGGAGCACUGUAGCUUU	bta-miR-143	9.84328484690654	-1.81215575275943	0.694055516233559	-2.61096657309704	0.00902867183186625	0.146310256096012
UGAGAUGAAGCACUAUAGCUU	bta-miR-143	13.3930016413234	-1.56452408941245	0.600841341501141	-2.60388888271844	0.0092172634615953	0.148716458787085
GAAGUUGUUCGUGGUGGAUUCA	bta-miR-382	5.53093042297659	3.06394224273916	1.17742982943299	2.60222916571992	0.00926199387020887	0.148920024779793
UUCACAGUGGCUAAGUUAA	bta-miR-27a-3p	6.37603738512467	1.80014137930694	0.692008319396354	2.60132910089465	0.00928633209866414	0.148920024779793
AUCACAUUGCCAGGGAUUACCACA	bta-miR-23b-3p	242.97997995434	-0.509277110381047	0.195887601109108	-2.59984351994481	0.00932662783982909	0.149112995402843
GGCUCUGUGGCGCAAUGGA	NA	4.91110053334838	5.11539780774351	1.97324736426926	2.59237534045199	0.00953157177166791	0.151929222559879
UCACAGUGAACCGGUCUCUUUAU	bta-miR-128	69.3489571574064	1.26735860943943	0.489583148473811	2.58864834990786	0.00963534338979515	0.15312069796554
ACCCUGUAGAUCCGAAUUUGA	bta-miR-10a	9.55117040865952	1.28907765612891	0.498281611191614	2.58704641547205	0.00968025513825106	0.153372450779017
AUCACAUUGCCAGGGAUUACCA	bta-miR-23a	789.021050468532	-0.612792024375009	0.237178883156026	-2.58367025015414	0.00977552069398869	0.153498949944894
GACCCGUAGAUCCGAUCUU	bta-miR-99a-5p	27.8540753682228	-0.924530296302817	0.357798025201737	-2.58394465922929	0.00976774659044373	0.153498949944894
UAUUGCACUCGUCCCGGCCUCA	bta-miR-92b	11.8205679807612	1.00684083795161	0.389644093454448	2.58400128441654	0.00976614306536632	0.153498949944894
UUAAUGCUAAUCGUGAUAGGGGA	bta-miR-155	65.6332001369057	0.648648008057911	0.251681423468932	2.57725818265638	0.00995875351603478	0.155912117360829
UGAGACCUCCGGGUUCUGAGC	bta-miR-769	26.0326753793769	1.11739926517032	0.434118297793959	2.57395108855941	0.0100544485840879	0.156944587957537
UGAGAUGAAGCACUGUAGCUGC	bta-miR-143	8.39311883468443	-1.9934735378265	0.774924596435959	-2.57247420845189	0.0100974479168018	0.15715084132462
AAGUUGUUCGUGGUGGAUUCG	bta-miR-382	4.81555299974437	2.9953567777193	1.1679339637093	2.56466278984318	0.0103276120501321	0.158324590189963
AGAGAUGAAGCACUGUAGCUCG	bta-miR-143	10.9556821418136	-1.28881860867685	0.502893022487017	-2.56280869100768	0.0103829242239817	0.158324590189963
AUCAUGAUGGGCUCCUCGGUGU	bta-miR-433	8.49196730979125	1.19156246938033	0.464804425406122	2.56357815083023	0.0103599374899625	0.158324590189963
CAUAAAGUAGAAAGCACUACU	bta-miR-142-5p	23.1172542801826	0.93858419366608	0.366008483021677	2.56437825133821	0.0103360834392772	0.158324590189963
GUCCAGUUUUCCCAGGAAUUCCU	bta-miR-145	8.70299283940032	-1.8626803701025	0.725123489556642	-2.56877676275719	0.0102058179555756	0.158324590189963
UGAGAUGAAGCACUGUAACUU	bta-miR-143	11.285960929049	-1.62773501011943	0.63394060411862	-2.56764592699107	0.0102391682447727	0.158324590189963
UUAAUGCUAAUCGUGAUAGGG	bta-miR-155	47.2338478225869	0.723761578051776	0.282388000608814	2.56300401040903	0.0103770849857465	0.158324590189963
UGGCUCAGUUCAGCAGGAACAA	bta-miR-24-3p	262.52983389906	-0.373635697159649	0.146125738425941	-2.55694651184955	0.0105595452983236	0.160553778080563
GUCCAGUUUUCCUAGGAAUCCCU	bta-miR-145	7.63037455283267	-2.15803964768571	0.844512008308845	-2.5553688123479	0.0106075337925203	0.160646451903669
UGGCUCAGUUCAGCAGGAACAGAA	bta-miR-24-3p	6.39324439589401	2.227205256868	0.87179134059715	2.55474578967765	0.010626537474295	0.160646451903669
UGAGAUGAAGCACUCUAGCUCU	bta-miR-143	8.88721684116958	-1.70299888173106	0.667603206176496	-2.55091477388866	0.010744059534618	0.161959023156127
UUCACAGUGGCUAAGCUCUGC	bta-miR-27b	72.0549507492052	-0.577626421663654	0.226711504963685	-2.54784785516809	0.010838973126796	0.162924279820444
AGAAUCUGGAUGAACUUUUUGU	bta-miR-2285t	60.6589260934313	0.870468030465859	0.341838512657934	2.54643054610089	0.0108830866058243	0.163084262133886
CUGUGCGUGUGACAGCGGCUGAAC	bta-miR-210	11.5933536196373	1.22260240313523	0.480667871720962	2.54354924692153	0.0109732587296303	0.163084262133886
GUCCAGUUUUCUCAGGAAUCCCU	bta-miR-145	8.70710849966515	-1.53877742996966	0.604900078631816	-2.54385390964094	0.0109636928253826	0.163084262133886
UGGUAGACUAUGGAACGUAGGUA	bta-miR-379	15.0847105617579	1.32952189971009	0.52264567172988	2.54383030727027	0.0109644336358029	0.163084262133886
UGAGAACUGAAUUCCAUAGGCU	bta-miR-146b	676.850829077639	0.824361808945993	0.324252213139828	2.5423475169636	0.0110110634196271	0.163186434275148
UCGGAUCCGUCUGAGCUUGC	bta-miR-127	16.0535622098201	1.05825274586953	0.416571429798557	2.54038724254632	0.011072979206972	0.163644364974746
UGUAAACAUCCUCGACUGGGAG	bta-miR-30a-5p	42.3305507232737	-0.516274606862477	0.203485269625956	-2.53715960772732	0.0111755989819487	0.164699609577546
UGAGAUGAAGCACUGUAGA	bta-miR-143	434.210090092403	-0.774552859494105	0.30555877791408	-2.53487353491086	0.0112487927661538	0.1653165198725
AGAGGUCUUCCAUGGUGCAUUCG	bta-miR-154b	8.61577872757027	1.94425727051642	0.768064163197042	2.53137350195264	0.0113616791315113	0.166367153974273
UGAGAUGAAGCACUGUAGGUC	bta-miR-143	10.2103810492132	-1.89371748040427	0.748392008466761	-2.53038175044647	0.0113938483699382	0.166367153974273
UGAGGUAGCAGUUUGUGCUGUC	bta-let-7i	7.94629219687713	1.72852990145745	0.683285053258233	2.52973468864127	0.0114148805418285	0.166367153974273
AAAUCUGAGUGAACUUUUUGGU	bta-miR-2285b	4.53803117245398	4.99229266750614	1.97709979385973	2.52505851399645	0.0115679026543237	0.167632443850536
CAUUGCACUUGUCUCGGUCUA	bta-miR-25	110.953786593107	0.427925206377783	0.16953071051456	2.52417514843737	0.0115970132686592	0.167632443850536
UAUUGCACUUGUCCCGGCCUGUAU	bta-miR-92a	124.655781481912	0.871858312659432	0.345323092709191	2.52476110363594	0.0115776963292951	0.167632443850536
AGAGGUAGUAGGUUGCAUAGUU	bta-let-7d	656.718309824974	-0.242711894960837	0.0964316575416131	-2.51693169181604	0.0118381777952837	0.168800922694271
AUAGUAGACCGUAUAGCGU	bta-miR-411a	30.1595805054882	1.16806537070159	0.464484449961577	2.51475667441227	0.0119114561791744	0.168800922694271
AUCACAUUGCCAGGGAUUACA	bta-miR-23a	222.289920414457	-0.527384629346902	0.209834238973732	-2.51333925257509	0.0119594266391425	0.168800922694271
AUCACAUUGCCAGGGAUUACU	bta-miR-23a	454.785671646895	-0.578922195930637	0.230026577610152	-2.51676220176518	0.0118438736781234	0.168800922694271
UAUUGCACUUGUCCCGGCCUGUAA	bta-miR-92a	84.4894044521382	1.13009720708773	0.448508166686103	2.51968033366636	0.0117461454643887	0.168800922694271
UGAGAUGAAGCAUUGUAGCUCUU	bta-miR-143	7.8306810518963	-1.72509064406842	0.686263505036313	-2.51374381911383	0.0119457172713908	0.168800922694271
UGAGAUGUAGCACUGUAGCUCUU	bta-miR-143	8.76984694369426	-2.18883045609551	0.870290377429575	-2.51505763232758	0.0119012927072242	0.168800922694271
UGAGGUAGUAGAUUGUAUAGUUA	bta-let-7f	1640.71422859904	0.387205193395669	0.153662565905355	2.51984073749073	0.011740794340494	0.168800922694271
UUGGUCCCCUUCAACCAGCUGU	bta-miR-133a	70.9528697255751	-1.21841019145289	0.484813684901085	-2.51315140104075	0.0119657970219214	0.168800922694271
CUCACAGUGGCUAAGUUCUGC	bta-miR-27b	119.172552267445	-0.598899211952114	0.238433738880954	-2.5118056478204	0.0120115219687215	0.168994106418599
UUCACAGUGGCCAAGUUCUGC	bta-miR-27b	58.8262098995913	-0.640954299681031	0.255273180023824	-2.51085640732493	0.0120438676097558	0.168998525290085
UUCACAGUGACUAAGUUCUGC	bta-miR-27b	40.0533431551322	-0.599303716732419	0.238805127815399	-2.50959316583727	0.0120870326565587	0.169154335002662
GUCCAGUUUUCCCAGGAAUCCCUG	bta-miR-145	20.3678598288843	-1.0968265249855	0.437388779930473	-2.50766955009649	0.0121530261208162	0.169627951887371
UACAGUACUGUGAUAACUGAAGUU	bta-miR-101	6.15933121171941	3.02095094721687	1.20609525600617	2.50473661360742	0.0122542609653618	0.170589659243401
CAUUGCACUUGUCUCGGUCUGA	bta-miR-25	5390.55164648555	0.555815518132284	0.222169738051749	2.50176069435172	0.0123577423711723	0.171481807819119
UGAGAUGAAGCACAGUAGCUCUU	bta-miR-143	9.9958417792126	-2.01888653766129	0.80722281382352	-2.50102760116325	0.0123833526874686	0.171481807819119
UGAGAUGAGGCACUGUAGC	bta-miR-143	19.6722877098334	-1.02125311349252	0.408517001572832	-2.49990357698845	0.0124227113220407	0.171576505065672
AACCCGUAGAUCCGGUCUUGU	bta-miR-99a-5p	169.038728358877	0.610292627682821	0.244252337449479	2.49861530110865	0.0124679575910734	0.1717518126645
UGAGAUGAAUCACUGUAGCUCU	bta-miR-143	17.4869987157687	-1.41966066736843	0.570784477621315	-2.48720966149031	0.0128749497044401	0.176449262908052
UGUAAACACCCUACACUCUCAGCC	bta-miR-30c	83.699096010308	-0.62938190139962	0.253049906174662	-2.48718488346407	0.0128758465162244	0.176449262908052
CAAAGUGCUGUUCGUGCAGGUAGA	bta-miR-93	103.584519678335	0.533782621076121	0.214917937775837	2.48365783982566	0.0130040690066334	0.177437746752347
UGAGAUGAGGCACUGUAGCUCGU	bta-miR-143	13.8873974821559	-1.18310416416821	0.476414201864422	-2.48335200659046	0.0130152403322893	0.177437746752347
GACCCGUAGAUCCGAUCUUGUA	bta-miR-99a-5p	153.84146265746	-0.651325920904612	0.262853287295204	-2.47790669695192	0.0132155699151002	0.179704502247599
UCUUGGAGUAGGUCAUUGGGUG	bta-miR-432	4.51320972019166	2.89515394631648	1.17222332523884	2.46979725107125	0.0135189649497977	0.183357478342243
AGAGAUGAAGCACUGUAGCUCUU	bta-miR-143	10.1917425775873	-1.34200489084576	0.54359948486607	-2.46873834175247	0.013559032303201	0.183429370337662
UAUGUGGGACGGUAAACCGCUU	bta-miR-299-3p*(NA)	34.6285327424284	1.42113852870062	0.576100242571193	2.46682508300628	0.0136316929080239	0.183940695096506
UGAGAUGAAGCACUGUAACUCA	bta-miR-143	11.6457121977974	-1.49870303304561	0.607781663912005	-2.46585759662304	0.0136685663069211	0.183967744477846
AACCCGUAGAUCCGAUCUUGUAU	bta-miR-99a-5p	86.9647061811144	1.06871652708818	0.433754065353775	2.46387668140128	0.0137443390562767	0.184516877508691
AUCACAUUGCCAGGGAUUACCGCU	bta-miR-23b-3p	18.9347507588328	-0.889164018924845	0.361144100344793	-2.462075437688	0.0138135608986748	0.184873544009556
CAACGGAAUCCCAAAAGCAGCUGA	bta-miR-191	50.2190459579549	0.891042119988064	0.362941692680458	2.45505583392029	0.0140862707907205	0.184873544009556
UCGGAUCCGUCUGAGCGUCGCUU	bta-miR-127	8.15537690196176	1.22682302921073	0.499620872859931	2.4555079578404	0.0140685637844125	0.184873544009556
UGAGAUGAACCACUGUAGCUC	bta-miR-143	9.42371751359422	-1.83291572394687	0.746428931908834	-2.45557968828938	0.0140657563354055	0.184873544009556
UGAGAUGAAGCACUGUAGUUA	bta-miR-143	14.6730442318066	-1.43992822278802	0.586000973181007	-2.45721131651302	0.0140020296448352	0.184873544009556
UGAGAUGAAGCACUUUAGCUC	bta-miR-143	9.98706425083638	-1.40575684312688	0.572571817821264	-2.45516247809058	0.0140820924009617	0.184873544009556
UGAGAUGAAGCCCUGUAGCUC	bta-miR-143	15.6875651045618	-1.47817595199482	0.60178619376895	-2.45631416489816	0.0140370381874468	0.184873544009556
UGUCAGUUUGUCAAAUACCCCAA	bta-miR-223	28.3544852439124	2.37313565842104	0.96586945326719	2.45699421427355	0.0140104943065301	0.184873544009556
UUCACAGUGGCUAAGUUC	bta-miR-27a-3p	442.492095890799	-0.377021130770786	0.153312911917321	-2.45916098034917	0.0139262157093777	0.184873544009556
CAUUGCACUUGUCUCGGCCUGA	bta-miR-25	14.5209467231089	0.847657718348598	0.346231402785651	2.44824042974916	0.0143555825627034	0.187012478026723
CAUUGCACUUGUCUCGGUCUGUAA	bta-miR-25	4.62096646439571	2.94282046540018	1.20180919931871	2.44865862823185	0.0143389275323431	0.187012478026723
CUCACAGUGGCUAAGUUCUG	bta-miR-27b	38.7160866845736	-0.467297319331058	0.190738616578607	-2.44993555952775	0.0142881783293437	0.187012478026723
UAUUGCACUUGUCCCGGCCUGUUUU	bta-miR-92a	13.2467818430059	1.45083368106937	0.593093772817815	2.44621297265759	0.014436569498956	0.187604287380522
ACUAGACUGAAGCUCCUUGAGGU	bta-miR-151-3p	4.22489116404349	4.8845866719142	2.00117613602804	2.4408579454726	0.0146524171579318	0.189941407678743
UGAGAACUGAAUUCCAUAGGCA	bta-miR-146b	88.1485364809427	0.774947236990034	0.317833191078806	2.43821998061205	0.0147597889946363	0.190397669280443
UUCACAGUGGCUAAGUUCUAC	bta-miR-27b	52.1499163493358	-0.764973405947739	0.313674890032414	-2.43874607198775	0.0147383205560188	0.190397669280443
UGAGAUGAAGCACUGUAGCUCUGU	bta-miR-143	11.5564271649835	-1.45610208714067	0.598042127491501	-2.43478179914903	0.0149007721970894	0.191747497833765
AGAUAUUGCACGGUUGAUCUCU	bta-miR-154c	117.39406182762	0.70378714905038	0.289228351202604	2.43332697546437	0.0149607838461746	0.192051327426806
UGAGAUGAAGCACUGUGGCC	bta-miR-143	16.8448416000341	-0.88508895864925	0.364354701556602	-2.42919593151388	0.0151323521462209	0.193782257095781
UUAAUGCUAAUCGUGAUAGGGGUU	bta-miR-155	154.684878306666	0.87372920022902	0.360551823623175	2.4233109999249	0.0153797538023228	0.196473561891174
UGAGAUGAAACACUGUAGCUCUU	bta-miR-143	8.83897491733477	-2.25656716195145	0.93186938388849	-2.42154877171228	0.0154545270611387	0.196951895590743
UGAGAUGAAGCACUGUAGCUAU	bta-miR-143	100.896995451151	-0.666388968729866	0.275327145827211	-2.42035330997865	0.0155054337712128	0.197124502594985
AGACCCUGGUCUGCACUCUGUC	bta-miR-504	63.8395067298339	1.31268358487094	0.543723941565247	2.41424643007634	0.0157677939033576	0.199978078447391
UGAGAUGAAGCACUGUAGUUCUU	bta-miR-143	14.1489171054364	-1.30563641613987	0.542112467493459	-2.40842351805093	0.016021582857938	0.202709523161825
GUGCCUACUGAGCUGAAACACA	bta-miR-24	51.1413467823996	-0.492710110133682	0.204815153509922	-2.40563308764073	0.0161444702849923	0.202819964686141
UCGGAUCCGUCUGAGCUUGGCAAA	bta-miR-127	7.74190755544203	2.5666504506439	1.06626601311791	2.40713894944345	0.0160780513019664	0.202819964686141
UGAGAUGGAGCACUGUAGCC	bta-miR-143	25.7512385961234	-0.885387788054318	0.368051768676471	-2.40560666570958	0.0161456378256594	0.202819964686141
CAUUGCACUUGUCUCGGUCUGUA	bta-miR-25	32.5763469937795	0.793739947617626	0.330314651298009	2.40298135277541	0.0162620166456322	0.202955543849156
CUAGCACCAUUUGAAAUCAGU	NA	13.8498991211706	-8.40825622971139	3.49941482050075	-2.40276065028158	0.0162718337847219	0.202955543849156
UGAGAUGAAGCACUGUAGCUCGUA	bta-miR-143	24.0393929056468	-0.793625800920343	0.330235259392066	-2.40321340120173	0.0162517004377375	0.202955543849156
UCGGAUCCGUCUGAGCUUGGAG	bta-miR-127	8.92141948264807	1.70436326170234	0.70969038753734	2.40155889333173	0.0163253809596453	0.203143183828039
CAUUGCACUUGUCUCGGUCUGAAG	bta-miR-25	8.33645035633245	2.17351806162723	0.905737941817558	2.39972067115307	0.0164075869201947	0.203685714331641
AGCUCGGUCUGAGGCCCCUCAGUAG	bta-miR-423-3p	6.08805397090643	2.82507755544504	1.17793340202305	2.39833385367382	0.0164698463460521	0.203978660379744
UAGCUUAUCAGGCUGAUGUUGAA	bta-miR-21-5p	18.4992144023883	0.771190510154527	0.321849497671933	2.3961215280212	0.0165695955312388	0.204733456727906
UGAGAUGAAGCACUGUAGCUCUCU	bta-miR-143	10.9622196555514	-1.22119149370568	0.510216669245721	-2.39347627648276	0.0166895605963288	0.205733929220165
UGAAACAUACACGGGAAACCUCC	bta-miR-494	20.6148331845784	0.874034025001693	0.365502901896473	2.39131897576359	0.0167879604596184	0.206464520710832
UGAGAUGAAGCACUGUAGG	bta-miR-143	16.8257306600716	-0.948528622182824	0.397140587681073	-2.38839507117955	0.0169221397934875	0.207630719884744
AACCCGUAGAUCCGAUCUUGUAA	bta-miR-99a-5p	695.760888423778	0.849539397863765	0.356422356514329	2.38351882909907	0.0171480072043331	0.209913888654434
CAUUGCACUUGUCUCGGUCUGAAA	bta-miR-25	83.9369082100204	0.774629207426453	0.325627290666781	2.3788829426436	0.0173651894216102	0.211351250615707
GUCCAGUUUUUCCAGGAAUCCCU	bta-miR-145	7.23474341892597	-1.79339928779377	0.754020234512647	-2.37844981567758	0.0173856032538319	0.211351250615707
UUUGGCAAUGGUAGAACUCACAC	bta-miR-182	123.219704182032	1.05856748264552	0.444838819512621	2.37966525449671	0.0173283713206434	0.211351250615707
GUAAACAUCCUCGACUGGAAGCC	bta-miR-30a-5p	18.9382151170451	-0.597351326828278	0.251498713030856	-2.37516653516628	0.0175410340422032	0.21226260460244
UGUAAACACCCUACACUCUC	bta-miR-30f	66.3480821881786	-0.491601403232609	0.206968849744465	-2.37524344286383	0.0175373793376797	0.21226260460244
CAUUGCACUUGUCUCGGUCUGAU	bta-miR-25	210.739668186384	0.60518510538699	0.255374803723707	2.36979175925964	0.0177981064344439	0.214746639043718
UGAGGUAGUAGAUUGUAUAGUUG	bta-let-7f	194.805652019041	0.456730255175433	0.192780125921263	2.36917707669708	0.0178277156749713	0.214746639043718
UCUUUGGUUAUCUAGCUGUAU	bta-miR-9-5p	39.2003806892908	1.76090193687308	0.744069654523023	2.3665821152213	0.0179531911095975	0.215765458529013
UAGCUUAUCGGACUGAUGUUGACU	bta-miR-21-5p	51.9092189213387	0.893613287757002	0.37861381435691	2.36022367349389	0.0182639192448198	0.218720480414602
UGAGAUGAAGCACUGUAGGC	bta-miR-143	16.1594855475656	-1.06260844111065	0.450285099134133	-2.35985699538797	0.0182819810202501	0.218720480414602
UGUGCAAAUCCAUGCAAAACUG	bta-miR-19b	99.4608375430988	-0.532893269316898	0.225946573515552	-2.35849236846346	0.0183493370728439	0.219029643430598
AACCCGUAGACCCGAUCUUGUGA	bta-miR-99a-5p	72.7619089082163	0.738332731081435	0.313480295775399	2.35527636355949	0.0185089343793039	0.220181514046616
UAGCUUAUCAGACUGAUGUCGACU	bta-miR-21-5p	42.5763644000332	0.893698011378125	0.379510920416254	2.35486770814896	0.0185293010304582	0.220181514046616
UGAGAUGAAGCACUGUACCUCU	bta-miR-143	4.3127963310515	-2.8378645998044	1.20558792578313	-2.35392586398123	0.0185763155526134	0.220244136754131
CCCAUAAAGUAGAAAGCACUAU	bta-miR-142-5p	35.7733172663436	0.812766884611864	0.346118555271973	2.34823262790176	0.0188627363497418	0.222911437131342
CGAGAUGAAGCACUGUAGCUCGU	bta-miR-143	8.88212295844474	-1.46392335567917	0.623535750735802	-2.34777774001197	0.0188857870351989	0.222911437131342
CUAGCACCAUCUGAAAUCGGA	bta-miR-29a	5.6848090577185	2.43077106167562	1.03579595997078	2.34676630882417	0.0189371279239156	0.22301849760397
CUAGCACCAUCUGAAAUCGG	bta-miR-29a	33.5981754618197	0.54634340497797	0.232920657251558	2.34562022718281	0.0189954512200097	0.223049013298031
UAUUGCACUUGUCCCGGCCUGUA	bta-miR-92a	1245.39241665713	0.605045686431572	0.258009163236412	2.34505503154233	0.0190242714147297	0.223049013298031
UGUAAACACCCUACACUCUCAGCA	bta-miR-30c	63.8967308913232	-0.702162997735699	0.299751418820831	-2.34248431749843	0.019155839005576	0.224093584464344
UGAGAUGUAGCACUGUAGCUCA	bta-miR-143	13.5000060912382	-1.33945543342726	0.572502427172287	-2.33965022653812	0.0193018071890629	0.224909803086068
UGGUAGACUAUGGAACGUAA	bta-miR-379	18.0712229310769	1.08535019883108	0.463928974345472	2.33947491717311	0.0193108682331291	0.224909803086068
CGAGGUAGUAGAUUGUAUAGUU	bta-let-7f	143.428646675464	0.285135587871151	0.12201537690564	2.33688240861362	0.0194452992807199	0.225976649790921
AUCACAUUGCCAGGGAUUACCACC	bta-miR-23b-3p	362.499573590295	-0.520720910393383	0.22301800885072	-2.3348827885103	0.0195495447214612	0.22668878670424
AUAAUACAUGGUUAACCUCUCU	bta-miR-655	20.2728567646504	1.09572102901232	0.469508163024028	2.33376353236321	0.0196081073151708	0.226869241655354
UGCGGGGCUAGGGCUAACAGU	bta-miR-744	7.29592609209483	2.15284125788365	0.923546675277024	2.33105842456516	0.0197502791679666	0.228014163873505
UUCACAGUGGCUAAGUUCUGA	bta-miR-27b	3571.76174539678	-0.277317167551671	0.119154128898897	-2.32738193895887	0.0199449461644888	0.229758812148129
AGCUACAUCUGGCUACUGGGU	bta-miR-222	69.0850605529975	0.582503140664601	0.250773332461277	2.32282729167204	0.0201884323218228	0.231734354456189
UGAGAUGAAGCACUGUAGCUCUUA	bta-miR-143	243.563847914448	-0.573011593271644	0.246718446246347	-2.32253243318295	0.020204284126203	0.231734354456189
AACCCGUAGAUCCGAUCUUGUGAU	bta-miR-99a-5p	73.2367617797522	0.711589194468567	0.306638748171967	2.32061081226923	0.0203078581184051	0.232417048660965
UGAGAUGAAGCACUGUCGCUC	bta-miR-143	12.5340499714461	-1.46132821144999	0.630051853671045	-2.31937768762278	0.0203745663831982	0.232629299288652
UGUCAGUUUGUCAAAUACCCC	bta-miR-223	8.32545991904317	3.87805235257128	1.67255506582159	2.31863956638481	0.0204145878640345	0.232629299288652
GAGAUGAAGCACUGUAGCUC	bta-miR-143	7.99020822922463	-2.37776524172751	1.02652365428143	-2.31632776488911	0.0205403794827604	0.23355828049794
UGAGGUAGUAGGUUGUAUGGUAU	bta-let-7c	16.9727239519329	0.881784209856154	0.380847816630264	2.31531906276415	0.0205954772695945	0.233681157149206
UCUUUGGUUAUCUAGCUGUAUGU	bta-miR-9-5p	14.7383560101478	2.67189901357954	1.15524344074567	2.31284499815461	0.020731162755545	0.234715911369647
UGAGAUGAAACACUGUAGCUA	bta-miR-143	6.75080254809182	-2.06827707701729	0.894921436942816	-2.31112697901487	0.0208258421907418	0.235282962309109
UUCACAGUGGCUAAGUUCCGAG	bta-miR-27a-3p	26.1621328453585	0.645235176487956	0.279319460275464	2.31002586018041	0.0208867224660235	0.235466554980214
UGAGAUGAAGCACUGUAGCAU	bta-miR-143	18.4648402782214	-0.968410799620308	0.4194862122526	-2.30856407513381	0.0209677833893549	0.235876386273425
CAUUGCACUUGUCUCGGUCUGU	bta-miR-25	1414.26742835103	0.476123522732956	0.206359590771675	2.30725172962647	0.0210407907884687	0.236194068510555
UAGCUUAUCAGACUGAUGGUGAC	bta-miR-21-5p	15.3233920118301	1.1399404824549	0.494301023042509	2.30616654490894	0.0211013281569642	0.236370716255081
CGUAAACAUCCCCGACUGGAAGC	bta-miR-30d	19.1467675555936	-0.524613391231298	0.227953273020748	-2.30140758357765	0.0213686036696498	0.238857527459899
AGGCAAGAUGCUGGCAUAGCUA	bta-miR-31	6.41774535997584	2.93965589801066	1.278259816881	2.2997326984615	0.0214633684207952	0.23940958094739
UCACAUUGCCAGGGAUUACCACU	bta-miR-23b-3p	209.262671188106	-0.499036472125721	0.217223803455164	-2.29733788004832	0.0215995024787881	0.240419778645751
UUCACAGUGGCUAAGUUCUGCC	bta-miR-27b	108.63633589302	-0.358484472216215	0.156197139975693	-2.29507705628926	0.0217287086958504	0.24134877279854
CAAAGUGCUUACAGUGCAGGUAGA	bta-miR-106a	122.586566758726	0.456822544784962	0.199701385515027	2.28752816915528	0.0221650131718413	0.245677751039149
CAUGCCUUGAGUGUAGGACCGUC	bta-miR-532	25.848698007604	0.686238889780965	0.300186643991535	2.28604071339135	0.0222518768433321	0.245932349113044
UUCACAGUAGCUAAGUUCUGC	bta-miR-27b	27.5359441197722	-0.707937116632572	0.309746166899303	-2.28553955556363	0.022281209794548	0.245932349113044
AUCACAUUGCCAGGGAUUAC	bta-miR-23a	340.722606119391	-0.493387332183362	0.215952416205072	-2.28470392160296	0.0223301945316187	0.245958468369145
UGAGAUGAAACACUGUAGCUCA	bta-miR-143	13.392832193349	-1.23027435217718	0.538746674037213	-2.28358598106576	0.0223958744520151	0.246167986685067
AAGAAUCUGGAUGAACUUUUUGA	bta-miR-2285t	8.47374016743547	2.6220974040694	1.14871145116674	2.28264234800319	0.0224514443163067	0.246265738488221
AAGGAGCUCACAGUCUAUUGA	bta-miR-28	108.140274296848	-0.318373990778935	0.139635618639454	-2.2800342339657	0.022605658168262	0.246420356396179
AGAUCGACCGUGUUAUAUUCG	bta-miR-369-5p	13.2628169898458	1.14839823887866	0.503547026246151	2.28061765638803	0.022571081573909	0.246420356396179
UGAGAACUGAAUUCCAUAGGCC	bta-miR-146b	102.862111659024	0.752299058737862	0.329766426738889	2.28130882266416	0.0225301790198735	0.246420356396179
UAGCUUAUCAGACUGAUGUUGGCU	bta-miR-21-5p	89.566161616279	0.74286876340299	0.326018648576022	2.27860819203956	0.0226903665376216	0.246833760520602
CAACGGAAUCCCAAAAGCAGCGG	bta-miR-191	7.55866201547821	1.5415459643534	0.677413114102586	2.27563643552368	0.0228677787037857	0.247742095361753
UGGUAGACUAUGGAACGUAGGAG	bta-miR-379	5.35834450074755	3.18819424150327	1.40072918135331	2.27609611047226	0.0228402578332869	0.247742095361753
AAGGAGCUCACAGUCUAUUGAG	bta-miR-28	63.9499151368899	-0.491289287872062	0.215974169396213	-2.27475947353117	0.0229203625816564	0.247802936436105
GUCCAGUUUUCCCAGGAAUCGCU	bta-miR-145	7.95063079733989	-1.53777791141534	0.677147494978743	-2.27096448383615	0.0231491280526379	0.249254693072893
UCAGUGCACUACAGAACUUUGUCUU	bta-miR-148a	17.0942568359274	1.17645714566556	0.517878879923061	2.27168396177952	0.023105605565733	0.249254693072893
UGGAAGACUAGUGAUUUUGUUGU	bta-miR-7	98.0242511171579	0.679384100004529	0.299303521553	2.26988341627055	0.0232146575715637	0.249451188080591
CAUUGCACUUGUCUCGGUCU	bta-miR-25	193.832105803551	0.464803610672318	0.205172158914375	2.26543217721024	0.0234861716255948	0.251855775399671
CCCAGUGUUUAGACUAUCCGUUC	bta-miR-199b	8.41200948531545	1.84132484088602	0.81364984721355	2.26304330688672	0.0236330197987796	0.252916455290793
CAUUGCACUUGUCUCGGUCUG	bta-miR-25	813.080167756031	0.460222945342702	0.203460222925764	2.26197995227117	0.0236986419510475	0.25310533387394
UGAGGUAGUAGUUUGUGCUGUAA	bta-let-7i	131.033645850337	0.45136444211573	0.199697891683574	2.26023639163366	0.0238065833772852	0.253744512926377
AACAUUCAACGCUGUCGGA	bta-miR-181a	7.21291200600067	1.2776505687296	0.56688578207712	2.2538059854812	0.0242083761073874	0.256988716987074
CUAGACUGAAGCUCCUUGAGGUUC	bta-miR-151-3p	15.1771974626016	1.23294905155509	0.546883365080954	2.25450092337803	0.0241646726456069	0.256988716987074
GACCCGUAGAUCCGAUCUUG	bta-miR-99a-5p	184.531138248169	-0.467144794222031	0.207542707478445	-2.25083694771857	0.0243958664508497	0.258459018864825
UGAGGUAGUAGGUUGUAUGGUUAA	bta-let-7c	4.57330064682931	2.57839243593441	1.14697184927176	2.24799975480784	0.0245762055531406	0.25984781663
UGAGGGGCAGAGAGCGAGACUU	bta-miR-423-5p	107.342038457784	-0.460011366415744	0.20509418855844	-2.24292735766458	0.024901499258706	0.262760620177865
UGAGAUGAAGCGCUGUAGCA	bta-miR-143	13.9605454793487	-1.17439381909489	0.524236114251111	-2.24020014487661	0.0250779322724759	0.263568069062914
UUGGUCCCCUUCAACCAGCUGUU	bta-miR-133a	13.2539254345415	-1.80750474279502	0.806828413636811	-2.24025915826095	0.0250741030626372	0.263568069062914
UUCACAGUGGCUAAGUCCUGC	bta-miR-27b	88.9927533211138	-0.511051227519453	0.228227896221458	-2.23921455694251	0.025141959130475	0.26371565879202
AGGCAAGAUGCUGGCAUAGCUGU	bta-miR-31	111.68620848281	0.958272645247909	0.428517928324065	2.23624866524422	0.0253354870409318	0.265218312753882
AUCGCAUCAACACUCGUCUGU	bta-miR-2419-5p	88.9222539770719	0.864694753216536	0.387456707028947	2.23171966707479	0.025633496572186	0.265757756829082
CGAGAUGAAGCACUGUAGCC	bta-miR-143	16.7562040419352	-0.900244298374408	0.403037554891657	-2.23364866982782	0.0255061988760811	0.265757756829082
GUAGUGUUUCCUACUUUAUGG	bta-miR-142-3p	48.4780518553459	0.814454392700483	0.364643305507422	2.23356463809783	0.0255117328367362	0.265757756829082
UAUUGCACUUGUCCCGGCCUGUUA	bta-miR-92a	22.1941791763769	0.895230701839944	0.401154020099158	2.23163836577945	0.0256388738108421	0.265757756829082
UCAGUGCACUACAGAACUUUGGU	bta-miR-148a	34.8299045580934	-1.12203182976199	0.502626403731372	-2.23233761981526	0.0255926572759496	0.265757756829082
UUCACAGUGGCUAAGUUCUG	bta-miR-27b	11423.5491622865	-0.293202778789365	0.131429766522025	-2.23087042264683	0.0256897134497417	0.265762604236936
UGAGAUGAAGCACUAUAGCUCUU	bta-miR-143	6.35061170648323	-2.18359216376431	0.980478911069411	-2.22706693546591	0.0259428006153067	0.267855608701288
UGUAAACACCCUACACUCUCAGCU	bta-miR-30f	494.257256415476	-0.576961150206556	0.259167194233433	-2.22621212500716	0.0259999761863638	0.267921629607921
AGAGAUGAAGCACUGUAGCUA	bta-miR-143	9.83246296985395	-1.63165303078048	0.733778674945167	-2.22363103002742	0.0261732790515135	0.268495296136522
CAGUAGUCUGCACAUUGGU	bta-miR-199a-3p	44.4087687298898	0.663495019877154	0.298655878755535	2.22160374890949	0.0263100963045075	0.268495296136522
UAGCUUACCAGACUGAUGUUGACA	bta-miR-21-5p	48.5296757536829	0.815577894993233	0.366790212775008	2.22355413690799	0.0261784571767015	0.268495296136522
UAUUGCACUUGUCCCGGCCUGUAAU	bta-miR-92a	45.318633851221	0.854190894995441	0.384313379358176	2.22264157553397	0.0262399783924827	0.268495296136522
UCCCUGAGACCCUAACUUGUGAAU	bta-miR-125b	70.8146114632516	0.682004683003674	0.306897546978508	2.22225524354366	0.0262660609627049	0.268495296136522
UGAGAUGAAGCAAUGUAGCUC	bta-miR-143	10.114458407807	-1.45885706853965	0.657094548611738	-2.2201630977183	0.02640769829659	0.268971073769902
AGCAGCAUUGUACAGGGCUAU	bta-miR-107	240.709326935698	-0.689432507076265	0.310793806725658	-2.21829551347797	0.0265346898895312	0.269225045879166
UGAGGUAGUAGGUUGUAUGA	bta-let-7c	39.6249761172367	0.452160860316013	0.20382954207436	2.21832839202012	0.0265324496676424	0.269225045879166
UAUGUAAUGUGGUCCACGUCU	bta-miR-380-3p	37.6045439956875	0.588860050740498	0.265950750704064	2.2141695377117	0.0268171185356094	0.271568363519914
AGGACUGUCCAACCUGAGAAUGA	bta-miR-1388-5p	9.18004943974668	1.96321558777908	0.887798714122668	2.21132961396453	0.0270130200578091	0.272506106739963
UUGCAGUGAUGACUUGAGUCUGUC	NA	6.95234041559972	2.62938531672707	1.18892718456938	2.21156127208867	0.0269969938420819	0.272506106739963
UAUUGCACUUGUCCCGGCCUGUUAU	bta-miR-92a	4.60930757905277	2.80131743306065	1.26828304118047	2.20874784421408	0.0271921845843984	0.273790011197111
UAGUAGACCGUAUAGCGUACU	bta-miR-411a	4.32784027370742	2.71921626931292	1.23267399733514	2.20594924139835	0.0273875539000177	0.275231875002845
UUAAUGCUAAUCGUGAUAGGGGUUU	bta-miR-155	32.5818457459707	0.788000077083744	0.358060722633509	2.20074425166788	0.0277541341879475	0.27838557409812
AACCCGUAGAUCCGGUCUUGUGAA	bta-miR-99a-5p	4.44095114055201	2.53099330643726	1.1552450152641	2.19087143679097	0.0284610972444052	0.282511327190239
UAAUGCCCCUAAAAAUCCUUAU	bta-miR-365-3p	119.185267952045	-0.680870966014407	0.310912160300979	-2.18991423608291	0.028530457325325	0.282511327190239
UAGCUUAUCAGACUGAUGUUAACA	bta-miR-21-5p	5.42444908025609	2.35124580119644	1.07377816461056	2.18969418329455	0.0285464232202706	0.282511327190239
UAUUGCACUUGUCCCGGCCUGUAAA	bta-miR-92a	7.00383224459388	2.21659868094935	1.01223768981064	2.18980058069562	0.0285387026131669	0.282511327190239
UGAGAUGAAGCACUGUAGCUUUG	bta-miR-143	7.24045908568489	-1.87588531558374	0.855166650880165	-2.19359035300665	0.0282648725699168	0.282511327190239
UGGUAGACUAUGGAACGUAGGAAU	bta-miR-379	11.5216427836737	1.53585797252737	0.701612114323199	2.18904141073578	0.0285938303107634	0.282511327190239
UUAAUGCUAAUCGUGAUAGGGA	bta-miR-155	61.5063692790301	0.575103509144843	0.262279844828326	2.19270950660076	0.0283283153712346	0.282511327190239
UUCACAGUGGCUAAGUUCUGAAG	bta-miR-27b	8.70422570179131	1.43855246556342	0.655998203159406	2.19292135044744	0.0283130461619797	0.282511327190239
AACCCGUAGAUCCGAUCUUGA	bta-miR-99a-5p	3283.19694757377	0.406243335128048	0.185718229639215	2.18741765909161	0.0287120481946397	0.28314909584097
AACCCGUAGAACCGAUCUUGU	bta-miR-99a-5p	12.6981255763835	0.905206434127194	0.415881802929897	2.17659543589066	0.0295107660152984	0.288331113882804
AGGCAAGAUGCUGGCAUAGCU	bta-miR-31	35.6946591183651	0.99418607871902	0.456345508309991	2.17858193104791	0.0293627396853731	0.288331113882804
UGAGAACUGAAUUCCAUAGGCUGG	bta-miR-146b	29.5474850439287	1.40723087664329	0.646367286232047	2.17713814826032	0.0294702614921059	0.288331113882804
UGAGAUGAAGCACUGCAGCC	bta-miR-143	10.8267271130732	-1.20548423867192	0.553671646361648	-2.17725478014549	0.0294615630919224	0.288331113882804
UGAGGUAGUAGGUUGUGUGGUAUU	bta-let-7b	28.9766448160451	0.541582329397957	0.248808146268502	2.17670658103576	0.029502466967347	0.288331113882804
UCAGUGCAUCACAGAACUU	bta-miR-148b	13.1577441505871	-0.959700710466143	0.441308111497302	-2.1746727183645	0.0296546507097977	0.289201362559876
GGAGAUGAAGCACUGUAGCUCC	bta-miR-143	4.41173569045991	-2.71946755683954	1.25475138413281	-2.16733576964255	0.0302092609471283	0.294066532762082
UGAGAUGAAUCACUGUAGCUC	bta-miR-143	18.1212943552822	-1.58991113263286	0.733902047502765	-2.16638056542127	0.030282117814147	0.29423287953488
CAUUGCACUUGUCUCGGUCUGC	bta-miR-25	207.011914241404	0.462142992840934	0.213535519063394	2.16424412607316	0.0304456183778046	0.295277725296502
UAGCACCAUUUGAAAUCGGUU	bta-miR-29c	125.552664952907	-0.798085887482211	0.369378579388927	-2.16061767523852	0.0307248849213963	0.296422375106336
UAGCUUACCAGACUGAUGUUA	bta-miR-21-5p	5.98933924954472	2.09801117556069	0.970689651702572	2.1613614319271	0.0306674309139948	0.296422375106336
UGAGGUAGUAGGUUGUAUAGAA	bta-let-7a-5p	30.6284485230739	0.64714810624491	0.29953305352295	2.16052318311283	0.0307321908990079	0.296422375106336
UUCACAGUGGCUAAGUUCUGCU	bta-miR-27b	668.84071216004	-0.307061772024462	0.142179118888594	-2.15968262023809	0.0307972475366465	0.29650780657545
UGAGAUGAUGCACUGUAGCUU	bta-miR-143	12.5465884200112	-1.34227401220329	0.623390114432016	-2.1531846289001	0.031304171218747	0.300292377000198
UGAGGUAGUAGUUUGUGCUGUA	bta-let-7i	1678.23735377902	0.241102632520787	0.111951304373328	2.15363844012726	0.0312685372495992	0.300292377000198
CUUGGCACCUAGUAAGUACU	bta-miR-1271	78.675786973	0.429075187466786	0.199703210217165	2.14856429698948	0.0316689544239508	0.302143586872992
UGAGAUGAAGCACUGUAGCAA	bta-miR-143	114.72758816179	-0.63744624791806	0.296628099858146	-2.14897458542498	0.0316364146215076	0.302143586872992
UGAGAUGAAGCACUGUGGCA	bta-miR-143	11.3530308729191	-1.34717972913765	0.626735642805775	-2.1495182930822	0.0315933375758794	0.302143586872992
UUAAUGCUAAUCGUGAUAGGGG	bta-miR-155	70.8797543156974	0.715544834806663	0.333153833249904	2.14779109045977	0.0317303551234656	0.302182948793149
UGAGGUAGUAGAUUGUAUGGUU	bta-let-7f	106.070552017426	0.297779333414627	0.138948553816101	2.1430905557228	0.0321058276699518	0.305207832048047
UGCGGGAUCUUUAGUUGUGGUGAA	bta-miR-3432a	18.4635441728283	0.585043153665611	0.273110196682338	2.14215053400621	0.0321813705435782	0.305375739186904
AAAAGUUCGUUCAGGUUUUUCUG	bta-miR-2284ji2285t-5p*(NA)i2284y	91.2692468532795	0.542032934970901	0.253393750693107	2.13909353915904	0.0324280935625636	0.307164491267658
UGAGGUAGUAGGUUGUAUGG	bta-let-7c	175.973589532119	0.328989073440871	0.154070657211831	2.13531297519258	0.0327354537674739	0.309520168597119
UAGCUUACCAGACUGAUGUUGACU	bta-miR-21-5p	40.8482434255929	0.77646448596998	0.36406182631709	2.13278193384026	0.0329426189432591	0.310921748738166
UCGGAUCCGUCUGAGCUUGGCUAUU	bta-miR-127	5.33251993576774	3.19614451811155	1.49958992765916	2.1313456826832	0.0330606741708771	0.311478780224192
UGUAGUGUUUCCUACUUUAUGG	bta-miR-142-3p	54.7312465818214	0.743328720685611	0.349233513389764	2.12845758550101	0.0332991630166007	0.313166460027781
UAUUGCACUUGUCCCGGCCUGAA	bta-miR-92a	8.23901177285188	2.16809696338756	1.01898353053501	2.1277055991761	0.0333615003960791	0.313194441440771
AUCACAUUGCCAGGGAUUUU	bta-miR-23a	83.6680968149202	-0.768730784218026	0.3617321199744	-2.12513830475555	0.0335750741712851	0.314639593832505
ACCCGUAGAUCCGAACUUGUG	bta-miR-100	149.393064693561	-0.781374956996857	0.368276963502235	-2.12170467999451	0.0338625453817592	0.315730647279509
CCCAGUGUUUAGACUAUCUGUUCC	bta-miR-199b	57.2609341315842	0.589076063540553	0.277656026841592	2.12160373481334	0.0338710284989011	0.315730647279509
UGAGAUGGAGCACUGUAGC	bta-miR-143	14.5612434963584	-1.25242310063811	0.589928313666034	-2.1230089684204	0.0337531003363737	0.315730647279509
CAUUGCACUUGUCUCGGUCUGUAU	bta-miR-25	14.9011630753583	1.86196671421503	0.87908645135996	2.11807008438652	0.0341691326525257	0.315863293903096
CUAGACUGAAGUUCCUUGAGG	bta-miR-151-3p	8.20749339957898	2.5735048276683	1.21378447141586	2.1202321238023	0.0339864745970786	0.315863293903096
GUCCAGUUUUCCCUGGAAUCCCU	bta-miR-145	7.75291476166389	-1.66882050715859	0.787338991569231	-2.11957050905417	0.0340422817109752	0.315863293903096
UAUUGCACAUGACUAAGUUGC	bta-miR-32	122.454608414882	-0.3764477760827	0.177746825533425	-2.11788747817557	0.034184598335608	0.315863293903096
UGAGAUGAAGCACUGUAGCUCGGA	bta-miR-143	52.5301559600912	-0.575233796093041	0.271456165040752	-2.11906698087584	0.0340848067216097	0.315863293903096
UAGCUUAUCAGACAGAUGUUGACA	bta-miR-21-5p	8.24488640345308	1.46312021261508	0.691281486946591	2.11653319269076	0.0342994852610955	0.316370776639055
UGUAAACAUCCCCGACUGGAAGC	bta-miR-30d	5111.29931769669	-0.240991469187158	0.113926446351813	-2.11532507950753	0.0344022503684877	0.316764874248065
CUUGGCACCUAGUAAGUACUCA	bta-miR-1271	154.837167312598	0.516748766333807	0.244684222284654	2.11190064283199	0.034694972247835	0.318903612507975
AACCCGUAGAUCCGAUCUUGUGAA	bta-miR-99a-5p	3033.34065124465	0.742684061976148	0.352672915564823	2.10587212456251	0.0352154616417458	0.319869295935957
AAGCUGCCAGUUGAAGAACUGC	bta-miR-22-3p	207.050532978405	-0.589925448696374	0.28011390449912	-2.10601986984987	0.0352026264065512	0.319869295935957
CCGGAUCCGUCUGAGCUUGGCU	bta-miR-127	5.50971484948015	2.67516718380899	1.26977807191671	2.1067990091929	0.035135005427564	0.319869295935957
UAGCUUAUCAGACUGAUGUUGAUU	bta-miR-21-5p	19.6819325430763	0.78893714834822	0.374503876339706	2.10661944559578	0.0351505797913321	0.319869295935957
UCCAGUUUUCCCAGGAAUCCCU	bta-miR-145	11.522625085352	-1.40387991272289	0.665810680058405	-2.10852717562257	0.0349854146407232	0.319869295935957
UGAGAUGAAGCACAGUAGCUA	bta-miR-143	4.5608891096236	-2.64960767452664	1.25826132439263	-2.10576898706285	0.0352244239838497	0.319869295935957
UUCACAGUGGCUAAGUUCUGUA	bta-miR-27b	73.0790734016077	-0.334455430534177	0.158785875730747	-2.10632985456031	0.0351757097482902	0.319869295935957
AUUGCACUUGUCCCGGCCUGUA	bta-miR-92a	29.6785158884153	0.963189094937644	0.458133644435241	2.10241947221537	0.0355165469348023	0.320865242513728
UCAAGUAAUCCAGGAUAGGCU	bta-miR-26a	104.370023692677	-0.365807040735705	0.173948974755437	-2.10295600333379	0.0354696156085266	0.320865242513728
UGAGAUGAAGCGCUGUAGCUUU	bta-miR-143	4.50526724033586	-2.90401308094231	1.38079264743048	-2.10314929352093	0.0354527211435576	0.320865242513728
GUCCAGUUUUCCCAGGAAUU	bta-miR-145	9.29280199922629	-1.2776524630886	0.607936699824362	-2.10162088167687	0.0355864991712718	0.320947640389111
UGAGAACUGAAUUCCAUAGGCG	bta-miR-146b	27.7879241116706	0.924409933544148	0.44024360621677	2.09976912893309	0.0357491551289276	0.321864406928706
CAUCAUCGUCUCAAAUGAGUCU	bta-miR-136-3p*(NA)	78.6353127735245	0.55161083465256	0.262867911168846	2.098433514383	0.0358668673125708	0.322374091892885
UGAGAUGAAGCACUAUAGCUCG	bta-miR-143	7.83089436022187	-2.03582404120213	0.971228642890905	-2.09613262140046	0.0360704279317471	0.323652343142683
GUGUGCGGAAAUGCUUCUGAAA	bta-miR-147	5.50466166025385	2.71462648492485	1.3014628937091	2.08582703206259	0.0369942938335716	0.330257012294287
UCACAUUGCCAGGGAUUACCA	bta-miR-23b-3p	12.5802823870898	-0.746099713583117	0.357693182118629	-2.08586506783256	0.036990847335005	0.330257012294287
UGAGAUGAACCACUGUAGCUCU	bta-miR-143	6.47266488442679	-2.39002887329621	1.14570294409198	-2.086080764321	0.0369713078083091	0.330257012294287
ACCCGUAGAUCCGAACUUGUA	bta-miR-99a-5p	16.4772046201008	-1.02936699553136	0.493749665333405	-2.08479532808651	0.0370878829872253	0.330527463454467
UGAGAUGAAGCACCGUAGCUUU	bta-miR-143	6.66968836156845	-2.0784133289747	0.997265148562868	-2.08411306859549	0.0371498835914516	0.330527463454467
UAGCUUAUCAGACUGAUGUUGAAA	bta-miR-21-5p	817.984038929185	0.641922160774793	0.308206200883495	2.08276848075956	0.0372723319002088	0.331058624756737
UGAGGUAGUAGGUUGUAUAGUAU	bta-let-7a-5p	30.5038416343791	0.520863409324152	0.251414197629439	2.07173427051982	0.0382902294699675	0.339528152409326
AACCCGUAGAUCCGAUCUUGUUU	bta-miR-99a-5p	5.23425546574944	2.618717433149	1.26595636343367	2.06856848212858	0.0385865981023743	0.340983966810932
GGAGAUGAAGCACUGUAGCU	bta-miR-143	7.99090625535667	-1.54307327438595	0.746694259482597	-2.06653962420333	0.0387775549822895	0.340983966810932
UACCACAGGGUAGAACCACGGACG	bta-miR-140	29.9963328241995	0.759995801075787	0.367472870011822	2.06816846384153	0.0386241845993491	0.340983966810932
UGAGAUGAAGCACUGUAGGCC	bta-miR-143	8.45909956921669	-1.68929003610669	0.817159560912587	-2.06727072277062	0.0387086513764001	0.340983966810932
UUCACAGUGGCUAAGUUCCGC	bta-miR-27a-3p	455.100635831095	-0.41698493027183	0.201737085537943	-2.06697211452181	0.0387367816314549	0.340983966810932
UCUUGGAGUAGGUCAUUGGGU	bta-miR-432	11.3081102514088	1.19265181387661	0.577341205253522	2.06576596824212	0.0388505829378282	0.341018712895327
UGAGGUAGUAGUUUGUGCU	bta-let-7i	208.40137467309	0.266169400980788	0.128887530202248	2.06512919103283	0.0389107780824463	0.341018712895327
UAGCUUAUCAGACUGAUGUUUA	bta-miR-21-5p	19.3740944639383	0.755727313637667	0.366244924611172	2.06344788105936	0.0390700947698691	0.341847131021276
AACAUUCAUUGCUGUCGGUGG	bta-miR-181b	45.9074195876794	0.456788707891796	0.221543241190618	2.06184898910443	0.0392221153414137	0.342042777754213
AAUCAUACAGGGACAUCCAGUU	bta-miR-487a	5.13755993978042	2.77351864092138	1.3447517445723	2.06247632852375	0.0391624089533288	0.342042777754213
UAGCUUAACAGACUGAUGUUGAC	bta-miR-21-5p	34.5771859034683	0.720066866592033	0.349523151405042	2.06014069081676	0.0393850928451972	0.342897276982278
AUCGCAUCAACACUCGUCUGUU	bta-miR-2419-5p	36.6726507034952	0.769952520201064	0.373948573216319	2.05897969760582	0.0394961834209918	0.343196079454062
CCCAGUGUUUAGACUAUCUGUUCU	bta-miR-199b	421.271151368784	0.539160902031419	0.261988699451134	2.05795480171839	0.0395944723497024	0.343196079454062
UUCACAGUGGCUAAGUUCCGAGA	bta-miR-27a-3p	47.0966730606081	0.345158885780428	0.167736421223153	2.05774561817576	0.0396145588300841	0.343196079454062
UGUAAACAUCCCCGACUGGAAGAA	bta-miR-30d	19.0334033004972	0.645215092612539	0.31380279421273	2.05611646713108	0.0397712913525992	0.343989070780842
CAGCUUAUCAGACUGAUGUUGAC	bta-miR-21-5p	205.317111752272	0.645737922541696	0.314408985244124	2.05381510340842	0.039993590573971	0.345345636445616
GAGAUGAAGCACUGUAGCUCU	bta-miR-143	6.58739734135211	-1.77336795032639	0.863846909681969	-2.05287294594741	0.0400849014898617	0.345568529837435
CAUUGCACUUGUCUCGGUCUGG	bta-miR-25	172.656855089641	0.484304141987588	0.236227749083398	2.05015771376041	0.0403490429536989	0.347278222877187
CUGAGAUGAAGCACUGUAGCCC	bta-miR-143	4.3219946318879	-3.85457519703476	1.8827299269432	-2.04733304648375	0.0406253953231932	0.348817801175009
UAGCUUAUCAGACUGAUGUCGACA	bta-miR-21-5p	51.0595087149365	0.704807092473112	0.344655155984274	2.04496314717912	0.0408584914947225	0.348817801175009
UAGCUUAUCGGACUGAUGUUGAC	bta-miR-21-5p	331.385071549868	0.648062998709297	0.316693211882231	2.0463431939624	0.0407226167955483	0.348817801175009
UCAGUGCACUACAGAACUUUGUG	bta-miR-148a	105.673359757113	-0.573625656208275	0.280416987367391	-2.04561664253504	0.0407941027559803	0.348817801175009
UCAGUGCACUACAGAACUUUGUU	bta-miR-148a	3825.0303407181	-0.698428744191504	0.341498229276315	-2.04518994336099	0.0408361355704716	0.348817801175009
UCAGUGCAUCACAGAACUUUGUUUU	bta-miR-148b	15.7430836811847	1.58650321494834	0.776138156827298	2.04409898030739	0.0409437698777708	0.348981146809562
UGAGAACUGAAUUCCAUAGGC	bta-miR-146b	151.286775499061	0.760537520641908	0.372508739780114	2.04166356228538	0.0411849155452723	0.35047034583364
GCCUGCUGGGGUGGAACCUGGUU	bta-miR-370	4.43146898947793	2.55987044572348	1.25424920886388	2.04095838979421	0.04125496320781	0.350501104483745
UAGCUUAUCAGACUGGUGUUGAC	bta-miR-21-5p	337.781285918684	0.638672029030969	0.313285129730428	2.03862861151605	0.0414871074662346	0.351341860340054
UGAGGUAGUAGGUUGUAUAGUUG	bta-let-7a-5p	115.514693910494	0.323568461078742	0.158697702988772	2.03889820069818	0.0414601885351607	0.351341860340054
AACCCGUAGAUCCGAACUUGUU	bta-miR-100i99a-5p	61.8346298940154	-0.516284072773286	0.253531615563132	-2.03636959290675	0.0417132563988198	0.352118987550955
CUAGACUGAAGCUCCUUGAGGUAG	bta-miR-151-3p	11.3284133025726	1.07095029578246	0.525886078793341	2.03646823707481	0.0417033594474899	0.352118987550955
GUUCACAGUGGCUAAGUUCUGU	bta-miR-27b	12.8475215584304	-1.03606562244153	0.508944609985731	-2.03571391093143	0.0417790913963036	0.352118987550955
AACCCGUAGAUCCGAACUUGC	bta-miR-99a-5p	751.830211532452	-0.453937099478653	0.223096313261043	-2.0347135855513	0.0418797004131208	0.352393837741033
GAAGUUGUUCGUGGUGGAUUCGA	bta-miR-382	4.70172521391117	3.01060525527232	1.48009470542798	2.03406258007104	0.0419452862208811	0.352393837741033
UGGCUCAGUUCAGCAGGAAC	bta-miR-24-3p	4519.69916182124	-0.278955243900711	0.137206105670454	-2.03311100870915	0.0420413090362932	0.352639024603312
UCACAUUGCCAGGGAUUACC	bta-miR-23a	35.7939744649694	-0.484023264259702	0.238289921556622	-2.03123682738168	0.0422309762266437	0.353495064335653
UGAGAACUGAAUUCCAUAGGA	bta-miR-146b	30.3145896925896	0.722940807495314	0.355991777537835	2.03077950983989	0.0422773664889684	0.353495064335653
UAUUGCACUUGUCCCGGCCUGUU	bta-miR-92a	721.301336994313	0.491758081599373	0.242362588604694	2.02901811055276	0.0424564457098298	0.354206860289969
UGAGGUAGUAGGUUGUAUAGUUA	bta-let-7a-5p	1076.54849748419	0.266048920392677	0.131147582039432	2.02862238293256	0.042496766975654	0.354206860289969
UCUUGGAGUAGGUCAUUGGGUGG	bta-miR-432	4.2753984054872	2.46766996401268	1.21895279584546	2.02441798601488	0.0429271626887041	0.357229827043538
AACCCGUAGAUCCGAUCUUAU	bta-miR-99a-5p	43.2422487317804	0.526575927051926	0.260352664059293	2.02254864168397	0.0431197038123784	0.358267019392296
UACCACAGGGUAGAACCACGGAUU	bta-miR-140	12.9940824337759	0.769580879990677	0.381292656451826	2.01834697565939	0.043555137552887	0.359061454954693
UAGCUUAUCAGACUGAUGUUCA	bta-miR-21-5p	5.80531042089174	2.13961595271143	1.05897550887014	2.02045839095397	0.0433358619547188	0.359061454954693
UGAGAUGAAGCACUGUAGCUCGUC	bta-miR-143	8.79957560367037	-1.32334705222512	0.655660282564932	-2.01834255850943	0.0435555972651637	0.359061454954693
UGAGAUGAAGCACUGUAGGCUC	bta-miR-143	7.17184777373292	-2.37490734951201	1.17609244215336	-2.01932030543763	0.0434539387336917	0.359061454954693
UUUGGUCCCCUUCAACCAGCUGUU	bta-miR-133a	6.84463879580544	-2.38544378587643	1.1816086097285	-2.01881043032053	0.0435069265511627	0.359061454954693
UUCACAGUGGCUAAGUUCUA	bta-miR-27b	1298.41574160658	-0.295856302975029	0.146685684174664	-2.0169405394922	0.0437017188167732	0.35970400698486
UGAGAUGAAGCAAUGUAGCUCU	bta-miR-143	8.75850668663848	-1.15912136743033	0.575357039579619	-2.01461229756959	0.0439452879401804	0.360583731216783
UGAGAUGAAGCACCGUAGCA	bta-miR-143	11.95490118142	-1.20597793941216	0.598492958740751	-2.01502444063766	0.0439020882777787	0.360583731216783
UGAGAUGAAGCACUGUAGCCG	bta-miR-143	7.49383372454994	-1.87779010366317	0.932496079800994	-2.01372439449173	0.0440384773675647	0.360787277315638
UUCACAGUGGCUGAGUUCUGC	bta-miR-27b	79.3672534693917	-0.453374246469032	0.225476095267575	-2.01074196327113	0.0443527191467529	0.362252707191315
UUUGGCAAUGGUAGAACUCAC	bta-miR-182	82.2471676388825	0.788338134274321	0.392066905166312	2.01072348593134	0.0443546718812716	0.362252707191315
AGCUACAUCUGGCUACUGGGUU	bta-miR-222	4.30529177898978	2.71342651961256	1.35169808277664	2.00742055802778	0.0447049016532284	0.363466200648565
CCCAUAAAGUAGAAAGCACA	bta-miR-142-5p	72.4831192129214	0.597692530511354	0.29774856406678	2.00737334329277	0.0447099249850111	0.363466200648565
UGAGGUAGUAGUUUGUGCUGUUA	bta-let-7i	3702.54851726015	0.234521985887999	0.116780404953866	2.00823062722421	0.0446187898407631	0.363466200648565
UUCACAGUGGCCAAGUUCCG	bta-miR-27a-3p	5.25505976118499	1.66860681038652	0.831515321670039	2.00670603042556	0.0447809735426322	0.363483717555273
UCGGAUCCGUCUGAGCUUGGCUAA	bta-miR-127	17.6101936846799	1.15183753308382	0.574239267605273	2.00584947436158	0.0448723102996539	0.363665605439284
UGUAAACAUCCCCGACUGGAGGCU	bta-miR-30d	35.6798746340027	-0.450396375728561	0.224615286821072	-2.00519021702804	0.044942715542003	0.363677557054613
GCCUGCUGGGGUGGAACCUGGUA	bta-miR-370	8.14209079297087	1.91344046734175	0.95532329693856	2.00292453190829	0.0451853894951351	0.365081339933128
UAUGUGCCUUUGGACUACAUCGU	bta-miR-455-5p	242.609724850068	0.629574991580597	0.314541856760407	2.00156188452896	0.0453318718002158	0.365704825103882
UAUUGCACUUGUCCCGGCCUGUG	bta-miR-92a	39.8232054430829	0.613369228544232	0.306898634737263	1.99860526935657	0.0456510798082055	0.367717705447469
AAGGAGCUCACAGUCUAUUGAGA	bta-miR-28	97.6169661844003	-0.403136706460974	0.20201169372623	-1.995610744234	0.0459763091204843	0.369259307639245
UGGAAGACUAGUGAUUUUGUU	bta-miR-7	6.02479459057497	2.17664361910777	1.09144812546712	1.99427125148637	0.0461224192066456	0.369259307639245
UUCACAGUGGCUAAAUUCUGC	bta-miR-27b	11.635471239047	-1.00576630239188	0.504254876106843	-1.99455939852682	0.0460909555437749	0.369259307639245
UUCACAGUGGCUAAGUUU	bta-miR-27a-3p	40.2181822732403	-0.49804807446526	0.249665692180582	-1.99485988689637	0.0460581635488396	0.369259307639245
CGAGAUGAAGCACUGUAGCA	bta-miR-143	12.8944492362105	-0.812853823335397	0.40787104625737	-1.99291867072732	0.0462703534923279	0.369322821521213
GAACCCGUAGAUCCGAUCUUGU	bta-miR-99a-5p	10.1396341227196	0.984503030420102	0.493939568289388	1.9931649408644	0.0462433887577189	0.369322821521213
ACUGGACUUGGAGUCGGAAGGC	bta-miR-378	21.6620121233545	-0.799605574909176	0.401713464029149	-1.99048736601757	0.0465372743580061	0.370332819778039
UGAGAUGAAGCACUCUAGCUC	bta-miR-143	6.71947726929982	-2.56948390073769	1.29084451941875	-1.99054484260792	0.0465309493632374	0.370332819778039
AACAUUCAUUGCUGUCGGUGGGAU	bta-miR-181b	13.816451791073	0.727978737931089	0.366715881547149	1.98513010906372	0.0471299976990798	0.372800401589722
ACCCGUAGAUCCGAACUUGU	bta-miR-99a-5p	78.5307702727673	-0.669243137608308	0.337065541954236	-1.98549852864869	0.0470890336571055	0.372800401589722
AGGCAAGAUGCUGGCAUAGC	bta-miR-31	11.1563061273714	1.53002907018563	0.770105389767011	1.98677881042818	0.0469469137789142	0.372800401589722
UAGCUUAUCAGACUGAUGAUGAC	bta-miR-21-5p	28.8686608164561	0.717904931911103	0.361496079121716	1.98592729872842	0.0470413970457048	0.372800401589722
AGAAUCUGGAUGAACUUUUUGGAA	bta-miR-2285t	11.7540372268271	2.05376356753931	1.03586463258556	1.98265632683398	0.0474058310193877	0.373079976866529
CUAGACUGAAGCUCCUUGAA	bta-miR-151-3p	80.9454380273757	0.595356319878478	0.300365016665658	1.9821093897269	0.0474669988619665	0.373079976866529
GUAGUGUUUCCUACUUUAUGGA	bta-miR-142-3p	79.3402609234761	0.59826384693094	0.301902523885845	1.98164572866292	0.0475189053173441	0.373079976866529
UACCACAGGGUAGAACCACGGAUA	bta-miR-140	7.67982264381227	1.24398606829913	0.627368463452184	1.98286356546187	0.0473826713802426	0.373079976866529
UGAAACAUACACGGGAAACCUCU	bta-miR-494	146.208807645125	0.573547370411918	0.289401737409519	1.98183803437336	0.047497371070226	0.373079976866529
UGAGGUAGUAGACUGUAUAGUU	bta-let-7f	98.9255239403431	0.304723487497637	0.153865309819189	1.98045607457408	0.0476523044117125	0.373571408731345
UUCAAGUAAUUCAGGAUAGGUAG	bta-miR-26b	27.3455720154393	0.566141206731963	0.286013200045104	1.97942335054005	0.0477683616412873	0.373925632076309
AACAUUCAUUGCUGUCGGUGGG	bta-miR-181b	31.4284575213611	0.519767353135441	0.264251371850263	1.96694287524822	0.0491897968533108	0.379423052921152
AGCUCGGUCUGAGGCCCCUCAGUG	bta-miR-423-3p	25.1515701389331	0.748153996652029	0.38001336816242	1.96875704733698	0.0489809968651355	0.379423052921152
UAAUACUGCCUGGUAAUGAUGAGU	bta-miR-200b	22.9186612333369	0.932140618634593	0.472712444761121	1.97189777625939	0.0486212772180486	0.379423052921152
UAGCUUAUCAGACCGAUGUUGAU	bta-miR-21-5p	26.8234784749546	0.626262024750948	0.318250581101846	1.96782680673419	0.0490879686879215	0.379423052921152
UAGCUUAUCAGGCUGAUGUUGAU	bta-miR-21-5p	28.5347396669522	0.6794775497365	0.344912842403942	1.96999782611961	0.0488386197041451	0.379423052921152
UAUUGCACUUGUCCCGGCUUGU	bta-miR-92a	13.0679033379478	0.835120800592895	0.423605995553353	1.97145651704477	0.0486716819861852	0.379423052921152
UCACAGUGAACCGGUCUCUUAU	bta-miR-128	10.2636599648514	1.24369770124118	0.632064182601695	1.96767628268681	0.0491052964235617	0.379423052921152
UGAGAUGAAGCACUGUAACUCUU	bta-miR-143	9.65648873274096	-1.33532486917505	0.678610331443806	-1.96773436433545	0.0490986096847484	0.379423052921152
UGAGGUAGUAGAUUGUAUAGUAU	bta-let-7f	11.8879423014486	0.890612781513888	0.452260668303537	1.96924659589489	0.0489247804810963	0.379423052921152
UGAGGUAGUAGUUUGUGCUGUUAA	bta-let-7i	79.8648180284642	0.325853497461014	0.165636933346211	1.96727560018225	0.049151446436024	0.379423052921152
UGAGGUAGUAGUUUGUGCUGUAAU	bta-let-7i	4.93548638921489	1.86581444348474	0.949299027919169	1.96546545251873	0.0493603904244868	0.379628891952759
UUCACAGUGGCUAAGUUCC	bta-miR-27a-3p	613.79106952445	-0.277296304984388	0.141078661220627	-1.96554392127904	0.0493513174069899	0.379628891952759
UACCACAGGGUAGAACCACG	bta-miR-140	91.9634432965997	0.419595682539909	0.21378160921194	1.96273048971171	0.0496774983686564	0.37964831733711
UAGCACCAUCUGAAAUCGGA	bta-miR-29a	72.4931951634189	0.465516736236764	0.23729984899758	1.96172369347572	0.0497946617887187	0.37964831733711
UCAAGUAAUCCAGGAUAGGCC	bta-miR-26a	15.4288917728538	-0.590682735063542	0.300638923877704	-1.96475801418124	0.0494422517869698	0.37964831733711
UGAGAUGAAGCACUGUAGCUCAG	bta-miR-143	7.5167978282193	-1.41885059175318	0.722616385347825	-1.96349075460035	0.0495891777162885	0.37964831733711
UGAGAUGAAGCGCUGUAGGCU	bta-miR-143	4.56540492180012	-2.32873849219756	1.1870226775513	-1.96183151024672	0.049782103810344	0.37964831733711
UGAGAUGAUGCACUGUAGCUCA	bta-miR-143	7.72375231476884	-1.50009836191972	0.764607931050552	-1.96191839111403	0.0497719862776809	0.37964831733711
UGAGAUGAAGCACUGUGGCUUU	bta-miR-143	4.72557474438363	-2.53659761553244	1.29715350753475	-1.95551074009219	0.0505228169470045	0.384186001619748
UUCACAGUGGCUAUGUUCUGC	bta-miR-27b	18.7105510510598	-0.639576163832705	0.327081420068451	-1.95540353132518	0.050535459652029	0.384186001619748
UCACAGUGAACCGGUCUCUUUUU	bta-miR-128	31.1334731628796	0.878411329097033	0.449382581095734	1.95470711605064	0.0506176496969151	0.384257150792697
AUCACAUUGCCAGGGAUUAU	bta-miR-23b-3p	54.4603032167707	-0.42274627118214	0.216578333814098	-1.95193241972675	0.0509462286259399	0.385953627404113
CCCAUAAAGUAGAAAGCACG	bta-miR-142-5p	35.2654832330045	0.950456592582799	0.48701764056869	1.95158555544918	0.0509874295490271	0.385953627404113
AACCCGUAGAUCCGAACUUGA	bta-miR-99a-5p	156.396357809671	-0.406572734610731	0.208494125226084	-1.95004407999437	0.0511708654004567	0.386787229015486
CAUUGCACUUGUCCCGGUCUGA	bta-miR-25	14.560002242817	0.755512187760577	0.388261085521327	1.94588697125321	0.0516683183172918	0.389226743768648
UCACAGUGAACCGGUCUCUUUUA	bta-miR-128	12.4909707327503	1.68690535243688	0.86692733614959	1.94584399648669	0.0516734818734763	0.389226743768648
UCAGUGCACUACAGAACUUUGCU	bta-miR-148a	44.6795958878185	-0.804351298029357	0.413442111364021	-1.94549920271947	0.051714925584121	0.389226743768648
UAAUGCCCCUAAAAAUCCUUU	bta-miR-365-3p	11.5191321659608	-1.03067401974222	0.530201797598657	-1.94392781090193	0.0519041569899138	0.39009449042562
UCCCUGAGACCCUAACUUGUGUA	bta-miR-125b	14.3432317706795	0.814582907979613	0.4197323938866	1.94071965815364	0.0522922906147242	0.390366416371707
UGAGACCUCCGGGUUCUGAGCU	bta-miR-769	47.3718909449468	0.454657397916348	0.234083166718538	1.94229001721866	0.0521020008494934	0.390366416371707
UGAGAUGAAGCACCGUAGC	bta-miR-143	9.02991294275245	-1.51012001654866	0.777989343035604	-1.94105488727697	0.0522516201882575	0.390366416371707
UGAGAUGAAGCACUGUAGCCUU	bta-miR-143	6.29170638127805	-1.9299219062565	0.994205052572219	-1.94117088950955	0.0522375528107689	0.390366416371707
UGCGGGAUCUUUAGUUGUGGUGA	bta-miR-3432a	238.018269057749	0.572659738920645	0.295098512385018	1.94057141898936	0.0523102836191806	0.390366416371707
AUCAACAGACAUUAAUUGGGCGU	bta-miR-421	20.2358884061533	-0.460686384319492	0.237843391769715	-1.93693161240123	0.0527537035625691	0.390566489851885
CUAGACUGAAGCUCCUUGAGGAG	bta-miR-151-3p	23.0151778041014	0.700044814769818	0.361138117270538	1.93844067211935	0.0525694823738248	0.390566489851885
GAGCUAUGAUGACUUUGA	bta-miR-2484	5.69770002740053	2.21681984481401	1.14348126434542	1.93865865050532	0.0525429167732049	0.390566489851885
UGAGGGGCAGAGAGCGAGACUUUA	bta-miR-423-5p	13.7522452180509	0.614241584910535	0.317157840211098	1.93670629268285	0.0527812561153135	0.390566489851885
UGGUAGACUAUGGAACGUAGGG	bta-miR-379	9.87507027485886	1.13263166265555	0.58397603768078	1.93951735957132	0.0524383728017935	0.390566489851885
UUCACAGUGGCUAAGUUCUGUU	bta-miR-27b	86.3739505526365	-0.443466051962683	0.228919240641469	-1.9372161585021	0.0527189258645463	0.390566489851885
AACCCGUAGAUCCGAUCUUGUGGA	bta-miR-99a-5p	27.5667940907065	0.671013583318382	0.346764064464965	1.93507243708691	0.0529814073057956	0.391120573916642
CCCUGAACUAGGGGUCUGGAGU	bta-miR-345-3p	62.7469133104039	-0.537872288830848	0.27798668450421	-1.93488508196047	0.0530043992324486	0.391120573916642
AACCCGUAGAUCCGAUCUUGUGG	bta-miR-99a-5p	816.069002083447	0.504950316785413	0.261539855648411	1.93068209636171	0.0535223783191251	0.394391156440927
UGGCUCAGUUCAGCAGGAACGG	bta-miR-24-3p	20.65852262956	-0.594396619971762	0.308028742479246	-1.92967907860679	0.0536466137872096	0.394755278021364
UCACAGUGAACCGGUCUCUUUA	bta-miR-128	101.943533819479	0.624008497436796	0.32370544721201	1.92770465499181	0.0538918727699983	0.39600768904528
UAGCACCAUUUGAAAUCGGUUA	bta-miR-29c	32.9654176892095	-0.809677123764618	0.421054524613625	-1.92297452332951	0.0544832494772049	0.399796417582383
AUAUACAAGGGCAAGCUCUCUGU	bta-miR-381	13.1782098335041	1.52480126047537	0.793582361334149	1.92141526168994	0.0546793760044626	0.400122590568023
CUAGACUGAAGCUCCUUGAGUAA	bta-miR-151-3p	75.3268619048702	0.905123899235862	0.470991712941117	1.92174060469939	0.0546384052780392	0.400122590568023
AUCACAUUGCCAGGGAUUUC	bta-miR-23a	1004.68497049347	-0.553149079204346	0.288053182626351	-1.92030191841992	0.0548197742011221	0.400594361059723
UUCACAGUGGCUAAGUUUUGU	bta-miR-27b	10.8439969187573	-0.831666733489941	0.433425864324074	-1.9188211916862	0.0550069669621065	0.40140630386179
UGAGAUGAAGCACUGUAGCUCUAU	bta-miR-143	13.6163093759773	-0.858837948708848	0.447901087089213	-1.91747234705368	0.0551779507959799	0.401550430230254
UUCACAGUGGCUAAGUUCUGCUU	bta-miR-27b	403.189393826432	-0.517510538498671	0.26989313947455	-1.91746459174991	0.0551789351624212	0.401550430230254
UGAGAUGAAGCACUGUAGCCCGU	bta-miR-143	6.47620518649657	-1.76296405370936	0.92022525336771	-1.91579621104454	0.0553910402201281	0.402538744079058
AUCACAGUGGCUAAGUUCUGC	bta-miR-27b	21.4325405198694	-0.610734362915462	0.318915710527436	-1.91503379342901	0.0554881940749436	0.402690112708944
UAAUACUGCCUGGUAAUGAUGAA	bta-miR-200b	695.59070035463	0.356040398945497	0.18617640368149	1.91238197701257	0.0558272179784722	0.403538346891838
UAGCUUAUCGGACUGAUGUUGACA	bta-miR-21-5p	59.6295604031856	0.627400953390883	0.328082821866894	1.91232491180359	0.0558345324547084	0.403538346891838
UAUUGCACUUGUCCCGGCCUGC	bta-miR-92a	749.184005235529	0.383118451291349	0.200306404251469	1.91266201758769	0.0557913346440757	0.403538346891838
UAUUGCACUUGUCCCGGCCUGU	bta-miR-92a	4993.15027690109	0.416335003180642	0.218238831060573	1.90770359773915	0.0564295364678377	0.406724363940316
UUCACAGUGGCUGAGUUCUGU	bta-miR-27b	16.9605841627255	-0.68238888234909	0.357610048389434	-1.90819269598928	0.0563663153114629	0.406724363940316
AACCCGUAGAUCCGAUCUCGU	bta-miR-99a-5p	135.161950719236	0.500794843488165	0.263132936698654	1.9032009058664	0.0570143350117888	0.410188388165729
AACCCGUAGAUCCGGUCUUGUGA	bta-miR-99a-5p	63.0204921338108	0.545296485471519	0.286574657170472	1.90280777391681	0.0570656324703648	0.410188388165729
AACCCGUAGAUCCGACCUUGUGAA	bta-miR-100i99a-5p	6.4558754110482	2.09768189498565	1.10530660859141	1.89782805845964	0.0577187357544242	0.414264831573034
UGAGGUAGUAGUUUGUGCUGUUAU	bta-let-7i	235.380031987371	0.258041074148764	0.136005139197364	1.89728914415732	0.0577897869669736	0.414264831573034
UAGCUUAUCAGACUGAUGUUGACA	bta-miR-21-5p	15652.2490888466	0.609691706158205	0.321450263276439	1.89669064179265	0.0578687795399518	0.414268223680849
AACCCGUAGACCCGAACUUGU	bta-miR-100	12.512245414694	-0.736983746622443	0.388708371201842	-1.89598115508491	0.0579625364663482	0.414377157718771
UGAGGUAGUAGAUUAUAUAGUU	bta-let-7f	35.2972917325997	0.390976927515382	0.206526902111499	1.89310411146487	0.0583440255251164	0.416540025264566
UAUUCAUUUAUCUCCCAGCCUACA	bta-miR-664b	75.7512645017038	-0.42482021510408	0.224592694125859	-1.89151395488411	0.0585557699383891	0.417089725275286
UGAGGUAGUAGUUUGUGCUGUUUA	bta-let-7i	36.7818962175224	0.367988879895497	0.194565286439941	1.89133882322368	0.0585791293459035	0.417089725275286
UGAGGUAGUAAGUUGUAUUGUU	bta-miR-98	916.402061834597	-0.458149470382654	0.242329722219405	-1.89060370385703	0.0586772654600832	0.417225407772775
UGAGGUAGUAGUUUGUGCUGUUAG	bta-let-7i	18.1078990398544	0.492509638917401	0.260594425531928	1.88994694691602	0.0587650558717335	0.417287260806549
UGAGAUGAAGCACUGUAGCUCUGCU	bta-miR-143	4.51554571673524	-2.68563226182024	1.42164332075577	-1.88910412521231	0.0588778778069413	0.417526456061051
UAGCUUAUCAGACUGGUGUUGACA	bta-miR-21-5p	56.1277513916013	0.647793969977141	0.343056487031033	1.88830118206901	0.0589855287264544	0.417728388672179
AAACCCGUAGAUCCGAUCUUGUA	bta-miR-99a-5p	28.3856276257459	0.529740658899043	0.28092904415785	1.88567422954456	0.0593388676784164	0.418201450568395
AACAUUCAUUGCUGUCGGUGGGA	bta-miR-181b	87.9037825005964	0.432433117473011	0.229704026357971	1.88256655457622	0.0597591324724198	0.418201450568395
AAGCUUAUCAGACUGAUGUUGACU	bta-miR-21-5p	7.07532123746427	2.06633246675976	1.09658920666702	1.88432683287133	0.0595207800249586	0.418201450568395
UAGCUUAUCAGACUGAUGUUGACU	bta-miR-21-5p	14259.6968140172	0.630187069622207	0.33481797229794	1.88217814383462	0.0598118321440644	0.418201450568395
UCCAGGUCGGACUUGGAGC	NA	6.57098247628875	2.84887410244604	1.51284991188363	1.88311747257132	0.0596844498357445	0.418201450568395
UCCCUGAGACCCUAACUUG	bta-miR-125b	499.277214807155	-0.389048850804901	0.20672821110678	-1.88193400756488	0.0598449763417624	0.418201450568395
UCGAGGAGCUCACAGUCUAGU	bta-miR-151-5p	266.273286641962	-0.397396530257343	0.21110761482278	-1.88243579271618	0.0597768699738182	0.418201450568395
UGAGAUGAAGCUCUGUAGCUCC	bta-miR-143	4.8589627072895	-2.34053016100285	1.24219107039046	-1.88419496548719	0.0595386083026863	0.418201450568395
UGAGGUAGUAGAUUGUAUAGUUU	bta-let-7f	2235.69467289313	0.379756691388167	0.201751686802538	1.88229747868155	0.0597956366600114	0.418201450568395
UUUUGCGAUGUGUUCCUA	bta-miR-450a	8.3181985622263	1.26157916184707	0.670251915829264	1.88224626002925	0.0598025873346204	0.418201450568395
UGUAAACAUCCUACACUC	bta-miR-30b-5p	25.9645034673781	-0.596421552633527	0.317155912913664	-1.88053108376348	0.0600357341640872	0.418979541600164
UAUUGCACUUGUCCCGGCCUGUAUU	bta-miR-92a	28.3814216595817	0.942805100178973	0.502088774489196	1.87776574200079	0.0604132186928772	0.419947485933624
UGAGGUAGUAGUCUGUGCUGUU	bta-let-7i	111.424897054158	0.431079377946272	0.229472273996752	1.8785684668483	0.0603034401731852	0.419947485933624
UGUAACAGCAACUCCAUGUGA	bta-miR-194	26.8958359717603	-0.54334840053584	0.289321734739729	-1.87800754417787	0.0603801330488487	0.419947485933624
UAGCUUAUCAGAUUGAUGUUGAC	bta-miR-21-5p	28.8788215634596	0.6135930843636	0.326869094672199	1.87718292847154	0.0604930264759254	0.419948957482872
CAUUAUUACUUUUGGUACGCGU	bta-miR-126-5p	197.607172824789	-0.371718150528413	0.198127002979602	-1.87616097219561	0.060633179371721	0.420228346582928
UAGCUUAUCAGACUAAUGUUGAC	bta-miR-21-5p	56.8467615013338	0.670113063171716	0.357254827997476	1.87572850149544	0.0606925701471174	0.420228346582928
UUCACAGCGGCUAAGUUCUGC	bta-miR-27b	66.1098175031253	-0.450392553176732	0.240260932909293	-1.87459753744805	0.0608481122252489	0.420671312774136
UUCACAGUGGCUAAGUUCUGCUUU	bta-miR-27b	12.2346350147383	-0.78277556866707	0.417791665449161	-1.87360264313918	0.0609852134727897	0.420671312774136
UUUGGCAAUGGUAGAACUCACACU	bta-miR-182	1428.03360707479	0.313471444889782	0.167316277518061	1.87352629128356	0.0609957456922317	0.420671312774136
AGGACUGUCCAACCUGAGAAU	bta-miR-1388-5p	36.410502412555	0.560989337762392	0.299793740763549	1.87125100188416	0.0613102985394743	0.421188977987326
UACCACAGGGUAGAACCACGGAU	bta-miR-140	82.5104940759395	0.415271951079859	0.221857874625927	1.87179270413568	0.0612352880357143	0.421188977987326
UAGCUUAUCAGACUGAUGUUAAC	bta-miR-21-5p	36.0280675589277	0.768528686851737	0.410494730784776	1.87220110080945	0.0611787868623729	0.421188977987326
AACCCGUAGAUCCGAUCUUGUGA	bta-miR-99a-5p	29965.5867217285	0.510705390190466	0.273290426494631	1.86872770020175	0.061660708133058	0.421947984578487
UGUAAACACCCUACACUCUCAGCG	bta-miR-30c	19.8504276430267	-0.61072924388631	0.326636705930253	-1.8697508050939	0.0615184307777631	0.421947984578487
UUGAGAACUGAAUUCCAUAGGUC	bta-miR-146a	5.8369667525366	2.78271646217958	1.48882890002624	1.86906397513545	0.0616139142769995	0.421947984578487
AACCCGUGGAUCCGAUCUUGU	bta-miR-99a-5p	183.761568889003	0.488641665034396	0.261837323664016	1.86620325244926	0.0620129342197389	0.423808602258215
UGAGAUGAAGCACUGUAGUA	bta-miR-143	13.8094267135786	-0.784934527446909	0.420842766964689	-1.86514914610085	0.0621605014021065	0.424267536089927
AAGCUGCCAGUUGAAGAACUGU	bta-miR-22-3p	1346.80459400726	-0.472185532934681	0.253605775592836	-1.86188793149874	0.0626188885156566	0.425435698816962
AUUGCACUUGUCCCGGCCUGC	bta-miR-92a	20.5499571863979	0.478883319357696	0.257148474238445	1.86228333952176	0.062563162594594	0.425435698816962
UAACACUGUCUGGUAACGAUGCU	bta-miR-200a	31.8425230410871	-0.46925495638922	0.251911574541881	-1.86277648116247	0.0624937202887996	0.425435698816962
UGAGAUGGAGCACUGUAGCUCGU	bta-miR-143	11.0831728962366	-0.923911412718858	0.496289629663987	-1.86163755495837	0.0626541959781614	0.425435698816962
ACAGUAGUCUGCACAUUGGUUAAA	bta-miR-199a-3p	12.3448316297806	1.0941464503803	0.588270101677334	1.85993890775778	0.0628941698311026	0.425996699744584
CUGUGCGUGUGACAGCGGCUGAAU	bta-miR-210	83.437935350801	0.606726657048307	0.326263125459262	1.85962375059778	0.0629387766526305	0.425996699744584
UGCGGGGCUAGGGCUAACAGC	bta-miR-744	40.8944837227951	0.788572538085601	0.424114353414849	1.8593394251721	0.0629790420395707	0.425996699744584
AGAGGUAGUAGGUUGCAU	bta-let-7d	55.7760412717223	-0.285374517490587	0.153667735309821	-1.85708806676445	0.0632986256887443	0.426649696917873
UGAGAUGAAGCACUGUAGCUCAC	bta-miR-143	9.49541998085556	-1.06376459222389	0.572588336094966	-1.85781743211665	0.0631949447674073	0.426649696917873
UGAGAUGUAGCACUGUAGCUA	bta-miR-143	7.71963351050269	-1.68753690389797	0.908767783611024	-1.85695062515583	0.0633181790535812	0.426649696917873
UGAGAUGAUGCACUGUAGCUCUU	bta-miR-143	4.5971380395041	-2.85603641729761	1.53975005015839	-1.85487015701271	0.0636147705071175	0.4275560881472
UUUGGCAAUGGUAGAACUCACACA	bta-miR-182	115.785826091463	0.480824707982564	0.259210442249524	1.85495886589209	0.0636021007893833	0.4275560881472
UUAAUGCUAAUCGUGAUAGGGGUA	bta-miR-155	16.8553238784831	0.557493071322844	0.300760483585188	1.85361143417945	0.0637947705709969	0.42822036836206
UGAGAUGAAGCAUUGUAGCUA	bta-miR-143	6.44932370451693	-1.88915182968391	1.01977927387783	-1.85251051681036	0.0639525487890818	0.428733986545357
AAACCCGUAGAUCCGAUCUUGG	bta-miR-99a-5p	58.7333777627551	0.453994096099429	0.245720395115539	1.84760445255657	0.0646595851189106	0.428960958629783
AACCCGUAGAUCCGAACUUGU	bta-miR-99a-5p	5123.31767695887	-0.439870156386183	0.237754993921267	-1.85009849480531	0.0642993548530041	0.428960958629783
AUCACAUUGCCAGGGAUUU	bta-miR-23a	835.239198427076	-0.599173622600057	0.324307442540395	-1.84754817190304	0.0646677332645896	0.428960958629783
CAACGGAAUCCCAAAAGCAGCUG	bta-miR-191	1605.61040682532	0.23643127472043	0.127992254578564	1.84723111174906	0.0647136521247381	0.428960958629783
UCGUACCGUGAGUAAUAAUGCGU	bta-miR-126-3p	706.77139770127	-0.526782747553433	0.285109536589161	-1.84765039379416	0.0646529345111953	0.428960958629783
UGAAAAGUUCGUUCGGGUUUUUA	bta-miR-2284x	121.433573272774	0.717057471793902	0.388171054760718	1.84727187408634	0.0647077471323669	0.428960958629783
UGAGAUGAAGCACUGUGGCUCGU	bta-miR-143	7.3898227047142	-1.48123491115241	0.801881128758866	-1.84720011237205	0.0647181431139702	0.428960958629783
UGAGGUAGUAGGUUGUAUAGUAA	bta-let-7a-5p	73.0998540606843	0.401451647446878	0.216826779463361	1.85148554270122	0.0640997327198696	0.428960958629783
UGGAAGACUAGUGAUUUUGUUGUC	bta-miR-7	305.731677582853	0.586330489255461	0.317279743600177	1.84799219326883	0.0646034721932318	0.428960958629783
UGAGGUAGUAGUUUGUGCUGU	bta-let-7i	4455.37711987768	0.226973062310932	0.122995332617434	1.84537947482049	0.0649823567493596	0.429920461448612
UGUAAACACCCUACACUCUCA	bta-miR-30f	72.1696427273332	-0.785754533924273	0.425864711086226	-1.84508017093057	0.065025877224411	0.429920461448612
GAGCUUAUCAGACUGAUGUUGAC	bta-miR-21-5p	10.3137185775646	1.48942368001068	0.808225980473341	1.84283073793098	0.0653537274116047	0.431498644025984
GUAAACAUCCUUGACUGGAAGCC	bta-miR-30e-5p	13.9987104189547	-0.603962238880966	0.327826748453596	-1.84232141437494	0.0654281492078824	0.431498644025984
AACCCGUAGAUCCGAUCUUGUGAC	bta-miR-99a-5p	18.8084664432185	0.929633893581219	0.505181865761448	1.84019648484414	0.0657393958801232	0.433010053262834
UGGCUCAGUUCAGCAGGAACAGU	bta-miR-24-3p	1853.60306298271	-0.349827602174077	0.190176266594752	-1.83949137522784	0.0658429453147737	0.433151345985968
UAGCUUAUCAGACUGACGUUGACU	bta-miR-21-5p	31.693020058749	0.689192786077619	0.374952570115818	1.83807990931956	0.0660506311687229	0.433976500680177
UAAUGCCCCUAAAAAUCCUUA	bta-miR-365-3p	59.026339338775	-0.590331695605757	0.32152692106151	-1.83602571646815	0.0663538533544289	0.435426530221352
AUCACAUUGCCAGGGAUUUCCA	bta-miR-23a	2516.09655730272	-0.516112453175569	0.281238295402142	-1.83514287212409	0.0664845230560892	0.435742041793698
UUCACAGUGGCUAAGGUCUGC	bta-miR-27b	9.114342532133	-1.40779952328979	0.76890824088401	-1.83090705553013	0.0671144170625	0.439324645684554
AUAGUAGACCGUAUAGCGUAA	bta-miR-411a	7.8972791705614	1.81132284022599	0.990160338209328	1.82932275746543	0.0673512713980847	0.440328758235805
UGGCUCAGUUCAGCAGGAAU	bta-miR-24-3p	457.744157201516	-0.274722248833538	0.150281515887795	-1.8280508232207	0.0675419244253727	0.441028704539934
CAUUGCACUUGUCUCGGUCUGUU	bta-miR-25	30.5661848798611	0.648346635084709	0.354799294193552	1.82736168221073	0.0676454066162947	0.441158424360409
UAGCUUAUCAGUCUGAUGUUGAC	bta-miR-21-5p	22.6900897591553	0.613755178794426	0.33601909412531	1.82654851919082	0.0677676798116865	0.441410220600566
UGAGAUGAAGCACUGUAGGU	bta-miR-143	6.79723133204465	-1.74179973090317	0.953926519031823	-1.82592652175242	0.0678613306067709	0.441475191468956
GUCACAGUGGCUAAGUUCUGC	bta-miR-27b	4.15456958401541	-2.51915405312115	1.38140587565666	-1.82361614172493	0.0682101245275791	0.443197804196438
UUCACAGUGGUUAAGUUCUGC	bta-miR-27b	50.9501587492039	-0.46927472615217	0.25790196387221	-1.81958570266915	0.0688221205923795	0.446624241384249
AAGCUUAUCAGACUGAUGUUGAC	bta-miR-21-5p	52.1440639086561	0.604855431312717	0.333553233124249	1.81337001487678	0.0697747711000433	0.452019365813896
CUAGCACCAUCUGAAAUCGGUG	bta-miR-29a	24.1767525896877	0.572323766991102	0.315669856421653	1.81304535529242	0.0698248262203042	0.452019365813896
UAGCUUAUCUGACUGAUGUUGAU	bta-miR-21-5p	7.95783455752941	1.19527814616715	0.659615761573563	1.81208245132852	0.069973457478991	0.452261545989912
UGUGUGACUGGUUGACCAGAGU	bta-miR-134	4.81154352386679	2.67724636803646	1.47775957169177	1.81169279449937	0.0700336776106441	0.452261545989912
AACCCGUAGACCCGAUCUUGU	bta-miR-99a-5p	207.05153161988	0.439347525198215	0.242758804310027	1.80981087976164	0.0703251201572996	0.453588427811629
AGCUACAUUGUCUGCUGGGU	bta-miR-221	32.1808354759097	0.521606746949062	0.288946167551278	1.80520389444686	0.0710427817598892	0.457657773583852
UGAGGUAGUAGAUUGAAUAGUU	bta-let-7f	6.59453232064153	1.34921618843852	0.747982700312195	1.8038066761108	0.0712616189009083	0.458507684538039
AGCUCGGUCUGAGGCCCCUCU	bta-miR-423-3p	6.71790088525109	1.47585968637875	0.819647895922029	1.80060205573827	0.071765624932176	0.461127096179428
UAGCUUAUCAGACUGAUGUUGAU	bta-miR-21-5p	9460.70630132884	0.494716217954587	0.274825800582105	1.80010834829458	0.0718435316640428	0.461127096179428
UAAUACUGCCGGGUAAUGAUGGAU	bta-miR-200c	707.179146388259	0.345022611399021	0.191768225139662	1.79916464861552	0.0719926396745524	0.461522681558856
UAUUCAUUUAUCUCCCAGCCUAC	bta-miR-664b	51.4489201963081	-0.425773605414366	0.236775291443191	-1.79821806075792	0.0721424585737654	0.461921858537847
UAGCUUACCAGACUGAUGUUGAC	bta-miR-21-5p	256.273559174011	0.615220477867718	0.342277857523888	1.79742996616362	0.0722673870320363	0.462160889673968
UAGCUUAUCAGACUGAUGUUGGA	bta-miR-21-5p	59.124652876561	0.49306583533805	0.274524767757021	1.79607049435502	0.0724833063157301	0.462420706314138
UGAGGUAGUAGGUUGUAUGGAA	bta-let-7c	8.63174113048607	0.892133477515063	0.496707067674154	1.79609579886291	0.072479282486999	0.462420706314138
UGGAAGACUAGUGAUUUUGUUGUU	bta-miR-7	2279.53614985968	0.622752751661038	0.346922315739401	1.7950783890444	0.0726412114145628	0.462868395438687
AUCACAUUGCCAGGGAUUACCU	bta-miR-23b-3p	20.4127854589959	-0.561646853855261	0.313162018677846	-1.79347053715679	0.0728977176047901	0.463942530859919
ACCCUGUAGAUCCGAAUUUGUG	bta-miR-10a	227.21765100518	-0.438885654646019	0.244945529049028	-1.79176838356651	0.0731700752829971	0.465114839991678
AACCCGUAGGUCCGAUCUUGA	bta-miR-99a-5p	10.3485818284599	0.851070720573214	0.475573571123552	1.78956689826675	0.073523563920022	0.466799426284039
UGAGAUGAAGCACUGGAGCU	bta-miR-143	6.46979819181085	-1.69374528605821	0.946976297832142	-1.78858255474355	0.0736820694516799	0.467243507724836
UAGCUUAUCAGACCGAUGUUGAC	bta-miR-21-5p	249.204238538813	0.59329136062882	0.332154204321961	1.78619253620447	0.0740680891703134	0.468242506218673
UGAGGUAGUAAGUUGUAUUG	bta-miR-98	22.7858595614735	-0.658357881377916	0.368629843589407	-1.78595925649259	0.0741058553246004	0.468242506218673
UGGGUCUUUGCGGGCGAGAUGU	bta-miR-193a-5p	16.7023734372877	-0.770751185036911	0.431507683961054	-1.78618183102036	0.0740698219111263	0.468242506218673
UAGCUUAUCAGGCUGAUGUUGACU	bta-miR-21-5p	40.5454964526746	0.688188179518454	0.385691777886703	1.78429569665498	0.0743756291465389	0.469384951408061
AACCCGUAGAUCCGAUCUUGUGAAU	bta-miR-99a-5p	16.3515391527168	0.786868203370668	0.442189638574904	1.77948132368411	0.0751608841484994	0.472541600000711
UAGCUUAUCAGACUGAUGUCGAA	bta-miR-21-5p	9.9713058905061	1.09555036741982	0.61566910349242	1.7794467209825	0.075166552477153	0.472541600000711
UGAGAUGAAGCACUGUGGC	bta-miR-143	8.98463754504579	-1.26183029662206	0.709020014116254	-1.77968219725764	0.0751279855929467	0.472541600000711
UGAGGUAGCAGUUUGUGCUGUU	bta-let-7i	64.3572751999515	0.470898061134838	0.264693011978022	1.77903473014217	0.0752340682336235	0.472541600000711
AACAUUCAACGCUGUCGGC	bta-miR-181a	16.4791190942483	0.702205504922601	0.395455516012345	1.77568772337135	0.0757844019845691	0.473810897271125
GUAAACAUCCUUGACUGGAAGCU	bta-miR-30e-5p	84.601249950804	-0.268282749357422	0.151054120760729	-1.7760703779964	0.0757213179146956	0.473810897271125
UGAGAUGAAGCACCGUAGCUCGU	bta-miR-143	7.46568595991252	-1.83069845423578	1.03101858842557	-1.77562119130303	0.075795374771954	0.473810897271125
UUCACAGUGGUUAAGUUCUGU	bta-miR-27b	9.99597923853198	-0.893119920774154	0.50298904013358	-1.77562501269802	0.0757947444940977	0.473810897271125
ACUAGACUGAAGCUCCUUGAG	bta-miR-151-3p	7.42588984378743	1.56370716266474	0.88101093686227	1.77490096574045	0.0759142408173005	0.47399234858234
AAGGAGCUCACAGUCUAUUG	bta-miR-28	60.18412287937	-0.255841353343987	0.144337392477015	-1.77252303754017	0.0763077745952989	0.475886310596687
AGAAUCUGGAUGAACUUUUU	bta-miR-2285t	231.391394166231	0.873536433897772	0.493332540634728	1.770684805778	0.0766131305346876	0.476871176383632
UGUAAACAUCCCCGACUGGU	bta-miR-30d	55.9457347880438	-0.508801686347071	0.287379917967239	-1.77048448599346	0.0766464665605231	0.476871176383632
AGCUCGGUCUGAGGCCCCUCAGC	bta-miR-423-3p	220.905031716836	0.228682908160029	0.129354628948487	1.76787572287883	0.0770816821933616	0.477327412267812
UACCCUGUAGAACCGAGUUUGUG	bta-miR-10b	15.721263892869	0.711491941869128	0.402326096967633	1.76844591298379	0.0769863867343782	0.477327412267812
UGAGAUGUAGCACUGUAGCUCG	bta-miR-143	7.18819502561983	-1.79472867814392	1.01432368089832	-1.76938457806137	0.0768297174854702	0.477327412267812
UGGCUCAGUUCAGCAGGAACAU	bta-miR-24-3p	37.6182341674901	-0.403859403395716	0.228398085959169	-1.76822586625316	0.0770231516010123	0.477327412267812
CCCAGUGUUUAGACUAUCUGUUCG	bta-miR-199b	18.5957525421346	0.819328356348863	0.463946780058391	1.76599642796474	0.0773964481450339	0.478714724986165
CGAGAUGAAGCACUGUAGCUUU	bta-miR-143	4.73949524564117	-1.88173342510336	1.06631907194723	-1.76470014895924	0.0776141735462882	0.479438542511551
UAGCUUAUCAGGCUGAUGUUGAC	bta-miR-21-5p	264.157518220767	0.576418999164915	0.326727686876798	1.76421840669497	0.0776952149066293	0.479438542511551
AUUGCACUUGUCCCGGCCUGU	bta-miR-92a	129.695040764589	0.413541175001603	0.234560154916826	1.76304954755953	0.0778921333832864	0.479495681351629
UACAGUACUGUGAUAACUGAAGU	bta-miR-101	340.109462124973	0.50691646680999	0.287604702723777	1.76254582073662	0.0779771217967584	0.479495681351629
UGAGAUGAAGCACUGUCGCUU	bta-miR-143	6.82053817748341	-1.29842255928502	0.736245018889378	-1.76357398144938	0.0778037314483457	0.479495681351629
AGCUCGGUCUGAGGCCCCUCAGUA	bta-miR-423-3p	191.459664588689	0.41294867340411	0.234643808200513	1.75989588888375	0.0784254605155138	0.481691187054541
UGAGAUGAAGCACUGUAGCACA	bta-miR-143	5.54758936673789	-1.58283945905953	0.900159286269194	-1.75839930021694	0.0786795921269594	0.482690148909113
AUCACAUUGCCAGGGAUUACCG	bta-miR-23b-3p	29.6193503553196	-0.609573380971375	0.346904154069536	-1.75718097872414	0.0788869663608595	0.483105327649747
UCUACAGUGCACGUGUCUCCAGC	bta-miR-139	136.835216554891	-0.341959661222604	0.194635195263372	-1.75692613435036	0.0789304003855349	0.483105327649747
UCGGAUCCGUCUGAGCUA	bta-miR-127	7.72903657943677	1.77113666330317	1.00985283083847	1.75385621470468	0.0794551478060669	0.485753603504993
AUCGCAUCAACACUCGUCUGC	bta-miR-2419-5p	12.9309554558519	1.12483191350035	0.642415520113781	1.750941374052	0.0799560090206443	0.488014908018902
UAGCUUAUCAGACCGAUGUUGACC	bta-miR-21-5p	7.25385064812304	1.65558380798797	0.945708568436349	1.7506279029758	0.0800100256702712	0.488014908018902
AAACCCGUAGAUCCGAUCUUGUAA	bta-miR-99a-5p	10.0910637679325	1.72664143040423	0.987412297430991	1.7486529536816	0.0803510269299357	0.488964265377555
UCUGGCUCCGUGUCUUCACUCCC	bta-miR-149-5p	9.53775073519843	1.56931129757037	0.897266610116823	1.74899108010499	0.0802925612863231	0.488964265377555
UAUUGCACUUGCCCCGGCCUGU	bta-miR-92a	13.5386647428655	0.7825489360356	0.44773619589911	1.74779020146929	0.080500362645372	0.489308655895141
UCAGUGCACUACAGAAUUUUG	bta-miR-148a	46.7169118096899	-1.04231393498591	0.596771752867966	-1.74658725044668	0.0807089603526478	0.490012053878676
UCGGAUCCGUCUGAGCUCGGCU	bta-miR-127	5.22855598424446	1.8715768074835	1.07222020254556	1.74551533634619	0.0808952052377109	0.490578279119727
UUUGGCAAUGGUAGAACUCACACC	bta-miR-182	254.459521315635	0.541340365746913	0.310390263629811	1.74406361661056	0.0811479974422878	0.491546308272687
AGAAUCUGGAUGAACUUUUUGC	bta-miR-2285t	13.5659235815387	0.955540407410456	0.54899291275767	1.74053322949223	0.0817654304765967	0.493171859643451
CUUCAAGUAAUCCAGGAUAGGCU	bta-miR-26a	59.6466694707499	0.427161590137498	0.245438332044731	1.74040292149495	0.0817882929064623	0.493171859643451
UAGCUUAUCAGACUGAUGUUGAC	bta-miR-21-5p	90901.3577643412	0.547801177810134	0.314727480861275	1.74055718398354	0.0817612282451802	0.493171859643451
UCUGGCUCCGUGUCUUCACUCU	bta-miR-149-5p	12.9244245274847	0.717469438546817	0.412245943582056	1.74039174846121	0.0817902534473123	0.493171859643451
UGAGAUGAAGCUCUGUAGCU	bta-miR-143	10.9598345634204	-1.16532733023651	0.670756414142126	-1.7373331147745	0.0823283896784041	0.495849981670388
AAGGAGCUCACAGUCUAUUGAAU	bta-miR-28	23.8345553042784	0.74998954233987	0.432124982003112	1.73558478119756	0.082637278816614	0.497142854089459
AGCUACAUCUGGCUACUGGGC	bta-miR-222	9.99610201050518	0.91781179884962	0.528999855667632	1.73499442205193	0.0827417932049038	0.49720467078482
AACCCGUAGAUCCGAUCUCGUGA	bta-miR-99a-5p	94.9289642292983	0.517884632899691	0.299072755397395	1.73163427143856	0.0833387002245901	0.498830415170932
CAACGGAAUCCCAAAAGCAA	bta-miR-191	21.126022573714	0.471356991795076	0.272249272488907	1.73134343936321	0.0833905280858155	0.498830415170932
CCGUACCGUGAGUAAUAAUGU	bta-miR-126-3p	21.3898430647732	-0.51005470642077	0.294499410035814	-1.73193795654375	0.083284609733276	0.498830415170932
UGAGAUGAAGCACUGUAGCGCUU	bta-miR-143	11.3974035739879	-1.35085520412027	0.780083084285193	-1.73168119054662	0.083330341428463	0.498830415170932
UAGCUUAUCAGACUGAUGUUGACC	bta-miR-21-5p	2888.64574998702	0.616696120429158	0.356756822794049	1.72861759334921	0.0838775587534252	0.501175537919673
AUCACAUUGCCAGGGAUU	bta-miR-23a	619.782053660855	-0.42592371473824	0.246582761826284	-1.72730531357379	0.0841128454104153	0.502012864689311
UCAGUGCACUACAGAAUUUUGUU	bta-miR-148a	14.332744082311	-0.983308268358704	0.569450915451091	-1.7267656292725	0.0842097636035568	0.50202340426256
UAGCUUAUCAGACUGAUGCUGAC	bta-miR-21-5p	233.447894254681	0.540713347396533	0.313431975016376	1.72513779861892	0.0845026420681683	0.50263352824313
UGAGGUAGUAGGUUGUAUGGA	bta-let-7c	67.3373203127563	0.324233599760046	0.18792745785562	1.72531254059291	0.0844711631468155	0.50263352824313
UAGCUUAUCAGACUGAAGUUGAC	bta-miR-21-5p	13.3987923539802	0.90222079661042	0.523614700793707	1.72306238774964	0.0848772435920643	0.503888183286334
UGAGAUGAAGCACUGUACCUC	bta-miR-143	5.65520900607627	-2.02454613727439	1.17507283317882	-1.72291119334073	0.084904585849422	0.503888183286334
AGAGGUAGUAGGUUGCAUAGU	bta-let-7d	298.461552348024	-0.223547077448878	0.129921777998544	-1.72062821870698	0.0853183094623356	0.503941895615381
UAGCUUAUCAGACUGACGUUGACA	bta-miR-21-5p	33.4452647060562	0.627278173609253	0.364536480876475	1.72075555264333	0.0852951910025896	0.503941895615381
UGAGAUGAAGUACUGUAGC	bta-miR-143	8.43936052890517	-1.75671808935209	1.02087549856634	-1.72079562279546	0.0852879170046954	0.503941895615381
UGAGGUAGUAGAUUGUAUAC	bta-let-7f	4.47930587826073	1.5872026868406	0.922327404627092	1.7208668840132	0.0852749820825706	0.503941895615381
UUCAACGGGUAUUUAUUGAGU	bta-miR-95	14.4215163770425	0.62518959261261	0.363434389975726	1.72022684109329	0.0853912158226214	0.503941895615381
UUCACAGUGGCUAAGUUCCGAU	bta-miR-27a-3p	292.734701530442	0.273441577498351	0.159178905007942	1.71782547118733	0.085828454099277	0.505956339472386
AACCCGUAGAUCCGAUCUUCU	bta-miR-99a-5p	31.3720358698568	0.438366393654494	0.255937742198217	1.71278526523451	0.0867520518794241	0.510267103848018
UAAUACUGCCUGGUAAUGAUGAGA	bta-miR-200b	14.312041170519	0.683298155980575	0.398941151023749	1.71277932654257	0.0867531448354193	0.510267103848018
AACCCGUAGAUCCGAUCUUGUGAAA	bta-miR-99a-5p	80.4860123667302	0.673465510262201	0.39332691818125	1.71222837576517	0.0868545901036347	0.510294896867234
UGAGGUAAUAGUUUGUGCUGUU	bta-let-7i	26.1484987066782	0.498326312755757	0.291187891667879	1.71135657427725	0.0870153084957558	0.51067048678933
AUCACAUUGCCAGGGAUUUCC	bta-miR-23a	2718.93594019634	-0.447320533691839	0.261629514658483	-1.70974797807406	0.0873124865488061	0.51184519892389
AACCCGUAGAUCCGAAUUUGU	bta-miR-100	9.00783748104196	-1.13549367134235	0.664566134941967	-1.70862403550175	0.0875206135097163	0.511927668378341
AUCACAUUGCCAGGGAUUACCAUA	bta-miR-23a	5.39212298993155	-1.51758396759508	0.888097569570097	-1.70880319865046	0.0874874100402201	0.511927668378341
AAACAAACAUGGUGCACUUCUC	bta-miR-495	8.38436327169486	1.74117892690257	1.02008233235374	1.70690038605508	0.087840569064121	0.512662436263609
UGAGAUGAAGCAGUGUAGCUCC	bta-miR-143	4.90389647826226	-1.95511594554043	1.14538407965148	-1.70695226193064	0.0878309257603345	0.512662436263609
AGUUCUUCAGUGGCAAGCUUU	bta-miR-22-5p	133.987215465216	-0.457622250447783	0.268288561653979	-1.70570913506926	0.0880622479943821	0.512821656090905
UUAAUGCUAAUCGUGAUAGG	bta-miR-155	29.5207548674347	0.614498493106773	0.360252062306348	1.70574594125216	0.0880553920143071	0.512821656090905
UAGCUUAUCGGACUGAUGUUGAU	bta-miR-21-5p	35.3036533205459	0.532863145766397	0.31276714286412	1.70370564147749	0.0884360936616455	0.513947971346163
UCGAGGAGCUCACAGUCUAGC	bta-miR-151-5p	36.5599801328474	-0.482360502112633	0.283137115049249	-1.70362865366037	0.0884504848336459	0.513947971346163
UCGGAUCCGUCUGAGCUUGGAUU	bta-miR-127	4.27909361354953	2.71422999536104	1.59388003762867	1.70290732757981	0.0885854125311882	0.514165716737678
AACCCGUAGACCCGAUCUUGC	bta-miR-99a-5p	32.9216932601401	0.38158607010981	0.224946170617624	1.69634392558054	0.0898207664070408	0.515647740794869
AACCCGUGGAUCCGAUCUUGUGA	bta-miR-99a-5p	66.5963306751807	0.511201653247554	0.301660672142432	1.69462479022186	0.0901466212513109	0.515647740794869
AAUCACAUUGCCAGGGAUUU	bta-miR-23a	7.86865183426785	-1.48930396048013	0.875798136996515	-1.70051053726556	0.0890349360649602	0.515647740794869
AGAGGUAGUAGAUUGUAUAGU	bta-let-7f	15.3706073250557	0.496880630194033	0.29246321995884	1.69895082965975	0.0893284485835666	0.515647740794869
AUCACAUUGCCAGGGAUUC	bta-miR-23a	101.247860745904	-0.620251216612907	0.366081951270976	-1.6942960844136	0.0902090342596028	0.515647740794869
CAAGUCACUAGUGGUUCCGUUUA	bta-miR-224	16.4951550947439	0.573372269079327	0.337552370118657	1.69861722161149	0.0893913294463347	0.515647740794869
CUAGACUGAAGCUCCUUGAGUU	bta-miR-151-3p	57.2063714781435	0.790245121375459	0.465338711826616	1.69821487293303	0.0894672144585417	0.515647740794869
UAGCUUAUCUGACUGAUGUUGAC	bta-miR-21-5p	79.9232184559946	0.548062085616595	0.323147473079166	1.69601228935598	0.0898835527278897	0.515647740794869
UCGGAUCCGUCUGAGCUUA	bta-miR-127	7.39046032283905	1.53363700121003	0.903918088775563	1.69665484102378	0.089761935075361	0.515647740794869
UGACCUAUGAAUUGACAGCC	bta-miR-215	33.2029481013529	0.384413979881514	0.226475050895577	1.69737893141598	0.089625043147328	0.515647740794869
UGAGAUGAAGCACUGUAGCUCUUG	bta-miR-143	16.0843952432011	-0.640868383832129	0.377268054896939	-1.69870832028755	0.0893741549705677	0.515647740794869
UGAGAUGGAGCACUGUAGCUCUC	bta-miR-143	4.20463739496988	-2.22814566827998	1.31412708711455	-1.69553286750398	0.0899743806953056	0.515647740794869
UGAGGUAGUAGAUUGUAUUGUU	bta-let-7f	19.6916555286742	0.465514343507572	0.273915821544821	1.69947957325787	0.0892288601387838	0.515647740794869
UUCACAGUGGCUAAGUUUUGC	bta-miR-27b	16.1586429403233	-0.66297101773198	0.391207817936613	-1.69467732324153	0.0901366497668709	0.515647740794869
UAGCUUAUCAAACUGAUGUUG	bta-miR-21-5p	8.30997693561144	0.910657570602749	0.539002773377292	1.68952297758458	0.0911192523072301	0.520286986117907
UAGCUUAUCAGACCGAUGUUGACU	bta-miR-21-5p	40.6964314370319	0.62030285985635	0.367412327695043	1.68830170655354	0.0913533278128732	0.52105962977375
UGAGGUAGUAGUUUGUACUGUU	bta-let-7g	78.3755783834507	0.28688787256435	0.170082677424532	1.68675538807675	0.091650396903727	0.521064109982827
UGAGGUAGUAGUUUGUAUAGU	bta-let-7f	21.5792135212198	0.374861162928702	0.22216345115881	1.68732147872846	0.0915415531326162	0.521064109982827
UUUGUUCGUUCGGCUCGCG	bta-miR-375	49.4779890137198	0.768947509394776	0.455813667508448	1.68697773719241	0.0916076328454124	0.521064109982827
UCAGUGCGCUACAGAACUUUGUC	bta-miR-148a	15.9215773752319	-0.877413656101968	0.520487911037785	-1.68575222881262	0.0918435324654204	0.521130099114787
UGAGGUAGUAGUUUGUGCA	bta-let-7g	28.7135322142012	0.349997008352351	0.207630909191711	1.68566910251878	0.0918595512086338	0.521130099114787
AACAUUCAACGCUGUCGGU	bta-miR-181a	110.032765986756	0.406783734353619	0.241449253621074	1.68475871535315	0.0920351331290906	0.521565373135427
UAGCACCAUUUGAAAUCGGUC	bta-miR-29c	16.3179962209904	-0.921731406526015	0.547338885333897	-1.68402324633618	0.09217717624073	0.521809851766193
AGAUAUUGCACGGUUGAUCUCC	bta-miR-154c	18.3629388838992	0.981635398371002	0.583167119192361	1.68328317229285	0.092320286426634	0.522059840500451
AACAUUCAACGCUGUCGGUGA	bta-miR-181a	1128.03026872089	0.322237915303886	0.191630384520905	1.68155961336462	0.092654267584834	0.523387490125893
AAACCCGUAGAUCCGAUCUUGC	bta-miR-99a-5p	365.874126258354	0.406209396619161	0.242792389169797	1.67307302345082	0.0943129214248983	0.524262258314555
ACAGUAGUCUGCACACUGGUU	bta-miR-199a-3p	8.12215214244866	1.36299683420367	0.813504763366423	1.67546263474028	0.093843496357098	0.524262258314555
CACCCUGUAGAACCGAAUUUGUG	bta-miR-10b	11.4898783104031	0.703200332940443	0.418804104383108	1.679067434108	0.093138902163243	0.524262258314555
CCCAGUGUUUAGACUAUCUGUUCA	bta-miR-199b	147.688271501605	0.408696674858722	0.244293288368888	1.67297545334762	0.0943321284235112	0.524262258314555
CGUACCGUGAGUAAUAAUGCU	bta-miR-126-3p	74.1704367264131	-0.314064796475166	0.186958750521287	-1.67986144323	0.0929842770992382	0.524262258314555
CUAGACUGAAGCUCCUUGAGGGA	bta-miR-151-3p	5.62639630553777	1.9879888803608	1.18490256901521	1.67776569343845	0.0933928490960601	0.524262258314555
UAGCUUAUCGGACUGAUGUUGAA	bta-miR-21-5p	24.336372582511	0.539728375432544	0.322552673122476	1.67330306150526	0.0942676500791621	0.524262258314555
UCACAUUGCCAGGGAUUACCACC	bta-miR-23b-3p	32.0724829091677	-0.56750474952161	0.339199977345567	-1.67306835915102	0.0943138395364359	0.524262258314555
UCUGGCUCCGUGUCUUCACUC	bta-miR-149-5p	7.71239727800494	1.12616177169168	0.673546722681471	1.67198760497015	0.0945267662846523	0.524262258314555
UGAGAUGAAGCACUGCAGCA	bta-miR-143	8.38845750312921	-1.17670697632985	0.702177360310697	-1.67579737377062	0.093777888732716	0.524262258314555
UGAGAUGAAGCACUGUAGCUAA	bta-miR-143	50.3001785278647	-0.492228459271033	0.293949085744038	-1.67453645254624	0.0940252165214656	0.524262258314555
UGAGAUGAAGCACUGUAGCUAC	bta-miR-143	14.4080701275864	-0.746996020528447	0.446867430243498	-1.67162780272755	0.0945977388012617	0.524262258314555
UGAGGUAGUAGAUCGUAUAGUUU	bta-let-7f	4.81526359527683	1.96720091535403	1.17542200611025	1.6736124601444	0.0942067880944134	0.524262258314555
UGAGGUAGUAGUUUGUGCCGUU	bta-let-7i	87.5179132404308	0.378183601121721	0.226141273723343	1.67233338211575	0.094458600497937	0.524262258314555
UGUAAACACCCUACACUCUCAG	bta-miR-30c	45.3003591163078	-0.607091068416684	0.362520681832671	-1.67463843813716	0.0940051927802591	0.524262258314555
UGUAAACAUCCUCGACUGGA	bta-miR-30a-5p	3936.5190343152	-0.441153909619021	0.263663037755429	-1.6731731279992	0.0942932187706818	0.524262258314555
UUCACAGUGGCUAAGUUCU	bta-miR-27b	3573.94205056872	-0.253197136267555	0.15123467537122	-1.67420028274639	0.0940912439559447	0.524262258314555
UUUGGUCCCCUUCAACCAGCUGC	bta-miR-133a	11.4603631071276	-1.82655611314844	1.08819525430508	-1.67851872715148	0.0932458776902296	0.524262258314555
UAGCUUAUCAGACUGAUGUUGAAU	bta-miR-21-5p	46.7738715011727	0.773733519870907	0.463895864376619	1.66790346559922	0.0953348916082084	0.527793166972621
AACCCGUAGAUCCGAUCUUGU	bta-miR-99a-5p	81539.6027288073	0.394504137834166	0.236629113036986	1.66718343643753	0.0954779352568356	0.528031013013695
UAGCUUAUCAGACUGGUGUUGACC	bta-miR-21-5p	8.57778647937041	1.33360727074631	0.800582786146917	1.66579558519458	0.0957541357721795	0.529004000349758
UGAGGUAGUAGGUUGUGAAA	bta-let-7b	15.9620892964735	0.765299008928129	0.459735544445022	1.66465051087571	0.0959825017859962	0.529710961739452
UGGCUCAGUUCAGUAGGAAC	bta-miR-24-3p	7.70049316113752	-1.18307932917138	0.711241248418133	-1.66340089498839	0.0962322140935346	0.530534129109183
UCAGUGCACUACAGAACGU	bta-miR-148a	22.608392047609	-1.05461439580621	0.635003644579591	-1.66080053997867	0.0967535126920392	0.532851287017953
GUCAACACUUGCUGGUUUCCUCU	bta-miR-505	26.0008622757534	0.664811306782111	0.400934918873979	1.65815267138424	0.0972866548751677	0.535228770720943
CCCAUAAAGUAGAAAGCACUAA	bta-miR-142-5p	13.2877794387032	0.844564031904656	0.510280468515843	1.65509770413334	0.0979046805311012	0.535279890655015
GAGCUAUGAUGACUUUGAU	bta-miR-2484	17.6481023953233	0.787244175282122	0.475548132096252	1.65544583639072	0.0978340947448082	0.535279890655015
UAGCUUAUCAGACUGAUGUAGAC	bta-miR-21-5p	23.9297538562661	0.575952784240062	0.347932749812178	1.65535663012744	0.0978521779438879	0.535279890655015
UAGCUUAUCAGACUGAUGUCGAC	bta-miR-21-5p	208.605620624456	0.547244721554108	0.33034627141154	1.65657907751094	0.0976046052702583	0.535279890655015
UCAGUGCAUCACAGAACUUUGUUU	bta-miR-148b	51.200737714385	0.393346008161184	0.237627505117987	1.65530504545709	0.097862636005201	0.535279890655015
UCGUACCGUGAGUAAUGAUGCA	bta-miR-126-3p	17.2521573163187	-0.512913740978458	0.309730311702224	-1.65600111322516	0.0977215933806524	0.535279890655015
UGUAAACAUCCUCGACUGGAAGUU	bta-miR-30a-5p	37.9390595625266	-0.514436318791682	0.310992164546657	-1.65417774927414	0.0980914024243648	0.535745589224584
CUGAGAUGAAGCACUGUAGCUUU	bta-miR-143	4.32324708145062	-2.80308395793654	1.69645680951542	-1.65231672401799	0.0984700017708222	0.536674406562637
UAGCUUAUCAGACUGAUGUUGAA	bta-miR-21-5p	6280.98142257363	0.420389171026476	0.254453858723153	1.65212338746201	0.098509400185439	0.536674406562637
UAUUGCACUUGUCCCGGCCUGUAGA	bta-miR-92a	11.7849277730341	1.11077337477843	0.67248801409717	1.65173705923914	0.0985881644385465	0.536674406562637
UUUGGCAAUGGUAGAACUCACACUG	bta-miR-182	110.625035111991	0.549602094163954	0.332821070280499	1.65134405012505	0.0986683423741011	0.536674406562637
UAGGUAGUUUCCUGUUGUUGGGU	bta-miR-196a	15.3652592590551	0.707522287318346	0.428584500486356	1.65083498473569	0.0987722743745386	0.536686425952694
UGAGGUAGUAGUUUGUGCUGUU	bta-let-7i	41064.4000030364	0.35089286383922	0.212656397003636	1.65004612503248	0.0989335024803467	0.537009422928301
AACCCGUAGAUCCGAUCUUGC	bta-miR-99a-5p	11627.9487340527	0.35617293570226	0.215921673040167	1.64954694305283	0.0990356343768914	0.537011312407481
UGUAAACAUCCUCGACUGGAAU	bta-miR-30a-5p	71.3153688102616	-0.343450448869325	0.208466019747869	-1.64751286221473	0.099452674669779	0.538719005706113
AAUAUAACACAGAUGGCCUGU	bta-miR-410	6.28871257600301	1.42155777426788	0.863256750991796	1.64673809111212	0.0996118912088283	0.539028038992593
UCCCUGAGACCCUAACUUA	bta-miR-125b	76.5357931692932	-0.399445117230731	0.242655846488994	-1.64613844261464	0.0997352593417138	0.539142651933281
AGCUCGGUCUGAGGCCCCUCAGUU	bta-miR-423-3p	283.522654399463	0.297082606520306	0.18061788442502	1.64481279063831	0.100008423641518	0.539513745534408
UCCUUCAUUCCACCGGAGUCUGAU	bta-miR-205	15.3927544929089	0.69905279681012	0.424923839760109	1.64512491745526	0.0999440530446373	0.539513745534408
ACUCUUUCCCUGUUGCACUACU	bta-miR-130b-5p*(NA)	13.6340949947695	1.0960905132213	0.667214373419114	1.64278612225397	0.100427192512005	0.540152676681367
UAUUGCACUUGUCCCGGCCCGU	bta-miR-92a	12.8370002813788	0.710029041441717	0.432480659095985	1.64175906253447	0.100639946060348	0.540152676681367
UCGGAUCCGUCUGAGCUGGG	bta-miR-127	4.4250626321378	2.16381728282761	1.31817837118797	1.64152085189923	0.100689342239748	0.540152676681367
UGAGGUAGUAAGUUGUAUUGUC	bta-miR-98	126.455352102162	-0.411957124904103	0.250837887778708	-1.64232416622618	0.100522841457396	0.540152676681367
UGAGGUAGUAGUUUGUGCUGUC	bta-let-7i	5311.0901807526	0.310223319445915	0.189014054143762	1.64127117875564	0.100741136060361	0.540152676681367
UGGAAGACUAGUGAUUUUGUUGUG	bta-miR-7	32.3424141478599	0.469155072190326	0.285722813256919	1.64199374506531	0.100591300368205	0.540152676681367
AGCUUAUCAGACUGAUGUUGAC	bta-miR-21-5p	32.9959781632918	0.595947235491263	0.363312679136039	1.64031499508476	0.100939689395265	0.540667818527326
UGAGGUAGUAGUUUGUGCUGUAG	bta-let-7i	17.6505092589833	0.489097700931003	0.298286839994946	1.63968916945612	0.101069811990169	0.54081574853969
UGAGGUAGUAGAUUGUAUAG	bta-let-7f	1562.37569449672	0.352842679839564	0.215570350602538	1.63678668635709	0.101675048541074	0.543503096355324
AAGCUGCCAGUUGAAGAACUGUU	bta-miR-22-3p	45.7696885142716	-0.424916079559436	0.25969444596843	-1.63621550693884	0.101794492121363	0.543590830397074
GUACAGUACUGUGAUAACUGAUA	bta-miR-101	9.42263238109198	0.849528496587662	0.519524381977534	1.63520428695568	0.10200622978448	0.543704253383477
UUCACAGUGGCUAAGCUCUG	bta-miR-27b	26.6915353649741	-0.366469575012324	0.224122617794535	-1.63512981696602	0.102021836779689	0.543704253383477
UUCACAGUGGCUAAGCUCUGU	bta-miR-27b	13.8135389077826	-0.513695626312321	0.314403322839234	-1.63387467305806	0.102285168748566	0.544557568433332
CAACGGAAUCCCAAAAGCAGCUGU	bta-miR-191	162.763230552724	0.377391415471262	0.231287234324223	1.63170015229732	0.102742667972066	0.545615341292808
UAUUGCACUUGUCCCGGCCUGUAGU	bta-miR-92a	25.6751609670579	0.549323543713193	0.336707504277216	1.63145619487271	0.102794095762898	0.545615341292808
UGGCUCAGUUCAGCAGGAAA	bta-miR-24-3p	92.0654682233509	-0.29486036002582	0.18068512743378	-1.63190166348298	0.102700203556668	0.545615341292808
UGAGGGGCAGAGAGCGAGACUC	bta-miR-423-5p	14.5780009220691	-0.617277719900734	0.378477369787219	-1.63095014174234	0.102900840296297	0.54563299839524
UAGCUUAUCAGACUGAUGCUGACA	bta-miR-21-5p	36.5019438076228	0.61442821188636	0.377105059643383	1.62932900573492	0.103243388961411	0.546899719036553
AACGGAAUCCCAAAAGCAGCUG	bta-miR-191	43.1016273343386	0.325526745473827	0.199855205878343	1.62881294006413	0.103352624513038	0.546929234634694
UAUUGCACAUGACUAAGUUGU	bta-miR-32	34.742499923113	-0.350404213137518	0.215210945209359	-1.62818955512064	0.103484698824818	0.547079429859457
UGAGAUGAAGCACGGUAGCU	bta-miR-143	5.15739810232177	-1.73947463303666	1.06893590259299	-1.62729554580129	0.103674343463167	0.547533369481148
ACCCUGUAGAACCGAAUUUGUGC	bta-miR-10b	166.667106378489	-0.295088420869277	0.18146523275604	-1.626143015869	0.10391923506602	0.548277884208321
AUUGCACUUGUCCCGGCCUGUU	bta-miR-92a	23.6260573352337	0.490147657245299	0.301641115205349	1.62493649750505	0.104176090420258	0.54868605402678
CUAGACUGAAGCUCCUUGAGGUAA	bta-miR-151-3p	40.9492039802574	0.625391170315886	0.385018394707628	1.6243150428976	0.104308588360284	0.54868605402678
CUAGACUGAAGCUCCUUGGGA	bta-miR-151-3p	6.47989221730136	2.0103251002007	1.23760890211738	1.62436218482374	0.10429853272263	0.54868605402678
CACCCUGUAGAACCGAAUUUGUGA	bta-miR-10b	13.3372213558015	1.34902207387774	0.831384860305424	1.62262044726453	0.104670566748942	0.548948220842361
UAGCUUAUCAUACUGAUGUUGA	bta-miR-21-5p	8.60856548556556	1.00179816446482	0.617193925363084	1.62314974807226	0.104557397152026	0.548948220842361
UGUAAACAUCCCCGACUGGAU	bta-miR-30d	12.366921615987	-0.66225156739643	0.408018194517891	-1.62309322548456	0.104569477588306	0.548948220842361
AACCCGUAGAUCCGAUCUUAA	bta-miR-99a-5p	11.0420430317991	0.984330245283179	0.606885208524996	1.62193810535528	0.104816601486115	0.549168211957044
UACCACAGGGUAGAACCACGGACU	bta-miR-140	170.42411045745	0.468677861723237	0.289491882335419	1.61896719846605	0.105454320890677	0.551961306566679
UAGCUUAUCAGACUGAUGUUGCC	bta-miR-21-5p	24.5618742436678	0.563466134953253	0.348195748476696	1.61824530431038	0.105609742908599	0.552226960937333
AGCAGCAUUGUACAGGGCUAUGUA	bta-miR-103	25.1656062437072	-0.488222267736511	0.302143238340522	-1.6158636228896	0.106123802120182	0.554365524738691
ACCACAGGGUAGAACCACGGACAA	bta-miR-140	5.05680700130961	1.72251063028675	1.06691085098928	1.61448412366373	0.106422457784961	0.555375753979678
ACCACAGGGUAGAACCACGGAA	bta-miR-140	145.995823754386	0.266720286602878	0.165449351734563	1.61209629295368	0.106940987305246	0.555882412830026
CAUUGCACUUGUCUCGGUCUGAC	bta-miR-25	29.9386880688907	0.431360958547387	0.267436816433494	1.61294530910129	0.106756390275036	0.555882412830026
CUCACAGUGGCUAAGUUCUGU	bta-miR-27b	26.847600753147	-0.499735073152755	0.309790483936716	-1.61313887632146	0.106714339362112	0.555882412830026
UAUUGCACUUGUCCCGGCCUGUC	bta-miR-92a	98.3884673225993	0.423955867645596	0.262908342778771	1.6125614849824	0.106839811796007	0.555882412830026
CGUACCGUGAGUAAUAAUGCGC	bta-miR-126-3p	108.148297272469	-0.362500343318222	0.224947777906434	-1.61148666011274	0.107073692444113	0.555883802014694
UCGAGGAGCUCACAGUCUAGUA	bta-miR-151-5p	49.8709639996656	-0.29493279914068	0.183059896414259	-1.61112731361573	0.107151976241271	0.555883802014694
AGGUUACCCGAGCAACUUUGC	bta-miR-409a	23.5076901331952	0.470586928573551	0.292183755400032	1.61058553008625	0.107270089737012	0.555949895336421
AAGGUAGAUAGAACAGGUCUUGA	bta-miR-1839	71.3742137404949	0.43464194277704	0.270104403060245	1.60916274541476	0.107580760179054	0.556557702376606
GUCCAGUUUUCCCAGGAAUCCAU	bta-miR-145	6.875632693619	-1.39792777537367	0.86903379572568	-1.60860001331288	0.107703831335579	0.556557702376606
UCGUACCGUGAGUAACAAUGCG	bta-miR-126-3p	38.0646706249232	-0.385175543715374	0.239386133938407	-1.60901359397232	0.107613369183555	0.556557702376606
ACAGUAGUCAGCACAUUGGUU	bta-miR-199a-3p	4.62561626654669	1.6546254286161	1.02901172958716	1.60797528447994	0.107840591912144	0.556719141808679
AACCCGUAGAUCCGAACUUG	bta-miR-100i99a-5p	573.184745622903	-0.426497040417937	0.266199094809178	-1.60217314308926	0.109117327243207	0.558725713770468
CAUGCCUUGAGUGUAGGACCGUA	bta-miR-532	84.5408431152178	0.393648232163151	0.245588600988969	1.60287664239283	0.10896189147962	0.558725713770468
UAAUACUGCCGGGUAAUGAUGGAUU	bta-miR-200c	21.0565940773604	0.734913641520452	0.457872717146228	1.60506100057878	0.108480380854428	0.558725713770468
UAGCUUAUCAGACAGAUGUUGAC	bta-miR-21-5p	52.530821276101	0.593876842428941	0.370495824142338	1.60292452365343	0.10895131864736	0.558725713770468
UAGCUUAUUAGACUGAUGUUGAC	bta-miR-21-5p	63.2855757226773	0.546788517951393	0.340745281763331	1.60468404763172	0.108563354341026	0.558725713770468
UCGUACCGUGAGUAGUAAUGC	bta-miR-126-3p	76.5023596129974	-0.391316246159365	0.244198950157405	-1.60244851956625	0.109056462880825	0.558725713770468
UGAGAUGAAGCACUGUAGCUCCG	bta-miR-143	4.98550204281193	-1.86245480269315	1.16048171157149	-1.60489802133208	0.108516249083002	0.558725713770468
UGAGAUGAAGCACUGUUGCUCA	bta-miR-143	9.82643325338576	-1.25777613186094	0.785058534033491	-1.60214312351807	0.109123963863535	0.558725713770468
UGAGGUAGUAGUUUGUGCUGUUGA	bta-let-7i	8.39702109871776	0.911751626399523	0.569176349611736	1.60187897304847	0.109182375075313	0.558725713770468
AUAGUAGACCGUAUAGCGUACU	bta-miR-411a	7.69244302740059	1.31189931574444	0.8198768506839	1.60011752332088	0.109572514280545	0.560027368563204
UAACACUGUCUGGUAACGACG	bta-miR-200a	61.8202332920995	-0.56307939949872	0.351994471248822	-1.59968251064002	0.109669033659806	0.560027368563204
UAGCUUAUCAGACUGAUGUUGACG	bta-miR-21-5p	1168.27157903069	0.507678938829296	0.317439301542805	1.59929453083439	0.109755174202872	0.560027368563204
AAACCCGUAGAUCCGAUCUUGUGA	bta-miR-99a-5p	58.5897133234451	0.502536828241993	0.314381584040728	1.59849321255691	0.109933254775099	0.560394060090262
UGGUAGACUAUGGAACGUAGC	bta-miR-379	10.1074396978171	1.04850494695854	0.656231599873553	1.59776662257742	0.11009492544974	0.560676473622423
CAUAAAGUAGAAAGCACC	bta-miR-142-5p	4.83055976280998	1.78675472503065	1.12035755157949	1.59480758844502	0.110755269599399	0.561330261677646
CGAGGUAGUAGUUUGUGCUGUU	bta-let-7i	120.876956488645	0.354528962500236	0.222175905928348	1.59571291503847	0.110552903825857	0.561330261677646
UGAGGUAGUAGAUUGUAUA	bta-let-7f	470.666140690426	0.216574352509873	0.135777728758002	1.59506536521815	0.110697619529508	0.561330261677646
UGUAAACAUCCUCGACUGGGA	bta-miR-30a-5p	36.250333951183	-0.502060766288268	0.31469575693999	-1.59538460629454	0.110626256223267	0.561330261677646
UUCAAGUAAUCCAGGGU	bta-miR-26a	9.93140406394808	-1.19669841665077	0.749789653635034	-1.59604551869861	0.110478631011958	0.561330261677646
CCUCUGGGCCCUUCCUCCAG	bta-miR-326	17.7288441730485	0.598125423297336	0.375200523555723	1.59414869048951	0.110902735516954	0.561538227051294
AACCCGUAGAUCCGAACUUGG	bta-miR-99a-5p	119.585321731762	-0.444606381099317	0.279192839407149	-1.59247057354127	0.111279009898636	0.562903217857339
AAGCUCGGUCUGAGGCCCCUCAGUU	bta-miR-423-3p	27.1409822685165	0.402430456620463	0.253144168198101	1.58972833340382	0.11189605420187	0.565482358207916
UCAGUGCAUCACAGAACUUUGUA	bta-miR-148b	110.967630334896	0.41448437750352	0.261263297079688	1.58646232416296	0.112634472187243	0.567583070926355
UCCCUGAGACCCUAACUU	bta-miR-125b	44.3250206296488	-0.498412022782222	0.314158345051764	-1.5864993899815	0.112626070411309	0.567583070926355
UGAGGUAGUAGCUUGUGCUGUU	bta-let-7i	82.8821729308889	0.382157290101971	0.240763644227738	1.58727158050693	0.112451148924296	0.567583070926355
AAGCUGCCAGUUGGAGAACUGU	bta-miR-22-3p	6.53465359117949	-1.10902877075971	0.701165835823996	-1.58169253847971	0.11371977690958	0.568316806706191
ACCCUGUAGAUCCGAAUUUGUA	bta-miR-10a	33.8148939241281	-0.438533509870193	0.276676165768856	-1.5850064592718	0.112964866698963	0.568316806706191
CAACGGAAUCCCAAAAGUAGCU	bta-miR-191	6.05893140565036	1.13524516630178	0.717407713950083	1.58242676267177	0.113552179164653	0.568316806706191
CGUCAACACUUGCUGGUUUCCUCU	bta-miR-505	5.84369615583229	1.97297486229608	1.24748478890039	1.58156226019812	0.113749535231565	0.568316806706191
CUAGACUGAAGCUCCUUGA	bta-miR-151-3p	165.313273035432	0.304582259394375	0.192276856104384	1.58408175359921	0.113175116043992	0.568316806706191
UACCCUGUAGAACCGAACUUGUGA	bta-miR-10b	4.48203785060315	2.57798059139613	1.62692864350416	1.58456893711303	0.11306430724998	0.568316806706191
UAGCUUAUCAGACUGAUAUUGAC	bta-miR-21-5p	58.6699131626557	0.504680025424177	0.318868067357271	1.58272363114591	0.113484469717222	0.568316806706191
UGAGGUAGGAGGUUGUAUAGU	bta-let-7e	310.081870796527	-0.617533041121677	0.389939277170842	-1.58366463004731	0.113270057835216	0.568316806706191
UGUAGUGUUUCCUACUUUAUGGA	bta-miR-142-3p	55.4907162379527	0.557827674037299	0.352640301418395	1.58186024624411	0.113681477926728	0.568316806706191
AUCACAUUGCCAGGGAUUUA	bta-miR-23a	66.9654677141302	-0.379232770642997	0.240406616998193	-1.57746394578585	0.114688811753546	0.572467522054599
UAGCUUAUCAGACUGAUGUUGGCA	bta-miR-21-5p	74.8982927074154	0.55002834896217	0.349046621085116	1.57580195806578	0.115071451016266	0.573834570474312
ACCACAGGGUAGAACCACGGACG	bta-miR-140	58.928124601569	0.388065686568872	0.246552014990725	1.57397085796873	0.115494186845268	0.575095839092407
UAGCUUAUCAGACUGAUUUUGA	bta-miR-21-5p	4.94831381462163	1.67738244396954	1.06679960671891	1.57235007718888	0.11586938532131	0.575095839092407
UGAGAACUGAAUUCCAUAGG	bta-miR-146b	64.4861143050012	0.607205744598183	0.386101930222312	1.57265658902187	0.115798356789821	0.575095839092407
UGAGAUGAAGCACUGUAGCUCUUGU	bta-miR-143	5.87201249046139	-1.87237597592137	1.1903958664308	-1.57290194692575	0.115741524234711	0.575095839092407
UGAGGUAGUAGUUUGUGCUGUG	bta-let-7i	626.23712074834	0.270397755916711	0.17187386594163	1.57323368759588	0.115664717600075	0.575095839092407
AACAUUCAUUGUUGUCGGUGGGU	bta-miR-181d	21.8436327865562	0.779677327622975	0.498515031096807	1.56399963689674	0.117817653691492	0.576628887640361
AAGCUGCCAGUUGAAGAACUGUA	bta-miR-22-3p	93.434098872005	-0.284244145937597	0.181706162071134	-1.5643065854108	0.117745586334005	0.576628887640361
AGCAGCAUUGUACAGGGCUAUGAG	bta-miR-103	24.2467441123619	0.380629618260371	0.243291113364936	1.56450275966072	0.117699545396134	0.576628887640361
AGCUACAUCUGGCUACUGGGUCUCC	bta-miR-222	42.4836577144255	0.587706636465572	0.375105021093232	1.56677891101729	0.117166378424798	0.576628887640361
AUUGCACGGUAUCCAUCUGCG	bta-miR-363	13.6328786411969	-0.802788056129758	0.511386030035589	-1.56982789708567	0.116455155578787	0.576628887640361
CAGCUUAUCAGACUGAUGUUGACA	bta-miR-21-5p	34.2024797079119	0.662487230054754	0.422360947144078	1.56853334697339	0.116756713873763	0.576628887640361
CUAGACUGAAGCUCCUUGAGGAC	bta-miR-151-3p	17.6392340049052	0.749495403924256	0.478893103448327	1.56505783551157	0.117569348909024	0.576628887640361
GAAAAGUUCGUUCGGGUUUUUC	bta-miR-2284ji2285t-5p*(NA)i2284y	6.5473084524829	-1.28227336726463	0.818535474860149	-1.5665458696017	0.117220878894234	0.576628887640361
UACAGUACUGUGAUAACUGAAGA	bta-miR-101	237.609423539114	0.397069004594059	0.253753008614857	1.56478540594064	0.117633234825503	0.576628887640361
UAGCUUAUCAGACUGAUGCUGAU	bta-miR-21-5p	19.4486227678692	0.733767180898906	0.468312564127113	1.56683214823966	0.117153930839104	0.576628887640361
UAGCUUAUCAGACUGAUGUUGAG	bta-miR-21-5p	191.278654630699	0.492856991289282	0.314444347418864	1.56739020858517	0.11702351122591	0.576628887640361
UCUUUGGUUAUCUAGCUGUA	bta-miR-9-5p	9.37588644826138	1.60614009690322	1.02645429137909	1.56474585414348	0.117642512157845	0.576628887640361
UGAGGUAGUAGUUUGUGCGGUU	bta-let-7i	17.1787605506749	-0.410583555373862	0.261845484177209	-1.56803756484107	0.116872365865145	0.576628887640361
UGGAGAGAAAGGCAGUUCCUG	bta-miR-185	44.7314336087058	-0.303040878948152	0.193635799032772	-1.56500440756238	0.117581875848005	0.576628887640361
UUCACAGUGGCCAAGUUCUGU	bta-miR-27b	11.4667089178559	-0.682503402934244	0.435477841425676	-1.56725173593185	0.117055861871938	0.576628887640361
UCAGUGCACUACAGAAUUUUGA	bta-miR-148a	34.2151705638279	-0.675979709017762	0.432683888635493	-1.56229461454995	0.118218600130618	0.578054990073348
AACCCGUAGAUUCGAUCUUGU	bta-miR-99a-5p	53.1720507438924	0.384829672678353	0.247189627772324	1.55681966167611	0.119513307721058	0.582765445042793
UAACACUGUCUGGUAAC	bta-miR-200a	34.0224619478211	0.464959782055677	0.298626802895082	1.55699280020432	0.119472194812118	0.582765445042793
UAGCUUAUCAGACUGAUGUUGAUA	bta-miR-21-5p	23.25654165852	0.669634781148054	0.429961729816942	1.55742880054268	0.119368712682237	0.582765445042793
AAAGUUCGUUCAGGUUUUUCUG	bta-miR-2284ji2285t-5p*(NA)i2284y	19.9980761621002	0.458050079477994	0.295262971485144	1.55132923432304	0.120822804368056	0.588606755167001
AACCCGUAGAUCCGAUCUGU	bta-miR-99a-5p	7.62245779132485	0.9618522369191	0.621368959132194	1.54795668947227	0.121632724421857	0.588627178437806
AAUGACACGAUCACUCCCGUUGAG	bta-miR-425-5p	33.9353199436499	0.415076539764331	0.268369817746911	1.54665879810588	0.121945543287466	0.588627178437806
CUUGGCACCUAGUAAGUACUCU	bta-miR-1271	7.05720472107084	1.82800702732098	1.1811254835952	1.54768231886485	0.121698801097329	0.588627178437806
UAAAGUGCUUAUAGUGCAGGUAGA	bta-miR-20a	221.066126951656	0.283313732354773	0.183089995991124	1.54740148865647	0.121766462502147	0.588627178437806
UAGCUUAUCAGACUGGUGUUGU	bta-miR-21-5p	6.62707393356757	1.38719313016034	0.895383278005958	1.54927299206397	0.12131610933339	0.588627178437806
UAUUGCACUUGUCCUGGCCUGU	bta-miR-92a	7.8246557943953	1.22456736226059	0.791980771295596	1.54620845182558	0.122054232981607	0.588627178437806
UGAGGUAGUAGGGUGUGUGGU	bta-let-7b	22.9823922296864	-0.422957770211652	0.273165164576969	-1.54835910672085	0.121535861025573	0.588627178437806
UGAGGUAGUAGUUUGUGUUGUU	bta-let-7i	55.246304850723	0.381108322248498	0.246038775392206	1.54897666695414	0.121387329212426	0.588627178437806
UGAGGUAGUGGUUUGUGCUGUU	bta-let-7i	99.0996617534716	0.360233115617011	0.232476400637509	1.54954702769468	0.121250275683811	0.588627178437806
UGGCUCAGUUCAGCAGGAACAAU	bta-miR-24-3p	7.37037210766899	-1.07767080841694	0.696227848552603	-1.54787087396364	0.121653388355682	0.588627178437806
UGUAAACAUCCCCGACUGGA	bta-miR-30d	2127.45208393652	-0.291309702462538	0.188304903890614	-1.54701070680432	0.121860663877629	0.588627178437806
AGACCCUGGUCUGCACUCUGU	bta-miR-504	36.3856933446451	0.79862684341115	0.517291249571062	1.54386304441332	0.122621514471954	0.590822931830163
UUAAUGCUAAUCGUGAUAGGGU	bta-miR-155	9.59427663271681	0.936842411347729	0.607413726170024	1.54234646170227	0.12298942416424	0.592054928732235
AGAGGUAGUAGGUUGCAUAGUC	bta-let-7d	87.3995068810494	-0.230167010746407	0.149342945553079	-1.54119774385059	0.123268666447124	0.592858235346424
UAAUACUGCCUGGUAAUGACG	bta-miR-200b	27.652323781267	-0.600409925806813	0.390031790718941	-1.53938714764785	0.12370980980158	0.593781990032898
UGAGGUAGUAGUUUGUACUGUC	bta-let-7g	9.93138523283644	0.638693288841215	0.414869528424433	1.53950397674856	0.123681307794235	0.593781990032898
UUCACAGUGGCUAAGUUCCC	bta-miR-27a-3p	40.5604699392135	0.302873505856193	0.196854741063279	1.53856343118926	0.123910911870019	0.593781990032898
UUCACAGUGGCUGAGUUCUG	bta-miR-27b	28.2781541884375	-0.335022633780056	0.217733471823338	-1.53868227505178	0.123881881600622	0.593781990032898
AACCCGUAGACCCGAUCUUGUGAA	bta-miR-99a-5p	5.7899084806405	1.53890638988218	1.00101116831458	1.53735186838451	0.124207166180946	0.594538181806721
UAUUGCACAUGACUAAGUUGCA	bta-miR-32	140.174559508881	-0.270038749499521	0.17569245867154	-1.53699681557967	0.124294089183626	0.594538181806721
AACCCGUAGACCCGAACUUGUG	bta-miR-100	12.8608010296779	-0.635992271214541	0.4143021884044	-1.53509271496715	0.124761055510057	0.595691700335804
AACCCGUAGAUCCGAUCUUGUGAG	bta-miR-99a-5p	51.4542281786387	0.573859892365873	0.37376657469186	1.53534299539485	0.124699598142777	0.595691700335804
UUCAAGUAAUCCAGGAUAG	bta-miR-26a	521.279025765743	-0.465758551102482	0.30359032341142	-1.53416797303942	0.124988334490313	0.596237299069521
AACCCGUAGAUCCGACCUUGUGA	bta-miR-100i99a-5p	68.4082088500683	0.418431885616378	0.272986593254471	1.53279280358771	0.125326914335274	0.596295951779671
CUAGACUGAAGCUCCUUGAGGAAG	bta-miR-151-3p	20.8135078932406	0.543525966150268	0.354576590635638	1.53288733803861	0.125303616192821	0.596295951779671
UGGCUCAGUUCAGCAGGAACAGC	bta-miR-24-3p	244.593231822865	-0.293592889859536	0.191604922483618	-1.53228260555069	0.125452711613994	0.596295951779671
UUCAACGGGUAUUUAUUGAGCA	bta-miR-95	20.1330510452751	0.452684638624317	0.2953768952409	1.53256617534395	0.125382780919506	0.596295951779671
AACCCGUAGAUCCGAUCUUGUGC	bta-miR-99a-5p	315.956757607261	0.369188406109079	0.241528302530676	1.52855132189814	0.126375711379768	0.597745761514543
AGACCCUGGUCUGCACUCUGUCU	bta-miR-504	40.7967191562943	0.722654727479284	0.472534945212172	1.52931488940951	0.126186400221124	0.597745761514543
UAAUGCCCCUAAAAAUCCUU	bta-miR-365-3p	40.0090514708253	-0.575300956400052	0.376382461126839	-1.52850096860963	0.126388203230486	0.597745761514543
UGAGAUGAAGCACUGUAGGUCU	bta-miR-143	4.47952301034451	-1.9068521250172	1.24765742278382	-1.52834591466828	0.126426675688358	0.597745761514543
UGAGGUAGUAGAUUGUAUAGAA	bta-let-7f	14.491720522367	0.613061982696398	0.40065262659948	1.53015840155531	0.125977525242206	0.597745761514543
UUCACAGUAGCUAAGUUCUG	bta-miR-27b	11.0847826774361	-0.476577659119653	0.311834684101808	-1.52830228135899	0.126437503762363	0.597745761514543
UGAGGUAGUGGGUUGUGUGGU	bta-let-7b	11.7532017941637	-0.665637389644587	0.435808108345709	-1.52736348153615	0.126670651965145	0.598311870875652
AACCCGUAGAUCCGAUCUCGA	bta-miR-99a-5p	4.92399698976784	1.46956545015709	0.962972595286912	1.52607193325085	0.126991950999167	0.598350267416886
UAUUGCACUUGUCCCGGCCUGA	bta-miR-92a	213.873707019926	0.291796314348261	0.191177196294239	1.52631338885816	0.126931835826496	0.598350267416886
UGGAAUGUAAGGAAGUGUGUGA	bta-miR-206	5.30875809370264	5.23069058540464	3.42779584964357	1.52596327635688	0.127019010520643	0.598350267416886
UACAGUACUGUGAUAACUGAAGC	bta-miR-101	43.370321812829	0.481574228728221	0.315995639466254	1.52399010803328	0.127511182261538	0.599342418960626
UGUAAACAUCCUCGACUGGAGGCU	bta-miR-30a-5p	93.3592811793948	-0.353085439611058	0.231720912560483	-1.52375301697854	0.127570420108564	0.599342418960626
UUCACAGUGGCUAAGUUCUACA	bta-miR-27b	9.50781284263648	-0.639493202759337	0.419614831531785	-1.52400047544768	0.12750859242314	0.599342418960626
UCGGAUCCGUCUGGGCUUGGC	bta-miR-127	7.75211144444266	1.01195370764832	0.664611530767735	1.52262436145119	0.12785271132782	0.600134257086812
AGCAGCACUGUACAGGGCUAUGA	bta-miR-103	9.41357660304151	0.922724127369656	0.607040027157101	1.52003836005835	0.128501334913339	0.601573241351179
CCUCAGUCAGCCUUGUGGAUGU	bta-miR-3431	138.705297393953	-0.378611111313014	0.249048710909589	-1.52022915489195	0.128453392335005	0.601573241351179
UCAGUGCGCUACAGAACUUUGUU	bta-miR-148a	13.8110086744684	-1.05675306099345	0.69512527419287	-1.52023397828611	0.128452180501503	0.601573241351179
AGGCAAGAUGCUGGCAU	bta-miR-31	5.83628501994327	1.76364922287245	1.16240525841711	1.51724126340764	0.12920578176131	0.603203113772594
CAACGGAAUCCCAAAAGCAGCUU	bta-miR-191	151.566929328833	0.316802860647428	0.208733973971605	1.51773501275133	0.129081213789784	0.603203113772594
CGGAUCCGUCUGAGCUUGGCUUU	bta-miR-127	4.4713122808705	1.76346055836069	1.16199187343447	1.51761866728764	0.12911055817	0.603203113772594
GUACAGUACUGUGAUAACUGAG	bta-miR-101	11.7434770803558	-0.548007484328283	0.361497706005033	-1.51593627075646	0.129535467760491	0.603203113772594
UGAGGUAGUAGUUUGUGCUGUAU	bta-let-7i	52.3013483333385	0.345856607855515	0.228126536375401	1.51607355001603	0.129500755587004	0.603203113772594
UUCACAGUGGCUAAGUUCUGCGU	bta-miR-27b	29.1839919273015	-0.49301687665487	0.325178914941646	-1.5161403584342	0.129483865150196	0.603203113772594
UAGCACCAUCUGAAAUCGG	bta-miR-29a	265.954381586798	0.269409299335769	0.177820103647411	1.51506659713777	0.129755539675731	0.603266256018293
UAUUGCACUUGUCCCGGCCUGUAG	bta-miR-92a	35.7552000703869	0.501866496097255	0.33126959557806	1.5149790466629	0.129777710496733	0.603266256018293
AACCCGUAGAUCUGAUCUUGUGA	bta-miR-99a-5p	53.8415208716107	0.491270452109821	0.324642928220693	1.51326398761366	0.130212616364396	0.604755073889573
UAGCUUAUCAGACUGGUGUUGAU	bta-miR-21-5p	40.6735644966474	0.509230858032928	0.336659869783476	1.512597442518	0.130381944217471	0.604843005408533
UGAGGUAGUAGGUUGUGUGGAAA	bta-let-7b	13.2441055236073	0.504136000665439	0.333455090168753	1.5118557656754	0.130570559170607	0.604843005408533
UGUAGUGUUUCCUACUUUAUGGU	bta-miR-142-3p	10.5238312467684	0.790099291194802	0.522608966084676	1.51183646372187	0.13057547065207	0.604843005408533
GCCCCUGGGCCUAUCCUAGACC	bta-miR-331-3p	7.42537129802631	-1.05564727309162	0.699468372547247	-1.50921373220533	0.131244172034331	0.605283436759729
UACCACAGGGUAGAACCACGGA	bta-miR-140	917.469410677327	0.268020510714362	0.177483979274242	1.51011100726013	0.131015101284148	0.605283436759729
UAUGUGCCUUUGGACUACAUCGC	bta-miR-455-5p	34.8713639414714	0.48631904533755	0.322003909656566	1.51028925660013	0.130969631874409	0.605283436759729
UCCCUGAGACCCUAACU	bta-miR-125b	45.3985393616461	-0.413896937596892	0.27416815127654	-1.50964630891578	0.131133698184516	0.605283436759729
UGUAAACAUCCUCGACUGGU	bta-miR-30a-5p	105.768291620114	-0.584786548123538	0.387245405025946	-1.51011875295036	0.131013125190955	0.605283436759729
AAACCCGUAGAUCCGAUCUUGU	bta-miR-99a-5p	2589.50537698715	0.387434801558437	0.256896760452402	1.50813424379566	0.131520172518905	0.606026576602396
UAUUGCACUUGUCCCGGCCUGG	bta-miR-92a	119.35392048494	0.33133063662648	0.219839605485615	1.50714715801362	0.131772941361406	0.60666146476682
GAGCUAUGAUGACUUUGAUUG	bta-miR-2484	5.49126996004393	1.46345579410882	0.971392489758746	1.5065545693814	0.13192486976111	0.606831397436456
AACCCGUAGAUCCAAUCUUGU	bta-miR-99a-5p	73.1238793910202	0.409099936415655	0.272068478038985	1.50366532486367	0.132667561777661	0.607911670727317
CAUUGCACUUGUCUCGGUC	bta-miR-25	25.5863202300015	0.32421613132211	0.215399110243159	1.50518788567005	0.132275778822218	0.607911670727317
UAUUGCACUUGUCCCGGCCUGUAC	bta-miR-92a	14.7636468591163	1.04085863353849	0.691859735352093	1.50443591432416	0.132469162748697	0.607911670727317
UCACAUUGCCAGGGAUUACCACA	bta-miR-23b-3p	30.9089635660072	-0.40779471560405	0.271155220713562	-1.50391615005941	0.132602958081528	0.607911670727317
UCGGAUCCGCCUGAGCUUGG	bta-miR-127	4.84376390971565	1.87305744124719	1.24625114941676	1.50295343127569	0.13285105313658	0.607911670727317
UUCACAGUGGCUAAGUUCG	bta-miR-27a-3p	106.261141557667	-0.31026065937362	0.206400986230582	-1.50319368642459	0.132789105152419	0.607911670727317
UCAGUGCACUACAGAACUUCG	bta-miR-148a	111.647372805032	-0.903581020339796	0.601423957712278	-1.50240277054621	0.132993121277666	0.608034408891651
CUGAGAUGAAGCACUGUAGCG	bta-miR-143	6.00281147560354	-1.98499728330194	1.32213662601511	-1.50135564225663	0.133263600386441	0.608216916642614
UGGAAGACUAGUGAUUUUGUUGUA	bta-miR-7	59.9861026547491	0.475387106591754	0.316574677666666	1.50165866106419	0.133185285190016	0.608216916642614
AACCCGUAGAUCCGAUUUUGUGA	bta-miR-99a-5p	19.7764862658202	0.506382674446052	0.337893028902068	1.4986478889235	0.133965002199428	0.610886388801049
UCAGUGCACUACAGAACUUGGC	bta-miR-148a	26.6272812406612	-0.855893224587088	0.571279217842344	-1.49820472696294	0.134080067898335	0.610886388801049
AGCAGCAUUGUACAGGGCUAUGUC	bta-miR-103	5.63194021068916	-1.21826261386516	0.814648572415425	-1.49544558858432	0.134798190272929	0.611517843404965
AGCAGCAUUGUACAGGGCUAUU	bta-miR-107	60.6060814512798	-0.546516358811328	0.36526564544749	-1.49621615288179	0.134597336573127	0.611517843404965
UACCCUGUAGAACCGAAUU	bta-miR-10b	198.357734292237	-0.354573977803517	0.237065757526175	-1.49567774571731	0.134737652304847	0.611517843404965
UGUAAACAUCCUCGACCGGAAGC	bta-miR-30a-5p	19.3770102404866	-0.369859533165274	0.247058137644942	-1.49705464750494	0.134379039230185	0.611517843404965
UUCACAGUGGCUAAGUUCUUUU	bta-miR-27b	10.554724653889	0.741442259743389	0.495457102163405	1.49648124228292	0.134528292428969	0.611517843404965
UCUUUGGUUAUCUAGCUGUAC	bta-miR-9-5p	6.32030100301295	2.83769077405828	1.89876834779195	1.49449024540471	0.135047529613996	0.612122651411894
UCGUACCGCGAGUAAUAAUGC	bta-miR-126-3p	56.8645372009066	-0.37462180946636	0.250746503718241	-1.49402605384805	0.1351688096543	0.612146471876468
CAGCUUAUCAGACUGAUGUUGACC	bta-miR-21-5p	5.15838092176014	1.88307683707804	1.26130120393296	1.49296364041061	0.135446704753886	0.612644807588773
UGUAAACGUCCUCGACUGGAAGCC	bta-miR-30a-5p	4.47295646270311	-1.69791440556271	1.13746514382669	-1.49271774592629	0.135511086136486	0.612644807588773
AACCCGUAGGUCCGAUCUUGU	bta-miR-99a-5p	245.66171020022	0.39169671158713	0.262531965677929	1.49199626253383	0.135700125132106	0.612974195374135
AAAAACUUGAGUGAACUUUUGG	bta-miR-2285p	10.8279396938335	0.932546234482016	0.626383745508635	1.48877783175036	0.136545881709583	0.613199067931005
AACCCGUAGAUCCGAUCUUGCGA	bta-miR-99a-5p	68.7616739567973	0.438814136045762	0.294663878336916	1.48920233631088	0.136434095783247	0.613199067931005
AACCCGUUGAUCCGAUCUUGU	bta-miR-99a-5p	39.9483404578399	0.426409613658751	0.286821011669047	1.48667495166209	0.137100681392735	0.613199067931005
CAGCAGCACACUGUGGUUUGUA	bta-miR-497	78.577826253967	-0.29755312837885	0.200034228667443	-1.48751106428656	0.136879883184886	0.613199067931005
GUAAACAUCCUCGACUGGAAGC	bta-miR-30a-5p	17.0762829913027	-0.384530809947756	0.258680484808546	-1.48650877252049	0.137144598210498	0.613199067931005
UAGCACCAUUUGAAAUCGGU	bta-miR-29c	37.3630831011139	-0.713491070525383	0.479421047815998	-1.48823476519375	0.136688991921548	0.613199067931005
UAGCUUAUCAGACUGAUGUUGACGU	bta-miR-21-5p	17.6721984926387	0.515009902379852	0.345384511406278	1.49112043352182	0.135929878498564	0.613199067931005
UCACAGUGAACCGGUCUCUUUC	bta-miR-128	24.1742640473048	0.508755084772818	0.342108643288341	1.48711555452875	0.136984294042909	0.613199067931005
UGAGGUAGAAGUUUGUGCUGUU	bta-let-7i	10.4057080448335	0.59496644148427	0.400192838596087	1.48669937116183	0.137094228869379	0.613199067931005
UGAGGUAGUAAGUUGUAUUGUA	bta-miR-98	34.8380805702359	-0.415692944044471	0.27904944442276	-1.48967486713464	0.136309746057492	0.613199067931005
UGUAAACAUCCUACACUCAGA	bta-miR-30b-5p	10.9857884981486	-0.593076449112067	0.398813302292618	-1.48710297701382	0.136987615396318	0.613199067931005
UUCACAGUGACUAAGUUCUGU	bta-miR-27b	9.07065603109501	-0.713063611195894	0.478484657383157	-1.49025386748167	0.136157497438878	0.613199067931005
UUCACAGUGGCUAAGUUCUGCA	bta-miR-27b	6267.382305458	-0.258510112519185	0.17405042215126	-1.48525989953949	0.137474990070392	0.614155840483816
UAGCUUAUCUGACUGAUGUUGACU	bta-miR-21-5p	11.4889323648255	1.14293843270992	0.769949260025166	1.48443344522802	0.137693967463704	0.614613682181476
CAUGCCUUGGGUGUAGGACCGU	bta-miR-532	6.25640713291754	1.52162722022099	1.02539698820115	1.48393962312135	0.137824938888729	0.614678256616176
AAACCCGUAGAUCCGAUCUUGA	bta-miR-99a-5p	92.9020368464938	0.332205980630056	0.224850270149479	1.47745422057624	0.139553921136106	0.617155913456423
ACCACAGGGUAGAACCACGGACGU	bta-miR-140	8.55927227452757	0.762476922428424	0.515720856749354	1.47846826912218	0.13928248414482	0.617155913456423
ACUGGACUUGGAGUCGGAAGGU	bta-miR-378	6.24648611560449	-1.67763636980484	1.13644501188787	-1.47621429304173	0.139886373714633	0.617155913456423
AGGCAAGAUGCUGGCAUAGCUGC	bta-miR-31	14.634568511293	0.987811855699712	0.669573694424151	1.47528474300242	0.140136006507652	0.617155913456423
CGUAAACAUCCUCGACUGGAAG	bta-miR-30a-5p	36.175786891356	-0.324506159252554	0.219993126724874	-1.47507408110248	0.140192627849524	0.617155913456423
GUACAGUACUGUGAUAACC	bta-miR-101	60.2619585857098	0.277612856555267	0.188068653600485	1.4761250811366	0.13991031692212	0.617155913456423
UACAGUACUGUGAUAACUGG	bta-miR-101	27.0039606118259	0.497099609467129	0.336428984119566	1.47757664449761	0.139521129532059	0.617155913456423
UAGCUUAUCAAACUGAUGUUGAC	bta-miR-21-5p	33.5481244913145	0.573361628058239	0.388087640390187	1.47740244312284	0.139567791662722	0.617155913456423
UAGCUUAUCAGACUGGUGUUA	bta-miR-21-5p	9.97141777178834	0.615159579173084	0.415863290945474	1.47923510578321	0.139077490015728	0.617155913456423
UCACAGUGAACCGGUCUCUUUU	bta-miR-128	186.766115342676	0.432472415570876	0.292841003273984	1.47681646605428	0.139724841493817	0.617155913456423
UCACAGUGGCUAAGUUCUGC	bta-miR-27b	11.133860162615	-0.78752281972812	0.533245202504118	-1.47684932940778	0.139716030069434	0.617155913456423
UCAGUGCACUACAGAACAUUA	bta-miR-148a	12.13862613487	-1.14071957378799	0.773674411489492	-1.47441812324109	0.140369047791453	0.617155913456423
UCGGAUCCGUCUGAGCUUGGCAGU	bta-miR-127	5.22169215759962	1.6653892855188	1.12945563874118	1.47450615003784	0.140345363059286	0.617155913456423
UGAGACCUCCGGGUUCUGAGCA	bta-miR-769	4.61504331645002	1.67438580902379	1.13360521655279	1.47704490467632	0.139663600666082	0.617155913456423
UGAGGUAGUAGGUUGUAUAGUUGA	bta-let-7a-5p	7.19199009150184	1.37797117091798	0.932622075568499	1.47752364759113	0.139535324179802	0.617155913456423
UUCAAGUAAUUCAGGAUGGGUC	bta-miR-26b	5.13385223803439	1.50063442031118	1.01707798162824	1.47543693543421	0.140095111435753	0.617155913456423
UUUGGCAAUGGUAGAACUCACU	bta-miR-182	16.4933753147086	0.636512621926848	0.431400655169745	1.47545585362265	0.140090028640146	0.617155913456423
AACCCGUAGGUCCGAUCUUGUGA	bta-miR-99a-5p	89.9591860696531	0.445072653635675	0.302118143211778	1.47317419902084	0.140704070231865	0.617714148110513
UGAGAUGAGGCACUGUAGCUCUA	bta-miR-143	6.31428552567225	-1.54131793652406	1.04632517692189	-1.47307736688354	0.140730175517217	0.617714148110513
AACCCGUAGAUCCGAUCUUGG	bta-miR-99a-5p	1903.90906429453	0.328535661604072	0.22333906836558	1.47101742658968	0.141286404118065	0.61877649226361
UAGCUUAUCAGACUGUUGUUG	bta-miR-21-5p	13.5965092657797	0.57914715702471	0.393784255296363	1.47072197335275	0.141366321261278	0.61877649226361
UGAGGUAGUAGCUUGUGCUGU	bta-let-7i	8.35106443953387	0.630045770145386	0.428377847431422	1.47077112862669	0.141353022843252	0.61877649226361
UGAGGUAGUAGGUUAUAUAGU	bta-let-7a-5p	7.97603238626182	-0.681110935565463	0.463200618574182	-1.4704447883987	0.141441328595511	0.61877649226361
CCAAACCAGUUGUGCCUGUAGA	NA	4.23557159490355	4.90475154811207	3.33720633498682	1.46971779859439	0.141638200172221	0.619124394456205
AACGGAAUCCCAAAAGCAGCUGU	bta-miR-191	9.28116891957453	0.869488540089413	0.592292527866942	1.46800524940058	0.142102797001879	0.620127673268746
UGAGAACUGAAUUCCAUAGGCUC	bta-miR-146b	6.13010208376573	1.83915432835711	1.25263931613319	1.46822337816639	0.142043555971193	0.620127673268746
UGGCUCAGUUCAGCAGGAACAC	bta-miR-24-3p	27.7216854190195	-0.493302095162656	0.336406452149523	-1.46638713975497	0.142542847856041	0.621533938254934
CAGCUUAUCAGACUGAUGUUGA	bta-miR-21-5p	182.07753563675	0.412658135305618	0.28158860477187	1.46546461153829	0.142794200601841	0.622115774050628
GACCCGUAGAUCCGAUCUUGUU	bta-miR-99a-5p	15.6269267511349	-0.545526873447167	0.372779605900911	-1.46340321415591	0.143357079711752	0.624052766137955
GCUGACUCCUAGUCCAGUGCU	bta-miR-345-5p	11.6767959769507	-1.25958404252302	0.861345305968921	-1.46234504767646	0.143646679894661	0.624797925081806
AACAUUCAUUGCUGUCGGUGGA	bta-miR-181b	14.8953410117158	0.479019251333793	0.328015116369531	1.46035724400623	0.144191917064214	0.625002063599794
AACCCGUAGAUCUGAACUUGU	bta-miR-100	9.92554024963076	-0.48171729763309	0.330037218816448	-1.45958476853181	0.144404227869954	0.625002063599794
AAGAAUCUGGAUGAACUUUUU	bta-miR-2285t	86.6997831971512	0.69393988239986	0.475651696159081	1.45892443568155	0.144585906743482	0.625002063599794
ACCCUGUAGAGCCGAAUUUGUGA	bta-miR-10a	10.527567740187	1.22000317503741	0.836370842813499	1.45868687977381	0.144651308863446	0.625002063599794
UCGAGGAGCUCACAGUCU	bta-miR-151-5p	5.59111429612889	-1.27867980852665	0.876894499038121	-1.45819116202605	0.1447878591816	0.625002063599794
UCGGAUCCGCCUGAGCUUGGCU	bta-miR-127	5.11557038410175	1.25081471206506	0.857727080277987	1.45828986961643	0.144760661335197	0.625002063599794
UGAGAUGAGGCACUGUAGCUCUC	bta-miR-143	4.62209875518659	-1.83882411130432	1.25971215912636	-1.45971768072763	0.144367680598618	0.625002063599794
UGAGGUAGUAGUUCGUGCUGUUU	bta-let-7i	17.3681509572108	0.425936370062348	0.291515752518908	1.46110927585198	0.143985455035151	0.625002063599794
UUAUCAGAAUCUCCAGGGGUAC	bta-miR-361	146.553762426092	-0.292341453634984	0.200527342947126	-1.45786329853315	0.144878226645669	0.625002063599794
UUUGGCAAUGGUAGAACUCACAU	bta-miR-182	17.4567269191314	0.714989907334685	0.489864648458864	1.4595662487262	0.144409320880139	0.625002063599794
AACCCGUAGAUCCAAUCUUGC	bta-miR-99a-5p	9.49903002205818	0.673629884256944	0.462776193508796	1.45562778229676	0.145495543575649	0.62709207150718
CGAGGUAGUAGGUUGUGUGGU	bta-let-7b	13.6225639614643	-0.418382505101485	0.287498965891791	-1.45524873038659	0.145600414631595	0.62709207150718
UCUACAGUGCACGUGUCUCCAGU	bta-miR-139	1074.24658986511	-0.300419167067936	0.206581675846262	-1.45423918088218	0.145880005732421	0.627389280622957
UGAGGUAGCAGAUUGUAUAGUU	bta-let-7f	70.8231671501275	0.250097112167461	0.171989601619637	1.45414088882282	0.14590724930333	0.627389280622957
ACAGUAGUCUGCACAUUGGUUAC	bta-miR-199a-3p	13.8239300029156	0.650123087974188	0.447244938279726	1.45361754226847	0.146052370632556	0.627501879036942
AGUUCUUCAGUGGCAAGCUUC	bta-miR-22-5p	14.6661450224977	-0.71874945856698	0.494793133733972	-1.45262617761672	0.146327573782776	0.627662015673113
UCACAUUGCCAGGGAUUACCAC	bta-miR-23b-3p	20.3738404475949	-0.512644532253871	0.352907385593369	-1.45263191755515	0.146325979232791	0.627662015673113
UGUAAACAUCCUCGACUGGGAGC	bta-miR-30a-5p	41.125207205721	-0.311185274775766	0.214486522065122	-1.45083836401285	0.146824874149774	0.629283538598055
CAUUGCACUUGUCUCGGUCUU	bta-miR-25	17.6655126769804	0.350044469852083	0.24143879370683	1.44982694983611	0.147106782238697	0.629980018742991
UACAGUACUGUGAUAACUGAAAA	bta-miR-101	15.8873781040921	0.505775966915045	0.34912368570024	1.44870138472733	0.147420993604701	0.63081359469457
UGAGGUAGUAGUUUGUACAGUUA	bta-let-7g	1400.96730066675	0.114950962014842	0.0794545144514943	1.44675180269358	0.147966450052351	0.632634514162239
UACAGUACUGUGAUAACUA	bta-miR-101	11.4551595691126	0.856363845458676	0.592617080170238	1.44505427554108	0.148442640956955	0.633717658958156
UGAGGUAGUAGGUUGUGUGGUUAA	bta-let-7b	55.404074887529	0.24742053936846	0.171226184041055	1.44499242773018	0.148460012598992	0.633717658958156
CAUUGCACCUGUCUCGGUCUGA	bta-miR-25	12.9269243155716	0.541402794908574	0.375140679981051	1.4431993750609	0.148964315536842	0.634330693117334
CCCAUAAAGUAGAAAGCACUAC	bta-miR-142-5p	55.9676206601897	0.465141915659288	0.322166691511822	1.44379269463435	0.148797297564493	0.634330693117334
UCCCUGAGACCCUAACUUGUGAAG	bta-miR-125b	24.9186168817702	0.57653629288442	0.399483153722273	1.44320552071449	0.148962584817557	0.634330693117334
ACCCUGUAGAACCGAGUUUGUGA	bta-miR-10b	6.99519652718519	1.69485559311788	1.17548240865009	1.44183833007271	0.149347986941083	0.634939548026716
UGUAAACAUCCUACACUCAGCU	bta-miR-30b-5p	1493.89090720262	-0.495773065666342	0.343808684776933	-1.44200274052997	0.149301600494235	0.634939548026716
AGCUCGGUCUGAGGCCCCUCAGAA	bta-miR-423-3p	19.2868647087955	0.495977040956857	0.344652196014413	1.43906537283783	0.150132001701383	0.636319003941042
UAAUACUGCCUGGUAAUGAU	bta-miR-200b	216.317933994325	-0.390095196236714	0.271002530518261	-1.43945222758881	0.15002243593128	0.636319003941042
UGAGGUAGUAGUUGGUGCUGUU	bta-let-7i	5.77333000001649	1.15085733851431	0.799247851440729	1.43992547047798	0.149888486087357	0.636319003941042
UGAGGUAGUAGUUUGUCCUGUU	bta-let-7i	7.2598776254916	1.10521723597665	0.76805354712379	1.43898461261649	0.150154882469029	0.636319003941042
UGGUCGACCAGUUGGAAAGU	bta-miR-412-5p*(NA)	8.85964430540981	1.5525642994244	1.08034303531757	1.43710307621692	0.150688707277733	0.638068715567672
UGGAAGACUAGUGGUUUUGUUGUU	bta-miR-7	6.38885869023302	1.73041233319998	1.20562377459188	1.43528385029214	0.151206227879998	0.638451047207345
UGGCUCAGUUCAGCAGGAACACU	bta-miR-24-3p	31.2163115916623	-0.449006253305522	0.3128779367904	-1.43508442273549	0.151263041889534	0.638451047207345
UGGCUCAGUUCAGCAGGAACG	bta-miR-24-3p	41.4355998047079	-0.303444051499795	0.211402495385456	-1.43538538155151	0.151177309347771	0.638451047207345
UUACUCUGAGUAACCUAACUGU	bta-miR-6524	92.1728964275228	0.37246411396779	0.25932030137237	1.43630912040686	0.150914399962887	0.638451047207345
CUAGCACCAUUUGAAAUCAGUG	bta-miR-29b	60.7726161993665	-0.554199612592813	0.386593101522521	-1.43354759929809	0.151701406235103	0.639278449917255
UAAUGCCCCUAAAAAUCCUUAC	bta-miR-365-3p	15.52653446628	-0.499603688719024	0.348472978217772	-1.43369420284521	0.151659547261819	0.639278449917255
UGAGAUGAAGCACUGUUGCUU	bta-miR-143	7.61000320311186	-1.09402904049362	0.763400795784532	-1.43309916171794	0.151829500981555	0.639307619456253
AAACCCGUAGAUCCGAUCUUG	bta-miR-99a-5p	66.7003792242265	-0.289495828680044	0.202269435102584	-1.43123862749319	0.152361836450162	0.640533769686448
CUAUACGACCUGCUGCCUUUC	bta-let-7b-3p*(NA)	4.89198739222132	5.10934435644486	3.57096143848679	1.43080356493851	0.152486521105353	0.640533769686448
UACCCUGUAGAUCCGAAUUUGUG	bta-miR-10a	574.727411624774	-0.325269753483583	0.227400015379901	-1.43038580248194	0.152606320791483	0.640533769686448
UCAGUGCACUACGGAACUUUGUU	bta-miR-148a	16.6549508488706	-0.906192027629966	0.633223628081597	-1.43107740684811	0.15240803165062	0.640533769686448
UACAGUACUGUGAUAACUGA	bta-miR-101	1101.60552533734	0.378379536802419	0.264906009776581	1.42835391738202	0.153190016027415	0.641262050584648
UCAGUGCACUACAGAACUUUU	bta-miR-148a	108.944072910245	-0.645260027947544	0.451719406935524	-1.42845319027802	0.153161458719436	0.641262050584648
UGAGAUGAAGCACUGUAGAAAA	bta-miR-143	16.4408833484033	-0.604887086172204	0.423247664818744	-1.42915634615786	0.152959301493999	0.641262050584648
UGCGGGAUCUUUAGUUGUGAA	bta-miR-3432a	4.42915577622091	1.51479717428612	1.06071561270011	1.4280898255378	0.1532660056458	0.641262050584648
AGAAUCUAGAUGAACUUUUC	bta-miR-2285t	6.0322925799436	-2.653249100478	1.86223669721128	-1.42476469529962	0.154225230851393	0.644764118836728
UUGUGCUUGAUCUAACCAUGUGG	bta-miR-218	34.4025764484673	0.512846610188267	0.360076242549938	1.42427227788332	0.154367669156926	0.644848632202647
ACGCCCUUCCCCCCCUUCUUCA	bta-miR-1249	5.79052982191974	1.2215724644912	0.858218290600739	1.42338199717944	0.154625448415846	0.6449095369974
UAAUACUGUCUGGUAAUGCCGUA	bta-miR-429	17.7553780438495	0.641213115765652	0.450487002836447	1.42337761517717	0.154626718025343	0.6449095369974
AGAAUCUGGAUGAACUUUUUGGG	bta-miR-2285t	7.80233724054055	1.38095751528877	0.970993384680156	1.42221104394409	0.154964993645881	0.645626565588222
UGAGAUGAAGCGCUGUAGC	bta-miR-143	7.48173928385072	-1.32853635490735	0.934311865165387	-1.42194100753732	0.155043377293457	0.645626565588222
AGAGGUAGUAGGUUGCAUAGUA	bta-let-7d	23.3315346690932	-0.28359933687447	0.200016237811206	-1.41788156790628	0.156225344594779	0.64741547919416
AGCUCGGUCUGAGGCCCCUCAGUC	bta-miR-423-3p	39.2773139833939	0.341436824109586	0.240605498740562	1.4190732377141	0.155877665317266	0.64741547919416
CAUGCCUUGAGUGUAGGACCGC	bta-miR-532	297.969747323899	0.331286633694115	0.233703722529558	1.41754966548389	0.156322284464291	0.64741547919416
GUCCAGUUUUCCCAGGAAUCCCUUC	bta-miR-145	8.89434235998044	-1.18124610351939	0.833814647688441	-1.41667708380289	0.15657736001739	0.64741547919416
UAGCACCAUCUGAAAUCGGGU	bta-miR-29c	24.4792891508278	-0.543843275733774	0.383863228657102	-1.4167631466977	0.156552187846131	0.64741547919416
UCCCCCAGGUGUGAUUCUGAUU	bta-miR-361-3p*(NA)	1116.99730144504	-0.654691891433155	0.462123130383015	-1.41670444171564	0.156569357884716	0.64741547919416
UCGUACCGUGAGUAAUAACGC	bta-miR-126-3p	50.9557514725128	-0.332293527415024	0.234244325627739	-1.41857663584605	0.15602248149406	0.64741547919416
UGAGAUGAAGCGCUGUAGCUCGU	bta-miR-143	6.86946684247551	-1.37943703046855	0.973338988812929	-1.41722159116516	0.156418151080074	0.64741547919416
UGGCUCAGUUCAGCAGGGAC	bta-miR-24-3p	16.5513820454055	-0.470367924834398	0.331305521090256	-1.41974067708415	0.155683191183551	0.64741547919416
CGUACCGUGAGUAAUAAUGCGU	bta-miR-126-3p	659.024201771797	-0.366078037394771	0.258504279541599	-1.41613917589268	0.156734759970681	0.647558804702674
UGAGGUAGUAGGUUGUAUGGUUC	bta-let-7c	48.0698944069398	0.337562528717709	0.238509119177234	1.41530239968255	0.156979851729323	0.648063926231541
AGAAUCUGGAUGAACUUU	bta-miR-2285t	10.0709923863523	1.18471519186862	0.837666967825473	1.41430334174935	0.157272856202487	0.648765902520971
AGCAGCAUUGUACAGGGCUAUGAA	bta-miR-103	144.993974780265	0.306679544302075	0.216930116020169	1.4137250739015	0.157442640320708	0.64895888307192
CGAGGUAGUAGAUUGUAUAGU	bta-let-7f	48.5858703703579	0.279599943747531	0.197967618128265	1.41235191083815	0.157846368568722	0.650115098023869
AACAUUCAACGCUGUCGGUGAGA	bta-miR-181a	1365.66486872757	0.242869965455513	0.172155540018906	1.41075893014446	0.158315708163966	0.650529401976711
AUCACAUUGCCAGGGAUUUCA	bta-miR-23a	272.42763448605	-0.394151756499806	0.279532860105737	-1.41003728989398	0.158528672347923	0.650529401976711
UAGCACCAUCUGGAAUCGGUU	bta-miR-29a	8.59135049506974	-0.892470774123801	0.63336904688567	-1.40908492215108	0.158810058708492	0.650529401976711
UAUUGCACUCGUCCCGGCCUCCU	bta-miR-92b	5.89152826500327	1.14186307394975	0.810212817464289	1.40933721281209	0.158735480185282	0.650529401976711
UGAGGUAGUAGUUUGAGCUGUU	bta-let-7i	14.611280470937	0.437467596068109	0.310285750651709	1.40988619409455	0.158573289870301	0.650529401976711
UGAGGUAGUAGUUUGUACAGGU	bta-let-7g	526.230732203622	-0.456271753415474	0.323609512742537	-1.40994542944256	0.158555796957646	0.650529401976711
UGUAAACAUCCUCGACUGGAAGU	bta-miR-30a-5p	2383.46198093585	-0.259936355341409	0.184342149847064	-1.41007553376729	0.15851738070963	0.650529401976711
CAUUGCACUCGUCUCGGUCUGA	bta-miR-25	19.1399322382765	0.447044017218773	0.31739882271052	1.40846148514701	0.158994463891414	0.65077951240582
UGUAAACAUCCUCGACCGGAAGCU	bta-miR-30a-5p	47.4835542864403	-0.370034590497718	0.26287094466806	-1.40766637775422	0.159229882171333	0.651237874679033
UUGUGCUUGAUCUAACCAUGUGGA	bta-miR-218	21.1282453351676	0.892345142100068	0.634640419823013	1.40606414944217	0.15970507679374	0.652675433899125
GUCACAUUGCCAGGGAUUACC	bta-miR-23a	4.22984195044528	-1.60671998040274	1.14471670534407	-1.40359616742014	0.160439137042469	0.654773389418805
UGAGGUAGUAGGUUGUGUGGCC	bta-let-7b	12.6105171776372	-0.766349407796014	0.546049954910293	-1.40344193952349	0.16048509408667	0.654773389418805
UGAGGUAGUAGUUUGUGCUGUUG	bta-let-7i	282.700194347308	0.188757561276312	0.134530141163901	1.40308751364755	0.160590744106887	0.654773389418805
CAUUGCACUUGUCUCGGUCCGA	bta-miR-25	9.46936332805423	0.833852402981538	0.595186225508239	1.40099412124247	0.161215831073216	0.656814459260455
AACCCGUAGAUCCGAUCUUGUAG	bta-miR-99a-5p	26.6533437706354	0.556253964902463	0.397655581014793	1.39883354203891	0.161862905344055	0.657591253377623
UAGCUUAUCAGGCUGAUGUUGA	bta-miR-21-5p	229.634920964006	0.375461347516102	0.268399132568928	1.39889180684919	0.16184542986729	0.657591253377623
UGAGAUGAGGCACUGUAGCG	bta-miR-143	5.42254747308068	-1.5381208672427	1.09987875341314	-1.39844584002519	0.16197922583092	0.657591253377623
UGAGGUAGUAGUUCGUGCUGUU	bta-let-7i	131.124076001322	0.330725126162365	0.236523204616415	1.39827771528262	0.162029687147633	0.657591253377623
UUCACAGUGGCUAAGUUCUGG	bta-miR-27b	177.915876242241	-0.313151929052079	0.22395507972092	-1.39828009010696	0.162028974280216	0.657591253377623
CCAGUGCACUACAGAACUUUGUU	bta-miR-148a	12.6945009904571	-1.09519829130615	0.784126257974921	-1.39671166494871	0.162500294951063	0.657992100446755
CUUGGCACCUAGUAAGUACUC	bta-miR-1271	51.5446371638456	0.458402885280538	0.328460185089418	1.39561172431217	0.162831449919027	0.657992100446755
GUCCAGUUUUCCCAGGAAC	bta-miR-145	7.26587910106162	-1.20192126047641	0.860550755346784	-1.39668840333777	0.1625072929732	0.657992100446755
UAAUACUGCCUGGUAAUGAUGUU	bta-miR-200b	4.9517333232562	1.57949877527512	1.13221846897415	1.39504770374064	0.163001454754342	0.657992100446755
UCGGAUCCGUCUGGGCUUGGCU	bta-miR-127	6.73502666836759	1.26452259800384	0.906023893487694	1.39568349918027	0.162809825419533	0.657992100446755
UGAGGUAGGAGGUUGUAUA	bta-let-7e	7.826175342647	-0.875968794852938	0.627304778078114	-1.3964006420239	0.16259388188031	0.657992100446755
UUCAAGUAAUCCAGGAUAGGCCG	bta-miR-26a	11.3014884922204	-0.853594615016707	0.611854019643691	-1.39509521489095	0.162987128971839	0.657992100446755
UCGUACCGUGAGUAAUAAUGCGC	bta-miR-126-3p	107.551511936129	-0.491370437264343	0.352598988496116	-1.39356734788181	0.163448294392222	0.658787777855893
UUCACAGUGGCUAAGUUCA	bta-miR-27a-3p	291.529483294696	-0.255704814034562	0.183478249468014	-1.39365191664933	0.163422742796635	0.658787777855893
UGAGGUAGGAGGUUGUAC	bta-let-7e	4.28578557557777	-1.54678179347186	1.11033284215123	-1.39307938552463	0.163595786094809	0.658878906439858
AGCAGCAUUGUACAGGGCUAUGAAA	bta-miR-103	13.1707591649399	0.714757004698176	0.513428018355721	1.39212699569303	0.163883944773925	0.659535997427328
AACCCGUAGAUCCGAUCCUGU	bta-miR-99a-5p	165.331425302731	0.356770931221552	0.256886530406886	1.38882692937017	0.164885384354484	0.662051208412676
ACCCUGUAGAACCGAAUUUGUGU	bta-miR-10b	1152.93290853569	-0.234109054502256	0.168532309599908	-1.38910488474303	0.164800858616764	0.662051208412676
UCCCUGAGGCCCUAACUUGUG	bta-miR-125b	8.87399057642338	0.644343339162402	0.463856778272457	1.38909975954675	0.164802416884592	0.662051208412676
CCCAGUGUUUAGACUAUCUGUG	bta-miR-199b	16.5246818976023	0.768141247752068	0.553387190131414	1.38807197103651	0.165115130570712	0.662469527673823
AGAAUCUGGAUGAACUUUUUGGC	bta-miR-2285t	13.3438831708553	0.788305091766741	0.568596431204976	1.38640527534821	0.165623186516539	0.664002987888496
UGAGGUAGGAGGUUGUAU	bta-let-7e	44.0538960518254	-0.604542642677406	0.436282082294374	-1.38566919708956	0.165847938051017	0.66439918083308
CUAGACUGAAGCUCCUUGAAA	bta-miR-151-3p	26.1521301072672	0.411492213701621	0.297284748951058	1.38416859645015	0.166306836660545	0.665227346642181
UAGCUUAUCCGACUGAUGUUGAC	bta-miR-21-5p	22.6752880348527	0.566378225228849	0.40912617370208	1.38436077091777	0.16624801454279	0.665227346642181
AUCACAUUGCCAGGGAUUUCCAC	bta-miR-23a	32.8003576892189	-0.395313672466457	0.286118971479878	-1.38164089721768	0.167081990021241	0.666631325952554
UCAGUGCACUACAGAACUGU	bta-miR-148a	60.9217771778972	-0.921193665806862	0.666827667821397	-1.38145687448229	0.16713852894395	0.666631325952554
UCGUACCGUGAGUAGUAAUGCA	bta-miR-126-3p	28.5441400771283	-0.54812426113624	0.396735727543886	-1.38158533018836	0.167099060853254	0.666631325952554
UGAGGUAGUAGGUUGUGUGAA	bta-let-7b	11.731696606259	0.73224593027002	0.530084266212395	1.38137646586292	0.16716323810372	0.666631325952554
UGAGGUAGGAGGUUGUAUAGUU	bta-let-7e	469.425158000822	-0.571227071742263	0.41389906136417	-1.38011202504194	0.167552155369548	0.667677622152369
UGAGAUGAAGCACUGUAGGCA	bta-miR-143	5.28426928239891	-1.53582483561876	1.11355133917166	-1.37921331652407	0.16782899347758	0.668276052519029
AGCAGCAUUGUACAGGGCU	bta-miR-107	19.5773696041927	-0.499977417849294	0.362931343790975	-1.3776088133552	0.168324098371714	0.669515948473815
CAUUAUUACUUUUGGUACGCA	bta-miR-126-5p	185.201857559722	-0.320151072228974	0.232434482014701	-1.37738200224838	0.168394174303403	0.669515948473815
UAGGUAGUUUCCUGUUGUUG	bta-miR-196a	4.36437122583751	1.96711408560211	1.42912336000832	1.37644806645009	0.168682955377344	0.669654832634212
UGAGAUGAAGCACUGUAACUA	bta-miR-143	4.47406753828289	-1.91162285553636	1.38859030483461	-1.37666441201607	0.168616026395748	0.669654832634212
CAUUGCACUUGUCUCGGUCUGAUA	bta-miR-25	5.44337003686234	1.49348909338476	1.08642126357742	1.37468691331291	0.169228530150247	0.670307601405934
UCGUACCGUGAGUAGUAAUGU	bta-miR-126-3p	19.4098333194853	-0.432050799787399	0.314162161485194	-1.3752477311236	0.169054655057251	0.670307601405934
UGUGCAAAUCCAUGCAAAACUA	bta-miR-19b	11.8385333852796	-0.477316053731704	0.347185887632821	-1.37481410026812	0.16918908554605	0.670307601405934
UGUAAACAUCCUCGACUGGAAG	bta-miR-30a-5p	9788.66725687655	-0.286969196396805	0.208992246076613	-1.3731092984742	0.169718370796458	0.671743529123866
UGUAAACAUCCUACACUCUCAG	bta-miR-30c	72.9392973116391	-0.324142210384985	0.236293783180736	-1.37177629483826	0.17013308895171	0.672880192885472
AACCCGUAGAUCCGAACUUGUAA	bta-miR-99a-5p	10.1679947974987	1.1995196970838	0.87534829419357	1.37033419159042	0.170582604480151	0.674152675084103
AAGCUUAUCAGACUGAUGUUGA	bta-miR-21-5p	46.1377035860005	0.417066435210568	0.304773574327179	1.36844684166365	0.171172250595652	0.67439828988138
AAUGCACCUGGGCAAGGAUUCU	bta-miR-502a	58.4995075802309	-0.407851467371847	0.298183043508396	-1.36778893451855	0.171378152361392	0.67439828988138
ACAGUAGUCUGCACAUUGGUUUU	bta-miR-199a-3p	41.5699355379604	0.399049006451865	0.291638483938203	1.36830023618015	0.171218116901511	0.67439828988138
ACCCGUAGAUCCGAACUUG	bta-miR-100	12.9704601801644	-0.949792353994546	0.694471774937631	-1.36764716475316	0.171422545578401	0.67439828988138
CAGUAGUCUGCACAUUGGUUU	bta-miR-199a-3p	68.3222854263235	0.393440220145634	0.287810057794285	1.36701345033206	0.171621089628428	0.67439828988138
CUAGACUGAAGCUCCUUGAGGUU	bta-miR-151-3p	181.074089380534	0.385791740026526	0.281923543116397	1.36842682864285	0.171178511233441	0.67439828988138
UGAGGUAGUAGGUUGUGUGG	bta-let-7b	928.470804928763	0.186321317408613	0.136312799897923	1.36686589629248	0.171667343311352	0.67439828988138
UUAAUGCUAAUCGUGAUAGGGGUC	bta-miR-155	19.9141756953731	0.504404129891351	0.368424216717849	1.36908516596682	0.170972654671825	0.67439828988138
AACCCGUAAAUCCGAUCUUGU	bta-miR-99a-5p	30.4170279388958	0.448225818504916	0.328332723662017	1.36515731208783	0.172203611966269	0.674452650728304
AACCCGUAGAUCCGAUCUUGAAA	bta-miR-99a-5p	20.396783128136	0.557421155067458	0.408431208482944	1.36478590149346	0.172320351247489	0.674452650728304
CAGCUUAUCAGACUGAUGUUGAU	bta-miR-21-5p	23.4247097809348	0.438506466243732	0.321289665637431	1.36483215348289	0.172305810406874	0.674452650728304
UGACCGAUUUCUCCUGGUGUU	bta-miR-29d-5p	115.961480413282	-0.384557116627929	0.281488412009493	-1.36615611947451	0.171889967050488	0.674452650728304
UGUAAACAUCCCCGACUGGAAGG	bta-miR-30d	37.2288691247683	-0.283038207480014	0.20729641017904	-1.36537920379594	0.172133896694384	0.674452650728304
CUAGACUGAAGCUCCUUGAAG	bta-miR-151-3p	9.79835180071435	1.32026811594256	0.967718317552145	1.36431034940228	0.172469909996924	0.674537616859726
UCACAGUGAACCGGUCUCUUU	bta-miR-128	323.899274636521	0.296479292082908	0.217501077534916	1.36311642886143	0.172845819840761	0.675007065492122
UUAAGACUUGCAGUGAUGUUU	bta-miR-499	33.9580566431936	-0.346883653697623	0.254449555865366	-1.36327081616588	0.172797176027552	0.675007065492122
AAGAAUCUAGAUGAACUUU	bta-miR-2285t	6.34910366746389	-3.34777883009719	2.45860251210187	-1.3616592408161	0.173305450052228	0.675681090198317
AAGAAUCUGGAUGAACUUUUUG	bta-miR-2285t	85.3731584368908	0.428173697255861	0.314484840267335	1.36150822688903	0.173353135466983	0.675681090198317
CUAGCACCAUCUGAAAUCGGUU	bta-miR-29a	1579.83992940569	0.315517517160575	0.231795285380446	1.36119039972153	0.173453527254989	0.675681090198317
UAAUACUGCCUGGUAAUGAUGAC	bta-miR-200b	6658.01528567762	0.274121738519772	0.201419962138677	1.36094623198787	0.173530681807945	0.675681090198317
UACCCGUAGAUCCGAUCUUGU	bta-miR-99a-5p	81.5129179547984	0.339070216831649	0.249423666465752	1.35941477260822	0.174015192565108	0.676971390800375
UCGUACCGUGAGGAAUAAUGC	bta-miR-126-3p	176.725810552489	-0.301376663320841	0.221749179410344	-1.35908806572469	0.174118684100855	0.676971390800375
AACCCGUAGAUCCGACCUUGU	bta-miR-99a-5p	194.029654900877	0.366894579032608	0.270105976494411	1.35833565696833	0.174357200827725	0.677399551963976
GUGUGCGGAAAUGCUUCUG	bta-miR-147	23.053203753469	1.31162560870129	0.966641852039345	1.35688890971783	0.174816511214267	0.678684262815651
AGCAGCAUUGUACAGGGCUAUA	bta-miR-107	169.865431730101	-0.486615420805164	0.358865308731631	-1.35598345386198	0.175104432648009	0.678948865498733
UAACACUGUCUGGUAAAGAUG	bta-miR-141	822.224275861466	-0.483138570639298	0.356332286524537	-1.35586526652288	0.175142040550374	0.678948865498733
UGUAAACAUUCUCGACUGGAAGC	bta-miR-30a-5p	11.4538594288641	-0.493952321496398	0.364950390968017	-1.35347798966925	0.175902976995345	0.681398022487108
UAGCUUAUCAGACUGAUGUUGGC	bta-miR-21-5p	609.829800083585	0.428420691584785	0.317075584898003	1.35116266275311	0.176643332048845	0.683763917747399
AGCUCGGUCUGAGGCCCCUCAGUUU	bta-miR-423-3p	30.6587327691681	0.372126839125769	0.275723456660171	1.349637943878	0.177132146790068	0.684651433307253
UAGCAGCACAGAAAUAUUGGC	bta-miR-195	373.354375700745	-0.194261315414485	0.143895922420437	-1.35001264905123	0.177011925515598	0.684651433307253
AGAGGUAGUAGAUUGUAUAGUC	bta-let-7f	5.15066542132861	1.17650240119771	0.872419023627843	1.34855197942082	0.177480913711308	0.684995830827257
CAGGGACGGUCCGGGAGCCUGC	NA	35.3652827810637	0.803579902658251	0.595766432925135	1.34881701661636	0.177395747575412	0.684995830827257
CUAUACAAUCUACUGUCUUUC	bta-let-7a-3p	50.7875221256344	-0.434713599580219	0.322631341887125	-1.34740040145358	0.177851311381866	0.685429987506652
UGAGGUAGUAGUUUGUAU	bta-let-7f	303.806999897546	-0.182317806672291	0.135311384718509	-1.34739443433803	0.177853232163875	0.685429987506652
UGUAAACAUCCUACACUCAGCC	bta-miR-30b-5p	245.584071369537	-0.484662623645419	0.360135045832262	-1.34578022676293	0.178373404132566	0.686932905257968
UACCCUGUAGAACCGAAUUUGCG	bta-miR-10b	35.3846152839458	-0.320226529386739	0.238168445589967	-1.34453801633338	0.178774471673498	0.687473842966018
UCGUACCGUGAGGAAUAAUGCA	bta-miR-126-3p	63.029010697675	-0.385736698853691	0.286806794130271	-1.34493570845635	0.178645997463511	0.687473842966018
AACAUUCAACGCUGUCGGUGAAA	bta-miR-181a	5.10761932970431	1.26343090997634	0.940609633113557	1.34320430654553	0.179205827576463	0.687629051849759
UAAAGUGCUUAUAGUGCGGGUAG	bta-miR-20a	5.61529651634155	1.15304552320755	0.858317354593035	1.34337901597511	0.179149278063145	0.687629051849759
UCGGAUCCGUCUGAGCUUGGAGA	bta-miR-127	4.42565028734161	1.97927037448246	1.47271542594789	1.34395983067029	0.178961376793409	0.687629051849759
AACCCGUAGAUCCGAUCUCGC	bta-miR-99a-5p	19.3061795831602	0.3777737894615	0.281952777689699	1.33984773108799	0.180294854142281	0.690963266239347
UGUAAACAUCCUCGACUGGAAGC	bta-miR-30a-5p	9169.89435632997	-0.192963141381473	0.14403254145538	-1.33971906231517	0.18033669780356	0.690963266239347
UGGCUCAGUUCAGCAGGA	bta-miR-24-3p	59.3355116416769	-0.205214345060212	0.153245740292568	-1.33911940826824	0.180531803143162	0.691208848609088
AACCCGUAGAUCCGAUCUUGAGA	bta-miR-99a-5p	10.9690764606702	0.830397216196975	0.620986621928835	1.33722239235637	0.18115005471235	0.693073015708744
UGAGGUAGUAGGUUGUAUAGUUAU	bta-let-7a-5p	15.8656967075074	0.39495882433541	0.295550191460578	1.33635110294994	0.181434540546065	0.693658431826839
AACAUUCAUUGUUGUCGGUGGGA	bta-miR-181d	4.2184218305724	2.49629609903644	1.87605319106956	1.33061051302776	0.183317201471825	0.693665346282517
AACCCGUAGAUCCGAACUUA	bta-miR-100	60.9203294614329	-0.31567990798203	0.23677305073296	-1.33325945247909	0.182446675054236	0.693665346282517
AACCCGUAGAUCCGAUCUUGUGU	bta-miR-99a-5p	2168.97975381435	0.331523578881728	0.248439646470792	1.33442300208998	0.182065265744329	0.693665346282517
AAGCUCGGUCUGAGGCCCCUCA	bta-miR-423-3p	51.3005355395337	0.4707059240103	0.353825561936633	1.33033329031948	0.183408483332849	0.693665346282517
ACCCGUAGAACCGACCUUGC	bta-miR-99b	8.84332867000947	1.46225748093343	1.09555418281586	1.33471945419902	0.181968183921896	0.693665346282517
AUCACAUUGCCAGGGAUUUCCAU	bta-miR-23a	206.186584396435	-0.341534381413648	0.255873757551661	-1.33477690202244	0.181949375412119	0.693665346282517
AUCACAUUGCCAGGGAUUUCU	bta-miR-23a	446.062766849849	-0.380163005957125	0.285496886879163	-1.3315837174716	0.182997018349362	0.693665346282517
CUAGACUGAAGCUCCUUGAGC	bta-miR-151-3p	167.982554849255	0.458827775255887	0.344430964143249	1.33213277266518	0.182816562808613	0.693665346282517
CUCGUACCGUGAGUAAUAAUGU	bta-miR-126-3p	333.103725746438	-0.304461477414941	0.228594799842261	-1.3318827795953	0.182898710561353	0.693665346282517
GGAAUCUGGAUGAACUUUUUGGA	bta-miR-2285t	12.5795035720033	1.52040675473766	1.14120189190775	1.33228551890672	0.182766383837512	0.693665346282517
UAGCUUAUCAGACUGAUGUGGAC	bta-miR-21-5p	20.7282119522295	0.483911188482622	0.362405683344933	1.33527483348555	0.181786412268101	0.693665346282517
UCAGUGCACUACAGAACUUGGU	bta-miR-148a	148.363291608507	-0.415274775788064	0.311980381877311	-1.33109259399322	0.183158545556273	0.693665346282517
UCCCUGAGACCCUAACUUGUGGA	bta-miR-125b	16.7380490046804	0.399749883678798	0.299629768085202	1.33414609046831	0.182155983166519	0.693665346282517
UGAGGUAGUAGGUUGUAUAGAAA	bta-let-7a-5p	7.14448577372206	1.08796911240667	0.817106319587075	1.33149026794515	0.183027745133838	0.693665346282517
UUCACAGUAGCUAAGUUCUGU	bta-miR-27b	4.59423929480394	-1.27748266056104	0.959203763233966	-1.33181573042832	0.182920747577997	0.693665346282517
UAGCUUAUCAGACCGAUGUUGA	bta-miR-21-5p	207.342233409418	0.355299911167398	0.267375828725277	1.32884080382771	0.183900497078899	0.694530438502699
UGAGGUAGUAGUUUGUGCCGU	bta-let-7i	10.1529241451826	0.576438807257833	0.433682347121912	1.32917286369461	0.183790945624351	0.694530438502699
CUCGUACCGUGAGUAAUAAUGCC	bta-miR-126-3p	43.2104931114087	-0.299436130803985	0.2254603290541	-1.32811005847568	0.184141751055214	0.694944119146861
UGGAGAGAAAGGCAGUUCCUGU	bta-miR-185	27.355150310078	-0.350267889740243	0.263862078647805	-1.327465816745	0.184354640346376	0.695250237646518
UGUAAACAUCCUCGACUGGAA	bta-miR-30a-5p	5432.63970755905	-0.341594427348311	0.257433349046475	-1.32692375954229	0.18453390391796	0.695429197907968
CCCAGUGUUUGGACUAUCUGUUC	bta-miR-199b	6.79346273173589	1.07176115016857	0.809712177934739	1.32363224782195	0.185625209808639	0.699042546003127
UGAGAUGAAGCACUGCAGCUCGU	bta-miR-143	4.56880126963197	-1.58194363840461	1.19747658340213	-1.321064361785	0.186479904756478	0.701260140766341
UGAGGUAGUAGGUUGUGUGGAAU	bta-let-7b	11.8459904346253	0.527610372359158	0.399363103594416	1.32112948745257	0.186458192457872	0.701260140766341
UAGCAGCACAGAAAUAUUGGCU	bta-miR-195	9.58985026190488	-0.771509652170205	0.584414729350767	-1.32014066967012	0.186788056390055	0.701918650650947
ACAGUAGUCUGCACAUUGGUUAU	bta-miR-199a-3p	111.933206432315	0.377571399604171	0.286802542196977	1.31648553988358	0.188011128649735	0.703491967210982
CUCAGUCAGCCUUGUGGAUGUAU	bta-miR-3431	8.6794988733683	1.08963667984556	0.828547737359235	1.31511635445227	0.188470800977405	0.703491967210982
UACAGUACUGUGAUAACUGAAG	bta-miR-101	1078.79869658234	0.31204215165848	0.238080259599243	1.31065949013889	0.189972830709372	0.703491967210982
UACCCUGUAGAACCGGAUUUGUG	bta-miR-10b	13.9210633655254	0.525486512684096	0.398962843963039	1.31713145882021	0.187794563730815	0.703491967210982
UAGCUUAUCAGACUGACGUUGAC	bta-miR-21-5p	188.343586230361	0.400289514971841	0.305434205043579	1.31055889734003	0.190006833448758	0.703491967210982
UAGCUUAUCAGACUGACGUUGAU	bta-miR-21-5p	17.4297755835006	0.589540466178458	0.449329303857965	1.31204544443604	0.18950480170798	0.703491967210982
UAGCUUAUCAGACUGAGGUUGAC	bta-miR-21-5p	9.16804590320147	0.929664101810994	0.708117267045286	1.31286743746575	0.189227621011229	0.703491967210982
UAGCUUAUCAGACUGGUGUUGACU	bta-miR-21-5p	56.3746940677626	0.470554289521938	0.357017233139238	1.31801561897831	0.187498419418629	0.703491967210982
UAGCUUAUCAGCCUGAUGUUGAC	bta-miR-21-5p	7.89287123858792	1.26277218744816	0.962657248421571	1.31175679559747	0.189602206677715	0.703491967210982
UCAGUGCGCUACAGAACUUUGG	bta-miR-148a	58.0394076993478	-0.478123260459	0.364031385499122	-1.31341219330154	0.189044090990376	0.703491967210982
UCGGAUCCGUCUGAGCUUGGUC	bta-miR-127	4.8955961898212	1.55264498681711	1.18065986287731	1.31506544402489	0.188487908946325	0.703491967210982
UCGUACCGUGAGUAUUAAUGCG	bta-miR-126-3p	12.7277354903089	-0.448244374335053	0.341976909355188	-1.31074456219935	0.189944077844377	0.703491967210982
UCUGGCUCCGUGUCUUCACUCC	bta-miR-149-5p	13.3408097668764	0.766181072432957	0.583819795557521	1.31235884473785	0.189399086082646	0.703491967210982
UGAGGGGCAGAGAGCGAGA	bta-miR-423-5p	20.8220824106664	0.487128634677359	0.371039796424908	1.31287435841386	0.189225288497779	0.703491967210982
UGAGGUAGUAGAUUGUAUAGUC	bta-let-7f	6660.15844173511	0.140891891266024	0.106993897421075	1.3168217502307	0.187898380424509	0.703491967210982
UGAGGUAGUAGUUUGUGCC	bta-let-7i	28.5640425035672	0.295414684038873	0.224898620475173	1.31354600314894	0.188999030098853	0.703491967210982
UGGCUCAGUUCAGCAGGAACU	bta-miR-24-3p	28.5837413027126	-0.302310285677707	0.230081661421377	-1.31392603743438	0.188871095529063	0.703491967210982
UGUAAACAUCCUCGACUGGAGGCC	bta-miR-30a-5p	23.6549096805643	-0.50775838887364	0.386704390891424	-1.31304014341075	0.189169421600558	0.703491967210982
UUCAAGUAAUUCAGGAUAG	bta-miR-26b	48.1451093688165	-0.238409961390527	0.181881733561544	-1.31079661889112	0.189926485176313	0.703491967210982
UUCACAGUGGCUAAGUUA	bta-miR-27a-3p	30.7958970742031	-0.36650520655711	0.279253225871375	-1.31244753006336	0.189369178799912	0.703491967210982
UUGUGCUUGAUCUAACCAUGUG	bta-miR-218	72.3838476144943	0.346782066274217	0.264028940326781	1.31342445205065	0.189039962488093	0.703491967210982
ACCCUGUAGAACCGAAUUUGCG	bta-miR-10b	9.93242915498759	-0.604415501580142	0.461402117904985	-1.3099538951501	0.190211433033534	0.703755624603734
CACCCGUAGAACCGACCUUGCGC	bta-miR-99b	34.6575668930671	-0.418503741747278	0.320144999116934	-1.30723185713239	0.191133979144541	0.704061745891999
CAUUGCACUUGUCUCGGUCA	bta-miR-25	24.6953937157375	0.314936803041358	0.241137296159563	1.30604766685682	0.191536348098302	0.704061745891999
UAACACUGUCUGGUAAAGAUA	bta-miR-141	114.712961359366	-0.486105773157324	0.37166429753791	-1.30791624693986	0.190901718232718	0.704061745891999
UAAUACUGCCGGGUAAUGAUGCA	bta-miR-200c	8.01647235067542	1.21181391857234	0.928040962237942	1.30577632656439	0.191628632884934	0.704061745891999
UACCCGUAGAUCCGAUCUUGUGA	bta-miR-99a-5p	28.1608607135135	0.469186044758771	0.358958961658415	1.30707433125809	0.19118746802382	0.704061745891999
UAGCUUAUCAGACUGAUGUUGGU	bta-miR-21-5p	149.345887524913	0.396018746069997	0.30261103777935	1.3086725090271	0.190645307760647	0.704061745891999
UCGUACCGUGAGUAAUAGUG	bta-miR-126-3p	29.0759357172224	-0.401601628982978	0.307400554537121	-1.30644406152	0.191401590194646	0.704061745891999
UGAGGUAGGAGGUUGUAUAGC	bta-let-7e	41.4364367094559	-0.637215276395163	0.487094925621474	-1.30819526724109	0.190807086935262	0.704061745891999
UUCAAGUAAUCCAGGAUAA	bta-miR-26a	59.1526848567602	-0.505590866686357	0.386802462185577	-1.30710353762895	0.191177549989267	0.704061745891999
UUCACAGUGGCUAAGUUCCGA	bta-miR-27a-3p	2312.23391330012	0.181226085851226	0.13871478843017	1.30646550308121	0.191394302933688	0.704061745891999
UGUAAACGUCCUCGACUGGAA	bta-miR-30a-5p	9.66452447665267	-0.61516014284191	0.471443605633456	-1.30484353905988	0.191946130111272	0.704737496497613
AGGGCUUAGCUGCUUGUGAGC	bta-miR-27a-5p	14.8958421339814	0.517581943380818	0.396954426761899	1.30388253282101	0.192273636679519	0.705449031377706
UUCAAGUAACCCAGGAUAGGCC	bta-miR-26a	38.1618439397108	-0.251011147539581	0.192604441607093	-1.30324693161353	0.192490472284999	0.705753809434089
GACCCGUAGAUCCGAACUUGUG	bta-miR-100	20.4975452355723	-0.478650525992893	0.367457091068205	-1.30260250142798	0.192710503350685	0.706069871998759
UCAGUGCACUACAGAACUUUGGC	bta-miR-148a	12.8313129344955	-0.851902992708438	0.654244016272283	-1.30211812644824	0.192876007591504	0.706164336269422
UUCAAGUAAUCCAGGAGAGGCC	bta-miR-26a	19.7826333747688	-0.560684704751018	0.430718162062442	-1.30174381796729	0.193003975151726	0.706164336269422
AAGAAUCUAGAUGAACUUUU	bta-miR-2285t	14.0571274248603	-2.90000207430891	2.23438347593538	-1.2978981027842	0.194322352101869	0.706171534174368
ACUGGACUUGGAGUCAGAAGGCAU	bta-miR-378	24.6442566887563	0.373951242053959	0.288219738083241	1.29745188355545	0.194475750559546	0.706171534174368
AGACCCUGGUCUGCACUCUGUA	bta-miR-504	5.891505041594	1.81496517965013	1.39630719763542	1.29983228814096	0.193658456527884	0.706171534174368
CGAGGUAGUAGGUUGUGUGGUU	bta-let-7b	36.1466478226878	-0.324648735319365	0.250325026926337	-1.29690882012728	0.194662561360837	0.706171534174368
GUGGACUUCCCUGGUAGCUCAGU	NA	10.3241842416913	1.77443290178427	1.36596509651956	1.29903238838641	0.193932814268598	0.706171534174368
UAUUGCACUCGUCCCGGCCUGUA	bta-miR-92a	4.49326712257237	2.42423080663115	1.8695868965498	1.29666655832093	0.194745940527617	0.706171534174368
UCAAGUAAUCCAGGAUAGGCA	bta-miR-26a	12.784222156027	-0.504068390722417	0.387811513022447	-1.299776756997	0.193677493952619	0.706171534174368
UCAGUGCACUGCAGAACUUUGG	bta-miR-148a	35.2072205060413	-0.513813282039821	0.395894660207165	-1.29785352944885	0.194337671251393	0.706171534174368
UCCCUGAGACUCUUUAACCUGUG	bta-miR-125a	9.85283785854413	-0.5541238689909	0.426121440856114	-1.30038955063519	0.193467489487795	0.706171534174368
UCGUACCGUGAGGAAUAAUGA	bta-miR-126-3p	20.683529856248	-0.443468752868723	0.341968992789352	-1.29680983428194	0.19469662612203	0.706171534174368
UGAGAUGAAGCACUGUAGAA	bta-miR-143	58.3761648024153	-0.458743529066092	0.353661047117298	-1.29712766731119	0.194587263315035	0.706171534174368
UGAGGUAGUAAUUUGUGCUGUU	bta-let-7i	22.5257375512415	0.349926885844717	0.269625107278945	1.29782752569365	0.194346608739598	0.706171534174368
UGAGGUAGUAGAUUGUAUAGA	bta-let-7f	470.900929899912	0.199070092648047	0.153330810304852	1.29830457591828	0.19418269460916	0.706171534174368
AACCCGUAGAUCCGAUCCUGUGA	bta-miR-99a-5p	78.127063175714	0.393993944447446	0.30405645340633	1.2957920808243	0.195047127127506	0.706621200123192
CUAGACUGAAGCUCCUUGAGGUUA	bta-miR-151-3p	13.3835750634659	0.617581537139731	0.476702216848153	1.29552898080282	0.195137810572307	0.706621200123192
AAUCCUUGGAACCUAGGUGUGAG	bta-miR-362-5p	13.0852813704425	-0.674768849317226	0.521753833596989	-1.2932705154562	0.195917514484895	0.707362721628279
AGUAAACAUCCUCGACUGGAA	bta-miR-30a-5p	6.12236485823524	-1.09282215814123	0.845320075852031	-1.29279096682961	0.196083365470019	0.707362721628279
CCAGUGCACUACAGAACUUUG	bta-miR-148a	95.3871747824433	-0.641859654121214	0.496562105604827	-1.29260700097002	0.19614701700951	0.707362721628279
CCUCUGGGCCCUUCCUCCAGC	bta-miR-326	11.2329922886216	-0.870995715278843	0.673476520048275	-1.29328297179003	0.195913207855674	0.707362721628279
UAGCUUAUCAGACUGAUGUUGAAG	bta-miR-21-5p	19.5073753045872	0.563997549565234	0.435725260642719	1.29438800204814	0.195531432811891	0.707362721628279
UGUAAACAUCCUCGGCUGGAAGC	bta-miR-30a-5p	24.4932351470408	-0.292956641221684	0.226560613873506	-1.29306076732847	0.195990042824724	0.707362721628279
CGUACCGUGAGUAAUAAU	bta-miR-126-3p	12.8924597498792	-0.478860976463341	0.370846400540642	-1.29126499749014	0.196611803572129	0.708070904878194
UUACUCUGAGUAACCUAACUGA	bta-miR-6524	30.599280945695	0.330220723331764	0.255731749562044	1.29127777015285	0.196607376117181	0.708070904878194
GUACAGUACUGUGAUAACUGAC	bta-miR-101	66.4458800940462	-0.251887677518267	0.195150459585823	-1.29073576384529	0.196795318803856	0.708248364262718
AAGCUGCCAGUUGAAGAACUGG	bta-miR-22-3p	34.6436519201446	-0.530589960117649	0.411432325220013	-1.28961660908368	0.197183806068416	0.708474771066568
ACCACAGGGUAGAACCACGGA	bta-miR-140	500.322398350187	0.194284409820771	0.150769160846287	1.28862168317597	0.197529641440281	0.708474771066568
UAGCUUAUCAGACUGAUGUUGGCC	bta-miR-21-5p	15.7527526806194	0.551635066484739	0.427837606600136	1.28935619023389	0.197274284577816	0.708474771066568
UCGUACCGUGAGUAAUAAUACG	bta-miR-126-3p	53.8850268661002	-0.440665712443217	0.341755014057158	-1.28941988944606	0.197252150462817	0.708474771066568
UUCACAGUGGCUAGGUUCCG	bta-miR-27a-3p	8.75689724146043	0.581472534465598	0.451136857255002	1.2889049633489	0.197431128332214	0.708474771066568
AGCUACAUUGUCUGCUGGGUUUCA	bta-miR-221	11.0251885184472	0.815210852424057	0.633620945048568	1.28659075870917	0.198236966434596	0.710528692193565
CAUUAUUACUUUUGGUACGC	bta-miR-126-5p	92.2016073070977	-0.384043107339433	0.298646701206351	-1.28594458196971	0.198462403144903	0.710581735230089
UAGCUUAUCAGACUGAUGUUAA	bta-miR-21-5p	41.4911465485628	0.52031305584567	0.404668400720485	1.28577634161523	0.198521129213258	0.710581735230089
CUAGACUGAAGCUCCUUGAGAGA	bta-miR-151-3p	9.59637045296758	1.35743662146163	1.05739095833635	1.2837603828175	0.199225809408839	0.712620590129516
UGAGGUAGUAGAUUGUAUAGUU	bta-let-7f	47694.8502363072	0.169104190470927	0.131829081214999	1.28275331142706	0.199578515952891	0.713398543473883
UACAGUACUGUGAUAACUGAGU	bta-miR-101	4.96623923452716	-1.25057984930792	0.975863538380123	-1.28151099013681	0.200014242203056	0.713988593953535
UGAGGUAGUAGGUUGUAUACU	bta-let-7a-5p	9.74324085661013	-0.617705971774985	0.481963852429979	-1.28164377610607	0.199967636312886	0.713988593953535
AAAACUGGAACGAACUUUUGGGU	bta-miR-2285aa	7.30677950831104	1.02868579772233	0.802980347411774	1.28108465049994	0.200163934659397	0.71403983722987
AAACCCGUAGAUCCGAUCU	bta-miR-99a-5p	6.33867528010847	-0.860918350789671	0.672449666335629	-1.28027180901295	0.200449558704504	0.714093093669793
UUUUGCGAUGUGUUCCUAAU	bta-miR-450a	123.25661960668	0.295714114751107	0.23096785650101	1.2803258394088	0.200430563759676	0.714093093669793
AUCACAUUGCCGGGGAUUACCACU	bta-miR-23b-3p	6.04917719164956	-1.10287783978889	0.862893301223488	-1.27811612191812	0.201208485223014	0.714618936867193
GUCCAGUUUUCCCAGGA	bta-miR-145	4.27640917186426	-1.58990715233017	1.24365401156001	-1.27841597224925	0.201102795246365	0.714618936867193
UAAUACUGCCUGGUAAUGAUGAAA	bta-miR-200b	97.4985187228963	0.308468194120227	0.241324680686033	1.27822895380331	0.201168709963503	0.714618936867193
UGAGGUAGUAGAUUGUAUGGUC	bta-let-7f	14.5182381095811	0.398933852481328	0.312172115066853	1.2779291718477	0.201274401096408	0.714618936867193
UUCACAGUGGCUAAGUUCCGG	bta-miR-27a-3p	80.4956560381069	0.293068885695967	0.229141670787964	1.27898554936853	0.200902144658285	0.714618936867193
GGAAUCUGGAUGAACUUUUU	bta-miR-2285t	6.73666067482921	1.50248195152087	1.17636477795036	1.27722453076053	0.201522988853861	0.715020369329502
UUCACAGCGGCUAAGUUCUGU	bta-miR-27b	13.7591895109229	-0.505133681441944	0.396351298815078	-1.27445950840095	0.20250061410562	0.718006209691703
ACCCUGUGGAACCGAAUUUGUGA	bta-miR-10b	6.20900946701811	1.68907109286428	1.325823952739	1.27397841121731	0.20267106733921	0.71812797265391
CCCAUAAAGUAGAAAGCGCU	bta-miR-142-5p	5.93025290254051	1.20833358802272	0.949577999696609	1.27249534889054	0.203197175592689	0.718414372553635
GAGCUAUGAUGACUUUGAUA	bta-miR-2484	10.9264842964551	0.936298823268304	0.736301102882725	1.27162490943251	0.20350642199854	0.718414372553635
GUAGCUUAUCAGACUGAUGUUGA	bta-miR-21-5p	29.1918998506165	0.449564192439039	0.353563230389233	1.27152416823469	0.203542235056494	0.718414372553635
UAAAGUGCUGACAGUGCAGAUU	bta-miR-106b	7.48955956044756	1.16168731335079	0.91367183800962	1.27144918451405	0.203568894421472	0.718414372553635
UUCACAGUGGCUAAGUUCCGUU	bta-miR-27a-3p	173.501298845835	0.168242047467663	0.132266801256021	1.2719899919709	0.20337667517822	0.718414372553635
UUCACAGUGGCUAAGUUCUGAAA	bta-miR-27b	258.756011891341	0.344250315977282	0.270703425701521	1.27168806632264	0.203483972338164	0.718414372553635
UGAGGUAGUAGAUUGUAUAGGU	bta-let-7f	464.449088879368	-0.309220482794236	0.243433941205573	-1.27024391612305	0.203997758810558	0.718631474096625
UGGCUCAGUUCAGCAGGAUU	bta-miR-24-3p	5.48172431133579	-1.03691965696013	0.816086327276199	-1.2706004527989	0.20387082579645	0.718631474096625
UGUAAACAUCCCCGACUGGAAAA	bta-miR-30d	25.1344265122968	0.32643965100041	0.257013189106681	1.27012801224342	0.204039034912196	0.718631474096625
AGCAGCAUUGUACAGGGCUAC	bta-miR-107	32.4412942919001	-0.568074616615476	0.44781666997667	-1.26854280937123	0.204604173049449	0.719352141828566
AGCUCGGUCUGAGGCCCCUCA	bta-miR-423-3p	112.620127596152	0.452514756309656	0.357208331517571	1.26680907577711	0.205223566122788	0.719352141828566
CUAGACUGAAGCUCCUUGAG	bta-miR-151-3p	658.349346687084	0.375897074472465	0.296551665015814	1.26756015499836	0.204955068685127	0.719352141828566
UAACACUGUCUGGUAACGAUGAA	bta-miR-200a	11.2778093242645	0.652032866503703	0.514830844324526	1.26649922725432	0.2053344059124	0.719352141828566
UAGCAGCACGUAAAUAUUGGCGC	bta-miR-16b	4.54588050875495	1.70054154757797	1.34234038280758	1.26684823712238	0.205209560324668	0.719352141828566
UAGCUUAUCAGAUUGAUGUUGA	bta-miR-21-5p	26.9100291041454	0.469613738224896	0.370753594244534	1.26664648843609	0.205281721849255	0.719352141828566
UGAGGGGCAGAGAGCGAGACUUUC	bta-miR-423-5p	7.90391978342787	-0.733891720578945	0.578863488553168	-1.26781483906207	0.204864081682766	0.719352141828566
UGAGGUAGUAGUGUGUACAGUU	bta-let-7g	45.7969438041957	-0.227250949862527	0.179403911587516	-1.26670008391467	0.205262550005144	0.719352141828566
UCGUACCGUGGGUAAUAAUGC	bta-miR-126-3p	95.7972658371504	-0.31239350416622	0.246843588067025	-1.26555243590689	0.20567336408178	0.719981950417501
UUGUGCUUGAUCUAACCAUGC	bta-miR-218	93.675167079503	0.321809405890842	0.25434754169718	1.26523497629861	0.20578710789037	0.719981950417501
CUAGACUGAAGCUCCUUGAGGAA	bta-miR-151-3p	734.57468991789	0.222890635141283	0.176373137406145	1.2637447993456	0.206321639847157	0.721373738789661
UGGUAGACUAUGGAACGUAGGCU	bta-miR-379	9.24776546781384	1.35169195942687	1.07035612337249	1.26284320695802	0.206645533528455	0.722027705229225
UCCCUGAGACCCUAACUUGUC	bta-miR-125b	7.18336644787173	-0.807778687262871	0.640626743609701	-1.26091939701319	0.207337888904933	0.723010377965914
UGAGGUAGUAAGUUGUAUUGGU	bta-miR-98	10.074808575996	-1.05136577256357	0.833777931148617	-1.26096617970591	0.207321032450931	0.723010377965914
UGAGGUAGUAGGUUGUGUGGUUCU	bta-let-7b	4.93438980420971	1.43421796738256	1.13723536515168	1.26114436055308	0.207256840522278	0.723010377965914
AACCCGUAGAUCCGAUCCUGC	bta-miR-99a-5p	20.5749855835562	0.392726937827382	0.312334942472146	1.2573903346162	0.20861232740419	0.725687425634247
AACCCGUAGAUCCGGUCUUG	bta-miR-99a-5p	5.87131714616523	1.00641984942792	0.800777386968854	1.25680353342329	0.208824786267264	0.725687425634247
GGAAUCUGGAUGAACUUUUUGA	bta-miR-2285t	6.55879178086451	1.52184843285899	1.2101829206157	1.25753587076302	0.208559658437851	0.725687425634247
UAGCUUAUCAGACUAAUGUUG	bta-miR-21-5p	11.9615673185083	0.509070138973613	0.405060812662601	1.2567745954671	0.208835267678897	0.725687425634247
UGGAGAGAAAGGCAGUUCCUGAAA	bta-miR-185	19.1191228946056	0.406265961280052	0.323328683360779	1.25651073408396	0.208930856622142	0.725687425634247
UGUAAACAUCCUCGACUGGAAGCUG	bta-miR-30a-5p	12.4681172874316	0.480100524174888	0.381762745292878	1.2575887251821	0.208540533014698	0.725687425634247
UCGUACCGCGAGUAAUAAUGU	bta-miR-126-3p	14.8248904121683	-0.503877526299353	0.401248833293506	-1.25577318733479	0.209198215487945	0.726138016391053
AGCUCGGUCUGAGGCCCCUC	bta-miR-423-3p	283.43572976106	0.269881462305707	0.215026861214941	1.25510580762249	0.20944035248267	0.726319658138736
UCAGUGCACUACGGAACUUUG	bta-miR-148a	121.578516736069	-0.68357131798539	0.544734671481438	-1.25487022172901	0.209525875604086	0.726319658138736
ACCCUGUAGAACCGAAUUCGUGA	bta-miR-10b	8.6429101429117	1.36968236627634	1.09428224861493	1.25167192286085	0.210689435015377	0.728421062101237
UCAGUGCACUACAGAACUUUGCC	bta-miR-148a	32.2591029977671	-0.412348197674086	0.329272484174555	-1.25230080705891	0.210460274920719	0.728421062101237
UCCUUCAUUCCACCGGAGUCUGUA	bta-miR-205	55.0910596760764	0.438002494620911	0.349909585245714	1.25175906316867	0.210657671053814	0.728421062101237
UCGUACCGUGAGGAAUAAUGCG	bta-miR-126-3p	204.469325256104	-0.271582588815316	0.21703908905711	-1.25130726448937	0.210822396100946	0.728421062101237
UCUUGGAGUAGGUCAUUGGGUGU	bta-miR-432	8.68475177356769	1.05131772928804	0.840104322191927	1.25141330846273	0.210783724279163	0.728421062101237
AGGGUUGGGCGGAGGCUUUCCU	bta-miR-296-3p	4.46447896665146	1.67091350016057	1.33848963410952	1.24835744527242	0.21190018570352	0.731606603698308
CUAGACUGAAGCUCCUUGAGAU	bta-miR-151-3p	7.9785800438698	1.26477010643067	1.0134168397464	1.24802554765833	0.212021701488763	0.731606603698308
AAAGCUGGGUUGAGAGGGCG	bta-miR-320a	6.30705888572048	-1.27243518507098	1.02122055384197	-1.24599449186947	0.21276641736982	0.73178332336582
AAGAGUUUGUUCGGGUUUCU	bta-miR-2284w	14.2049183019325	0.458178085642788	0.36745911497682	1.24688180798479	0.212440838107772	0.73178332336582
UAGCUUAUCAGACCGAUGUUGAA	bta-miR-21-5p	17.493377555227	0.527453214888056	0.423035579962738	1.24682943910892	0.212460043606255	0.73178332336582
UAUUGCACUCGUCCCGGCCUCC	bta-miR-92b	30.3894446266768	0.358202710458864	0.287399153495455	1.24635965729986	0.212632385114186	0.73178332336582
UGAGGUAGUAGUUUGUGCUU	bta-let-7i	26.444250816972	0.279749455686878	0.224451645262911	1.24636847887301	0.212629147951707	0.73178332336582
AACCCGUAGAUCCGAACC	bta-miR-100	6.83822878973891	-1.02211523033676	0.821359061836439	-1.24441949669546	0.213345210984142	0.731865626236888
ACAGUAGUCUGCACAUUGGUAA	bta-miR-199a-3p	30.4329219290225	0.338098255693573	0.27155544120992	1.24504320070764	0.213115870780305	0.731865626236888
UGACCGAUUUCUCCUGGUGUUCU	bta-miR-29d-5p	6.87625151295962	-1.04325892925467	0.837880745246438	-1.24511624735788	0.213089022677235	0.731865626236888
UGUAAACAUCCUCGACUGGAAGCC	bta-miR-30a-5p	3026.82683253063	-0.272455931319187	0.218931549088152	-1.24447998679936	0.213322960564979	0.731865626236888
UGGCUCAGUUCAGCAGG	bta-miR-24-3p	18.8386859026316	-0.394425516042332	0.317250090197367	-1.24326368448612	0.213770681781347	0.732848679063281
UGAGGUAGUAGGUUGUAUAGUUUU	bta-let-7a-5p	32.7242055212545	0.212041987539979	0.170713275490982	1.24209430655075	0.214201768961005	0.733849696778093
UAACACUGUCUGGUAACGAUGC	bta-miR-200a	624.47204474336	-0.277476944523872	0.223473920848685	-1.24165246427906	0.214364815694145	0.733931711617332
AACUGUUUGCAGAGGAAACUGA	bta-miR-452	14.700229880483	-0.420896928894444	0.339172523603718	-1.24095231660396	0.214623364407739	0.734340383018956
AGCUACAUCUGGCUACUGGGUC	bta-miR-222	32.2006166436195	0.454633227263104	0.366942526761405	1.23897666284594	0.215354140716798	0.734685691829187
AUCACAUUGCCAGGGAUUACCACG	bta-miR-23b-3p	82.2799668033739	-0.355080861437627	0.286599781259017	-1.23894323951601	0.215366519103255	0.734685691829187
CUGAGAUGAAGCACUGUAG	bta-miR-143	4.39773362162669	-1.71053840751874	1.38013820041608	-1.2393964655156	0.215198709740991	0.734685691829187
GACCCGUAGAUCCGAUCUUA	bta-miR-99a-5p	21.2989550993287	-0.385379132754156	0.31109133314476	-1.23879739386641	0.215420539283501	0.734685691829187
UGUAAACAUCCUCGACUGGAAA	bta-miR-30a-5p	1259.81314458046	-0.281812083164098	0.227374477935798	-1.23941827474441	0.215190637133389	0.734685691829187
UAACAGUCUACAGCCAUGGUCGU	bta-miR-132	25.7224286841881	0.5651800153599	0.456530037695037	1.2379908630184	0.215719448767726	0.735229852518424
UAGCUUAUCGGACUGAUGUUGA	bta-miR-21-5p	295.082978275702	0.316180385267952	0.255649634335835	1.236772296152	0.216171629902865	0.736295364343135
AACAUUCAUUGCUGUCGGUG	bta-miR-181b	31.3040953370075	0.295538537007635	0.239276035777552	1.23513638149032	0.216779751279932	0.737414550453204
AGCAGCAUUGUACAGGGCUAUGUU	bta-miR-103	49.1758437829546	-0.235962543901359	0.191006198433865	-1.23536589825936	0.216694358457246	0.737414550453204
CUAGACUGAAGCUCCUUGAGGG	bta-miR-151-3p	54.5492652363452	0.364562172871714	0.295351323437143	1.23433397429587	0.217078481049622	0.737954939444464
AACCCGUAGAUCCGAACUUGUC	bta-miR-100i99a-5p	17.1706138518752	-0.417297484587606	0.338767942842343	-1.23180924702137	0.218020348273043	0.740202932746831
UGAGAUGAAGCACUGUAGAAA	bta-miR-143	107.790960442872	-0.487924109447174	0.395993356850916	-1.23215225964225	0.217892212861984	0.740202932746831
AUGACCUAUGAAUUGACAGACA	bta-miR-215	205.498765327172	-0.570559637377943	0.4635029909953	-1.23097293536932	0.218332986902734	0.740787677748439
UAUUCAUUUAUCUCCCAGCCUACU	bta-miR-664b	30.583442397213	-0.414022909693576	0.336693156902871	-1.22967426336204	0.218819108159523	0.741959906587173
UAAUACUGCCGGGUAAUGAUGGAA	bta-miR-200c	849.506241888377	0.251834992357555	0.204991737649831	1.2285128915183	0.219254493018952	0.742958705952465
UAGCUUAUCAGACUGAUGCUGACU	bta-miR-21-5p	40.3916869972775	0.471943090240053	0.384452148228327	1.22757303455036	0.219607289591274	0.743649978341517
UAGCUUAUCAGACUGAUGUUGAAC	bta-miR-21-5p	8.30338042302883	1.3370483951399	1.0894947805806	1.2272187246527	0.219740393524341	0.743649978341517
ACUGGACUUGGAGUCAGAAGGAA	bta-miR-378	49.6506410326325	0.298341254629284	0.24357416135949	1.22484771358389	0.220632603757754	0.744282364083063
AGGACUGUCCAACCUGAGAAUGU	bta-miR-1388-5p	16.7362486061387	0.587354884556264	0.479265485051715	1.225531365967	0.220375079600692	0.744282364083063
AUCACAUUGCCGGGGAUUUCC	bta-miR-23a	7.99756329127618	-0.974494931140885	0.795409362022215	-1.22514893295117	0.220519111230283	0.744282364083063
CAACGGAAUCCCAAAAGCAGCUGC	bta-miR-191	22.8656456290906	0.498308029215416	0.406530416775899	1.22575829175928	0.22028964688775	0.744282364083063
UCGUACCGUGGGUAAUAAUGU	bta-miR-126-3p	23.652115087685	-0.496402988548403	0.404824934241153	-1.22621643718392	0.220117237329738	0.744282364083063
CUAACCGUAACUUUGAAGUGCU	bta-miR-2336	40.4141462333345	0.363182705315391	0.296618598236191	1.22440975540649	0.220797691037647	0.744363334130751
UAAUACUGCCUGGUAAUGAUA	bta-miR-200b	521.684918877813	-0.343096308562016	0.280359850850749	-1.22377119092086	0.221038555066455	0.744699499700267
UAAAGUGCUGACAGUGCAGA	bta-miR-106b	21.7495383699669	0.366245426757076	0.29949146110452	1.22289104806651	0.221370850149399	0.745192085049235
UCGUACCGUGAGUAAUAAUGU	bta-miR-126-3p	5962.27933869187	-0.283117403339904	0.231563135382065	-1.22263590390922	0.221467245897877	0.745192085049235
UAUUGCACUUGUCCCGGCCUGCA	bta-miR-92a	9.25074800584978	0.995492000320196	0.814612190754621	1.22204407400043	0.221690960335747	0.745469411556022
ACAGUAGUCUGCACAUUGGUUAA	bta-miR-199a-3p	298.762785695727	0.310712015555263	0.254546980623502	1.22064702867104	0.22221969198077	0.746296050216769
UUCACAGUGGCUAAGUUCCGCA	bta-miR-27a-3p	62.2751953421955	-0.202480114695389	0.16583625115858	-1.22096413347989	0.222099600011176	0.746296050216769
ACCACAGGGUAGAACCACGGACU	bta-miR-140	399.715145497184	0.27168294173416	0.223514042110861	1.21550726374233	0.224172680078329	0.74651743323786
ACGUACCGUGAGUAAUAAUGC	bta-miR-126-3p	22.7985361263172	-0.349974223528384	0.28858847557422	-1.21271032334892	0.225240591526801	0.74651743323786
AUCACAUUGCCAGGGAUC	bta-miR-23a	82.9482152355979	-0.339008736749103	0.278769969245964	-1.21608772159382	0.223951507327587	0.74651743323786
AUGCACCUGGGCAAGGAUUCU	bta-miR-502a	51.3460455751558	-0.296083738299685	0.244121759290685	-1.21285271398985	0.225186137139839	0.74651743323786
CGUACCGUGAGUAAUAAUA	bta-miR-126-3p	111.500258891864	-0.306270131170717	0.252630686258795	-1.21232355303415	0.225388551384106	0.74651743323786
UAACACUGUCUGGUAAAGAUGGC	bta-miR-141	18.4993785975946	-0.494920749098584	0.408014987352575	-1.21299649385407	0.22513116101432	0.74651743323786
UAACACUGUCUGGUAAAGAUU	bta-miR-141	13.5853774449968	-0.58977994887041	0.483628230744667	-1.21949032620014	0.222658145332296	0.74651743323786
UAACACUGUCUGGUAACGAUGGU	bta-miR-200a	33.0154128687634	-0.510660431596902	0.421233537290657	-1.21229766006152	0.225398459277466	0.74651743323786
UACCACAGGGUAGAACCACGU	bta-miR-140	15.4220906921053	0.346875324678592	0.285914105739178	1.21321514998993	0.225047573336006	0.74651743323786
UAGCUUAUCAGACUGACGUUGA	bta-miR-21-5p	168.798251385362	0.337521476530285	0.277848716491046	1.21476708905784	0.224454936427595	0.74651743323786
UAUUGCACUUGUCCCGGCCUG	bta-miR-92a	57.3522680766175	0.317218275433385	0.260395354600615	1.21821787458506	0.223141188848513	0.74651743323786
UCAGUGCACUACAGAACUUCA	bta-miR-148a	7.89648896212636	-1.18840539458288	0.978674202904155	-1.21430133854184	0.224632674700409	0.74651743323786
UCAGUGCAUGACAGAACU	bta-miR-152	9.82848836369097	-0.570065986044129	0.467922669242674	-1.21829102010974	0.223113401310598	0.74651743323786
UCCCUGAGACCCCAACUUGUGAA	bta-miR-125b	4.64255141814254	1.24611722980395	1.02400018817611	1.21691113360385	0.223638029093984	0.74651743323786
UGAGGGGCAGAGAGCGAGAC	bta-miR-423-5p	16.6110432753848	0.445103672234783	0.364812187458171	1.22008991896911	0.222430789714587	0.74651743323786
UGCGGGAUCUUUAGUUGUGGU	bta-miR-3432a	115.085113431568	0.184775639298116	0.151808218143904	1.21716493057682	0.223541470260957	0.74651743323786
UGCGGGGCUAGGGCUAACAGCA	bta-miR-744	20.3435484186371	0.338988508159562	0.278063242424163	1.21910578760519	0.22280404350563	0.74651743323786
UGUAAACAUCCCCGACUGGAGA	bta-miR-30d	12.1482699694815	0.391064286657816	0.3223174542534	1.2132892013672	0.225019270065421	0.74651743323786
UGUAAACAUUCUCGACUGGAAG	bta-miR-30a-5p	18.5519286369725	-0.445323090488526	0.366723390541816	-1.21432966092123	0.224621863530351	0.74651743323786
UGUAAACGUCCUCGACUGGAAGCU	bta-miR-30a-5p	36.4344273258558	-0.331971435977586	0.273072726835256	-1.21568872814554	0.224103519645923	0.74651743323786
UUCAAGUAAUCUAGGAUAGG	bta-miR-26a	21.2133656234008	-0.412646280945411	0.339138070225903	-1.21675010024838	0.223699310826249	0.74651743323786
UUCACAGUGGCUAAGUUCCU	bta-miR-27a-3p	91.5069226715019	0.194401156662699	0.159535278500483	1.21854650889716	0.223016362109716	0.74651743323786
UCCUUCAUUCCACCGGAGUCUGG	bta-miR-205	91.6343149585398	0.354320886492402	0.29240907282106	1.21173013913022	0.225615698127422	0.746768145119373
CGAGGUAGUAGUUUGUAC	bta-let-7g	8.45747239608828	-0.492613129097496	0.40675232880005	-1.21108865080316	0.225861430562531	0.747112794763582
AUCACAUUGCCAGGGAUUACCACUU	bta-miR-23b-3p	15.7355923837956	-0.449579734478354	0.371595191177939	-1.20986424246559	0.226330990089704	0.747762426636525
AUCACAUUGCCAGGGAUUUCCAAA	bta-miR-23a	11.1708376285279	-0.754061927705097	0.623275416130437	-1.20983743011499	0.226341280390169	0.747762426636525
AACCCGUGGAUCCGAUCUUGA	bta-miR-99a-5p	8.10236135574764	0.80149736117766	0.663628190216811	1.2077506245113	0.227143198894572	0.747829411008669
AAGGUAGAUAGAACAGGUCUU	bta-miR-1839	75.6539949811361	-0.34328433989118	0.284288113302296	-1.20752266390453	0.227230922265656	0.747829411008669
ACCCGUAGAUCCGAUCUUGU	bta-miR-99a-5p	17.5014391807344	0.443282163555256	0.367365595611412	1.20665127287572	0.22756647193986	0.747829411008669
UAGCUUAUCAGACUGAUGUUGG	bta-miR-21-5p	2166.24540793044	0.420096687455016	0.348203860407102	1.20646763354048	0.227637231630008	0.747829411008669
UAGCUUAUCGGACUGAUGU	bta-miR-21-5p	7.73206862330561	0.587377917179592	0.486812532645283	1.20657928420176	0.227594208661681	0.747829411008669
UCCCUGAGACCCUAACUUGUA	bta-miR-125b	329.242426128629	-0.2323335239214	0.192105159700137	-1.20940803611968	0.226506122808001	0.747829411008669
UCGGAUCCGUCUGAGCUUGGCUGU	bta-miR-127	5.13370439554948	1.50804053778061	1.24864685153294	1.20773983126551	0.227147351786445	0.747829411008669
UGAGAUGAAGGACUGUAGCUC	bta-miR-143	4.19809243831699	-1.6931309989921	1.40126176071741	-1.20829030410797	0.22693561666344	0.747829411008669
UGAGGUAGUAAUUUGUACAGUU	bta-let-7g	23.9180556264093	-0.233766450750733	0.193471875206912	-1.20827097220579	0.226943050144704	0.747829411008669
AAAACUGGAACGAACUUUUGGGA	bta-miR-2285aa	16.0394661795144	0.374867758467364	0.311104922691217	1.20495604899005	0.228220269370492	0.748010383771993
AACCCGUAGAUCCGAACUUGUGC	bta-miR-100	99.9130557841984	-0.331321409639887	0.275061379132599	-1.20453627726547	0.228382369307882	0.748010383771993
CUAGACUGAAGCUCCUUGAGGUA	bta-miR-151-3p	230.282373210112	0.20079949795577	0.166682130299711	1.20468521487404	0.22832484586271	0.748010383771993
UGAGGUAGUAGUUUGUGCUGG	bta-let-7i	108.176019247247	0.268536420998833	0.222946618029775	1.20448752877233	0.228401199442131	0.748010383771993
UGAGGUAGUGGUUUGUGCUGU	bta-let-7i	10.4617495961085	0.472128222911061	0.391725437004533	1.20525291010294	0.228105682338182	0.748010383771993
UGUAAACAUCCUCGACUGGAAGCG	bta-miR-30a-5p	755.094106739409	-0.26014722019646	0.216172833977321	-1.20342235150487	0.22881292270528	0.748893908308348
CUAGCACCAUUUGAAAUCAGU	bta-miR-29b	99.2843296806079	-0.429415078924369	0.357128510380792	-1.20241052294173	0.229204514172323	0.749710487770104
AACACUGUCUGGUAACGAUGUU	bta-miR-200a	17.7162893496413	-0.5654045530539	0.471612931815343	-1.19887415062503	0.230576884346841	0.750105498904364
UCACAUUGCCAGGGAUUACCACUU	bta-miR-23b-3p	11.0120831324782	-0.5918605046008	0.492898981996683	-1.20077445119329	0.229838704947619	0.750105498904364
UCAGUGCACUACAGAACUCUG	bta-miR-148a	40.824136473129	-0.706287775509168	0.589161189347242	-1.1988022773389	0.230604836850432	0.750105498904364
UCAGUGCACUACAGAACUUC	bta-miR-148a	726.012671880025	-0.57141612874334	0.476582639455846	-1.19898645363115	0.230533212994121	0.750105498904364
UCAGUGCAUGACAGAACUUGU	bta-miR-152	105.115642616455	-0.275228483108335	0.229542936045781	-1.19902832929453	0.230516930279102	0.750105498904364
UGACCGAUUUCUCCUGGUGU	bta-miR-29d-5p	5.40986287661276	-1.29791538634757	1.08061475627603	-1.20108982300074	0.229716360313257	0.750105498904364
UGAGGUAGUAGAUUGUGU	bta-let-7f	33.9535967496822	-0.252173310856886	0.210247955061359	-1.19940910142642	0.230368910337753	0.750105498904364
UGGUAGACUAUGGAACGUGGG	bta-miR-379	5.23618167164773	1.91185224334201	1.59332260780099	1.19991534293274	0.230172220557306	0.750105498904364
UGUAAACAUCCUCGACUGGAAGCA	bta-miR-30a-5p	2300.91034412591	-0.283456837368951	0.236390698030743	-1.19910317846808	0.230487828352574	0.750105498904364
GUGCCUACUGAGCUGAUAUC	bta-miR-24	22.2923929390334	-0.332655528829818	0.278033218876031	-1.19645965390251	0.231517234111748	0.751683032106822
UGUAAACAUCCUCGACUGGGAGU	bta-miR-30a-5p	9.24576987994821	-0.671401557792726	0.56104643766208	-1.19669516233006	0.231425393315716	0.751683032106822
UUCACAGUGGCUAAGUACUGC	bta-miR-27b	10.1496841496814	-0.52282712427596	0.436746004388783	-1.1970965252622	0.23126893417324	0.751683032106822
CAAAGAAUCCUCCUUUUGGGCU	bta-miR-186	12.4574134136816	-0.441128616025601	0.368937233215244	-1.19567388788932	0.231823845114821	0.752215625354117
UAGCAGCACAGAAAUAUUGG	bta-miR-195	90.3992344382266	-0.207950495672538	0.174003398299832	-1.19509445047855	0.23205012997498	0.752313931603017
UGAGAUGAAGCACUGUAGCUCCUU	bta-miR-143	4.27221364126056	-1.95243923953555	1.63402337558301	-1.19486616208225	0.232139325369543	0.752313931603017
UAGCUUAUUAGACUGAUGUUGA	bta-miR-21-5p	54.6472171581738	0.317143962589019	0.265506118181674	1.19448834083745	0.232286998753331	0.752330390069105
CUAGCUUAUCAGACUGAUGUUGAC	bta-miR-21-5p	11.8743846232493	0.724915886454182	0.607138788360831	1.19398710863348	0.232483010826456	0.752503291484896
ACCCUGUAGAACCGAAUUUGCGA	bta-miR-10b	6.87652012514541	1.4020014317402	1.17535500368555	1.19283231648647	0.232935050951165	0.75264151385335
UCAGUGCACUACAGAACCUUG	bta-miR-148a	59.2264839206122	-0.574250701790619	0.481271933884729	-1.19319382943315	0.232793470741636	0.75264151385335
UGGCUCAGUUCAGCAGGAACAGG	bta-miR-24-3p	62.3942948779669	-0.350169977599499	0.293573481047141	-1.19278477180734	0.232953675534974	0.75264151385335
GUGCCUACUGAGCUGAUAUCA	bta-miR-24	13.2238487453936	-0.48569047211277	0.407350725098688	-1.19231522662714	0.233137666274079	0.75277498608448
AAUUGCACGGUAUCCAUCUGCG	bta-miR-363	51.1566949224459	-0.361352652930364	0.303834864819705	-1.1893060829105	0.234319242528705	0.753328278758729
AGAGGUAGUAGGUUGCAUAGUUA	bta-let-7d	20.8575452424629	-0.279380486145846	0.235114062892277	-1.18827637406722	0.234724542611528	0.753328278758729
AUCACAUUGCCAGGGAUUCC	bta-miR-23a	4.38858749492817	-1.39223961419954	1.16962357542658	-1.1903313539929	0.233916182017957	0.753328278758729
CAAAGAAUUCUCCUUUUGGGCUA	bta-miR-186	36.9440691889225	-0.32433251896487	0.272235007650564	-1.19136962495719	0.233508511906806	0.753328278758729
CACCCGUAGAACCGACCUUU	bta-miR-99b	5.78473235642872	1.06308170132913	0.892959242931798	1.19051536757577	0.233843893570239	0.753328278758729
UCUACAGUGCACGUGUCUCCAU	bta-miR-139	27.7327098120202	-0.364811898866945	0.306793077899636	-1.18911385277828	0.234394867893022	0.753328278758729
UGAGAUGAAGCACUGUAGCUAAA	bta-miR-143	8.88848212382027	-0.777755253913643	0.653050280653412	-1.19095769032586	0.23367019495006	0.753328278758729
UGAGGGGCAGAGAGCGAGACA	bta-miR-423-5p	33.5831751301635	-0.347375474227623	0.292341660462511	-1.18825169727107	0.234734261646325	0.753328278758729
UGUAAACAUCCUACACUCAGC	bta-miR-30b-5p	172.502665753912	-0.275709073257769	0.231792492421138	-1.18946507014921	0.234256708331509	0.753328278758729
UGUAAACAUCCUCGACUGGG	bta-miR-30a-5p	112.194274500474	-0.377515030508647	0.317708049504632	-1.18824509198701	0.234736863206852	0.753328278758729
UCAGUGCAUGACAGAACUU	bta-miR-152	142.232783897182	-0.205673512301196	0.173316999342654	-1.18668978277527	0.235350006635083	0.754378271571507
UCGUACCGUGAGUAAUAAUU	bta-miR-126-3p	42.7209256449349	-0.353181856140294	0.297531786603977	-1.18703907293908	0.235212208743752	0.754378271571507
UAGCUUAUUAGACUGAUGUUGACU	bta-miR-21-5p	10.8049259815794	0.828568351701576	0.699308368431314	1.18483974896542	0.236080813237355	0.755802409369106
UGAGGUAGUAGAUUGUAUAGUUUU	bta-let-7f	14.5727130902363	0.306562551728772	0.258663735098639	1.18517793617983	0.235947101629335	0.755802409369106
UUCACAGUGGCUAAGUCCCG	bta-miR-27a-3p	7.93949843236681	-0.751214390038267	0.634655543916345	-1.18365686274898	0.236548921370518	0.756841788448062
UGUAACAGCAACUCCAUGUGG	bta-miR-194	204.848188807058	-0.216119720053166	0.182769506647019	-1.18247143091849	0.237018694880123	0.75742618666719
UUGUACCGUGAGUAAUAAUGCA	bta-miR-126-3p	14.6476267172054	-0.487414342753953	0.412183346616696	-1.18251828162096	0.237000115960069	0.75742618666719
AACCCGUGGAUCCGAACUUGUG	bta-miR-100	10.0308358161292	-0.863697809904913	0.730894298230992	-1.18170002419686	0.237324748735011	0.757945141843776
UCGCAUCAACACUCGUCUGU	bta-miR-2419-5p	11.2240730823549	0.687330442177589	0.582170012931248	1.18063525587114	0.237747651671875	0.758836424815978
AAAAGUUCGUUCAGGUUUUUCUA	bta-miR-2284ji2285t-5p*(NA)i2284y	11.0511894283033	0.632968974369471	0.538050956609758	1.17641083357195	0.23943074466929	0.760070161778083
CAAAGUGCUGUUCGUGCAGGUAGU	bta-miR-93	58.1367898488115	0.294601654659268	0.250365966255755	1.17668411192249	0.239321611644886	0.760070161778083
UCAGUGCACUACAGAACCU	bta-miR-148a	12.9271138509927	-0.779904790008847	0.66203861151595	-1.17803520284565	0.238782572371517	0.760070161778083
UCUACAGUGCACGUGUCUCCAGG	bta-miR-139	24.5528069223695	-0.316234182676265	0.268622797704796	-1.17724253257086	0.239098716858561	0.760070161778083
UGAGAUGAAGCACUGAAGCU	bta-miR-143	8.46788395151682	-0.93665216772662	0.795843968906893	-1.17692940365324	0.239223684888473	0.760070161778083
UGAGGUAGUAGAUUAUAUAGU	bta-let-7f	9.64761932790434	0.606708404081204	0.515666593562374	1.17655169377928	0.239374488116576	0.760070161778083
UGAGGUAGUAGGUUGUGUGGCU	bta-let-7b	116.001630895981	-0.394780358005665	0.334951397421929	-1.17861982676958	0.238549593082275	0.760070161778083
UGAGGUAGUAGUCUGUGCUGUC	bta-let-7i	15.6429714708382	0.446907362932901	0.379787164602075	1.1767310867421	0.239302855902511	0.760070161778083
UGUAAACAUCCUCGACUGGGAGCA	bta-miR-30a-5p	9.6237399870256	-0.492023614356007	0.417378680903411	-1.17884222857532	0.238461005569173	0.760070161778083
ACAGUAGUCUGCACAUUGGUUAG	bta-miR-199a-3p	20.5636639744233	0.516615826854523	0.440040284368868	1.17401939141887	0.240387258580014	0.761274415527104
CAAAGUGCUGUUCGUGCAGGUAGC	bta-miR-93	7.10784012380831	1.06026294270892	0.903040342460371	1.17410362843833	0.240353520306056	0.761274415527104
UAGGUAGUUUCAUGUUGUUGG	bta-miR-196a	47.157382780643	0.40702170661755	0.346597817894913	1.17433430218813	0.240261148857497	0.761274415527104
UGAGGUAGUAGGUUGUGUGGGU	bta-let-7b	127.213569756824	-0.469445833929541	0.399786438945993	-1.17424151546311	0.24029830154763	0.761274415527104
CUCGUACCGUGAGUAAUAAUGC	bta-miR-126-3p	1339.88214967982	-0.255289754921051	0.21760330527975	-1.17318877391523	0.240720112858226	0.761462655709216
UAGCUUAUCAGACUGAUGUUGA	bta-miR-21-5p	78024.0574310624	0.303345555066241	0.258573376264111	1.17315076845498	0.24073535059192	0.761462655709216
CUCGUACCGUGAGUAAUAAC	bta-miR-126-3p	24.4431124623674	-0.403777967542475	0.344500585881148	-1.17206757866524	0.241169925358475	0.761471179858501
UCAGUGCACUACAGAACUUUA	bta-miR-148a	1338.98292794848	-0.643285337448022	0.548847912924145	-1.17206483308051	0.241171027585966	0.761471179858501
UGAGGUAGUAGGUUGUAUGGUA	bta-let-7c	328.202099678318	0.161855213251303	0.138026395306929	1.17263957296998	0.240940372979641	0.761471179858501
UGUAAACAUCCUCGACUGGC	bta-miR-30a-5p	13.8878751630072	-0.52141655743951	0.445080618882711	-1.17151036310776	0.241393694772142	0.761718381350371
UGGCUCAGUUCAGCAGGAGC	bta-miR-24-3p	21.4404787470147	-0.37491001856405	0.320181064653257	-1.17093126344015	0.241626407358242	0.761996966659942
UGGAGAGAAAGGCAGUUCCU	bta-miR-185	8.1098118778485	-0.812549090974443	0.694147407551932	-1.17057138315921	0.241771105637539	0.761997821591192
UCGUACCGUGAGUAAUAAUGCGUU	bta-miR-126-3p	5.74917166452246	-0.969666262458851	0.829053805957313	-1.16960594775772	0.24215958269426	0.76276654226562
AACACUGUCUGGUAACGAUGUUU	bta-miR-200a	13.288295330463	-0.415653440039121	0.355880563469126	-1.1679576877909	0.242823832747573	0.763018387791833
AACAUUCAUUGCUGUCGGUGGGUUU	bta-miR-181b	20.2922539717234	-0.294413496390715	0.252116373169894	-1.16776825197433	0.242900257525192	0.763018387791833
AACCCGUAGGUCCGAACUUGU	bta-miR-100	17.4205997599318	-0.345105860784688	0.295673124633415	-1.16718711317628	0.243134813956979	0.763018387791833
ACCACAGGGUAGAACCACGGAAG	bta-miR-140	11.8165971597652	0.399301633543456	0.342256622058855	1.16667321479843	0.243342363730849	0.763018387791833
UAACACUGUCUGGUAACGAUGUC	bta-miR-200a	441.597614242527	-0.280218520010063	0.239881328318474	-1.16815477875809	0.242744337570788	0.763018387791833
UAGCUUAUCAGGCUGAUGUUGACA	bta-miR-21-5p	45.3252314301003	0.443229169930064	0.379335935322684	1.16843443675598	0.242631571001474	0.763018387791833
UCCUUCAUUCCACCGGAGUCUGAA	bta-miR-205	24.603090340131	0.37159301582555	0.318578153306978	1.16641085387763	0.243448372265407	0.763018387791833
UGAGGUAGUAGGUCGUAUGGUU	bta-let-7c	14.4350263821754	0.31715722323612	0.271962176082827	1.16618137052826	0.243541123017712	0.763018387791833
UUCAACGGGUAUUUAUUGAGC	bta-miR-95	67.6361007330983	0.234866795738202	0.201360712016643	1.16639831765588	0.243453438414657	0.763018387791833
AGAAUCUAGAUGAACUUUU	bta-miR-2285t	14.3307341801535	-2.41684163502481	2.07659039732551	-1.16385091548989	0.244484434222994	0.764517436613906
AUCACAUUGCCAGGGAUUUCCG	bta-miR-23a	90.8475528760113	-0.429002016063233	0.36892186562464	-1.16285331946066	0.244889019688685	0.764517436613906
CUGUGCGUGUGACAGCGGCUGU	bta-miR-210	20.1047778897571	-0.398947329834882	0.343045274327239	-1.16295824397312	0.244846444362772	0.764517436613906
UACCCUGUAGGACCGAAUUUGUGA	bta-miR-10b	14.3933870377621	1.08702218333214	0.934611711247093	1.16307357403181	0.244799652760957	0.764517436613906
UGAGGUAGUAGGUCGUAUAGUC	bta-let-7a-5p	13.3579165064149	0.340806847137222	0.293013081943056	1.16311136989936	0.244784319622923	0.764517436613906
UGAGGUAGUAGUUUGCGCUGUU	bta-let-7i	111.040421151641	0.311719803250038	0.267892567830432	1.16360004226525	0.244586134282034	0.764517436613906
UAGCAGCACGUAAAUAUUGGU	bta-miR-16b	579.56628418269	-0.259388211646773	0.223155412039337	-1.16236576687214	0.245086922554655	0.764682793257457
CAAAGAAUUCUCCUUUUGGGCU	bta-miR-186	3183.9978672293	-0.274448565108201	0.23650162815003	-1.16045106012589	0.245865208272966	0.765109542058106
UAGCUUAUCAGACAGAUGUUG	bta-miR-21-5p	11.555002936769	0.502061938540078	0.432496234957515	1.16084695763744	0.245704142798301	0.765109542058106
UAUUGCACUUGUCCCGGCCUGUGA	bta-miR-92a	7.5609080370111	0.877466057544825	0.755704676413378	1.16112296897425	0.245591895153325	0.765109542058106
UCACAGUGAACCGGUCUCUUA	bta-miR-128	12.0778782852183	0.493464033292384	0.425579475776916	1.15951088193701	0.246248003485645	0.765109542058106
UCAGUGCACCACAGAACUUUG	bta-miR-148a	46.8693956094787	-0.590201252639538	0.50895850335087	-1.15962548764542	0.246201319225097	0.765109542058106
UCAGUGCACUUCAGAACUUUG	bta-miR-148a	7.84205273660901	-0.745132333105036	0.642811237713516	-1.15917751493499	0.246383834715073	0.765109542058106
UGUAAACAUCCUCGACCGGA	bta-miR-30a-5p	7.43956060223549	-0.74266384926899	0.6398640029118	-1.16065889921825	0.24578064255974	0.765109542058106
UUCACAGUGGCUAAGUUCUGUC	bta-miR-27b	11.4430841155484	-0.523646508474612	0.451399904265264	-1.16005010972907	0.246028404881407	0.765109542058106
UAGCAGCACAGAAAUAUUGGA	bta-miR-195	73.7663387617865	-0.287343547658298	0.247999183983966	-1.15864714972964	0.2466000415655	0.765330481940928
CAUUAUUACUUUUGGUACGCGC	bta-miR-126-5p	36.5256318369179	-0.299513695738334	0.25874264586679	-1.15757375339098	0.247038025312983	0.76623904853104
AGCUCGGUCUGAGGCCCCUCAA	bta-miR-423-3p	17.7266591406438	0.345084616042902	0.299780472037941	1.15112440012179	0.249681061125755	0.766987094153855
AUCAACAGACAUUAAUUGGGCG	bta-miR-421	13.980839254303	-0.442557323661247	0.384211438151186	-1.15185879366533	0.249379103331461	0.766987094153855
AUCACAUUGCCAGGGAUUUCCAUC	bta-miR-23a	4.90549935966771	-1.12959786246729	0.981327740631168	-1.15109133849692	0.249694660954827	0.766987094153855
CAACGGAAUCCCAAAAGCAGCUA	bta-miR-191	225.859507564311	0.190451416194873	0.164847158470436	1.15532119547592	0.247958919406353	0.766987094153855
CUAGCACCAUCUGAAAUCGGUC	bta-miR-29a	204.660641673671	0.271605145677993	0.235601445596828	1.15281612551213	0.248985864186479	0.766987094153855
UAACACUGUCUGGUAACGAUGUU	bta-miR-200a	3109.42738107839	-0.255722481383136	0.222565961537468	-1.148973902463	0.250566742043599	0.766987094153855
UAGCUUAUCAGACUGAGGUUGA	bta-miR-21-5p	7.33492544939369	0.820483348682086	0.71244691191798	1.15164138542374	0.249468467642528	0.766987094153855
UAGCUUAUCAGACUGAUAUUGAU	bta-miR-21-5p	4.45937876009135	1.16735382020642	1.01673394291473	1.14814089599478	0.250910403836653	0.766987094153855
UAGGUAGUUUCAUGUUGUUGGGA	bta-miR-196a	63.1779149469672	0.319273656253659	0.277520487032847	1.15045076371558	0.249958262197276	0.766987094153855
UCACAUUGCCAGGGAUUACCAU	bta-miR-23b-3p	5.98609395302658	-1.0869511520972	0.946381267501403	-1.14853409447434	0.250748146484331	0.766987094153855
UCAGUGCACUACAGAACUUUG	bta-miR-148a	27337.2952332063	-0.598683535065134	0.521440767573598	-1.14813334954796	0.250913518671257	0.766987094153855
UCAGUGCACUACAGGACUUUGG	bta-miR-148a	45.7501159590441	-0.456003568228083	0.394309819599461	-1.156460086871	0.247493016300044	0.766987094153855
UGAGAUGAAGGACUGUAGCUCU	bta-miR-143	5.0980635226054	-1.40511983953781	1.22326468274938	-1.14866378417768	0.250694644775949	0.766987094153855
UGAGAUGGAGCACUGUAGCG	bta-miR-143	4.16215457453716	-1.60490537259397	1.39333935562697	-1.15184098268135	0.249386423584601	0.766987094153855
UGAGGUAGUAAGUUGUAUUGU	bta-miR-98	216.549912347538	-0.225628892926442	0.195492898190892	-1.15415391052274	0.248437074448774	0.766987094153855
UGAGGUAGUAGGUUGUAUGGUUA	bta-let-7c	177.788471950536	0.265139229219433	0.230263524861099	1.15145996040568	0.249543058400844	0.766987094153855
UGCGGGAUCUUUAGUUGUAA	bta-miR-3432a	8.36529066422958	1.12559536234432	0.978117233995612	1.1507775583774	0.249823759506699	0.766987094153855
UGGAAGACUAGUGAUUUUGUUGUUA	bta-miR-7	11.0923578207185	0.754658389119485	0.656535092218945	1.14945628659225	0.250367881910471	0.766987094153855
UGUAAACAUCCUCGACUGGAAGCUA	bta-miR-30a-5p	59.8227927783824	-0.292574546157065	0.253841718513116	-1.15258653254803	0.249080133572362	0.766987094153855
UGUAAACAUCUCCGACUGGAAGC	bta-miR-30d	5.0027833017856	-1.13580272704762	0.988353981040911	-1.14918617098241	0.25047922196325	0.766987094153855
UUCAAGUAAUCCAGGAUAGU	bta-miR-26a	530.50259033481	-0.412954528100425	0.358496046867249	-1.15190817781414	0.249358807401664	0.766987094153855
UUCACAGUGGCUAAGUUCCG	bta-miR-27a-3p	3787.26202134319	0.133205832254297	0.115378476054847	1.15451197492828	0.2482903319632	0.766987094153855
UUCACAGUGGCUAAGUUCCGAAU	bta-miR-27a-3p	51.4314479807082	0.233806854137051	0.2030460360276	1.15149676748809	0.249527924342559	0.766987094153855
UUCACAGUGGCUAAGUUCUGUUU	bta-miR-27b	9.77300755367585	-0.401406096591624	0.348082679335083	-1.15319181453786	0.248831662512989	0.766987094153855
UUUGUUCGUUCGGCUCGCGUGAUU	bta-miR-375	7.95986910986863	0.994477938070029	0.861345171045558	1.15456378174486	0.248269105439326	0.766987094153855
UCAGUGCACUACAGAACUUG	bta-miR-148a	43.8684355810603	-0.60900006959465	0.530688621082707	-1.1475657200868	0.251147888005621	0.767121226231512
UGAGGUAGUAGGUUGUGUGGUAGA	bta-let-7b	4.62879613786497	1.1848062138032	1.03267024468038	1.14732289412474	0.251248195399555	0.767121226231512
UACCACAGGGUAGAACCACGGAA	bta-miR-140	164.289227069418	0.207865751700578	0.181281600141034	1.14664561399978	0.251528116330868	0.767130169674924
UUACUCUGAGUAACCUAACUGC	bta-miR-6524	13.3324826723011	0.658374567722548	0.574191132145443	1.14661221823917	0.251541924476425	0.767130169674924
UAGCUUAACAGACUGAUGUUGA	bta-miR-21-5p	21.8911273832448	0.369439379899484	0.3225082733128	1.14551907802119	0.251994197121598	0.768039278112697
UGAGGUAGUAGAUCGUAUAGUU	bta-let-7f	144.047646382789	0.1892231102468	0.165283906143425	1.14483687288103	0.25227673786378	0.768039278112697
UGUAAACAUCCUCGACAGGAAGCU	bta-miR-30a-5p	11.6818426642672	-0.620134655981502	0.541647790219955	-1.14490387882811	0.252248977036495	0.768039278112697
CUAGACUGAAGCUCCUUGAGU	bta-miR-151-3p	1029.13191499791	0.409787962205796	0.358185841060678	1.14406521763203	0.252596591159302	0.768569558798429
AAAAGCUGGGUUGAGAGGGCGU	bta-miR-320a	86.7728767175387	-0.282589084587256	0.248122834560369	-1.13890801339569	0.254741522953777	0.769768771537299
AACCCGUAGGUCCGAUCUUGC	bta-miR-99a-5p	36.9211176355949	0.321636044006607	0.282219976363184	1.13966434322388	0.254426167723647	0.769768771537299
AGCAGCAUUGUACAGGGCUAUG	bta-miR-103	1451.36157378455	-0.381192191845798	0.333981966936514	-1.1413556107305	0.253721968918385	0.769768771537299
GGCAGCAUUGUACAGGGCUAUGA	bta-miR-103	18.4986559087646	-0.316995734976745	0.278144373177767	-1.13968055997361	0.254419409050163	0.769768771537299
UAAUGCCCCUAAAAAUCCUUUU	bta-miR-365-3p	7.35635269236841	-0.981051999083978	0.860280614181505	-1.14038603556978	0.254125508080292	0.769768771537299
UACCACAGGGUAGAACCACGG	bta-miR-140	411.911817383756	0.165842542936525	0.145374570407548	1.14079472408136	0.253955356664343	0.769768771537299
UACCCUGUAGAACUGAAUUUGUGA	bta-miR-10b	5.41344850336008	1.59246473585932	1.39730210538768	1.13967103443066	0.254423379006544	0.769768771537299
UCAGUGCACUACAGAACUUCGUU	bta-miR-148a	5.55698436085601	-1.15335739300684	1.01260313837515	-1.1390023882975	0.254702158062297	0.769768771537299
UGAGGUAGUAGUUUGUACAGAU	bta-let-7g	9.44516604609311	0.548729070692559	0.480638856790145	1.14166606161878	0.253592852963834	0.769768771537299
UGUAAACAUCCUACACUCAGCA	bta-miR-30b-5p	180.119893156847	-0.420439429528959	0.368207243800023	-1.14185539966537	0.253514130079818	0.769768771537299
UUCAAGUAAUUCAGGAUAGGGU	bta-miR-26b	209.80390254896	-0.517333304981825	0.453573675472791	-1.14057171515206	0.25404819330129	0.769768771537299
UUUGGCAAUGGUAGAACUCACACG	bta-miR-182	48.6579222738492	0.334511406287635	0.293557641760491	1.13950842594845	0.254491155920375	0.769768771537299
UGAGGUAGUAGAUUGUAUAGUA	bta-let-7f	1434.22713530898	0.111950521548567	0.0984411527202905	1.13723294023854	0.255440919996268	0.771440351402581
GUGCCUACUGAGCUGAAACAC	bta-miR-24-5p*(NA)	25.5845491685015	-0.284896767593934	0.250605625951872	-1.13683308789184	0.255608068382376	0.771503529053441
AACCCGUAGAUCCGAUCUGG	bta-miR-99a-5p	9.91405391713621	0.490058552550978	0.435794540794674	1.12451741973948	0.260793584760004	0.772166479020595
AACCCGUAGAUCCGAUCUUGUA	bta-miR-99a-5p	2179.25197715332	0.200967455546216	0.177848913879242	1.12998978269089	0.258480529783702	0.772166479020595
AGCAGCAUUGUACAGGGCUAUGU	bta-miR-103	425.888317430004	-0.299285797401305	0.264472423138832	-1.13163328656084	0.257788639728587	0.772166479020595
CAUGCCUUGAGUGUAGGACCGU	bta-miR-532	2106.60887034506	0.291432772061355	0.258448709851959	1.12762324187376	0.259479066813253	0.772166479020595
CAUUAUUACUUUUGGUACGCG	bta-miR-126-5p	776.078235631681	-0.235758829253717	0.208851580101682	-1.12883430969942	0.258967736222967	0.772166479020595
CUAACACUGUCUGGUAAAGAUG	bta-miR-141	17.2758840553256	-0.615327797394318	0.546200525545402	-1.12656024411527	0.25992845588013	0.772166479020595
CUAGACUGAGGCUCCUUGAGG	bta-miR-151-3p	25.0194991046447	0.292882819995701	0.259697785619527	1.12778327815545	0.25941145708536	0.772166479020595
CUCGUACCGUGAGUAAUAAUGA	bta-miR-126-3p	105.937761149431	-0.326364448483348	0.289016278182519	-1.12922514446485	0.258802869161243	0.772166479020595
UACCCUGUAGAACCGAAUUUGAAA	bta-miR-10b	17.4642090224173	0.677911960598536	0.598367811555947	1.13293520725279	0.257241463585162	0.772166479020595
UACCCUGUAGAACCGAAUUUGUAA	bta-miR-10b	287.013169907183	0.480873159793477	0.424962206587269	1.13156688368881	0.257816569399018	0.772166479020595
UACCCUGUAGAACCGAAUUUGUGAA	bta-miR-10b	96.519869111626	0.486807694707092	0.43049739508692	1.13080288118538	0.258138067006182	0.772166479020595
UACCCUGUAGAACCGAGUUUGUGA	bta-miR-10b	13.8741562713907	0.725394788064983	0.642174256576328	1.12959182127969	0.258648258864739	0.772166479020595
UACCCUGUGGAACCGAAUUUGUGA	bta-miR-10b	11.5982385184503	0.900817122646622	0.798703132907582	1.1278497423283	0.25938338188449	0.772166479020595
UAGCACCAUCUGAAAUCGGG	bta-miR-29a	7.55455381344006	0.813424558225055	0.721037689813289	1.12813042884858	0.25926484000731	0.772166479020595
UAGCUUAUCAGACUGAUAUUGACU	bta-miR-21-5p	8.95732867338	0.688061542650834	0.611658147595792	1.12491192237912	0.260626359304517	0.772166479020595
UAGCUUAUCAGACUGAUGUUGAAAA	bta-miR-21-5p	5.81866666936999	1.10080798330456	0.978238788291078	1.12529578307522	0.26046371607508	0.772166479020595
UAGCUUAUCAGACUGAUGUUGUC	bta-miR-21-5p	97.6217203957992	0.374179785697867	0.331009179885935	1.13042117389858	0.258298796199642	0.772166479020595
UAGGUAGUUUCCUGUUGUUGGGA	bta-miR-196b	29.810430892558	0.429485982691704	0.379024125962851	1.13313626566821	0.257157033892577	0.772166479020595
UAUUGCACCUGUCCCGGCCUGU	bta-miR-92a	13.4168692178652	0.496849503885399	0.438377102368818	1.13338379491223	0.25705311629723	0.772166479020595
UCAGUGCACUACAGAACCUUGUC	bta-miR-148a	13.1513944143633	-0.721393616015649	0.641842309203149	-1.12394213605405	0.261037574369252	0.772166479020595
UCAGUGCACUACAGAACCUUGUU	bta-miR-148a	9.82898817483128	-0.700374486087292	0.622586312011518	-1.12494359830117	0.260612935437413	0.772166479020595
UCAGUGCACUGCAGAACUUUG	bta-miR-148a	62.887108524592	-0.635521361240227	0.559864356514085	-1.13513452650783	0.256318957172498	0.772166479020595
UCAGUGCAUCACAGAACUUUGUU	bta-miR-148b	1359.1534167262	0.22998788838823	0.203576425232821	1.12973733636006	0.258586919773484	0.772166479020595
UCCCUGUCCUCCAGGAGCUC	bta-miR-339b	97.5285846578763	-0.315719795848255	0.279278644224399	-1.1304831299402	0.258272703051907	0.772166479020595
UCGUACCGUGAGUAAUAAUGUG	bta-miR-126-3p	89.0984599096404	-0.262356241351187	0.23218539933742	-1.12994289089609	0.258500289382642	0.772166479020595
UGAGAUGAAGCACUGUAGCAAA	bta-miR-143	4.18265511238333	-1.42322385719884	1.26359533946507	-1.12632882755119	0.260026360074891	0.772166479020595
UGAGAUGAAGCUCUGUAGCUU	bta-miR-143	5.11522335984446	-1.51028521437236	1.33153603307261	-1.134242841996	0.256692697720785	0.772166479020595
UGAGGGGCAGAGAGCGAGACUAU	bta-miR-423-5p	6.99357200060899	1.08144950466317	0.959487287908056	1.12711186306701	0.259695188253157	0.772166479020595
UGAGGUAGCAGAUUGUAUAGUC	bta-let-7f	9.20535996925836	0.613670330008009	0.544177008219026	1.12770352429335	0.25944514877558	0.772166479020595
UGAGGUAGUAGAUUGUACAGUU	bta-let-7f	82.5924406826066	0.178692318673078	0.158236632586911	1.12927275910609	0.258782788698234	0.772166479020595
UGAGGUAGUAGGUUGUAUAGUUC	bta-let-7a-5p	189.922373082007	0.155444365898885	0.138238779150144	1.1244628088769	0.260816739568052	0.772166479020595
UGAGGUAGUAGUUUAUGCUGUU	bta-let-7i	28.0599797367529	0.303434248709022	0.268656784016933	1.12944941933756	0.258708295434293	0.772166479020595
UGAGGUAGUAGUUUGUGCUGAA	bta-let-7i	14.1309013171851	0.368064568084038	0.326439310722293	1.127513004698	0.259525645259117	0.772166479020595
UGUAAACAUCCCCGACUGGGAGC	bta-miR-30d	22.206257318405	-0.26371618493746	0.234601041006962	-1.12410492215008	0.260968517438664	0.772166479020595
UGUAACAGCAACUCCAUGUGU	bta-miR-194	6.40709300280592	-0.863254097706468	0.768154075742369	-1.12380331624511	0.261096474331452	0.772166479020595
UUCACAGCGGCUAAGUUCUGCA	bta-miR-27b	11.5544197946174	-0.487183703704518	0.432038302070219	-1.12764007582211	0.259471954485004	0.772166479020595
UUUGGCACUAGCACAUUUUUG	bta-miR-96	22.4835007143539	-0.456282128904903	0.406644870063406	-1.12206537570179	0.261834644222607	0.773915732727436
UCACAUUGCCAGGGAUUACU	bta-miR-23b-3p	8.16765879854208	-0.811762782678783	0.724026878878191	-1.12117768878488	0.262212234745169	0.774597844633546
UUGUGCUUGAUCUAACCAUGUGGU	bta-miR-218	6.26687366252059	1.03559031393599	0.924377045277238	1.12031158630232	0.262581006398112	0.775253155991293
GAAAAGUUCGUUCGGGUUU	bta-miR-2284x	21.6744868772987	0.334703294735643	0.298906889092522	1.11975771368736	0.26281702357019	0.775516004673559
CAGCUUAUCAGACUGAUGUUGACU	bta-miR-21-5p	33.9322699699602	0.416390091930389	0.372146139413505	1.11888865107297	0.263187645185772	0.775741908379964
UGUAAACAUCCUCGACUGGAAGCU	bta-miR-30a-5p	18764.3300670599	-0.246394667714676	0.220157234588871	-1.11917588433922	0.263065111411521	0.775741908379964
AAACCGUUACCAUUACUGAGC	bta-miR-451	24.1460929093643	-0.58156851801592	0.521993902388333	-1.11412894931341	0.265223870871996	0.776797765793584
AACCCGUAGAUCCGAUCUCGUGAA	bta-miR-99a-5p	7.35649431309044	1.15251085986662	1.03335732058069	1.11530720004865	0.264718801061568	0.776797765793584
AACCCGUAGAUCUGAUCUUGU	bta-miR-99a-5p	145.854307260949	0.26445218665855	0.237584706359822	1.11308589980551	0.265671538847225	0.776797765793584
ACCCUGUAGAACCGAAUUUGA	bta-miR-10b	56.7019411889246	0.297306698554229	0.266518490786834	1.11551996890159	0.264627666118898	0.776797765793584
CACCCGUAGAACCGACCUU	bta-miR-99b	38.6273640245411	-0.258609730871528	0.232414778615744	-1.11270777362696	0.265833955815998	0.776797765793584
CGUACCGUGAGUAAUAAUGCG	bta-miR-126-3p	1221.46352743663	-0.185044576844692	0.16612213675631	-1.11390679446978	0.265319174260951	0.776797765793584
UAGCAGCACAGAAAUAUUGGCA	bta-miR-195	485.896239884315	-0.270192442029406	0.242352304561303	-1.11487465538443	0.264904138907088	0.776797765793584
UAGCAGCACAUCAUGGUUU	bta-miR-15b	20.3638630139033	-0.343109783383972	0.307369067786304	-1.1162794807398	0.264302522020394	0.776797765793584
UAUUGCACAUGACUAAGUUG	bta-miR-32	79.8888302777597	-0.442899397270993	0.39720677911463	-1.11503483968277	0.264835492306014	0.776797765793584
UAUUGCACUCGUCCCGGCCUC	bta-miR-92b	9.32409035206462	0.532588828802584	0.476700658671639	1.11723954879081	0.263891914870238	0.776797765793584
UCAGUGCACUACAGAACUG	bta-miR-148a	23.3528167057172	-0.768980528403416	0.689775981978816	-1.11482647771727	0.264924787730318	0.776797765793584
UCAGUGCACUACAGAGCUUUGG	bta-miR-148a	38.0998895678026	-0.484304224620827	0.43430694158645	-1.11511969588086	0.264799132351169	0.776797765793584
UCAGUGCAUGACAGAACUUGGAA	bta-miR-152	54.5178815766512	0.265645992569882	0.238530396014436	1.11367774090227	0.265417461866929	0.776797765793584
UGUAAACACCCUACACUCUCAGU	bta-miR-30c	186.145718966405	-0.225305037134598	0.202447654302624	-1.11290515027557	0.265749167872066	0.776797765793584
UUCACAGUGGCUAAGUUCCGCAU	bta-miR-27a-3p	6.98032137984467	-0.712040921224412	0.637103368400127	-1.11762228319788	0.263728347653503	0.776797765793584
UUGUACCGUGAGUAAUAAUGU	bta-miR-126-3p	8.92554269420479	-0.526566224784912	0.473296525462814	-1.1125503705526	0.265901585485825	0.776797765793584
UGUAAACAUCCUCGAUUGGAAGCU	bta-miR-30a-5p	8.5089979898318	-0.603170437006001	0.542340328599984	-1.11216224425546	0.26606839810912	0.776854935486285
UAGCUUAUCAGACUGAUUUUGAC	bta-miR-21-5p	7.05558765512481	1.05653285017923	0.950388858362953	1.11168480236512	0.266273696430106	0.776915468164954
UCGUACCGUGAGUAAUAAGGC	bta-miR-126-3p	15.6820045749958	-0.638589882811394	0.574566395820156	-1.11142922290095	0.266383639482639	0.776915468164954
AACCCGUAGAUCCGCUCUUGU	bta-miR-99a-5p	6.58588431807698	0.993541192835452	0.895644100040579	1.10930356465301	0.267299247847634	0.777925355548768
AGCAGCAUUGUACAGGGCUAUC	bta-miR-107	38.4516420544233	-0.309597236436436	0.279103461162016	-1.10925617026555	0.267319687189143	0.777925355548768
UCAGUGCACAACAGAACUUUG	bta-miR-148a	5.53312632057233	-1.31415230586507	1.18416159420957	-1.10977447021685	0.267096223115173	0.777925355548768
UGAAAAGUUCGUUCGGGUUUC	bta-miR-2284x	46.8874055539018	-0.205055824871356	0.184688215281531	-1.11028104613376	0.266877938008817	0.777925355548768
AACCCGUAGCUCCGAUCUUGU	bta-miR-99a-5p	8.22859715746672	0.964647465550583	0.86995819688108	1.10884346973105	0.267497714172242	0.778014299874723
UUCAAGUAAUUCUGGAUAGGUU	bta-miR-26b	12.8937077105145	-0.616853976188981	0.556864755918173	-1.10772673190979	0.267979850919356	0.778987158925907
AACCCGUAGAUCCGAUCUCG	bta-miR-99a-5p	14.9824831847006	-0.52206996712972	0.471512887243827	-1.10722311362775	0.268197476681826	0.779190466394997
CAGUGCAAUGUUAAAAGGGA	bta-miR-130a	5.54303106099708	0.93538842681528	0.845288749950334	1.10659041288582	0.268471054171733	0.779556016406198
UAGCUUAUCAGACUAAUGUUGA	bta-miR-21-5p	44.700167619314	0.360879398396075	0.326345259271734	1.105820869595	0.268804060136686	0.780093631067741
UUGUACCGUGAGUAAUAAUGC	bta-miR-126-3p	40.6444708057601	-0.309392653055908	0.279895097761828	-1.10538789542924	0.268991546513661	0.780208575814225
UCAGUGCACUACAGAACUUGGA	bta-miR-148a	4.49042781583693	-1.27332399111337	1.15344250282912	-1.1039336490464	0.269621920991074	0.78160728304885
CAACGGAAUCCCAAAAGCAG	bta-miR-191	156.566877899574	0.205773507978299	0.186519889058424	1.10322555421339	0.269929226597464	0.78206842368381
AGAAUCUAGAUGAACUUUUUGGU	bta-miR-2285t	7.25302087796568	-1.83395073585045	1.66400285093259	-1.10213196739574	0.270404303487455	0.782585356664735
UCAGUGCACUACAGAAUUUUGUC	bta-miR-148a	14.5241827952306	-0.597369303590766	0.541928231107738	-1.10230334811992	0.270329814275872	0.782585356664735
UACCCUGUAGAACCGAAUUUGUC	bta-miR-10b	29.4914267466325	-0.230585516734482	0.20969863516418	-1.09960427998947	0.271504576351147	0.785338895191146
AAAACCGGAAUGAACUUUUUG	bta-miR-2285k	10.7323569334991	0.53220598927065	0.48441837555266	1.09864946527569	0.271920992875106	0.786112415566607
AAACCCGUAGGUCCGAUCUUGU	bta-miR-99a-5p	4.33985592070096	1.35519400022208	1.23491647725924	1.09739729380709	0.272467755903361	0.786689186795165
ACAGUAGCCUGCACAUUGGUU	bta-miR-199a-3p	11.9110057557255	0.532016548573462	0.485050462139919	1.09682721716487	0.272716929994003	0.786689186795165
UACCCUGUAGAUCCGAAUUUGUAA	bta-miR-10a	13.4267857302196	0.754624113855754	0.687616152624578	1.09744966137781	0.272444874442277	0.786689186795165
UGGCUCAGUUUAGCAGGAACAGU	bta-miR-24-3p	6.37699580674851	-0.936006311185121	0.853228183711698	-1.09701757285293	0.27263371033202	0.786689186795165
UAGCACUAUCUGAAAUCGGUU	bta-miR-29a	9.99299553961568	0.438444740913442	0.400122055348608	1.09577748852521	0.273176162303775	0.786734149710667
UAGCUUAUCAGACUGAUGAUGA	bta-miR-21-5p	16.6395117451308	0.44199033634145	0.40346672572273	1.09548150606401	0.273305743392156	0.786734149710667
UCCCUGAGACUCUAACUUGUG	bta-miR-125b	29.302523975225	-0.385271346507865	0.351731190011268	-1.09535735655266	0.273360108544037	0.786734149710667
UCCCUGUCCUCCAGGAGCU	bta-miR-339b	5.23882010802668	-0.98142527275935	0.896051905955636	-1.09527725596729	0.273395188566533	0.786734149710667
UUAAUGCUAAUCGUGAUAGGGAA	bta-miR-155	11.0006172458649	0.405773563549958	0.370539693528554	1.09508797744684	0.273478095255755	0.786734149710667
UAACACUGUCUGGUAACA	bta-miR-200a	12.02913712277	-0.400332120026294	0.3658389641531	-1.09428507964712	0.273829967014536	0.787317114969313
AACCCGUAGAUCCGAUCUGGU	bta-miR-99a-5p	24.2842137657645	0.360278933232562	0.329565789805834	1.09319275354649	0.274309178007581	0.787836267375066
UGAGGUAGUAGGUUGUAUGGUUUU	bta-let-7c	17.9784365180905	0.43117500577125	0.394310719554399	1.0934904490005	0.274178520204262	0.787836267375066
AACAUUCAACGCUGUCGGUG	bta-miR-181a	448.694165899546	0.197520785405269	0.181074573860142	1.09082562611927	0.275349618132784	0.78867956164912
UAUGUGCCUUUGGACUACAUCGUG	bta-miR-455-5p	10.9415127165334	0.76605951783415	0.702275833480121	1.09082426208225	0.275350218452934	0.78867956164912
UGUAAACAUCUCCGACUGGA	bta-miR-30d	10.156898133624	-0.572589361136244	0.524808987112767	-1.09104336091183	0.275253803311141	0.78867956164912
UUCACAGUGGCUAAGUUCUGCG	bta-miR-27b	283.304059265874	-0.24757398963886	0.226725383966193	-1.09195532193156	0.274852739519737	0.78867956164912
UUCACCACCUUCUCCACCCAGA	bta-miR-197	19.4989851625988	0.338804702145731	0.310436192025888	1.09138274095785	0.275104503528876	0.78867956164912
AUCACAUUGCCGGGGAUUUCCA	bta-miR-23a	8.69266365198617	-0.737060036640138	0.676013849798002	-1.09030316000238	0.275579623681958	0.7889083529821
UAAUACUGCCGGGUAAUGAUGAA	bta-miR-200c	24.756958662529	0.325741007389358	0.299671708518657	1.08699285961817	0.277039965343431	0.789236427284976
UAAUACUGCCUGGUAGUGAUGAC	bta-miR-200b	16.9421292993743	0.376922746791905	0.346459870782578	1.08792613107116	0.276627719168901	0.789236427284976
UCAGUGCACUACAGAACUCUGG	bta-miR-148a	16.5975336154229	-0.585200985598089	0.53852600528075	-1.08667172960943	0.277181912163744	0.789236427284976
UCAGUGCACUACAGGACUUUGUU	bta-miR-148a	9.7367444280882	-0.720333053127582	0.662527682519739	-1.08724974387183	0.276926452283693	0.789236427284976
UCGUACCGUGUGUAAUAAUGCG	bta-miR-126-3p	18.1020019419446	-0.292697224153037	0.269366423269427	-1.08661361947207	0.277207603469217	0.789236427284976
UGAGGUAGUAGGUUGUAUGGU	bta-let-7c	958.039286280431	0.125881285962759	0.115548875414698	1.08942026056921	0.275968600863097	0.789236427284976
UGAGGUAGUAGUUUGUACAGUAU	bta-let-7g	7.06916193560487	0.692384145422518	0.636336102482079	1.08807930702316	0.276560098008154	0.789236427284976
UGUAAACAUCUUCGACUGGAAGCU	bta-miR-30a-5p	16.5844203533945	-0.471516637814045	0.434051540043861	-1.08631485967403	0.277339714970877	0.789236427284976
UUAUCAGAAUCUCCAGGGGUAU	bta-miR-361	43.796969498745	-0.22779669633767	0.209301340938305	-1.08836711373396	0.276433073139691	0.789236427284976
UUCAAGUAAUCCAGGGUAGGCUU	bta-miR-26a	58.6443311191479	-0.330644547709866	0.303821955215244	-1.08828391771628	0.276469788012095	0.789236427284976
UUUUGCGAUGUGUUCCUAAUAU	bta-miR-450a	28.9729980105898	0.360555180383309	0.331614235845788	1.08727292561403	0.276916210200488	0.789236427284976
ACAGUAGUCUGCACAUUGGUUU	bta-miR-199a-3p	892.444874549483	0.242767274078636	0.224180663764071	1.08290906986575	0.278848785690164	0.789917613297461
CAAGUCACUAGUGGUUCCGUUUAG	bta-miR-224	21.6096799896197	0.394280445784264	0.364130627931243	1.08279945585548	0.278897447141716	0.789917613297461
GACCCGUAGAUCCGAACUUGU	bta-miR-99a-5p	21.3863553733341	-0.265246212649505	0.245018582233018	-1.08255549531035	0.279005770401381	0.789917613297461
UAGCAGCACAUAAUGGUUU	bta-miR-15a	6.56378858168542	-0.928339014335658	0.857206691752743	-1.08298152973756	0.278816621417159	0.789917613297461
UAGCUUAUCAGACUGAAGUUGA	bta-miR-21-5p	14.956236970888	0.41919406425258	0.387345504030809	1.08222261492736	0.279153621966195	0.789917613297461
UAGCUUAUCGGACUGAUGUUGG	bta-miR-21-5p	8.61795075873042	0.972374465545622	0.898424952277727	1.08231017302048	0.279114727154432	0.789917613297461
UAUGUGCCUUUGGACUACAUCGA	bta-miR-455-5p	18.3494916386048	0.372399496901465	0.343846423864439	1.08304019194419	0.27879058365005	0.789917613297461
UCAGUGCACCACAGAACUUUGUC	bta-miR-148a	6.09323134336293	-1.02390409154214	0.943348138058899	-1.0853936635196	0.27774733763694	0.789917613297461
UCAGUGCACUACAGAACUUUGUA	bta-miR-148a	1267.81416124672	-0.342621128882806	0.316656596121527	-1.0819958689612	0.279254363557971	0.789917613297461
UCAGUGCACUACAGUACUUUG	bta-miR-148a	6.68126248745422	-1.22452514217161	1.13225499846753	-1.08149237038385	0.279478152719528	0.789917613297461
UCCCUGAGACCCUUUAACCU	bta-miR-125a	32.3389934445281	-0.279821043776385	0.258806282403431	-1.08119880699108	0.27960868859696	0.789917613297461
UGAGGUAGUAGGUUGUAUAGGU	bta-let-7a-5p	294.156707748531	-0.330105798107348	0.304225449494439	-1.08506963719149	0.277890813892174	0.789917613297461
UGAGUGUGUGUGUGUGAGUGUGUG	bta-miR-574	20.7510063651981	-0.569270171980586	0.526590354095891	-1.08104937272915	0.279675151940799	0.789917613297461
UUCAAGUAAUCCAGGAUAUGCU	bta-miR-26a	23.677601947771	-0.257192221967564	0.237902852946849	-1.08108086465455	0.279661144496438	0.789917613297461
CUAGCACCAUCUGAAAUCG	bta-miR-29a	14.3013133989516	0.331272814606222	0.306629059375417	1.08036992736762	0.279977481838384	0.789925772288402
UCGUACCGUGAGUAAUAAUGCU	bta-miR-126-3p	1220.77401455523	-0.258683460656177	0.239372004932214	-1.08067549807853	0.279841485876523	0.789925772288402
UGUAAACAUCCUCGACUAGAAGCU	bta-miR-30a-5p	13.676697756655	-0.395517556212894	0.36658555339636	-1.07892292139852	0.280622089794964	0.791321296503597
ACUAGACUGAAGCUCCUUGAGA	bta-miR-151-3p	11.741525338462	-0.33657358255337	0.312181533854055	-1.07813418173132	0.280973879316603	0.791467264962304
UGUAAACACCCUCGACUGGAAGCU	bta-miR-30a-5p	49.183009566004	-0.266186439091864	0.24687779014842	-1.07821136495039	0.28093944125321	0.791467264962304
ACUGGACUUGGAGUCAGAAGGC	bta-miR-378	1058.53961786871	-0.215672954368678	0.200127095930411	-1.0776799281776	0.281176618911071	0.791615710445469
AUCACAUUGCCAGGGAUUUCCAA	bta-miR-23a	228.709247997212	-0.303306276792424	0.281919297052399	-1.07586206394396	0.281988950301596	0.792048828814428
UAACACUGUCUGGUAAAGAU	bta-miR-141	154.00940621292	-0.403963749381894	0.375210729593813	-1.07663165661389	0.281644855786121	0.792048828814428
UAAUACUGCCGGGUAAUGAUAGA	bta-miR-200c	10.31019568897	0.579227346293636	0.538655470343727	1.07532064219829	0.282231197530539	0.792048828814428
UCGUACCGUGAGUAAUAGUGC	bta-miR-126-3p	36.2627060101536	-0.280442571057553	0.260765766981197	-1.07545777309709	0.282169827991272	0.792048828814428
UGGGUCUUUGCGGGCGAGAUA	bta-miR-193a-5p	17.1378873048351	-0.456835159250681	0.424769787272634	-1.07548882462647	0.282155932904589	0.792048828814428
UGUAAACAUCCUCGACUGGAG	bta-miR-30a-5p	142.225256698607	-0.300965090446358	0.279561303364276	-1.07656205213135	0.281675965098993	0.792048828814428
UACCCUGUAGAACCGAAUUUGUGC	bta-miR-10b	119.815449642855	-0.219023633014169	0.203907524486845	-1.07413217616841	0.282763445204318	0.79233132529615
UGAGGUAGUAGGUUGUGUGGU	bta-let-7b	4291.59237734559	-0.216766600384323	0.201696516897519	-1.07471662733007	0.282501617158748	0.79233132529615
UGUAAACACCCUACACUCUCAGC	bta-miR-30c	734.547000100114	-0.199176719166472	0.185437660745536	-1.07408990366735	0.282782389221503	0.79233132529615
UAACACUGUCUGGUAACGAUC	bta-miR-200a	28.2292028346465	-0.385252668258625	0.358883577907369	-1.07347533287818	0.283057900403143	0.792426084222767
UAAUACUGCCUGGUAACGAUGAC	bta-miR-200b	11.3394714999541	0.533814664572809	0.497457573932705	1.07308581182648	0.283232616257805	0.792426084222767
UGAGAUGAAGCACUGUAGCUCGGUU	bta-miR-143	7.33698363524984	-0.828253532084523	0.771897570294724	-1.0730096374941	0.28326679204779	0.792426084222767
AAAAGUUCGUUCAGGUUUUU	bta-miR-2284ji2285t-5p*(NA)	6.47972793818268	-0.996347652130353	0.929121791151898	-1.07235419685412	0.28356097243602	0.792828664850259
UGAGGUAGUAGGUUGUAUGGUUAU	bta-let-7c	8.72598422695135	0.726903395645734	0.678368351985767	1.0715467393458	0.283923666681655	0.793422280409116
AACAUUCAUUGCUGUCGGUGGU	bta-miR-181b	4.60844893029473	1.32677335193887	1.23886045746051	1.07096270927766	0.284186197315429	0.793735509283325
UGAGGUAGUAGUUUGUGCUGC	bta-let-7i	624.282979822826	0.135201869920329	0.126345597009681	1.07009561963579	0.284576270615574	0.794404446437974
AACCCGUAGAUCCGAACUC	bta-miR-100	7.3230527554518	-0.955961637265938	0.895102468762849	-1.0679912866146	0.285524442276459	0.794528985997151
AAGAAUCUAGAUGAACUUUUU	bta-miR-2285t	26.7794393117699	-2.38382158617282	2.22883133827144	-1.06953879606771	0.284826956990602	0.794528985997151
AGGUAGAUAGAACAGGUCUU	bta-miR-1839	10.3413059363256	-0.717793509606297	0.671579741472501	-1.06881352321985	0.285153704505269	0.794528985997151
AUCACAUCGCCAGGGAUUUCCA	bta-miR-23a	4.89131521700161	-1.16387171821618	1.08971231692514	-1.0680541094555	0.285496104631772	0.794528985997151
AUCACAUUGCCAGGGAUUUCCC	bta-miR-23a	37.7005807395252	-0.412510514166284	0.385894041774548	-1.06897352514006	0.285081599188655	0.794528985997151
UACCCUGUAGAUCCGAAUUUGUA	bta-miR-10a	103.011835243452	-0.212177454417605	0.198564321933259	-1.06855779704937	0.285268973830994	0.794528985997151
UGAGGUAGUAGGUUGUAUGGUUU	bta-let-7c	411.284881553559	0.219804651627095	0.206001152678614	1.06700690150999	0.285968719472055	0.795345790160548
CUAGCACCAUCUGAAAUCGGC	bta-miR-29a	10.7942545573749	0.543873581868012	0.509972505351434	1.06647628286003	0.28620839437323	0.795529529945461
UGAGGUAGUAGAUUGUAUAA	bta-let-7f	173.839448812939	0.196175024288283	0.183995769204344	1.06619312572569	0.286336349008042	0.795529529945461
UCAGUGCACUACAGAACUC	bta-miR-148a	225.996461454332	-0.500167717106136	0.469639566563088	-1.06500336154907	0.28687440855843	0.796604936607515
AACCCGUAGAUCCGAUCU	bta-miR-99a-5p	375.733435130592	-0.193390437115589	0.181812291467091	-1.0636818641637	0.287472842899857	0.797427297129151
CAUUGCACUUGUCUCGGUCC	bta-miR-25	28.7423408891159	0.285598320719884	0.268419855677153	1.06399848848512	0.287329384276783	0.797427297129151
CAACCCGUAGAUCCGAUCUUGUGA	bta-miR-99a-5p	12.239481225023	0.628261097513843	0.591231478017714	1.062631339624	0.287949168928215	0.797909566840999
UUUGGCAAUGGUAGAACUCACGCU	bta-miR-182	10.0466013294439	0.50823907194235	0.47827470753168	1.06265094921141	0.287940272728861	0.797909566840999
UAAUACUGCCUGGUAAUGAAA	bta-miR-200b	11.9601036057593	0.460485606178987	0.434460248686561	1.05990273579943	0.28918885091279	0.800752986077832
UGAGGUAGUAGGUUGUGUGGC	bta-let-7b	616.013314662921	-0.226363580862609	0.213677240172578	-1.05937151134948	0.289430618735865	0.800752986077832
UGUAAACAUCCCCGACUGGAGGU	bta-miR-30d	4.37163252077646	-1.13594934889171	1.07215907069301	-1.05949702795265	0.2893734820607	0.800752986077832
UCCUUCAUUCCACCGGAGCCUGU	bta-miR-205	5.21681409636666	0.997555177308832	0.942091279675495	1.05887316742008	0.289657545886497	0.800960802985932
UUCACAGUGGCUAGGUUCUGCA	bta-miR-27b	16.6078913714409	-0.379411359857949	0.358440615067363	-1.05850549270664	0.289825047957546	0.801004166068106
UAUUGCACUUGUCCCGGCC	bta-miR-92a	5.09776773385029	0.920616864730514	0.870271329570007	1.05785038924054	0.290123655922413	0.801409638034895
AAUGACACGAUCACUCCCGU	bta-miR-425-5p	16.8303634988092	0.472644211888666	0.447687020406974	1.05574696237341	0.291083835266232	0.801640238705562
AGGACUGUCCAACCUGAGAAUG	bta-miR-1388-5p	80.5053196933407	0.251058907230558	0.237467165479791	1.05723629927239	0.290403757168806	0.801640238705562
UAACACUGUCUGGUAACGAUGUUU	bta-miR-200a	154.376378506435	-0.286397556536613	0.271183880303021	-1.05610096078201	0.290922091505475	0.801640238705562
UGUAAACAUCCCACACUCUCAGC	bta-miR-30c	4.84403568980794	1.09115454044633	1.03339329846506	1.05589473249639	0.291016310957686	0.801640238705562
UGUAAACAUCUUUGACUGGAA	bta-miR-30e-5p	12.5866111955782	0.376964804527047	0.356652447408858	1.05695280451813	0.290533127337698	0.801640238705562
UUUGUUCGUUCGGCUCGCGA	bta-miR-375	9.1880426261413	0.750155348678945	0.710596113048224	1.05567049256859	0.291118782668661	0.801640238705562
AGCUCGGUCUGAGGCCCCUCAGA	bta-miR-423-3p	132.227178033451	0.123646782409704	0.117474354463119	1.0525427696521	0.292550598620256	0.801703587672747
UAACACUGUUUGGUAAAGAUG	bta-miR-141	8.067348441772	-1.11340631905921	1.05720606421826	-1.05315922481253	0.292268022878981	0.801703587672747
UAAUACUGCCUGGUAAUGAUG	bta-miR-200b	4123.67319029527	-0.255217225685606	0.24215623171859	-1.05393622899696	0.291912114626667	0.801703587672747
UAGCUUAUCGGACUGAUGUUGACC	bta-miR-21-5p	9.7151569056457	0.639550840671193	0.606912823023369	1.05377711000607	0.291984975661919	0.801703587672747
UCAGUGCACUACAGAACUUUGG	bta-miR-148a	15001.5271848172	-0.355635430419469	0.337569787631354	-1.05351676438486	0.292104215006737	0.801703587672747
UCGUACCGUGAGUAAUAAUGC	bta-miR-126-3p	24292.2032355169	-0.229056553611732	0.217397231446993	-1.05363141971558	0.292051698372213	0.801703587672747
UGAGGUAGUAGGUUGUGA	bta-let-7b	20.4560040052422	0.289751095300534	0.275349925336504	1.05230133963694	0.292661317258853	0.801703587672747
UUCACAGUGGCUAAGUUCUGCUC	bta-miR-27b	48.6122164430553	-0.300315260353182	0.284640238391848	-1.05506959258429	0.291393497667087	0.801703587672747
UUCCCUUUGUCAUCCUAUGCCUU	bta-miR-204	26.9622999381861	0.441704320986439	0.419624573468294	1.05261786109343	0.29251616778365	0.801703587672747
UUUGUUCGUUCGGCUCGCGUGAA	bta-miR-375	52.427317877857	0.396088735792154	0.376370815140763	1.05238961114458	0.292620833109386	0.801703587672747
UGUAAACAUCCCCGACUGGAAGCA	bta-miR-30d	828.226929216373	-0.180222405694169	0.171486888089721	-1.05093985727863	0.293286213154234	0.80299847462467
AACCCGUAGAUCCAAUCUUGUGA	bta-miR-99a-5p	26.7818207819924	0.393088929880893	0.374414310639529	1.04987688427151	0.293774720624898	0.803106914513944
AACCCGUCGAUCCGAUCUUGU	bta-miR-99a-5p	5.45212475300883	1.21358290184529	1.15714023857083	1.04877772061939	0.294280433775229	0.803106914513944
AACCCGUGGAUCCGAACUUGU	bta-miR-100	10.4820606404438	-0.7476804700023	0.713728178684696	-1.0475703388651	0.294836609173883	0.803106914513944
CAAAGAAUUCUCCUUUUGGGCAA	bta-miR-186	13.5435269333391	0.4448391555013	0.424916771952502	1.04688537818184	0.295152446406849	0.803106914513944
CUUCAAGUAAUCCAGGAUAGGCA	bta-miR-26a	5.27404211315929	1.02225820060762	0.974854502211412	1.04862643429217	0.294350084622989	0.803106914513944
UACCCUGUAGAUCCGAAUUUGC	bta-miR-10a	283.361465680806	-0.261263279334789	0.249037459999765	-1.04909229051338	0.29413564403615	0.803106914513944
UAGCUUAUCAGACUGAUGUCGA	bta-miR-21-5p	136.900452765	0.276582534516422	0.26411708841213	1.04719666636958	0.295008882493051	0.803106914513944
UCGUACCGUGAGUAAUAAUGAAU	bta-miR-126-3p	6.15820535479534	-0.908587759787652	0.867491576511844	-1.0473735819327	0.294927311138263	0.803106914513944
UGAGGUAGUAGUCUGUACAGUC	bta-let-7g	20.0334063485835	-0.256941651035191	0.24488019285058	-1.04925452746589	0.294060988538813	0.803106914513944
UGAGGUAGUGGAUUGUAUAGUU	bta-let-7f	126.53647639548	0.160610463249699	0.153186905213564	1.04846078733548	0.294426359647521	0.803106914513944
UGUAAACAUCCUCGACUGGAAC	bta-miR-30a-5p	23.2640550648571	-0.250885269681261	0.239444559337784	-1.04778020588615	0.294739884260375	0.803106914513944
UUAAUGCUAAUCGUGAUAGGA	bta-miR-155	15.8166353398108	0.488876423038981	0.465773804063012	1.0496005116098	0.293901821766396	0.803106914513944
CUAGACUGAAGCUCCUUGAGGC	bta-miR-151-3p	144.116526844214	0.156299485697452	0.149428524941176	1.04598158724367	0.29556953356165	0.803583011790411
UGAGGUAGUAGAUUGUAUU	bta-let-7f	29.7733324314552	0.372334520145627	0.356012683627447	1.04584622197129	0.295632036748519	0.803583011790411
CUAGACUGAAGCUCCUUGAGGUUU	bta-miR-151-3p	103.478743925415	0.196516236256154	0.188059696254238	1.04496731713574	0.296038075101581	0.803584557895361
UAGCUUAUCAGACUGAUGUUGACAA	bta-miR-21-5p	28.7871640071536	0.353273600316979	0.338040309594034	1.04506353322549	0.295993606799405	0.803584557895361
UGUAAACAUCCUCGACUGGAGGCA	bta-miR-30a-5p	10.5992176569128	-0.503639709703387	0.482018302554156	-1.04485598790474	0.296089533841657	0.803584557895361
UGUAAACAUCCUCGACCGGAA	bta-miR-30a-5p	12.89492631031	-0.3847838578273	0.368554086359257	-1.04403633569327	0.296468578820369	0.804199599926101
UCGAGGAGCUCACAGUCUAG	bta-miR-151-5p	17.441431071687	-0.414606989284783	0.397430904284527	-1.04321778909262	0.296847436362662	0.804813501669788
UAGCACCAUCUGAAAUCGGAA	bta-miR-29a	7.06857883345729	0.914064694065743	0.876486324989702	1.04287387949434	0.297006708639196	0.804831738459372
AACCCGUAGAUCCGAUCUAGUGA	bta-miR-99a-5p	19.1457844792149	0.36719384041095	0.352476624271726	1.04175373663326	0.29752586812237	0.80582468183451
UGAGGUAGUAGGUUGUAUAGUUU	bta-let-7a-5p	1589.67900788215	0.111506602647753	0.107132820706019	1.04082578908041	0.297956408744657	0.806163083352209
UUCAAGUAAUUCAGGAUAGU	bta-miR-26b	58.940625548877	-0.440465421952561	0.423188127036978	-1.04082651145379	0.297956073422659	0.806163083352209
CUGCCCUGGCCCGAGGGACCGAC	bta-miR-874	6.01966626121368	1.08179958469331	1.04081064466501	1.03938174560225	0.298627230297558	0.807563950307491
UGAGGUAGUAGUUUGUGCUGAU	bta-let-7i	12.9142292834888	0.329416194757469	0.317457373171957	1.037670637371	0.299423419508478	0.809302234286235
UGAGGUAGUGGUUUGUGCUGUC	bta-let-7i	13.0027060324506	0.36185077087721	0.348969363124897	1.03691271817378	0.299776536144769	0.809427330962028
UUGUGCUUGAUCUAACCAUGG	bta-miR-218	14.1242783198523	0.617254168831775	0.595134925106687	1.03716677141931	0.299658141107745	0.809427330962028
UGAGGUAGUAGGGUGUGUGGUUU	bta-let-7b	20.3599740273499	-0.278505565623467	0.268676488027327	-1.03658331872769	0.299930090798955	0.809427702841578
AACCCGUAGAUCUGAACUUGUG	bta-miR-100	8.32960431736491	-1.05728268259836	1.02096259579366	-1.03557435596009	0.30040076074235	0.809498955746339
AGCAGCAUUGUACAGGGCUAUGC	bta-miR-103	57.8678884694442	-0.258264826686685	0.249534668779619	-1.03498575147799	0.30067556545352	0.809498955746339
CAUGCCUUGAGUGUAGGACCGUUU	bta-miR-532	12.6616868173258	0.310618804154214	0.30015237048118	1.03487040151059	0.300729439092612	0.809498955746339
CGGUGCAAUUUUUGGAAAAAA	NA	20.632808395277	-0.372049097686197	0.359489648101151	-1.03493688803387	0.300698386101369	0.809498955746339
UAGCUUAUCAGACCGAUGUUGACA	bta-miR-21-5p	42.3697436773749	0.366089723835592	0.353855220310348	1.0345748849332	0.300867488011652	0.809498955746339
UGAGGUAGGAGGUUGUAUAGUC	bta-let-7e	63.8189953341635	-0.500803688922964	0.484384125565466	-1.03389781475256	0.301183936719117	0.809498955746339
UGUAAACACCCUCGACUGGAAGCA	bta-miR-30a-5p	5.23502082915316	0.981135422861319	0.948452928783592	1.03445874126789	0.300921755431712	0.809498955746339
UUCACAGUGGCUAAGUCCUGU	bta-miR-27b	14.5278632951798	-0.392750775773698	0.379763530865908	-1.03419824141138	0.301043496115997	0.809498955746339
AAGAGUUUGUUCGGGUUUCUC	bta-miR-2284w	4.29701969156763	1.23892361593941	1.20187773297257	1.03082333747478	0.302623672180793	0.810119221938406
AGCUACAUUGUCUGCUGGG	bta-miR-221	4.15561902633186	1.23258330665415	1.19366363944449	1.03260522137356	0.301788683697409	0.810119221938406
CGAGGUAGUAGUUUGUGCUGUUA	bta-let-7i	10.6459224181513	0.453833412784746	0.440420573329379	1.0304546160366	0.30279664625901	0.810119221938406
CUAGACUGAAGCUCCUUGGGG	bta-miR-151-3p	46.4329964377002	0.19264008826983	0.186885165299748	1.03079389934911	0.302637479738045	0.810119221938406
UCCCUGAGACCCUAACUUGUG	bta-miR-125b	2362.81958201502	-0.183155695121305	0.177398825573279	-1.03245156516354	0.301860626321261	0.810119221938406
UCGUACCGUGAGUAAUAACGCA	bta-miR-126-3p	18.6132650131432	-0.355568964640083	0.344470754628583	-1.03221814874666	0.301969934921235	0.810119221938406
UGAGGUAGUAGGUUAUAUAGUU	bta-let-7a-5p	23.5871436753015	0.257079217402259	0.249441446025226	1.03061949607308	0.302719289845172	0.810119221938406
UGAGGUAGUAGGUUGUAUGGUC	bta-let-7c	674.81208223538	0.149341419500559	0.144905323542873	1.03061375420327	0.302721983525046	0.810119221938406
UGCGGGAUCUUUAGUUGUGGAAA	bta-miR-3432a	10.0008764566451	0.964754104696285	0.935772205891544	1.03097110452979	0.30255437035941	0.810119221938406
UUUUGCGAUGUGUUCCUAAUA	bta-miR-450a	30.0110056120924	0.280393554083279	0.272259999942262	1.02987421634739	0.303069055710713	0.810437069401786
UGUAAACAUCCUCGACUGGAUG	bta-miR-30a-5p	4.93995622013983	-1.02643062837145	0.997516715618458	-1.02898589296828	0.303486303962616	0.811141712110822
UAACACUGUCUGGUAACGAUGU	bta-miR-200a	4115.86452447279	-0.208238371794972	0.202511415536539	-1.02827967126327	0.303818290748409	0.811310232377437
UCGAGGAGCUCACAGUCUAGG	bta-miR-151-5p	4.3579390863245	-1.18386502106461	1.15139838817368	-1.02819756673659	0.30385690280095	0.811310232377437
CUCCGUUUGCCUGUUUUGAAA	bta-miR-1468	4.24532537439358	1.48667339800261	1.44687421964157	1.02750700635948	0.304181788003083	0.811766875824109
GCCCCUGGGCCUAUCCUAGA	bta-miR-331-3p	31.5767634035882	-0.300934921118507	0.292977157075773	-1.02716172182897	0.304344319125021	0.811790003894646
AACAUUCAACGCUGUCGGUGAGG	bta-miR-181a	87.9475611171102	0.241848576629978	0.236009978669498	1.0247387758492	0.305486461586128	0.812593240565948
AGCUACAUCUGGCUACUGGGUCUUU	bta-miR-222	7.025714061614	-1.00572785128357	0.980765625834838	-1.02545177440072	0.305150069340839	0.812593240565948
CAAAGAAUUCUCCUUUUGGGCUU	bta-miR-186	297.835317291508	-0.273463307455034	0.267264134907732	-1.02319492867774	0.306215690241024	0.812593240565948
CCUCAGUCAGCCUUGUGGAUGC	bta-miR-3431	22.4206978669153	-0.304372043964341	0.297624942176323	-1.02266981301594	0.306463988796969	0.812593240565948
CGUACCGUGAGUAAUAAUGU	bta-miR-126-3p	602.059994343977	-0.203421105806979	0.198904783455736	-1.02270595142448	0.306446896640995	0.812593240565948
UAAUACUGUCUGGUAAUGCCA	bta-miR-429	30.3250126348267	-0.322104557860513	0.314412373436618	-1.02446527259668	0.305615565486254	0.812593240565948
UAGCUUACCAGACUGAUGUUGA	bta-miR-21-5p	215.791793877959	0.280245898288505	0.27316327306278	1.0259281752862	0.304925440738576	0.812593240565948
UAGCUUAUCAGACUGAUGCUG	bta-miR-21-5p	48.6915640909457	0.318249605019537	0.310295525212107	1.02563388499397	0.305064189101718	0.812593240565948
UCAGUGCACUACAGAACUUU	bta-miR-148a	6761.87033154279	-0.48092937076067	0.470015221608371	-1.02322084190157	0.306203440744082	0.812593240565948
UCAGUGCGCUACAGAACUUUG	bta-miR-148a	97.4693524741133	-0.539865400768158	0.52715402062198	-1.02411321862096	0.305781801562182	0.812593240565948
UGAGGUAGUAGUUUGUACAGGC	bta-let-7g	36.0872157030825	-0.323158669827034	0.315778750370166	-1.02337053854389	0.306132683673126	0.812593240565948
UUCACAGUGGUUAAGUUCUG	bta-miR-27b	18.5146006728442	-0.266354496084996	0.26046611718093	-1.02260708213336	0.306493659728248	0.812593240565948
AACCCGUAAAUCCGAUCUUGUGA	bta-miR-99a-5p	9.96049832543583	0.687057506183029	0.672236309119974	1.02204759972346	0.306758372177645	0.8128865753939
AGCUACAUCUGGCUACUGGGUCUCG	bta-miR-222	6.86091427234063	0.897443809257097	0.878873951560936	1.02112914788654	0.307193255039944	0.813630328107803
UAACACUGUCUGGUAACGAUGUAA	bta-miR-200a	16.0296419143074	0.407565843800896	0.399619466418394	1.01988486059931	0.307783070413704	0.814374864344385
UACCCUGUAGAACCGGAUUUGUGA	bta-miR-10b	11.9076173356628	0.765974797754986	0.750898445212106	1.02007775171065	0.307691587377842	0.814374864344385
UCAGUGCAUUACAGAACUUU	bta-miR-148a	7.56307132623306	-0.901385248759155	0.884205215887681	-1.01942991577382	0.307998909725075	0.814537467523556
AUCACAUUGCCAGGGAUUUCCACU	bta-miR-23a	7.41118523923313	-0.669917934078129	0.657727126726869	-1.01853474922332	0.308423895604108	0.815055192054915
CGAGGUAGUAGGUUGUAUAGU	bta-let-7a-5p	39.7313657054912	0.200766340498606	0.197145397506918	1.01836686545808	0.308503642633371	0.815055192054915
UAGCUUAUCUGACUGAUGUUGA	bta-miR-21-5p	71.1737514133339	0.278047394535773	0.273169739013833	1.01785576813723	0.308746504624648	0.815288567767588
[truncated: 10,072 more rows]
