# Supplementary material for: MicroRNA expression profile in bovine mammary gland parenchyma infected by coagulase-positive or coagulase-negative staphylococci
Source: Vet Res. 2021 Mar 6;52:41. doi: 10.1186/s13567-021-00912-2 (PMC7937231; doi:10.1186/s13567-021-00912-2)
Supplement: Supplementary file 4 — Additional file 4. The sequences and names of unique and common miRNA genes between comparisons. [file 13567_2021_912_MOESM4_ESM.xlsx]

## Sheet: 1
CoNS vs. H (coagulase-negative staphylococci vs. Healthy group (tissues free of bacteria)
Sequence	miRBase ID	baseMean	log2FoldChange	lfcSE	stat	pvalue	padj
UCGGAUCCGUCUGAGCUUGGCU	bta-miR-127	1676.51649670923	1.11091061825406	0.225991103338168	4.91572722042829	8.84534902077291E-07	0.000928466802213797
UCGGAUCCGUCUGAGCUUGGCUA	bta-miR-127	111.593679599876	1.27381932479181	0.253048913459445	5.03388577084704	4.80636139785545E-07	0.000928466802213797
UCGGAUCCGUCUGAGCUUGGCUAU	bta-miR-127	88.7685251390979	1.34725632996351	0.272240195477434	4.94877814644817	7.46808107132212E-07	0.000928466802213797
GUCCAGUUUUCCCAGGAAUCCA	bta-miR-145	291.650499146575	-1.42518658815294	0.299260960629032	-4.76235385048977	1.91347772346582E-06	0.00116403600093184
UCGGAUCCGUCUGAGCUUGGCA	bta-miR-127	631.142209331342	1.00706812613779	0.215079131531836	4.68231445312824	2.83653904484005E-06	0.00116403600093184
UCGGAUCCGUCUGAGCUUGGCUU	bta-miR-127	322.129086078141	1.34438549643292	0.285900805412159	4.70227950038419	2.57272990326243E-06	0.00116403600093184
UGAAGGUCUACUGUGUGCCAGG	bta-miR-493	76.7305575352159	1.47342244411914	0.312213893412241	4.71927250903489	2.36689572619039E-06	0.00116403600093184
UCGGAUCCGUCUGAGCUUGGCG	bta-miR-127	125.515165455177	1.49898084097799	0.32072207063028	4.67376890537098	2.95722070735305E-06	0.00116403600093184
UGGUAGACUAUGGAACGUAGG	bta-miR-379	1217.0392808419	1.26557646026166	0.272268885353328	4.64825960050226	3.34747454850213E-06	0.00117124415035924
UCGGAUCCGUCUGAGCUUGGCC	bta-miR-127	251.53405508393	1.09188558339422	0.239894390832052	4.55152610949808	5.32581869556922E-06	0.00167710030723475
GUCCAGUUUUCCCAGGAAUCC	bta-miR-145	568.027757407407	-1.39227682205234	0.311703681617307	-4.46666787773687	7.94473225160322E-06	0.00195859664984519
GUCCAGUUUUCCCAGGAAUCA	bta-miR-145	94.8614173877573	-1.37390537942163	0.307625390449168	-4.46616378906687	7.96346514743286E-06	0.00195859664984519
AUAGUAGACCGUAUAGCGUACG	bta-miR-411a	428.546483519179	0.871302783805534	0.195232290129035	4.46290305374006	8.08566416258732E-06	0.00195859664984519
UCGGAUCCGUCUGAGCUUGGCUUU	bta-miR-127	116.624288387908	1.44955362373995	0.330121126138417	4.39097503603015	0.0000112843497129673	0.00253817266043814
GUCCAGUUUUCCCAGGAAUCU	bta-miR-145	202.402724171474	-1.29184695711523	0.296691910202098	-4.35416980609704	0.0000133572143175883	0.00280412452573903
UGAGAUGAAGCACUGUAGCGCU	bta-miR-143	713.828940110883	-1.64272107863473	0.378950300763464	-4.33492485775883	0.0000145809920750879	0.00286972150277823
UGAGAUGAAGCACUGUAGCGU	bta-miR-143	208.327110485501	-1.7058323373806	0.39939840319196	-4.27100439998688	0.0000194594568541176	0.00340432386853424
UCGGAUCCGUCUGAGCUUGGCUC	bta-miR-127	40.7142739639986	1.4862556355832	0.346954509690369	4.28371902964909	0.0000183794989330113	0.00340432386853424
UGGUAGACUAUGGAACGUAGA	bta-miR-379	161.287924645035	1.13289937852019	0.269839390889497	4.1984210488532	0.0000268782529602844	0.00445471676694397
CAUAAAGUAGAAAGCACUA	bta-miR-142-5p	48.1460594638331	1.63250007507158	0.394922830104277	4.13371917404858	0.0000356939579355655	0.00562001367695478
UCGGAUCCGUCUGAGCUUGGCAU	bta-miR-127	153.388752803016	1.0116832120347	0.247365842640399	4.08982582734919	0.0000431697240404637	0.00647340290492477
UCGGAUCCGUCUGAGCUUGA	bta-miR-127	211.099849861753	1.10539131427088	0.273543561553376	4.04100651462486	0.0000532222797301064	0.00761804358500478
UGAGAUGAAGCACUGUAGCGC	bta-miR-143	484.352559229048	-1.72658489644409	0.43547195290924	-3.9648590108028	0.0000734393407896293	0.00895131171167624
UGAGAUGAAGCACUGUAGCUGU	bta-miR-143	130.997830052417	-1.50641608630253	0.379135325251779	-3.97329392955442	0.0000708854864256808	0.00895131171167624
UCGGAUCCGUCUGAGCUUGGUA	bta-miR-127	39.5556542109924	1.12422932307457	0.281951299308026	3.98731740493371	0.0000668245983755193	0.00895131171167624
CAUAAAGUAGAAAGCACU	bta-miR-142-5p	46.1340975333186	1.1299616057135	0.285103118681528	3.96334354720163	0.0000739073053361646	0.00895131171167624
CCCAUAAAGUAGAAAGCACU	bta-miR-142-5p	1318.55960788141	1.02929837391293	0.260781383451658	3.94697796402992	0.0000791438380028144	0.00923051651373565
GUCCAGUUUUCCCAGGAAUC	bta-miR-145	98.9415255890399	-1.30781449596213	0.33640507315312	-3.88761823269787	0.000101232680975639	0.0113850611568674
UGGUAGACUAUGGAACGUAGGA	bta-miR-379	313.643999864648	1.05238693367176	0.273315284697187	3.85045035017973	0.000117900830219922	0.0128024039435357
UAGUAGACCGUAUAGCGUACG	bta-miR-411a	338.318820112393	0.843123021590185	0.220159071619102	3.82960836176161	0.00012834735743973	0.0134721942859237
UGAGAUGAAGCACUGUAGGCUU	bta-miR-143	191.472794973563	-1.47204552876803	0.386086965020808	-3.81273045229251	0.000137439978151041	0.0135249528499258
UCGGAUCCGUCUGAGCUUGGAA	bta-miR-127	116.049013610527	1.21510458417768	0.318211478927353	3.81854415897765	0.000134241556837611	0.0135249528499258
UCGGAUCCGUCUGAGCUUGG	bta-miR-127	1569.01970645343	1.13301824752649	0.298011069177667	3.80193343372428	0.000143571305462985	0.0137001830576648
UGAGAUGAAGCACUGUAGGCU	bta-miR-143	146.985841654125	-1.54268694805464	0.407120056205725	-3.78926786961115	0.00015109192262478	0.0139937783631009
CUGAGAUGAAGCACUGUAGCUCU	bta-miR-143	482.178442881351	-1.53567620500841	0.409988320618699	-3.74565841946661	0.00017992126478673	0.0161278336087743
GUCCAGUUUUCCCAGGAAUCCCCA	bta-miR-145	69.8515299021252	-1.41002194916283	0.378268169839861	-3.72757229285181	0.000193333113998164	0.0161278336087743
UUUGGCAAUGGUAGAACUCACACUG	bta-miR-182	112.180745349704	0.697713809759196	0.187069329055333	3.72970712667077	0.000191702464923268	0.0161278336087743
UCGGAUCCGUCUGAGCUUGGA	bta-miR-127	556.807024205924	0.889943912651357	0.239274468587411	3.71934338797307	0.000199741349870497	0.0161278336087743
UGGUAGACUAUGGAACGUA	bta-miR-379	54.5858705810677	1.2614513854841	0.338973303126661	3.72138859859635	0.000198130268872783	0.0161278336087743
UGAGAUGAAGCACUGUGGCUCC	bta-miR-143	67.3347622365466	-1.47789294669878	0.401516999472848	-3.68077303984417	0.000232527913299116	0.0183057599744729
UGAGAUGAAGCACUGUAGCCC	bta-miR-143	1174.2205973875	-1.56575250415876	0.428973878804802	-3.64999497993031	0.000262245434027411	0.0196621636131504
UCGGAUCCGUCUGAGCUUGGC	bta-miR-127	1490.5614620088	0.940290907186932	0.257463305320776	3.65213561604599	0.000260068471845058	0.0196621636131504
UAGUAGACCGUAUAGCGUAC	bta-miR-411a	81.4626238758196	0.966474998675744	0.265563928080575	3.63933085965841	0.000273347409826396	0.0200179300824028
GUCCAGUCUUCCCAGGAAUCCCU	bta-miR-145	30.8954809922805	-1.56696801267494	0.433134240368462	-3.61774218390571	0.000297184205785975	0.0212689332731826
CCCAUAAAGUAGAAAGCACUA	bta-miR-142-5p	279.880324461589	0.897580160613659	0.248881830349136	3.60645113929979	0.000310413275672197	0.0217220312242611
UGAGAUGAAACACUGUAGCUCU	bta-miR-143	147.626709137532	-1.27597859012455	0.356374362022807	-3.58044440369391	0.000343010323752752	0.0224943113893406
GGAAUCUGGAUGAACUUUUUGG	bta-miR-2285t	36.4626531017263	1.2732150223252	0.355579136778335	3.5806797717688	0.000342701459432776	0.0224943113893406
UCGGAUCCGUCUGAGCUUGGAAA	bta-miR-127	30.4386167926084	1.37382334658458	0.382604698160023	3.59071217157398	0.000329775654614909	0.0224943113893406
AGGUUACCCGAGCAACUUUGCAUC	bta-miR-409a	21.3352504802139	1.49417520631324	0.417933175554681	3.57515338266738	0.00035002262879571	0.0224943113893406
CUGAGAUGAAGCACUGUAGCUCC	bta-miR-143	76.2435721458518	-1.63744448211939	0.46364788821842	-3.53165521450192	0.000412967422602872	0.025789702030582
UGAGAUGAAGCACUGCAGCUCC	bta-miR-143	56.7767213408514	-1.30229746661632	0.369602249331429	-3.52351066307642	0.000425869960492304	0.025789702030582
UGAGAUGAAGCACUGUAGCUUUA	bta-miR-143	113.326484525718	-1.23124870993164	0.348964792862253	-3.52828920027371	0.000418254929068015	0.025789702030582
GUCCAGUUUUCCCAGGAAUCCCCU	bta-miR-145	117.195041294475	-1.28283513346357	0.365032380456688	-3.51430503742882	0.000440906191200461	0.0258857678613214
CCCAUAAAGUAGAAAGCACC	bta-miR-142-5p	190.458083376701	0.948321868292965	0.269984180387191	3.51250901787265	0.000443896940143332	0.0258857678613214
UCGGAUCCGUCUGAGCUUGGU	bta-miR-127	483.168420911787	0.890278975140474	0.254532051434019	3.49770871732928	0.000469273358446686	0.026868032831793
UGAGAUGAAGCUCUGUAGCUCU	bta-miR-143	37.6628491937041	-1.38449825159371	0.39979426686159	-3.46302677740256	0.000534135236161259	0.0297219796293403
UGGUAGACUAUGGAACGUAG	bta-miR-379	158.817582169224	1.04626798502976	0.30229454186615	3.46108791303625	0.000537997090781962	0.0297219796293403
UGAGAUGAAGCACUGUAGCCCUU	bta-miR-143	35.3245312056936	-1.56836902216088	0.459021419138103	-3.41676653151782	0.000633695989524504	0.0344053219140114
GGUUGAUCAGAGAACAUACAUU	bta-miR-411c-5p	125.961995411395	0.729531395836877	0.213957541171614	3.40970171858409	0.000650339643755083	0.0347105006471992
UCGGAUCCGUCUGAGCUUGGAU	bta-miR-127	39.7264171205724	1.04331857381998	0.306592906914568	3.40294426351716	0.000666638782847489	0.0349874254531124
UGAGAUGAAGCACUGAAGCUCU	bta-miR-143	56.1722146023217	-1.35523282419817	0.399452866762955	-3.39272273893179	0.000692016444684425	0.0357239308903484
UCGGAUCCGUCUGAGCUUGGCAUU	bta-miR-127	34.4809149992906	1.13195422807631	0.334646019854068	3.38254203223432	0.000718182867232582	0.0364767394986355
GUCCAGUUUUCCCAGGAACCCCU	bta-miR-145	28.9569140683895	-1.29084956843934	0.382433454432605	-3.37535734250681	0.000737199008754659	0.0368482488661654
GUCCAGUUUUCCCAGGAAU	bta-miR-145	73.3705352343856	-1.07840120732651	0.321508883426582	-3.35418790247134	0.000795982901347403	0.0391648461928589
CGAGAUGAAGCACUGUAGCUCA	bta-miR-143	61.9207806250826	-1.21068960316525	0.361451079248117	-3.34952548954536	0.000809501070594987	0.039217213404671
UGAGAUGAAGAACUGUAGCUCU	bta-miR-143	27.7257256008473	-1.6171134132508	0.48440810135838	-3.33832858846927	0.000842840145924845	0.0402136912048081
CCCAUAAAGUAGAAAGCACG	bta-miR-142-5p	44.9144994861358	1.54275745802183	0.463330690094606	3.32971135088594	0.000869360571500381	0.0408599468605179
UGAGAUGAAGCACUAUAGCUCC	bta-miR-143	19.1883921755396	-1.82149660779357	0.548802118688484	-3.31904077219408	0.000903272397801362	0.0418294820687719
AGGCAAGAUGCUGGCAUAGCUG	bta-miR-31	43.1010793495956	1.28297245971321	0.389116974501134	3.29713824835845	0.000976754100811783	0.0445767922240044
UGAGAUGAAGCGCUGUAGCUCA	bta-miR-143	62.0301502344559	-1.37608163849107	0.418046846278502	-3.29169242811206	0.000995864607624013	0.0445806655503025
UGAGAUGAAGCACUGUAGCGCC	bta-miR-143	62.9196237150372	-1.3691922848868	0.416724305111741	-3.28560697826268	0.00101762891360546	0.0445806655503025
UGAGAUGAGGCACUGUAGCUCA	bta-miR-143	105.969572447085	-1.17986599667371	0.35915221735605	-3.28514189710274	0.00101931023169952	0.0445806655503025
UAGUAGACCGUAUAGCGUACA	bta-miR-411a	68.0334933406254	0.856356626667891	0.261750005869026	3.27165848124715	0.00106918645194081	0.046121481330981
UGAGAUGAAGCACUGUAGAUC	bta-miR-143	47.4485093135104	-1.53765685600636	0.475092237102668	-3.23654384543031	0.00120986638510478	0.0513003667424315
UUAAUGCUAAUCGUGAUAGGGG	bta-miR-155	79.2019590626707	1.06254362808529	0.328580862524095	3.23373558619037	0.00122182518440215	0.0513003667424315
UGAGAUGAAGCACUGUAGCUCAA	bta-miR-143	57.5839956375167	-1.16267924285392	0.361241162454949	-3.21856799195447	0.00128832423140865	0.0533806974303401
CUGAGAUGAAGCACUGUAGCUU	bta-miR-143	157.756257747868	-1.55880256154594	0.485347481284515	-3.2117248397384	0.0013194068067262	0.0539585978491015
UGGUAGACUAUGGAACGUAGGAA	bta-miR-379	65.1855771338025	1.14121589640352	0.356390500416373	3.20215015571466	0.00136405875173656	0.055069500118185
GCCUGCUGGGGUGGAACCUGGU	bta-miR-370	51.2597139613155	1.28189253385915	0.402050001698038	3.18839081816974	0.00143067027065785	0.0570276035734376
GUCCAGUUUUCCCAGGAAUCCCUA	bta-miR-145	92.2731734623032	-1.04300922113213	0.328195222738471	-3.17801463540275	0.00148287265428545	0.0575649811640181
UAAUACUGCCUGGUAAUGAUGAAU	bta-miR-200b	29.5283828727495	1.00171025054761	0.315511371542116	3.17487843830028	0.00149899284072705	0.0575649811640181
AGGUUACCCGAGCAACUUUGCAU	bta-miR-409a	32.5158434529769	1.20764501597657	0.379837006073829	3.17937693448921	0.00147592026793151	0.0575649811640181
UGAGAUGAAGCACUGUAGCUCGUA	bta-miR-143	23.4026476124922	-1.30938849823604	0.413453005288827	-3.16695847287731	0.00154042314106704	0.0580236939910888
UGAGGUAGUAGAUUGUAUAGUUC	bta-let-7f	228.337424742383	0.411167394343576	0.129887284066962	3.16557080469559	0.00154778986829198	0.0580236939910888
UGAGAUGAAGCAGUGUAGCUCU	bta-miR-143	54.7557200383738	-1.32505200818035	0.419482594339456	-3.15877708887268	0.00158432620308765	0.0586946260414473
AUAGUAGACCGUAUAGCGUACA	bta-miR-411a	86.7301831371663	0.74571659095437	0.238460568138363	3.12721133215484	0.00176473025389301	0.0637296514000108
AUAGUAGACCGUAUAGCGUAC	bta-miR-411a	124.330199759448	0.796541780185253	0.254988996052101	3.1238280573586	0.00178514741019204	0.0637296514000108
UCGGAUCCGUCUGAGCUUGGCAA	bta-miR-127	89.0625305268221	0.817418764215851	0.261892887315643	3.1211949762907	0.00180118735300126	0.0637296514000108
UCGGAUCCGUCUGAGCUUGGG	bta-miR-127	27.6100500906745	1.35749184230921	0.433889418152882	3.12865856025762	0.00175606235644326	0.0637296514000108
UGAGAUGAAGCACUGUAGCCCA	bta-miR-143	70.406240612181	-1.20936914389679	0.388142009180112	-3.11579039447803	0.00183452620049355	0.0641880333928245
UUAAUGCUAAUCGUGAUAGGGGC	bta-miR-155	38.5043637671584	1.14307519821341	0.367470570158621	3.11065780783477	0.00186671121854141	0.0645964134855703
UGAGAUGAAGCACUGUGGCUCUU	bta-miR-143	34.1587842380412	-1.34706574884381	0.433789427644389	-3.10534481247917	0.00190057323110854	0.0650533163560956
UGAGAUGAAGCACUGUUGCUCC	bta-miR-143	17.8117210608013	-1.51618918209024	0.490242706296546	-3.09273174820699	0.00198323316020353	0.0650541793904263
CUGAGAUGAAGCACUGUAGCUCA	bta-miR-143	72.3992986895491	-1.35769198173531	0.437761562249176	-3.10144174093227	0.00192580763530257	0.0650541793904263
UCGGAUCCGUCUGAGCUUGGCUUA	bta-miR-127	19.6331003439203	1.82619563314781	0.590356730905595	3.0933764917806	0.00197892905365354	0.0650541793904263
UGGAAUGUAAGGAAGUGUGUGA	bta-miR-206	20.6883498324115	7.54924256301698	2.43724431508343	3.09745006534504	0.00195193278071669	0.0650541793904263
UGAAGGUCUACUGUGUGCCAGGU	bta-miR-493	22.2440713175866	1.31512505360001	0.426158399382506	3.08600054699286	0.00202868448978353	0.0658590459621477
GUCCAGUUUUCCCAGGAAUCUCU	bta-miR-145	18.322089935479	-1.76078936605501	0.571663088612053	-3.08011729483892	0.00206919087956331	0.0664885926504579
GUCCAGUUUUCCCGGGAAUCCCU	bta-miR-145	34.7699662264032	-1.43910135163722	0.468910241718906	-3.06903373737763	0.002147523379871	0.0683085972041795
UGAGAUGAAGAACUGUAGCUC	bta-miR-143	29.0205768845691	-1.54412065185564	0.503637761171671	-3.06593502493413	0.00216990463448489	0.0683302969399293
UGAGAUGAAGCACUGUAGCGA	bta-miR-143	24.3014948763923	-1.49627291137418	0.493353418925489	-3.03286215109854	0.00242246231258608	0.0755280576468669
UGAGAUGAAGCACUGUAGCUCGUU	bta-miR-143	74.8816207675283	-1.115697150378	0.368380335943702	-3.02865555383093	0.0024564457890997	0.0758367430379898
CCCAUAAAGUAGAAAGCACUAU	bta-miR-142-5p	33.5799011343596	0.824064401251454	0.27279315557151	3.02083972570724	0.00252074751357606	0.077066348740301
UGAGAUGAGGCACUGUAGCUU	bta-miR-143	138.110062945688	-1.31420911469004	0.436504873654401	-3.01075473381897	0.0026059925706161	0.0789064481237509
AGAGAUGAAGCACUGUAGCUCC	bta-miR-143	29.6437172767751	-1.48099662383005	0.493234606422965	-3.00262107432106	0.00267665478343173	0.0793897124311843
UGAGAUGGAGCACUGUAGCA	bta-miR-143	23.7434085410706	-1.25184869812391	0.417479947128483	-2.99858401998562	0.00271237357195576	0.0793897124311843
UGAGAUGAAGCACUGCAGCUCA	bta-miR-143	41.4988078855499	-1.16333910322468	0.38786119851899	-2.99936963962051	0.00270538867255587	0.0793897124311843
UUUGGCAAUGGUAGAACUCACACU	bta-miR-182	1619.7209369435	0.640446111230959	0.213666142960184	2.99741504366606	0.00272279737776053	0.0793897124311843
UGAGAUGAAGCACUGUCGCU	bta-miR-143	79.7438466101426	-1.26245337673318	0.423628573136266	-2.98009496240259	0.00288159037296508	0.0832488815088718
UGAGAUGAAGCACUGUAACU	bta-miR-143	38.3311717368614	-1.42667736675724	0.479730279067539	-2.97391561260278	0.00294025924225458	0.0841716032169062
UGAGAUGAAGCACCGUAGCUCA	bta-miR-143	72.520918170813	-1.09774346508911	0.370844950055742	-2.9601143683475	0.00307524855750308	0.0872428622304253
UGAGAUGACGCACUGUAGCUCU	bta-miR-143	23.5591374880055	-1.90102322027344	0.644534204181588	-2.94945281094478	0.00318337183292509	0.0875937903389909
UGAGAUGAAGCACUGUAGAUCU	bta-miR-143	19.2465416066995	-1.76986542088545	0.599990945045598	-2.94982021895504	0.003179588883863	0.0875937903389909
AGAAUCUGGAUGAACUUUUUGGA	bta-miR-2285t	225.296967366074	0.947955100220743	0.321367971257118	2.9497497728618	0.00318031390147666	0.0875937903389909
UACCACAGGGUAGAACCACGGAG	bta-miR-140	16.7850683874165	1.71818041042426	0.582838985968594	2.94795038044495	0.00319888405493298	0.0875937903389909
UGAGAUGAAGCACUGUAGCUUGU	bta-miR-143	32.0436274711701	-1.53940437047807	0.523105459968612	-2.94281839568342	0.00325239146925649	0.0880322942981516
UCGGAUCCGUCUGAGCUU	bta-miR-127	141.303087305285	0.805032240823061	0.273720898601283	2.94106969886766	0.00327080928322761	0.0880322942981516
UGGUAGACUAUGGAACGUAGGU	bta-miR-379	140.114799795133	0.944931172295478	0.324847346178616	2.90884682732151	0.00362764547583153	0.0968089457914701
UGAGAUGAAACACUGUAGCUU	bta-miR-143	25.5746385272537	-1.47596236560798	0.509124978132878	-2.89901778345427	0.00374333662020593	0.0975775628411094
UUCACAGUGGCUAAGUUCGGC	bta-miR-27b	71.8579584918607	-1.06817609581026	0.368525976156943	-2.89850964360612	0.00374940778144625	0.0975775628411094
UUCACAGUGGCUAAGUUC	bta-miR-27a-3p	454.523983936336	-0.475353675490901	0.163904174016109	-2.90019261769491	0.00372933411497606	0.0975775628411094
UGAGAUGAAGCACUGUAGCUCAU	bta-miR-143	83.42483931292	-1.09350128500389	0.377656652827515	-2.89549059129993	0.00378566378090315	0.0977135675906888
UUAAUGCUAAUCGUGAUAGGGGU	bta-miR-155	269.703845153618	0.868262353441713	0.301645746555425	2.87841735995498	0.00399675982081977	0.102323550209443
UGAGAUGAAGCACUGCAGCUU	bta-miR-143	50.2542107481341	-1.42380828345947	0.496372870448251	-2.86842486410204	0.00412521166354542	0.104008728453724
UUCACAGUGGCUAAGUUCUAC	bta-miR-27b	55.0899435839101	-0.93446894832162	0.325807593520393	-2.86816196708175	0.00412864117393316	0.104008728453724
UGAGGUAGUAGACUGUAUAGUU	bta-let-7f	103.1035276608	0.463408293780499	0.16227230065915	2.85574489237001	0.00429359967321368	0.107305915642459
UAGUAGACCGUAUAGCGUA	bta-miR-411a	33.1853474439464	0.863878199807195	0.303150316999286	2.84966945889498	0.00437646851427603	0.108515742924844
GUCCAGUUUUCCCAGGAAA	bta-miR-145	15.1003780887483	-1.39254576166564	0.489366510628277	-2.84560903008628	0.00443265817474396	0.109050317127099
UGAGAUGAAGCACUGUAGCCCG	bta-miR-143	55.5368685408404	-1.27566866597918	0.451980664647228	-2.82239654427439	0.00476661983538099	0.114177741275338
UGAGGUAGUAGGUUGUAUAGUUG	bta-let-7a-5p	122.931031065465	0.522621240855515	0.184890548142228	2.82665201713549	0.00470374120465592	0.114177741275338
UAUACAAGGGCAAGCUCUCUGU	bta-miR-381	185.4236542567	0.745219419423209	0.263831974295011	2.82459857799465	0.00473398835599572	0.114177741275338
UAGCUUAUCAGACUGAUGUUGAG	bta-miR-21-5p	227.780974778489	0.943657735293163	0.334788790352411	2.8186658648273	0.00482236887571289	0.114177741275338
UGAAGGUCUACUGUGUGCCAGU	bta-miR-493	19.7722097011842	1.18519663558278	0.42041114328994	2.81913706260969	0.00481529517411771	0.114177741275338
CCCAUAAAGUAGAAAGCAC	bta-miR-142-5p	57.2932936867376	0.790083475015077	0.280954526787072	2.81214004291115	0.00492130715656384	0.114336280448597
UUUGGCAAUGGUAGAACUCAC	bta-miR-182	81.1057361196701	0.915228518389239	0.325582289214218	2.81105130318394	0.00493799115306737	0.114336280448597
AGAAUCUGGAUGAACUUUUUGG	bta-miR-2285t	865.768508690331	0.918955983208316	0.326385223262099	2.81555633561989	0.00486928589901305	0.114336280448597
UGAGAUGAAGCACUGUAGUUCG	bta-miR-143	32.4778900900343	-1.45514611260512	0.518163852201971	-2.80827407473791	0.00498078170793783	0.114485267140848
UGAGAUGCAGCACUGUAGCUCU	bta-miR-143	21.9528747424386	-1.45683175241875	0.520226377799819	-2.80038040089411	0.00510424177727533	0.115772801323731
UGAGAUGAAGCACUGUAGCGCA	bta-miR-143	32.8395445100239	-1.44145323021747	0.515305558019697	-2.79727863940947	0.00515350675783677	0.115772801323731
UGAGAUGAAGCACUGUGGCUCA	bta-miR-143	53.3053453329808	-1.09062434044794	0.390068631935538	-2.79598063303941	0.00517425009863831	0.115772801323731
AAGGAGCUCACAGUCUAUUGAGA	bta-miR-28	97.1481310008962	-0.602886754581234	0.215672473577596	-2.79538109143225	0.00518385677568943	0.115772801323731
CUAGCACCAUUUGAAAUCAGU	NA	25.3327425575143	-8.43151072052362	3.02333617408784	-2.78881018683523	0.00529020604086456	0.117315907201989
AUAGUAGACCGUAUAGCGUACGA	bta-miR-411a	40.1385574956027	0.718955478417266	0.258059936849787	2.78600191565481	0.00533625563546963	0.117509573399258
UUUGGCAAUGGUAGAACUCACACA	bta-miR-182	116.920022368021	0.601370638532738	0.217963217712689	2.75904643381363	0.00579702973032902	0.125033196032918
CAACGGAAUCCCAAAAGCAGCUGA	bta-miR-191	45.3710583471631	0.847536595621028	0.306765246584788	2.76281816488875	0.00573046809680466	0.125033196032918
AGGCAAGAUGCUGGCAUAGCU	bta-miR-31	31.6097069021771	0.948771197483216	0.343636276920601	2.76097508093546	0.00576290733082639	0.125033196032918
UUCACAGUGGCUAAGUUCUGU	bta-miR-27b	7420.68030848856	-0.612717840336275	0.222542057640879	-2.75326761526143	0.00590036426059408	0.126272216386573
UAUACAAGGGCAAGCUCUCUGC	bta-miR-381	26.5680509818626	1.15534483109668	0.419916340687081	2.75136906843459	0.00593467387272557	0.126272216386573
UGAGAUGAAUCACUGUAGCUC	bta-miR-143	22.4740509969438	-1.56422863395472	0.569405663081168	-2.74712517871769	0.0060120183526458	0.127059367734776
UGAGGUAGUAGAUUGUAUAGUUU	bta-let-7f	2078.86777537475	0.291988344059076	0.106472011176087	2.74239530965726	0.006099288909069	0.128044405164389
UGAGGUAGUAGAUUGUAUAGUUG	bta-let-7f	184.102788418102	0.432925008471653	0.158425601554391	2.73267075664548	0.00628230972351332	0.129939138869001
CAACGGAAUCCCAAAAGCAG	bta-miR-191	180.721458393963	0.539541161706292	0.197314574751607	2.73442122755251	0.00624900454990015	0.129939138869001
AGAAUCUGGAUGAACUUUUUGGU	bta-miR-2285t	44.2408847611449	0.988490247132462	0.361945438259222	2.73104767361238	0.00631333383517214	0.129939138869001
UAAUACUGCCUGGUAAUGAUGAG	bta-miR-200b	72.9470694224654	0.808357626142838	0.296384592449704	2.72739422606799	0.00638367205163356	0.13053365773113
UUCACAGUGGCUAAGUUCUGC	bta-miR-27b	36851.6650649105	-0.688515844626514	0.253199955449402	-2.71925736876405	0.00654286770224531	0.13292574447981
GUCCAGUUUUCCCAGGAAUCCUU	bta-miR-145	25.8380574897843	-1.26422134742021	0.465886629564969	-2.71358151789139	0.00665601898155881	0.133771043143807
AACCCGUAGAUCCGAACUUG	bta-miR-100i99a-5p	556.322288936636	-0.678364526747814	0.250050115945884	-2.71291426593309	0.00666943593952929	0.133771043143807
UGAGAUGAAGCACUGUAGCUAUU	bta-miR-143	30.1403575698397	-1.07492259186523	0.396895867143499	-2.70832397324155	0.00676239742592432	0.134777148697694
CCCAUAAAGUAGAAAGCACA	bta-miR-142-5p	77.2030701586833	0.828206413867493	0.306506914721667	2.70208068427941	0.0068907038689303	0.135617665520384
UGGUAGACUAUGGAACGUAGGC	bta-miR-379	40.2898049308117	1.02169617030243	0.378018942587179	2.70276447870548	0.00687654526924007	0.135617665520384
UGAGAUGAAGCACCGUAGCUA	bta-miR-143	41.8024925696208	-1.14791015950652	0.425619817833355	-2.69703174384603	0.00699606008414812	0.136547153803087
UGAGGUAGUAGGUUGUGUGGUAUU	bta-let-7b	30.1784472328422	0.733147944763691	0.271972117968884	2.69567318237956	0.0070246551019689	0.136547153803087
AUCACAUUGCCAGGGAUUACCGCU	bta-miR-23b-3p	21.1580343224985	-0.967283449421321	0.359859384304403	-2.68794838097956	0.0071892509275892	0.13740473957673
UCUACAGUGCACGUGUCUCCAGU	bta-miR-139	1054.17417832984	-0.489173169522339	0.182020331810286	-2.68746444233597	0.00719967673234692	0.13740473957673
AGAAUCUGGAUGAACUUUUUGU	bta-miR-2285t	55.9581342843869	0.868943114087567	0.323321301156227	2.68755294185735	0.00719776911632142	0.13740473957673
AUAGUAGACCGUAUAGCGUA	bta-miR-411a	39.6018673629252	0.912560226093487	0.340563094601887	2.67956287853285	0.00737183564571791	0.139842834026299
AUAAUACAUGGUUAACCUCUCU	bta-miR-655	18.1712519863505	1.03903626483907	0.388925295266953	2.67155743656605	0.00755001503531204	0.142365253570046
UGAGAUGAAGCACUGUAACUCC	bta-miR-143	22.53268145234	-1.26184977981393	0.474158562921762	-2.66124009664282	0.00778534197984067	0.145928820800704
UGAGAUGAAGCAUUGUAGCU	bta-miR-143	33.8031776127494	-1.32366590814697	0.498298450387492	-2.65637171281116	0.00789864972443163	0.147176615279498
GUCCAGUUCUCCCAGGAAUCCCU	bta-miR-145	16.3959224071078	-1.60188249972269	0.604063196160532	-2.65184588285525	0.00800530728198591	0.14828654488808
UGAGGUAGUAGAUUGUAUAGUAA	bta-let-7f	46.2315011978413	0.704369356299026	0.267415149369221	2.63399197076341	0.00843874834787324	0.15540127805528
UGAGAUGAAGCACAGUAGCUCUU	bta-miR-143	14.4675798244473	-1.56237344386841	0.594646519117903	-2.62739862025264	0.00860404759072259	0.15571348197233
UGAGAUGAAGCACUGUAGCUCCC	bta-miR-143	24.9447214024715	-1.41341088013706	0.537696395006233	-2.62864116862951	0.00857267657385858	0.15571348197233
UUAAUGCUAAUCGUGAUAGGG	bta-miR-155	49.0387693562357	0.934929231906263	0.355585172451577	2.62926945311135	0.00855685303248068	0.15571348197233
UGAGAUGAAGCACAGUAGCUCC	bta-miR-143	25.0855256005174	-1.19516236052063	0.455742999829896	-2.62244809238258	0.00873005652850194	0.156198568228708
UUUGGCAAUGGUAGAACUCACACC	bta-miR-182	251.211895853258	0.630518821071205	0.240301441326108	2.62386616406325	0.00869379397094083	0.156198568228708
UUAAUGCUAAUCGUGAUAGGGGUU	bta-miR-155	139.92628283309	0.844500778829626	0.323366577763253	2.61158956089739	0.00901223788532844	0.160336367801691
UGAGAUGAAGCAUUGUAGCUCA	bta-miR-143	21.0690849756528	-1.48581091209471	0.57074192072317	-2.60329731906162	0.00923318431064158	0.162143076385916
UGAGAUGAAGCCCUGUAGCUCU	bta-miR-143	19.714435185199	-1.37318963902542	0.528514656037332	-2.59820541084185	0.00937124163297452	0.162143076385916
GUCCAGUUUUCCCAGGAAUCCCGU	bta-miR-145	15.2702082753388	-1.34584713702366	0.517641509842398	-2.59995983983861	0.00932346709287087	0.162143076385916
UAGCUUAUCAGAUUGAUGUUGAC	bta-miR-21-5p	31.250698206326	0.885233262980521	0.340692327816214	2.59833636012508	0.00936766824931193	0.162143076385916
UGGUAGACUAUGGAACGUAGGUA	bta-miR-379	15.2497753214841	1.58202920536536	0.607676752831167	2.60340583705841	0.00923026191133577	0.162143076385916
UGAGAUGGAGCACUGUAGCUCG	bta-miR-143	57.8526958729007	-1.09694096346718	0.424297311604571	-2.58531207590938	0.00972908928415145	0.165526998308404
UUCACAGUGGCUAAGCUCUGC	bta-miR-27b	76.2721199077242	-0.666466154060061	0.25795874559291	-2.58361526967504	0.00977707897280504	0.165526998308404
GUAGUGUUUCCUACUUUAUGG	bta-miR-142-3p	46.2371301580362	0.866213991746564	0.334554970747109	2.58915295687338	0.00962123477976515	0.165526998308404
UGGUAGACUAUGGAACGUAGU	bta-miR-379	39.2896339881662	1.00503151860123	0.38871662487474	2.58551205244974	0.0097234473273976	0.165526998308404
UGAGAUGAAGCGCUGUAGCUA	bta-miR-143	36.7817360127258	-1.24758563972439	0.484048394660847	-2.57739856899748	0.00995470926621453	0.165859150684177
AUCACAUUGCCAGGGAUUACCAU	bta-miR-23a	279.905102426573	-0.692645486489681	0.268438645622409	-2.58027485157249	0.00987217073967158	0.165859150684177
UGUGCAAAUCCAUGCAAAACUG	bta-miR-19b	105.381730801693	-0.606729379962974	0.235372290462818	-2.57774344962165	0.0099447801560663	0.165859150684177
UGAGAUGAAGCACUUUAGCUCU	bta-miR-143	13.8307802602058	-1.70766288948585	0.668287128555993	-2.55528322560348	0.0106101426008377	0.170839220869343
UGAGAUGAAACACUGUAGCUCA	bta-miR-143	16.1269216041186	-1.19905887495335	0.46891211948801	-2.55710787825778	0.0105546479582187	0.170839220869343
UGAGAUGAAACACUGUAGCU	bta-miR-143	35.4515422521105	-1.08694516004844	0.424772323349803	-2.55888884538583	0.0105007310892664	0.170839220869343
UGAGAUGAAGCACUGCAGCUCUU	bta-miR-143	31.8348328089693	-1.07598594764013	0.420008375855194	-2.56182021477375	0.0104125204186912	0.170839220869343
UGAGAUGAGGCACUGUAGCC	bta-miR-143	35.2477702114572	-0.985589123599474	0.385821352053756	-2.55452197850925	0.0106333716387397	0.170839220869343
UCGGAUCCGUCUGAGCUUGGUU	bta-miR-127	35.7794076561535	0.829468219109385	0.324700596830254	2.55456327215503	0.0106321104266073	0.170839220869343
UCGGAUCCGUCUGAGCUC	bta-miR-127	17.6895663605893	1.34654356505819	0.526339470884631	2.55831766292393	0.0105179962755986	0.170839220869343
UGAGAUGAGGCACUGUAGCUUU	bta-miR-143	16.0957668339734	-1.86108167604384	0.73450491711007	-2.53379062915783	0.0112836127886548	0.17987801397048
UGAGAUGAAGCACUGUAGUC	bta-miR-143	20.1999393602075	-1.23180739271346	0.486310372191671	-2.53296549518785	0.0113102085634027	0.17987801397048
AUCCAGUUUUCCCAGGAAUCCCU	bta-miR-145	17.9409806166075	-1.49195079373572	0.589643902850375	-2.53025730703488	0.0113978906191769	0.180040802080583
AGAGAUGAAGCACUGUAGCUCA	bta-miR-143	24.1887697821289	-1.22348036080868	0.484759140117894	-2.52389333084289	0.011606314011546	0.180040802080583
UGAGAUGAAGCACUGUAGA	bta-miR-143	462.071708990072	-0.912292497546512	0.361146728632402	-2.52609929764891	0.0115336876693335	0.180040802080583
UCGGAUCCGUCUGAGCUUGU	bta-miR-127	60.9367349852804	0.774800094671684	0.306852350737521	2.52499318584149	0.0115700532696158	0.180040802080583
UGAGAACUGAAUUCCAUAGGCUGC	bta-miR-146b	107.184965893978	1.05907921700551	0.419503239744545	2.524603189359	0.0115828994106444	0.180040802080583
UUUGGCAAUGGUAGAACUCACACG	bta-miR-182	63.041247190193	0.93355888833473	0.370243849575903	2.52147034826933	0.0116865524479003	0.180096332464254
AGAAUCUGGAUGAACUUUUUGA	bta-miR-2285t	155.310568738187	0.945960287149646	0.375330982397471	2.5203362672253	0.0117242769625824	0.180096332464254
AGAGAUGAAGCACUGUAGCU	bta-miR-143	45.8274794585922	-1.20964888234242	0.480887402890575	-2.51545138232217	0.0118880072201786	0.181724925904574
CAACGGAAUCCCAAAAGCAGCUG	bta-miR-191	1688.02864357888	0.380446775631499	0.151532833213283	2.51065572763376	0.0120507157060594	0.183322240378652
UUAAUGCUAAUCGUGAUAGGGGUUU	bta-miR-155	32.9603719356272	0.960527179206888	0.382964816540385	2.50813426644272	0.0121370539175497	0.183747994165212
UGAGAUGAAGCACAGUAGCUCA	bta-miR-143	20.3371212644109	-1.31865798216716	0.526622016435304	-2.50399326464385	0.0122800371888647	0.184142081465404
UGAGGUAGUAGAUUGUAUAGUUA	bta-let-7f	1562.60506600042	0.35546544503339	0.141928433979102	2.50454003519639	0.0122610728135584	0.184142081465404
UGGUAGACUAUGGAACGU	bta-miR-379	43.6697586222532	0.816860379794182	0.328343024658237	2.4878262014076	0.012852652549958	0.191815179525202
UGUCAGUUUGUCAAAUACCCCAUU	bta-miR-223	16.7091222230802	1.71747475074846	0.690901401553769	2.48584638399347	0.0129243741548062	0.191975727422097
UGAGAUGAAGCACUGUAUCUCU	bta-miR-143	30.6032944438199	-1.10168316207161	0.443909165219702	-2.48177611184568	0.0130729385053013	0.193270813864759
CUAGCACCAUCUGAAAUCGG	bta-miR-29a	35.2001987520281	0.737927579595378	0.297775066313779	2.47813757118868	0.0132070211662154	0.194340699310338
UGAGAUGAAGCACUGUAGUUCUU	bta-miR-143	17.3924778460676	-1.21851720006321	0.493082538052163	-2.47122359042921	0.013465160037909	0.197217623066863
AGAGAUGAAGCACUGUAGCUU	bta-miR-143	26.7836497515603	-1.18594456857913	0.48034045576802	-2.46896665550044	0.0135503844327582	0.197547039716461
UGAAGGUCUACUGUGUGCCAGGA	bta-miR-493	27.6022564500525	0.943954873060696	0.383249326185903	2.46303074412403	0.0137768102035079	0.199922466962425
UGAGAUGUAGCACUGUAGCU	bta-miR-143	33.2602950631124	-1.2366932915684	0.502444228849613	-2.46135435648234	0.013841358240543	0.199937784859954
UAAUACUGCCUGGUAAUGAUGAA	bta-miR-200b	735.88976695004	0.534015989778626	0.21713457327404	2.45937798723862	0.0139177997101691	0.200123978480924
GUCCAGUUUUCCCAGGAAUCCCUUU	bta-miR-145	119.566222582318	-0.884321695829571	0.361087321896293	-2.44905218822264	0.0143232693160025	0.205018068527691
UGAGAUGAAGCACUGGAGCUC	bta-miR-143	33.9208119150914	-1.65104045373622	0.675289077437593	-2.44493878088647	0.0144876731350624	0.206432953404125
UGAGAUGACGCACUGUAGCUC	bta-miR-143	22.830504672225	-1.26888712121175	0.520799303523144	-2.43642246183487	0.0148333492212644	0.210406381521449
UGAGAUGAAUCACUGUAGCUCU	bta-miR-143	22.9877359428646	-1.13404227536308	0.466730046597631	-2.42976059422363	0.0151087991043973	0.213352503945054
UGAGAUGAUGCACUGUAGCU	bta-miR-143	24.1939762063618	-1.29861225298003	0.538408807517668	-2.41194466889812	0.0158676893879282	0.218198051889022
UUCACAGUGGUUAAGUUCUGC	bta-miR-27b	49.5204685761295	-0.760918921197259	0.315359431216675	-2.41286242260645	0.0158277927345251	0.218198051889022
UCUACAGUGCACGUGUCUCCAGC	bta-miR-139	135.914100029768	-0.50257003598302	0.207792558898642	-2.41861421143654	0.0155797538090478	0.218198051889022
UCGGAUCCGUCUGAGCGUCGCU	bta-miR-127	89.1927842294753	0.683265449160284	0.28279319057351	2.41613119387567	0.0156864082791511	0.218198051889022
UGGUAGACUAUGGAACGUAA	bta-miR-379	15.9929234524452	1.03910297871099	0.429856895758247	2.41732304160914	0.0156351342662791	0.218198051889022
CAACGGAAUCCCAAAAGCAGCUUU	bta-miR-191	15.1292468721663	1.18071334638603	0.489211687987274	2.41350191620267	0.015800044804453	0.218198051889022
AGGGCUUAGCUGCUUGUGAGCA	bta-miR-27a-5p	39.1448511013788	0.94523185281552	0.3923428221817	2.40919879089254	0.0159875870167287	0.218890919633386
UGAGGUAGUAGAUUGUAUAG	bta-let-7f	1594.00168045173	0.456407301370417	0.189579274611761	2.40747466886922	0.0160632765259734	0.218975141906018
UGAGAUGAAGCAUUGUAGCUCC	bta-miR-143	25.5736635824166	-1.36373506360556	0.568746609272695	-2.39779023095978	0.0164943081625699	0.220087188152257
GUCCAGUUUCCCCAGGAAUCCCU	bta-miR-145	30.8794397215996	-1.29899293574508	0.540755021799066	-2.40218376784259	0.0162975188795628	0.220087188152257
UGAAGGUCUACUGUGUGCCAGA	bta-miR-493	37.4248763600235	0.784994431968495	0.327256311733305	2.39871441382075	0.0164527409511661	0.220087188152257
UAAUACUGCCUGGUAAUGAUGAGU	bta-miR-200b	19.9649465232765	0.864490279435501	0.360231607461322	2.39981795469828	0.0164032272686534	0.220087188152257
UGAGAACUGAAUUCCAUAGGCUGU	bta-miR-146b	728.863711491594	0.922703547772237	0.384279064937043	2.40112884609888	0.0163445803310717	0.220087188152257
UUCACAGUGGCUAAGUUCUGCC	bta-miR-27b	111.614567759995	-0.454791690229913	0.190101678263896	-2.39236020630275	0.016740403932437	0.222428404992591
CUCACAGUGGCUAAGUUCUGC	bta-miR-27b	125.511429984257	-0.70590298349927	0.295898148648548	-2.38562825324637	0.0170499761506487	0.225589810497449
UCGGAUCCGUCUGAGCUUGGCUG	bta-miR-127	13.5017728085834	1.82940268409443	0.767383476985839	2.38394849375703	0.0171279994355299	0.225673933985288
UUAAUGCUAAUCGUGAUAGGGGA	bta-miR-155	64.4308583280956	0.742128167963944	0.311695398410967	2.38094040446967	0.0172685054087244	0.226577181383638
UAGUAGACCGUAUAGCGUACGU	bta-miR-411a	14.3539503113707	1.01021350590875	0.426300424784777	2.36972202506899	0.0178014633599326	0.23260086357024
UCUACAGUGCACGUGUCUCC	bta-miR-139	101.041606108133	-0.593118928575582	0.250763763521851	-2.36524974839078	0.0180179157584699	0.233491426845356
UUUGGCAAUGGUAGAACUCACAC	bta-miR-182	104.107545707314	0.942017120480946	0.39818657292478	2.36576817134137	0.0179927071940362	0.233491426845356
AGGCAAGAUGCUGGCAUAGCUGU	bta-miR-31	94.9118722202654	0.808549079339032	0.342234557975336	2.36255825280305	0.0181492888456186	0.234229961372348
UGAGAUGAAGCACUGUAACUCA	bta-miR-143	16.0927360139599	-1.0654866520014	0.451827124697867	-2.35817327858278	0.0183651181982938	0.236047988597661
UGAGAUGAAGCACUGUAGGCUUU	bta-miR-143	19.3518771909657	-1.77121792498548	0.752658827734372	-2.35328127395667	0.0186085520200198	0.23628358996388
UUAAUGCUAAUCGUGAUAGGGA	bta-miR-155	65.7315064431354	0.819192990962742	0.348072677217725	2.35351133421576	0.0185970409078325	0.23628358996388
UGAGGUAGUAGUUUGUACG	bta-let-7g	17.2461070512422	1.10176787452109	0.468145728591019	2.35347202213526	0.018599007454358	0.23628358996388
UUUGGCAAUGGUAGAACUCACG	bta-miR-182	29.9813127605503	0.900207651807998	0.382900295815005	2.3510236519716	0.0187218437671742	0.236767413746312
UGUCAGUUUGUCAAAUACCCCAU	bta-miR-223	17.1128502498856	1.78702406315886	0.760819039648769	2.34881617050993	0.0188332023316281	0.237223016569187
UCGGAUCCGUCUGAGCUUG	bta-miR-127	87.5093579743024	0.778902839997352	0.332095353510243	2.34541926517297	0.0190056942051992	0.238441956383156
UAGCACCAUUUGAAAUCAGU	bta-miR-29b	164.044098938261	0.704841105397952	0.30121060135986	2.34002754954786	0.019282317466603	0.240952451199734
UGAGAUGAAGCACUGUAGCUCGGC	bta-miR-143	26.399356862795	-1.08810028699218	0.467336917110572	-2.32829944982655	0.0198962085025073	0.247640950886938
UGAGAUGAAGCAGUGUAGCU	bta-miR-143	13.6164892308903	-1.62664257398817	0.700355949862749	-2.32259406706967	0.0202009697466219	0.249932313778349
UGAGAUGUAGCACUGUAGCUCA	bta-miR-143	15.8374199439116	-1.41554801366352	0.609654233749398	-2.32188662901238	0.0202390409696663	0.249932313778349
UGAGAUGAAGCACUGUCGCUCU	bta-miR-143	13.988575454044	-2.00829876650316	0.868623948985632	-2.3120462760075	0.0207751332788781	0.251628244870366
UGAGAUGAAGCACAGUAGCUU	bta-miR-143	17.6651238659417	-1.50755715429547	0.653399848397613	-2.30725054190414	0.0210408569631205	0.251628244870366
UGAGAUGUAGCACUGUAGCUCC	bta-miR-143	21.7340803827841	-1.21607540125143	0.52542670491662	-2.31445297673709	0.0206428878008969	0.251628244870366
GUCCAGUUUUCCCAGGAAUCCCAU	bta-miR-145	25.1337204685808	-0.885340974501831	0.383884326625994	-2.306270178528	0.0210955403765565	0.251628244870366
UGAGGUAGUAGUUUGUGCUGA	bta-let-7i	194.895830757603	0.34888579088046	0.150786017830432	2.31378078617875	0.0206797498347353	0.251628244870366
CAACGGAAUCCCAAAAGCAGU	bta-miR-191	78.763569118021	0.413647745421948	0.179159973618285	2.30881785182252	0.0209536909790166	0.251628244870366
UGAGGUAGUAGAUUGUAUAGG	bta-let-7f	426.773374952344	0.768683011808559	0.333258553072161	2.3065664923598	0.0210789993288836	0.251628244870366
AAACAAACAUGGUGCACUUCUU	bta-miR-495	64.5326987917259	0.813868363133371	0.351624587485924	2.3145945764272	0.0206351299722029	0.251628244870366
AGGCAAGAUGCUGGCAUAGCUGA	bta-miR-31	47.778881124418	1.11881097004966	0.484737476460979	2.30807607082083	0.0209949058490187	0.251628244870366
AUCACAUUGCCAGGGAUUACCAC	bta-miR-23b-3p	745.443787029512	-0.678025190367918	0.294270602227981	-2.30408741217932	0.0212177372160577	0.252130771673079
UGAGAUGAAGCACUAUAGCUU	bta-miR-143	16.3895185475969	-1.65447123940227	0.720982184259731	-2.29474635507257	0.0217476645744071	0.253043586565173
UGAGAUGUAGCACUGUAGCUU	bta-miR-143	20.3741760995376	-1.10004941130694	0.478350156688534	-2.29967398552189	0.0214666970183356	0.253043586565173
UUCACAGUGGCUAAGUUCUGCU	bta-miR-27b	680.604392129378	-0.392414349457616	0.171043257787282	-2.29424038418189	0.021776694810785	0.253043586565173
UUCACAGUGGCUAAGUUCUA	bta-miR-27b	1355.67778927461	-0.30779508483898	0.133882190623754	-2.29899946665774	0.0215049695971349	0.253043586565173
UGAGGUAGUAGGUUGUAUAGUUA	bta-let-7a-5p	1069.00671281194	0.293735974020743	0.127914959412616	2.29633793709176	0.0216565665601211	0.253043586565173
CUAGCACCAUCUGAAAUCGGUG	bta-miR-29a	28.6413761562482	0.99496026031878	0.433430564377659	2.29554706587754	0.0217017923688855	0.253043586565173
UGAGGUAGUAGAUUGUAUA	bta-let-7f	474.75412548579	0.271882548282754	0.11893254350674	2.28602315452327	0.0222529040023662	0.25762645111563
UGAGGUAGUAGUUUGUGCUGUG	bta-let-7i	754.404859465563	0.711900137644931	0.313007158875566	2.27438931493558	0.0229425893175603	0.264638145644679
UUCACAGUGGCCAAGUUCUGC	bta-miR-27b	62.9239758130382	-0.731177647754875	0.32299253284825	-2.26376022165937	0.0235888663106912	0.2698923703344
UCGUACCGUGAGUAAUAAC	bta-miR-126-3p	46.7626057932319	-0.608373892035179	0.268912514283145	-2.26234875553097	0.0236758643368715	0.2698923703344
UAGCUUAUCAGACUGAUGUUGG	bta-miR-21-5p	2393.20527951582	0.714391699844548	0.315512518882108	2.26422616248544	0.0235602082503692	0.2698923703344
UGAGAACUGAAUUCCAUAGGCUA	bta-miR-146b	126.814607115111	0.79879444009667	0.353246286627351	2.2612960711441	0.0237409293688882	0.2698923703344
UGAGAUGAAGCACCGUAGCC	bta-miR-143	17.0166471439054	-1.02624877990855	0.454401100621227	-2.25846455588583	0.0239167119291108	0.270912682966798
UGAGAACUGAAUUCCAUAGGCUG	bta-miR-146b	748.379052041581	0.819838748531299	0.364639862523663	2.24835195707133	0.0245537560843624	0.277131820464721
AAGGUAGAUAGAACAGGUCUUGA	bta-miR-1839	68.4858674460845	0.418482116470198	0.186427506827821	2.2447444778452	0.0247845409426724	0.278737569387412
CGUACCGUGAGUAAUAAUGCGU	bta-miR-126-3p	669.464484564184	-0.49804179347751	0.222843216021619	-2.23494258595331	0.0254211182708156	0.283869154024108
UGAGGUAGUAGUUUGUGCUG	bta-let-7i	623.923164670442	0.407171240901618	0.18216319572442	2.23520036131555	0.0254041977873238	0.283869154024108
UGAGAUGGAGCACUGUAGC	bta-miR-143	17.8804999805605	-1.11849219876307	0.501705564503958	-2.22937969577622	0.0257886520282043	0.286955707550584
UUCACAGUGGCUAAGUUCUGA	bta-miR-27b	3591.86016740441	-0.378416453218977	0.170165073311812	-2.22381976426832	0.0261605730908751	0.290069171349175
UGAGAUGAAGCACUGUAGCUCUGU	bta-miR-143	13.5415215499057	-1.70210693961126	0.766292300589053	-2.22122411813722	0.0263357854325079	0.290913462609125
AACCCGUAGAUCCGAUCUUGAA	bta-miR-99a-5p	77.7520163236327	0.703942042887415	0.317096723998925	2.21995999835622	0.0264214831077198	0.290913462609125
UUUGGCAAUGGUAGAACUCACACUA	bta-miR-182	18.7736672291907	0.681421773592779	0.307206393867108	2.21812366928649	0.026546401374239	0.291270445740344
CAGCAGCACACUGUGGUUUGUA	bta-miR-497	76.9491595421704	-0.497947313872539	0.225030939586988	-2.21279489294427	0.0269117895449122	0.29425425443378
AACCCGUAGAUCCGAUCUUGUGAU	bta-miR-99a-5p	66.2359385972342	0.650152963700125	0.294077272757221	2.2108235621352	0.0270480575237102	0.294720875924441
AACCCGUAGAUCCGAUCUUGUGAG	bta-miR-99a-5p	61.6821422977472	1.03159087354749	0.467049041344602	2.20874208536563	0.0271925853690677	0.295273970093773
UGAGAUGAAGCACCGUAGCUCG	bta-miR-143	46.0853894525964	-0.952358018286105	0.431631361946406	-2.20641524747304	0.0273549384108173	0.29601615483046
UGAGAUGAAGCACUGUAACUU	bta-miR-143	14.9939514819533	-1.40511122391697	0.637746567750022	-2.20324388240021	0.0275775639039734	0.296772324061975
UCGGAUCCGUCUGAGCUUGGCAC	bta-miR-127	23.7887369800798	0.93937065338742	0.426456143734201	2.20273682813421	0.0276133029374909	0.296772324061975
UGAGGUAGUAGAUUGUAUGGUU	bta-let-7f	105.390902587205	0.349021764348157	0.158709106092072	2.1991287894072	0.027868765975247	0.297476826301625
UAGCUUAUCAGACUGAUGUUGACG	bta-miR-21-5p	1285.750338664	0.811476287659774	0.369219472516528	2.19781552183288	0.0279622548698892	0.297476826301625
UAGUAGACCGUAUAGCGUACGA	bta-miR-411a	23.5530244448788	0.943830535288501	0.429119790203728	2.19945702070839	0.0278454419823259	0.297476826301625
UCGAGGAGCUCACAGUCUAGU	bta-miR-151-5p	272.840165989739	-0.511364810358878	0.233226920765001	-2.19256339997786	0.0283388505286747	0.30046814920807
CGAGGUAGUAGAUUGUAUAGUU	bta-let-7f	140.890444473021	0.305797446507133	0.139888035122977	2.18601573921817	0.0288144538470303	0.302968610665997
UGAGGUAGUAGUUUGUGCUGUUG	bta-let-7i	303.678429351394	0.372852907503471	0.170630891084803	2.1851430601635	0.028878358869954	0.302968610665997
UGAGGUAGUAGAUUGUAUAGUG	bta-let-7f	700.605058516155	0.702223449778674	0.321147148669942	2.1866096357604	0.0287710333221842	0.302968610665997
AACCCGUAGAACCGAUCUUGU	bta-miR-99a-5p	13.5230888476066	1.2338801492691	0.564953860376085	2.18403702640019	0.0289595274088488	0.302968610665997
UGAGAUGAGGCACUGUAGCA	bta-miR-143	30.10449658242	-1.02349124952112	0.470086610276838	-2.17723974081793	0.0294626846001798	0.305190769098573
UCGUACCGUGAGUAAUAAUGCGU	bta-miR-126-3p	760.400257451395	-0.566026097388812	0.259848498379907	-2.17829273949186	0.0293842493712763	0.305190769098573
AUAGUAGACCGUAUAGCGUAU	bta-miR-411a	16.4537567206557	1.14357887763321	0.524921970372807	2.17856927729853	0.0293636805710673	0.305190769098573
UGAGAUGAAGCACUGUAGCGCG	bta-miR-143	29.857514901171	-1.39556240167498	0.641721612275786	-2.17471622426084	0.0296513883294308	0.306138432293041
UGAGAUGAAGCGCUGUAGCUCG	bta-miR-143	42.4152359774762	-1.03762937833577	0.478457713483032	-2.16869610227857	0.0301057635030497	0.308317513632033
UUCACAGUGGCUAAGUUCU	bta-miR-27b	3537.87933827104	-0.400775892122597	0.184693537887834	-2.16995080989781	0.030010572577863	0.308317513632033
CAACGGAAUCCCAAAAGCAGCG	bta-miR-191	142.521314302319	0.661625220154364	0.305173037377829	2.16803301444753	0.0301561747217105	0.308317513632033
AAGGAGCUCACAGUCUAUUG	bta-miR-28	59.4392541471466	-0.410289089479791	0.189914088887129	-2.16039311187511	0.0307422502357195	0.313292381852041
UGAGGUAGUAGAUUGUAUAGUC	bta-let-7f	6812.08562142208	0.206033306540302	0.0954858824053966	2.1577357966444	0.0309483791243615	0.314375631814885
UGAGAUGAAGCACUGUAGGC	bta-miR-143	18.2622247195007	-1.17653043650532	0.546252760338933	-2.1538205789117	0.0312542452172922	0.31646179482075
UGAGAUGAAGCACUGUAGCUCAUUA	bta-miR-143	14.082160076382	-1.67661213648995	0.780043513672228	-2.14938283198706	0.0316040652231713	0.317959109865069
UGAGGUAGUAGAUUGUAUAGUUAA	bta-let-7f	32.4040563302262	0.579445784074837	0.26948387033488	2.15020581140821	0.0315389386840949	0.317959109865069
UGUCAGUUUGUCAAAUACCCCA	bta-miR-223	22.0184133664015	1.42536597238365	0.664384817858846	2.14539214935294	0.0319215062654937	0.320130010286751
UGAGAUGAAGCACUGUGGCC	bta-miR-143	17.6747122438554	-1.17459827188783	0.548388696414202	-2.14190824786923	0.0322008660327099	0.321906435355567
AUCACAUUGCCAGGGAUUACCAA	bta-miR-23a	43.2256432099994	-0.591377648209249	0.27643183936923	-2.13932537423573	0.0324093260682382	0.3229650879395
UGAGAUGAAGCACUGUAGCUCUAU	bta-miR-143	14.8755960295268	-0.993859014859676	0.46506946441779	-2.13701197541289	0.0325970176094008	0.323810752214521
UUCACAGUGGCUAGGUUCUGC	bta-miR-27b	98.3388853596097	-0.658933570400326	0.308563661947772	-2.13548661641129	0.0327212822559758	0.324023012025371
UAGCACCAUCUGAAAUCGGA	bta-miR-29a	77.1829247228742	0.666652641729921	0.31236415478244	2.13421620734376	0.032825086602014	0.324031967742138
CGUACCGUGAGUAAUAAUGCGC	bta-miR-126-3p	107.541830689998	-0.554096297974566	0.260007733209234	-2.13107622275477	0.0330828632067279	0.325556050743707
UUCACAGUGGCUAAGUUCUGUU	bta-miR-27b	93.4950611717928	-0.416274818831952	0.195638722920459	-2.12777313518448	0.0333558977883581	0.327220318179252
UCCCUGAGACCCUAACU	bta-miR-125b	44.3093033283375	-0.687526208722675	0.32337012365238	-2.12612779732787	0.0334926199607402	0.327541180920406
UGAGAUGGAGCACUGUAGCC	bta-miR-143	28.2470759862112	-0.984645979860732	0.464183013322221	-2.12124518045908	0.0339011749758544	0.329490123453597
AAACCCGUAGAUCCGAUCUUGG	bta-miR-99a-5p	69.0715361971125	0.852639967429842	0.401889875211784	2.12157613321442	0.0338733483672231	0.329490123453597
UGAGAUGAGGCACUGUAGC	bta-miR-143	22.3051148377459	-1.08080877723038	0.510085462489605	-2.11887782873719	0.0341007931203834	0.32988095713936
UGUAGUGUUUCCUACUUUAUGG	bta-miR-142-3p	51.6211472430248	0.758517292899821	0.358194779572272	2.11761124437822	0.0342080051005074	0.32988095713936
UAGCUUAUCAGACUGAUGUCGACU	bta-miR-21-5p	38.9192686511215	0.891132007260799	0.420931145640971	2.11704934759302	0.0342556598871294	0.32988095713936
UGAGAUGAAGCACUGUAGCUCGGA	bta-miR-143	54.2970701380826	-0.737484122103331	0.348726513339383	-2.11479223372273	0.0344476590893444	0.330718531927883
AGAUAUUGCACGGUUGAUCUCU	bta-miR-154c	105.277324558696	0.62372503794526	0.296920040527338	2.10064984780922	0.0356717148311094	0.341429270526332
UGAGAUGAAGCACUGUAGCUCUUA	bta-miR-143	262.762490681227	-0.588375048854603	0.2806259291756	-2.09665247464154	0.0360243504497414	0.343759635049199
UUGGUCCCCUUCAACCAGCUGUU	bta-miR-133a	17.243202630936	-1.76154941133887	0.84084788106121	-2.09496800909538	0.0361738363943852	0.344143235063199
GUCCAGUUUUCCCAGGGAUCCCU	bta-miR-145	23.4041390004549	-1.38030860514382	0.661245453606797	-2.08743757346815	0.0368485985262934	0.346376826147158
AAGCUGCCAGUUGAAGAACUGC	bta-miR-22-3p	230.20493846717	-0.533244544113034	0.25530612172968	-2.08864770065183	0.0367394479275133	0.346376826147158
UAGGUAGUUUCAUGUUGUUGGGA	bta-miR-196a	72.7178497316243	0.680070291392594	0.325364597598005	2.09017912954634	0.0366017115895488	0.346376826147158
CAUUGCACUUGUCUCGGUCUGAG	bta-miR-25	27.1830079889177	0.83566089282529	0.400122540054919	2.08851241599784	0.0367516365925751	0.346376826147158
GUAAACAUCCUUGACUGGAAGCC	bta-miR-30e-5p	15.3017918651887	-0.667969660115347	0.321636598369325	-2.07678374756451	0.0378215229108875	0.354464213233288
GACCCGUAGAUCCGAUCU	bta-miR-99a-5p	31.5484457295451	-0.920864492264099	0.444815122938035	-2.07021849028361	0.0384318884996809	0.3562009305222
GACCCGUAGAUCCGAUCUUGUA	bta-miR-99a-5p	164.080339784069	-0.737830692267172	0.356591636062681	-2.06911945668147	0.0385348783571125	0.3562009305222
UUCACAGUGGCUAAGUUU	bta-miR-27a-3p	43.8459102975408	-0.489236833851766	0.235987944173449	-2.07314333605187	0.0381589419609425	0.3562009305222
UAUUGCACAUGACUAAGUUGC	bta-miR-32	131.88172321749	-0.35110603043236	0.169627215002424	-2.06986850799467	0.0384646597353762	0.3562009305222
CAACGGAAUCCCAAAAGCAGCUA	bta-miR-191	238.73003433998	0.330504749136905	0.159762953620559	2.06871957263548	0.0385724094341283	0.3562009305222
AACCCGUAGAUCCGAUCUUGUGG	bta-miR-99a-5p	883.311900059025	0.763008317963778	0.369331565322423	2.0659168877095	0.0388363279821437	0.357589464373598
GUCCAGUUUUCCCAGGAGUCCCU	bta-miR-145	20.8937878973249	-0.92198900252884	0.447392242717938	-2.06080685916165	0.0393214698460131	0.357664863980313
AACCCGUAGAUCCGAUCC	bta-miR-99a-5p	55.1981897558917	-0.434112933251356	0.210546443741947	-2.06183930507712	0.0392230376142913	0.357664863980313
UUCAAGUAAUUCAGGAUAGGUAG	bta-miR-26b	26.36797018999	0.61945855154549	0.30032132777787	2.06265254662055	0.0391456514681254	0.357664863980313
UACCACAGGGUAGAACCACGGACG	bta-miR-140	26.7047049003147	0.70207495982768	0.340837103087332	2.05985484992163	0.0394124191175512	0.357664863980313
CCCAGUGUUUAGACUAUCUGUUCG	bta-miR-199b	22.5967448557397	1.32566052978542	0.642363866078146	2.06372213598974	0.0390440693124484	0.357664863980313
AGACCCUGGUCUGCACUCUGUCA	bta-miR-504	15.913222687889	1.35145048258629	0.6566824690514	2.05799689542269	0.0395904314210142	0.358247898117166
UGGCUCAGUUCAGCAGGAACACU	bta-miR-24-3p	30.9240684108563	-0.665890931948677	0.323816209568389	-2.05638541948297	0.0397453805772311	0.358619494090833
UGAGGUAGUAGAUUGUAUAGUU	bta-let-7f	47902.8669868439	0.199722924001114	0.0974582697298529	2.04931735967333	0.0404310922377798	0.363764312733625
UGAGAUGAGGCACUGUAGCUCGU	bta-miR-143	18.2003369301463	-0.840358966436682	0.413327986120352	-2.03315283420462	0.0420370845315412	0.372886701943164
AUCACAUUGCCAGGGAUUACC	bta-miR-23b-3p	2211.17693409068	-0.568561875045708	0.279533251812278	-2.03396866512156	0.0419547548908636	0.372886701943164
GUAGUGUUUCCUACUUUAUGGA	bta-miR-142-3p	75.3230011133682	0.604299561766761	0.296841055397224	2.03576813509879	0.0417736435814036	0.372886701943164
GAAGUUGUUCGUGGUGGAUUCG	bta-miR-382	24.6504256553049	0.843671226827734	0.414008999044747	2.03780890940621	0.0415690470237083	0.372886701943164
CAUUGCACUUGCCUCGGUCUGA	bta-miR-25	15.8363842090366	1.22015717309021	0.599624437295575	2.03486898998539	0.0418640569704723	0.372886701943164
UAGCUUAUCAGACUGAUGUUGAUU	bta-miR-21-5p	18.5255749463941	0.826528422871936	0.407036678435689	2.03059937018066	0.0422956516760935	0.374126424516906
UCGGAUCCGUCUGAGCUUGGCUAA	bta-miR-127	14.8408283608163	1.06113636044619	0.524089695780214	2.02472280792789	0.042895835269484	0.378372507741191
UAGCUUAUCAGACUGACGUUGACU	bta-miR-21-5p	31.1628080407417	0.799124142689144	0.395514533583976	2.02046720116158	0.0433349489509802	0.381178084487812
UUCCCUUUGUCAUCCUAUGCCU	bta-miR-204	145.676953290455	-0.744385899969416	0.369956300904024	-2.01209142309629	0.0442103006357546	0.386717324172198
UUCAACGGGUAUUUAUUGAGCA	bta-miR-95	20.7651449094279	0.590367310480614	0.293369343930644	2.01236878594985	0.044181076344668	0.386717324172198
UGAGAUGAAGCACUGCAGCUA	bta-miR-143	20.253984649535	-1.02872769843724	0.512830642220359	-2.00597938918636	0.0448584470512708	0.388522123817454
GACCCGUAGAUCCGAUCUU	bta-miR-99a-5p	32.8975722615741	-0.849017724317801	0.424076020607723	-2.0020413394304	0.0452802856275026	0.388522123817454
UGUAAACAUCCUCGACUGGGA	bta-miR-30a-5p	38.0160133452207	-0.608812583638427	0.303529196893587	-2.0057793117407	0.0448797988756695	0.388522123817454
UCUACAGUGCACGUGUCUCCA	bta-miR-139	111.645312623307	-0.503227753655735	0.250602656506183	-2.0080703080788	0.0446358209391132	0.388522123817454
UGAGACCUCCGGGUUCUGAGC	bta-miR-769	19.3706076695948	0.76681083312092	0.38298846741636	2.00217734568831	0.0452656612673987	0.388522123817454
AACCCGUAGAUCCGAUCUUGG	bta-miR-99a-5p	2288.49828884069	0.773858876249663	0.386473061826373	2.00236174959415	0.0452458392071162	0.388522123817454
UUAAUGCUAAUCGUGAUAGG	bta-miR-155	31.7756100876832	0.879053547614721	0.439029549136476	2.00226510799495	0.045256226553765	0.388522123817454
UAGCACCAUCUGAAAUCGGGU	bta-miR-29c	23.6088213274993	-0.901541313074738	0.451100818799028	-1.9985361930287	0.0456585601483026	0.389644460452587
CAUUGCACUUGUCUCGGUCUGAAA	bta-miR-25	80.7859975005086	0.828699900301742	0.414540541704747	1.99908046844783	0.0455996480356822	0.389644460452587
CAAAGUGCUGUUCGUGCAGGUAGA	bta-miR-93	95.7043223873365	0.457665767088826	0.229155108162671	1.99718771603355	0.045804794979463	0.389835944298186
GAAAAGUUCGUUCGGGUUU	bta-miR-2284x	24.1732192495675	0.617866060740337	0.309711664828616	1.99497187515441	0.046045947409312	0.390832044183082
UGGAAGACUAGUGAUUUUGUUGUG	bta-miR-7	38.0784802105959	0.908242764294377	0.455860209764481	1.99237122442342	0.0463303421870224	0.392188837491757
UAGCUUAUCAGACUGAUGUUGAAA	bta-miR-21-5p	794.38201468164	0.711680236109645	0.357995664982183	1.98795769257447	0.0468163692391477	0.395240607866156
UGAGAUGAAGCACUGUAGCUAU	bta-miR-143	110.870006233392	-0.680046458968612	0.344156485921889	-1.97598036587042	0.0481570009847952	0.405471647329198
GUCCAGUUUUCCCAGGAAUCCCUG	bta-miR-145	24.2362120066806	-1.05097055174791	0.532545152599557	-1.97348627927175	0.0484401862695013	0.406768390833759
UCCCUGAGACCCUAACUUG	bta-miR-125b	510.595088954284	-0.51024386813936	0.258879541482746	-1.97097022505877	0.0487272816323009	0.407817041680356
AUCACAUUGCCAGGGAUUACA	bta-miR-23a	246.393720491172	-0.453447108539443	0.230161626310163	-1.97012471543968	0.0488240789817384	0.407817041680356
AACAUUCAACGCUGUCGGUGAGUU	bta-miR-181a	61.376973516126	-0.450494911168201	0.229369959304993	-1.96405367352042	0.0495238678161821	0.412567882944861
ACCCGUAGAUCCGAACUUGUG	bta-miR-100	161.469050114411	-0.852447024138654	0.434416948959578	-1.96227846583853	0.0497300728971987	0.413192610958519
UAGCUUAUCAGACUGAUGG	bta-miR-21-5p	61.4952913962278	0.632467704230992	0.322516472217637	1.96104000481624	0.0498743563992466	0.413300916582177
CCCAGUGUUUAGACUAUCUGUUCU	bta-miR-199b	388.775874359033	0.487939212440182	0.248963057133106	1.95988600902868	0.0500091152649234	0.413329931677805
UGGAAGACUAGUGAUUUUGUUGUC	bta-miR-7	279.153311819687	0.504343909272337	0.257641078614232	1.95754462753005	0.0502834702583903	0.414509549328982
UUCAACGGGUAUUUAUUGAGC	bta-miR-95	71.6756684347335	0.395227479172272	0.202288650540802	1.9537797998833	0.050727264186976	0.417076122519027
UGAGAUGAAGCACUGCAGCC	bta-miR-143	13.8228699617296	-0.96942432936544	0.497116994188751	-1.95009291715615	0.0511650453053209	0.417369645216042
UUGUACCGUGAGUAAUAAUGC	bta-miR-126-3p	39.3798963039227	-0.536222850219997	0.27512445025141	-1.94901925194214	0.0512931256584974	0.417369645216042
UACCCUGUAGAACCGAAUU	bta-miR-10b	197.847649382702	-0.533418624124806	0.273252014630638	-1.95211231963227	0.0509248708988017	0.417369645216042
CAGCUUAUCAGACUGAUGUUGAU	bta-miR-21-5p	26.8418928741785	0.800472524761373	0.410693500034873	1.94907522201691	0.0512864422156543	0.417369645216042
CUCACAGUGGCUAAGUUCUGU	bta-miR-27b	27.0944408056545	-0.708675611350186	0.364152466813187	-1.94609586899693	0.0516432247327737	0.418057878363764
CAUUAUUACUUUUGGUACGCA	bta-miR-126-5p	188.320634258343	-0.431228596998391	0.221571697829019	-1.94622599015854	0.0516275992436952	0.418057878363764
UUUGGCAAUGGUAGAACUCACAU	bta-miR-182	17.4421805922935	0.869309156144843	0.447446306570277	1.94282340334461	0.0520374991872478	0.419094846395508
UAGCUUAUCAGACUGAUGUUGAAG	bta-miR-21-5p	24.6456101227195	1.12097212012737	0.576665394161275	1.94388657872864	0.051909130072632	0.419094846395508
UAAUGCCCCUAAAAAUCCUUAU	bta-miR-365-3p	131.839511267013	-0.666241465896472	0.343373031628434	-1.94028477640439	0.0523450904671031	0.420496657859458
UGAGAUGAAGCACUGUUGCU	bta-miR-143	20.7347420345271	-0.96324678915438	0.498473077079644	-1.93239481417464	0.0533107936318214	0.426080429306106
UGUGCAAAUCCAUGCAAAACUGC	bta-miR-19b	17.7512645074674	-0.618458194662489	0.320007153170836	-1.93263865677504	0.0532807268453065	0.426080429306106
UCACAGUGAACCGGUCUCUUUAA	bta-miR-128	40.9122320163219	0.617623362776826	0.320894430618059	1.92469330672786	0.0542677383577671	0.432630653388883
UCACAGUGAACCGGUCUCUUUAU	bta-miR-128	44.7074964598964	0.63350852169269	0.32945560112361	1.92289498048328	0.0544932402849108	0.433331347619152
UUUGGCAAUGGUAGAACUCACU	bta-miR-182	16.6850937551216	0.823284200105961	0.428646435641937	1.9206603196712	0.0547745452239272	0.434471140831604
UGAGAUGAAACACUGUAGCUCC	bta-miR-143	23.109401498786	-0.967676574651806	0.504711402081433	-1.91728693003784	0.0552014894457217	0.436333918019836
AACCCGUAGAUCCGAUCUUGUGAA	bta-miR-99a-5p	2557.5429818743	0.53303703895215	0.27811338243076	1.91661772724963	0.0552865142235359	0.436333918019836
AACAUUCAACGCUGUCGGUGAGU	bta-miR-181a	1817.20887810663	-0.314927323933188	0.164411817065515	-1.9154786410985	0.0554314904926627	0.436384408903487
UUAAUGCUAAUCGUGAUAGGGGUA	bta-miR-155	17.6836842309195	0.769695114125696	0.402223377265855	1.91360114212594	0.0556711390191436	0.437178096686492
UUCACAGUGGCUAAGUUCUG	bta-miR-27b	11902.934179478	-0.304992286310128	0.159860246524197	-1.9078682345455	0.0564082488203668	0.439084942899846
UGAAAAGUUCGUUCGGGUUUUUA	bta-miR-2284x	103.947515678182	0.534188112276354	0.280380306812012	1.90522693391057	0.0567505785202405	0.439084942899846
CUGUGCGUGUGACAGCGGCUGAAU	bta-miR-210	79.2917885266215	0.622083190610125	0.325750116015919	1.90969445604042	0.0561725652134166	0.439084942899846
UAUUGCACUUGUCCCGGCCUGUAGU	bta-miR-92a	25.3933782394967	0.641822766023727	0.336684555465073	1.90630296402268	0.0566109099194167	0.439084942899846
UAGCUUACCAGACUGAUGUUGACA	bta-miR-21-5p	42.6472405339564	0.721370846800185	0.378476043356933	1.90598813177687	0.0566517454756136	0.439084942899846
AGACCCUGGUCUGCACUCUGU	bta-miR-504	37.8632569753573	1.03299213818084	0.54160509105547	1.90727922473507	0.0564844390137075	0.439084942899846
CAGCUUAUCAGACUGAUGUUGAC	bta-miR-21-5p	185.311395148385	0.569267524229388	0.299741090807144	1.89919747971979	0.0575385159979776	0.444090163915764
CAUGCCUUGAGUGUAGGACCGUC	bta-miR-532	23.2120472862683	0.62692152568834	0.330438386309635	1.89724182075169	0.0577960296215139	0.444987034909896
CCCAUAAAGUAGAAAGCACUAA	bta-miR-142-5p	13.6358234254673	1.03852297103048	0.548950751442245	1.89183267952908	0.0585132776658468	0.44941051553598
UUCACAGUGGCUAAGUCCUGC	bta-miR-27b	95.0487302473703	-0.550772181934072	0.292591257100814	-1.88239453014244	0.0597824680394321	0.450988869985756
AUCACAUUGCCAGGGAUUACCA	bta-miR-23a	876.584463444646	-0.549881546825789	0.291406476082166	-1.88699151171487	0.059161467351264	0.450988869985756
UCGUACCGUGAGUAAUAAUGUG	bta-miR-126-3p	87.6197628200897	-0.442384958482334	0.234283605803959	-1.88824547481358	0.0589930034786214	0.450988869985756
UGGCUCAGUUCAGCAGGAAU	bta-miR-24-3p	482.919989883548	-0.254198721678422	0.134694553698699	-1.88722346002975	0.0591302761548849	0.450988869985756
UGAGGUAGUAGGUUGUAUAGUUU	bta-let-7a-5p	1635.87869752323	0.180920802775624	0.0962352490011378	1.87998477328702	0.0601101531571479	0.450988869985756
UGAGGUAGUAGAUUGUAUAGU	bta-let-7f	15829.5720592325	0.22811252764492	0.121356748509037	1.87968555887876	0.0601509448694879	0.450988869985756
UAGCACCAUCUGAAAUCGG	bta-miR-29a	288.352740306579	0.478589132859211	0.254363447308005	1.88151693147835	0.0599016342718349	0.450988869985756
ACCACAGGGUAGAACCACGGACG	bta-miR-140	60.9243269988291	0.54163426138115	0.287725093724313	1.88247140480601	0.0597720388551272	0.450988869985756
UGAGGUAGUAGUUUGUACAGG	bta-let-7g	338.013475668481	0.597071865756306	0.316722050572753	1.88516039434758	0.0594081861933288	0.450988869985756
UAGCUUAUCAGACCGAUGUUGAU	bta-miR-21-5p	25.8758308293154	0.664279921751923	0.352911504910738	1.88228468754494	0.0597973724302648	0.450988869985756
UCGAGGAGCUCACAGUCUAGC	bta-miR-151-5p	38.5519843455509	-0.541648420082137	0.288496272329485	-1.87748845317326	0.0604511784493462	0.451416669944746
CGUACCGUGAGUAAUAAUGCGA	bta-miR-126-3p	916.466899317709	-0.471362440015834	0.251102603883795	-1.87717065743361	0.0604947077537894	0.451416669944746
UAUUGCACUUGUCCCGGCCUGUAAU	bta-miR-92a	39.9931193054983	0.760430854958477	0.406011994221168	1.87292707058365	0.0610784564407294	0.45469517572543
UUCAAGUAAUCCAGGAUAGGCAG	bta-miR-26a	60.4827305009376	0.515651799071752	0.276071126450449	1.86782227356291	0.0617868477388245	0.456922465519776
UGUAGUGUUUCCUACUUUAUGGA	bta-miR-142-3p	52.2566657373162	0.533999009770926	0.286399748051414	1.86452332239854	0.0622482495103156	0.456922465519776
UAGGUAGUUUCAUGUUGUUGG	bta-miR-196a	53.1517800754565	0.735798140164293	0.394564336122577	1.86483691707937	0.0622042669143372	0.456922465519776
AACCCGUAGAUCCGAUCUUGUAU	bta-miR-99a-5p	66.602433019829	0.747712581980824	0.400681534162737	1.86610192442045	0.0620271067977385	0.456922465519776
CAUAAAGUAGAAAGCACUACU	bta-miR-142-5p	19.4507794827909	0.774871032502143	0.415247457281741	1.86604642343758	0.062034870761256	0.456922465519776
CAUUGCACUUGUCUCGGUCUGG	bta-miR-25	192.551607520387	0.789578489244855	0.423232384296248	1.86559091067138	0.0620986222644161	0.456922465519776
AUCACAUUGCCAGGGAUUAC	bta-miR-23a	366.80986376018	-0.483067766830038	0.259361444059703	-1.86252728728191	0.0625288028390537	0.457914418930651
UGAGAUGAAGCACUGUCGCUC	bta-miR-143	16.0936206832278	-1.25143235393748	0.672599104145958	-1.86059176443076	0.0628018487285123	0.458846917972356
AACCCGUAGAUCCGAUCUUGUAA	bta-miR-99a-5p	566.713223911813	0.591009455308825	0.318124415055136	1.85779345230826	0.0631983513181811	0.460048674730646
CAUUGCACUUGUCUCGGUCUGAA	bta-miR-25	223.229797034436	0.664899153373922	0.35797882033734	1.85737008895486	0.0632585189451794	0.460048674730646
CAUUAUUACUUUUGGUACGC	bta-miR-126-5p	93.7240890420988	-0.521278604393884	0.280847768178006	-1.85608953838469	0.0634407966566828	0.460311218138005
UGAGGUAGUAGGUUGUGUGGGU	bta-let-7b	132.359327262334	-0.569445957035849	0.307166648404876	-1.85386649231938	0.063758262764989	0.46155119413092
UGAGGUAGUAGAUUAUAUAGUU	bta-let-7f	34.3985071930704	0.431138686870783	0.232827257013791	1.85175349484637	0.0640612284309661	0.462680753048423
UCACAUUGCCAGGGAUUACCAUU	bta-miR-23b-3p	32.5427427399278	-0.805255199473182	0.435421864183347	-1.8493678561215	0.0644047136197248	0.463037541526286
CAGCUUAUCAGACUGAUGUUGA	bta-miR-21-5p	177.701103161959	0.44790992253892	0.242137354097483	1.84981753108029	0.0643398532299966	0.463037541526286
UGAGAUGAAGCACCGUAGCA	bta-miR-143	14.2067439031494	-1.20254829121629	0.652066597555756	-1.84421084552405	0.0651524183948926	0.463176162142559
UUCCCUUUGUCAUCCUAUGCCA	bta-miR-204	25.6924529805254	-0.786183994337376	0.425713870707449	-1.84674272658981	0.0647844361035296	0.463176162142559
UCGUACCGUGAGGAAUAAUGA	bta-miR-126-3p	19.9575019624007	-0.765246548857119	0.416808212970734	-1.83596801848732	0.0663623867604227	0.463176162142559
UACAGUACUGUGAUAACUGACC	bta-miR-101	105.538100280823	-0.476850698332537	0.260283587201105	-1.83204290159143	0.0669450291277841	0.463176162142559
AUCACAUUGCCAGGGAUUACU	bta-miR-23a	513.927564493339	-0.465009811637242	0.253136368902687	-1.83699329200698	0.0662108856647393	0.463176162142559
CAUUAUUACUUUUGGUACGCGU	bta-miR-126-5p	210.688672030021	-0.369267694657375	0.201596694844336	-1.83171502361439	0.0669938891689833	0.463176162142559
UUCACAGUGGCUAAGUUCC	bta-miR-27a-3p	627.907649722783	-0.347831235193416	0.188919470670655	-1.84116138986962	0.0655979115539163	0.463176162142559
CAAAGAAUUCUCCUUUUGGGCUU	bta-miR-186	304.849277406994	-0.334864026119032	0.182759904591023	-1.83226198803499	0.0669123974433036	0.463176162142559
UAGCAGCACAGAAAUAUUGGC	bta-miR-195	372.005344495631	-0.29556538096959	0.160557434078454	-1.84087010773457	0.0656405958677778	0.463176162142559
UGAGGUAGUAGUUUGUGCUGUUA	bta-let-7i	3668.77113814906	0.254429721089267	0.138665178644927	1.834849409027	0.06652800540725	0.463176162142559
CUAGACUGAAGCUCCUUGAGGUU	bta-miR-151-3p	167.366268558433	0.279225997911518	0.15248164654791	1.83121053735332	0.0670691245280514	0.463176162142559
UGAGGUAGUAGGUUGUGUGGUUG	bta-let-7b	142.384824336593	0.382993017192291	0.207472275165437	1.84599613074516	0.0648927672460441	0.463176162142559
CUAGACUGAAGCUCCUUGA	bta-miR-151-3p	170.128176525727	0.408094350125616	0.222763248282003	1.8319644432954	0.0669567182319822	0.463176162142559
UAAUACUGCCUGGUAAUGAUGAAA	bta-miR-200b	105.7429753265	0.527250272796079	0.286503139356809	1.8402949230495	0.0657249503429967	0.463176162142559
UAGCUUAUCAAACUGAUGUUGA	bta-miR-21-5p	32.8662327667948	0.571085881498025	0.310361411505875	1.84006729034745	0.0657583587900519	0.463176162142559
UGAGGUAGUAGAUUGUAG	bta-let-7f	62.4414343045892	0.713148786701271	0.387350701942658	1.84109331188676	0.0656078856121091	0.463176162142559
UAGCUUAUCGGACUGAUGUUGACU	bta-miR-21-5p	45.1769154456525	0.79321743012233	0.432040588191202	1.83597896078062	0.0663607683495573	0.463176162142559
CAAGUCACUAGUGGUUCCGUUUA	bta-miR-224	17.9961262830009	0.857585201689359	0.4683201719211	1.83119424083625	0.0670715560295354	0.463176162142559
UCACAUUGCCAGGGAUUACCACU	bta-miR-23b-3p	223.172247752989	-0.519774525541373	0.284048408235081	-1.82988008547896	0.0672678719278828	0.463515380089503
UAGCUUAUCAGACUGAUGUUUA	bta-miR-21-5p	17.617248743593	0.69240800279924	0.379460459326288	1.82471713661174	0.0680437258978144	0.467837757319253
UGAGAUGAAGCGCUGUAGCC	bta-miR-143	20.4025697744082	-0.834125124546387	0.458211476198981	-1.82039335082948	0.0686991242903624	0.471314907168521
UUCACAGUAGCUAAGUUCUGC	bta-miR-27b	31.3273959406759	-0.64449466115493	0.354369527488252	-1.81870790562345	0.068956004971574	0.472048825338014
UGAGAUGAAGCCCUGUAGCUC	bta-miR-143	19.4378972285867	-1.41507932007383	0.779352199061286	-1.81571223097628	0.0694145268624239	0.473533704519346
UUGUGCUUGAUCUAACCAUGG	bta-miR-218	14.9431421745668	0.813800710495643	0.448294268831373	1.81532704537375	0.0694736651279574	0.473533704519346
GACCCGUAGAUCCGAUCUUG	bta-miR-99a-5p	194.462941260994	-0.523067500968061	0.288392090328689	-1.81373733368313	0.0697181744187785	0.474173933573938
UAGCUUAUCAGACUGAUGUUGAA	bta-miR-21-5p	6387.78822753514	0.547840232340107	0.302245852927991	1.81256492697231	0.0698989514138989	0.474378875005103
UCUAGGUAUGGUCCCAGGGAUC	bta-miR-331-5p	19.2485614858485	-0.530501634381789	0.29352083669721	-1.80737299726712	0.0707041412742578	0.476025542601895
AAGGAGCUCACAGUCUAUUGA	bta-miR-28	113.337207366234	-0.339613637749888	0.187932662153507	-1.80710278808526	0.0707462540291161	0.476025542601895
UAGCUUAUCAGACUGAUGUUGAU	bta-miR-21-5p	9053.08357756272	0.507165090500798	0.280593789666121	1.80747083213878	0.0706888985432552	0.476025542601895
UUAAUGCUAAUCGUGAUAGGA	bta-miR-155	18.3898723092188	0.879346498169522	0.486387934551096	1.80791182450095	0.0706202251213568	0.476025542601895
AACGGAAUCCCAAAAGCAGCUG	bta-miR-191	44.5238255307112	0.448958850407737	0.248725761356234	1.80503558601926	0.0710691135823305	0.47717833405279
CAACGGAAUCCCAAAAGCAGCC	bta-miR-191	503.517037202869	0.209182971074781	0.115988536475034	1.80347970094274	0.0713129105786107	0.477583090874144
UAGCUUAUCAGGCUGAUGUUGAU	bta-miR-21-5p	26.6036621679894	0.673560187810677	0.373836170144242	1.80175232255025	0.0715843819919327	0.477583090874144
UGAGAACUGAAUUCCAUAGGCG	bta-miR-146b	25.583762737289	0.937253865085791	0.520096863653525	1.80207559511485	0.0715335127976351	0.477583090874144
UCCCUGUCCUCCAGGAGCUCAU	bta-miR-339b	27.6622268948999	-0.537578570455094	0.298970321919934	-1.79810011576688	0.0721611439076793	0.479399667015363
UAGCUUAUCAGGCUGAUGUUGA	bta-miR-21-5p	226.41205653234	0.418369687643871	0.232637956389825	1.79837243301269	0.0721180082691036	0.479399667015363
UGAGAUGAAGCACUGUGGCA	bta-miR-143	14.5204105688356	-1.13152056461383	0.632568659864051	-1.78877114281478	0.0736516801285143	0.483484444682058
UAAUGCCCCUAAAAAUCCUUU	bta-miR-365-3p	14.9861806772029	-0.661600413908433	0.369611886191722	-1.78998684464723	0.0734560262797332	0.483484444682058
UAGCACCAUUUGAAAUCGGUUA	bta-miR-29c	40.9488476077887	-0.524783772176136	0.293395061636794	-1.78865918617876	0.0736697197277045	0.483484444682058
UCAGUGCAUCACAGAACUUUGUU	bta-miR-148b	1371.48811410208	0.287317738277415	0.160595374501336	1.78907854083323	0.0736021675872639	0.483484444682058
UAAUACUGCCUGGUAAUGAUGACG	bta-miR-200b	409.862932712591	0.530063618370127	0.296375175973687	1.78848858251606	0.0736972160836417	0.483484444682058
UAGCUUAUCAGACUGGUGUUGAU	bta-miR-21-5p	40.8935873739035	0.628352007220485	0.351178652337619	1.78926595633836	0.073571993965609	0.483484444682058
UCACAUUGCCAGGGAUUACCA	bta-miR-23b-3p	14.2123374457072	-0.760930537320898	0.426772747442833	-1.78298764829829	0.0745883139973175	0.48730000161318
CAUUAUUACUUUUGGUACG	bta-miR-126-5p	52.3130789682155	-0.489829979651349	0.274718381516834	-1.78302586432984	0.0745820931432785	0.48730000161318
AGCAGCAUUGUACAGGGCUAUGUA	bta-miR-103	26.7889863546017	-0.515089965270827	0.29002345431407	-1.77602865426542	0.0757281943662798	0.489667523735965
UUCACAGUGGCUAAGUUCUGUA	bta-miR-27b	75.9826838619867	-0.397773168662675	0.223723607625895	-1.77796689801203	0.0754092916812322	0.489667523735965
CAACGGAAUCCCAAAAGCAGCU	bta-miR-191	3225.54231941224	0.227625436847299	0.128163890284834	1.77604968405235	0.0757247284018098	0.489667523735965
UGAGGUAGUAGGUUGUAUAGUG	bta-let-7a-5p	479.037149053412	0.567267789595024	0.31872438062159	1.77980670474193	0.0751075999816744	0.489667523735965
UAGCUUAUCAGACUGAUGUUGGCU	bta-miR-21-5p	76.9948842385314	0.580350810775616	0.326757637629017	1.77608950470659	0.0757181658286642	0.489667523735965
CGAGAUGAAGCACUGUAGCC	bta-miR-143	19.5937539015598	-0.823102143517821	0.464147513611303	-1.77336325064777	0.0761685343849698	0.491505563070226
AUCACAUUGCCAGGGAUUA	bta-miR-23b-3p	127.062698051022	-0.443344320896915	0.250276309062317	-1.77141944660262	0.076490977140503	0.492576865062257
UAGCACCAUUUGAAAUCAGUG	bta-miR-29b	90.6855087672131	0.556626898016522	0.314616412745438	1.76922396755855	0.0768565059680737	0.493920688354008
UAACACUGUCUGGUAACGAUGUAA	bta-miR-200a	18.6465600151221	0.758611744198936	0.430272027950012	1.76309798202143	0.0778839655335774	0.499504292189888
UGAGAUGAUGCACUGUAGCUU	bta-miR-143	15.3801364752463	-1.25457982162321	0.722245349551438	-1.73705489748377	0.0823774813586862	0.506760382187188
AGAGAUGAAGCACUGUAGCUCUU	bta-miR-143	13.5527131843879	-1.01250466392723	0.584487004344511	-1.73229628101438	0.0832208237977383	0.506760382187188
UGAGAUGAAGCACUGUAGUA	bta-miR-143	14.883392917363	-0.936591721805084	0.541992280592008	-1.72805361873801	0.0839786118335934	0.506760382187188
ACCCGUAGAUCCGAACUUGU	bta-miR-99a-5p	84.9871685172029	-0.702556134989361	0.400782125690933	-1.75296274447914	0.0796084022121632	0.506760382187188
CGUACCGUGAGUAAUAAUGCGAA	bta-miR-126-3p	41.2153378789677	-0.631319403305236	0.365744948130535	-1.72611927118106	0.0843259575313072	0.506760382187188
UGAGAUGAAGCACUGUAGCAA	bta-miR-143	126.139154338646	-0.629082520682946	0.364049878792691	-1.7280118943294	0.0839860919349302	0.506760382187188
AUCACAUUGCCAGGGAUUACCAUC	bta-miR-23a	28.129062139218	-0.625885009033953	0.361345127465127	-1.7320975473631	0.0832561958161899	0.506760382187188
UCUACAGUGCACGUGUCUCCAU	bta-miR-139	26.8507831124922	-0.618476121385922	0.357843234925334	-1.72834375788876	0.0839266123421159	0.506760382187188
UCCCUGAGACCCUAACUUA	bta-miR-125b	78.0644095741399	-0.537432493339656	0.310633788805064	-1.73011601669939	0.0836095491550097	0.506760382187188
AACCCGUAGAUCCGAACUUGUU	bta-miR-100i99a-5p	66.4363389656827	-0.524291134598413	0.303398041278221	-1.72806367631632	0.083976808852038	0.506760382187188
UACCCUGUAGAACCGAACUUGU	bta-miR-10b	29.0472684952698	-0.455799149685001	0.262248719782122	-1.73804146713731	0.082203507366819	0.506760382187188
UUCACAGUGGCUAAGUUCCGC	bta-miR-27a-3p	485.945298016815	-0.402565045110906	0.23000228841209	-1.75026539035837	0.0800725300236038	0.506760382187188
AACCCGUAGAUCCGAACUUGA	bta-miR-99a-5p	166.251295402291	-0.400792430850525	0.231719902037488	-1.72964181033395	0.0836942911032209	0.506760382187188
UGGCUCAGUUCAGCAGGAACAGU	bta-miR-24-3p	1990.43674210128	-0.301006757120693	0.174095516373062	-1.7289747800034	0.0838136089140424	0.506760382187188
UGGCUCAGUUCAGCAGGAACA	bta-miR-24-3p	1276.93920673046	-0.279678739759799	0.16166164184584	-1.73002535769431	0.0836257447878466	0.506760382187188
CUGAGGUAGUAGUUUGUACAGUU	bta-let-7g	138.997008498189	0.248911042126455	0.14224774944669	1.74984168884681	0.0801456348356016	0.506760382187188
UGAGGUAGUAGAUCGUAUAGUU	bta-let-7f	145.979410849535	0.259121792702366	0.1499309686613	1.728273985128	0.0839391148162649	0.506760382187188
UGAGGUAGUAGAUUGUGUAGUU	bta-let-7f	109.637535017248	0.26312482832421	0.150811470306993	1.74472689503385	0.0810324193844413	0.506760382187188
UGAGGUAGUAGUUUGUGCUGUUAU	bta-let-7i	233.08228815744	0.278410434575928	0.161196078032001	1.72715389837622	0.0841400279083952	0.506760382187188
UGAGGUAGUAGAUUGUAUAA	bta-let-7f	185.367745907178	0.367202798096299	0.210522587780121	1.74424417811082	0.0811165208652639	0.506760382187188
UGAGACCUCCGGGUUCUGAGCU	bta-miR-769	43.8735731918662	0.38944473482349	0.22339690138424	1.74328619784054	0.0812836350622568	0.506760382187188
CCCAGUGUUUAGACUAUCUGUUCA	bta-miR-199b	141.981009277937	0.411090176598801	0.238122615773995	1.7263802317247	0.0842790298006433	0.506760382187188
UUUGGCAAUGGUAGAACUCACA	bta-miR-182	816.852615260382	0.446534232535886	0.254825022342611	1.75231705438849	0.0797193051103808	0.506760382187188
CAACGGAAUCCCAAAAGCAGA	bta-miR-191	26.9029328144454	0.45659865210819	0.26230947699954	1.7406868304228	0.0817384879786253	0.506760382187188
UAGCUUAUCAGACUGAUGUUAA	bta-miR-21-5p	40.2513146571063	0.563097320738735	0.322536846666683	1.74583873612633	0.0808389778611243	0.506760382187188
UAGCUUAUCUGACUGAUGUUGAC	bta-miR-21-5p	77.1031548925271	0.587584444882809	0.337653682051997	1.74019854103745	0.081824161733044	0.506760382187188
CAUGCCUUGAGUGUAGGACCGG	bta-miR-532	66.0168983218645	0.661349929052993	0.381647424109583	1.73288194095893	0.0831166547036017	0.506760382187188
UAGCUUAUCAGACUGGUGUUGACA	bta-miR-21-5p	52.9023990230944	0.662007267206161	0.383308445700248	1.72708760955363	0.0841519305087429	0.506760382187188
CAACGGAAUCCCAAAAGCAA	bta-miR-191	22.2721153669852	0.67392159501549	0.384298032390555	1.75364310564722	0.0794916799948897	0.506760382187188
CCUCUGGGCCCUUCCUCCAG	bta-miR-326	17.8433817869393	0.726461978840397	0.420087304032245	1.72931191175593	0.0837532858745131	0.506760382187188
UAACAGUCUACAGCCAUGGUCGU	bta-miR-132	27.324168894458	0.801164400880667	0.460059469815152	1.74143660427763	0.0816070766420942	0.506760382187188
GUCAACACUUGCUGGUUUCCUCU	bta-miR-505	26.528738679159	0.827242931511077	0.475848195920152	1.73845974116058	0.0821298379417537	0.506760382187188
UAAUACUGUCUGGUAAUGCCGUA	bta-miR-429	18.9221820595135	0.894693886149786	0.514991228505167	1.73729927157548	0.0823343600724759	0.506760382187188
CGAGGUAGUAGUUUGUGCUGUU	bta-let-7i	117.267530389656	0.368135794240072	0.213578756610233	1.72365360714172	0.0847703948239397	0.508460901524926
UGGAAGACUAGUGAUUUUGUUGUU	bta-miR-7	1944.53865084662	0.405032251569847	0.235294473779739	1.72138446374648	0.0851810816057784	0.509707632973712
AGAAUCUGGAUGAACUUUUU	bta-miR-2285t	197.200205872116	0.699805469915966	0.406904502356387	1.71982729574971	0.085463839380794	0.509707632973712
GUGUGCGGAAAUGCUUCUG	bta-miR-147	26.3743970346231	1.79633604072148	1.04423086441617	1.72024798532057	0.085387373922011	0.509707632973712
UAGCUUAUCGGACUGAUGUUGA	bta-miR-21-5p	300.947083387573	0.420775383161437	0.244994452329974	1.71748943357587	0.0858897834287962	0.511279637083703
UCGUACCGCGAGUAAUAAUGC	bta-miR-126-3p	58.634135911567	-0.465728308242742	0.271482500161145	-1.71550029179155	0.0862535419419107	0.511752529761018
UGAGGUAGUAGUUUGUGCUGG	bta-let-7i	124.568443704349	0.611673528398835	0.356603121667176	1.71527810956664	0.0862942500168626	0.511752529761018
AAUGACACGAUCACUCCCGUUGAG	bta-miR-425-5p	33.4345929666556	0.46771850164622	0.273183839134014	1.71210164967619	0.0868779374214973	0.513265950102114
CUUGGCACCUAGUAAGUACUCA	bta-miR-1271	146.251767751158	0.499435786547005	0.291857563973859	1.71123125865512	0.0870384304079164	0.513265950102114
UGAGAACUGAAUUCCAUAGGCUGG	bta-miR-146b	23.1181838086456	1.20183241226122	0.702163706650501	1.71161283455431	0.0869680414974792	0.513265950102114
UGAGGUAGUAGAUUGUAUAGA	bta-let-7f	486.023231808684	0.296694938677071	0.17357936823398	1.70927536893172	0.0873999536112833	0.514434493312021
CAAUACUGCCUGGUAAUGAUGAC	bta-miR-200b	15.463456364755	0.651173563538874	0.381293185446722	1.70780278377113	0.0876729423873185	0.515078536525496
UGAGAUGAAGCACUGUAGUUA	bta-miR-143	19.7925512578492	-1.07474778338175	0.630935246399504	-1.70342010454307	0.0884894779678184	0.516982126383414
UGAGAUGAAGCACUGUAGCAU	bta-miR-143	22.0150830710836	-0.845639499913247	0.49631634693577	-1.70383164917734	0.0884125433779883	0.516982126383414
UGGAAGACUAGUGAUUUUGUUGUA	bta-miR-7	57.1207891649359	0.455019344892849	0.267113022412483	1.70347121523037	0.0884799203481285	0.516982126383414
UGAGGUAGUAGAUUGUAUAGC	bta-let-7f	2141.95034650435	0.236380596517248	0.139013786393619	1.700411179708	0.0890536103999131	0.51931447990616
UGGCUCAGUUCAGCAGGAAC	bta-miR-24-3p	4709.97938732016	-0.285321729683461	0.168013982816649	-1.69820228590633	0.0894695892725326	0.519815012212555
UGAGGUAGUAGUUUGUGCUGUA	bta-let-7i	1631.96115829488	0.219288203368557	0.129098071003186	1.69861719593894	0.0893913342866548	0.519815012212555
UAGCUUAUCGGACUGAUGUUGAC	bta-miR-21-5p	300.419213480097	0.582124580496806	0.343829059871558	1.69306393332276	0.0904432984634227	0.524504506190273
AACCCGUAGAUCCGAUCUU	bta-miR-99a-5p	476.325490387722	-0.273812208385272	0.161867739371811	-1.69157986296655	0.0907261086481861	0.525177419362386
AAGGAGCUCACAGUCUAUUGAG	bta-miR-28	69.8642006496778	-0.463333324428545	0.275151456297354	-1.68392103266873	0.0921969309709219	0.529495166529178
UAGCAGCACAGAAAUAUUGGCA	bta-miR-195	483.594344438576	-0.39491388300149	0.234499459821245	-1.68407161066608	0.0921678301015763	0.529495166529178
AACAUUCAACGCUGUCGGUGAGC	bta-miR-181a	259.72268802203	-0.290008669862078	0.172305010078432	-1.68311223063141	0.0923533672491933	0.529495166529178
UAAUACUGCCUGGUAAUGAUGACA	bta-miR-200b	1935.55771655041	0.303481380325299	0.180349695155252	1.68273852674966	0.092425719999531	0.529495166529178
UAAUACUGUCUGGUAAUGCCGUU	bta-miR-429	21.5547689445599	0.58240852611941	0.346166153922375	1.68245369895409	0.0924808960276431	0.529495166529178
UACAGUACUGUGAUAACUGG	bta-miR-101	29.1699716380422	0.72845063695623	0.432035135982495	1.68609119093903	0.0917782364490156	0.529495166529178
CAUGCCUUGAGUGUAGGACCGC	bta-miR-532	287.297563009543	0.302707337398256	0.180111445715793	1.68066685709642	0.0928276416455258	0.530515868496843
AUCACAUUGCCAGGGAUUACCACU	bta-miR-23b-3p	2623.42326299979	-0.428751672857506	0.255520551268587	-1.67795377212861	0.0933561239224806	0.532569627231687
UGAGGUAGUAGGUUGUGUGGCU	bta-let-7b	121.039311509449	-0.455002692459002	0.271533029906272	-1.67568082828104	0.0938007270463064	0.53413831730347
AACCCGUAGAUCCGAACUUGC	bta-miR-99a-5p	804.700549384531	-0.439516868600627	0.262806943779321	-1.67239442870159	0.0944465699941515	0.536845214641847
UGGGUCUUUGCGGGCGAGAUGU	bta-miR-193a-5p	19.0299626169958	-0.723635018441663	0.433468996216034	-1.66940432824177	0.0950372764555653	0.537712979110113
UCCUUCAUUCCACCGGAGUCUA	bta-miR-205	149.615963478182	-0.463254811012208	0.277562285243067	-1.669012094372	0.0951149829549404	0.537712979110113
UAAUACUGCCUGGUAAUGAUGAC	bta-miR-200b	6644.61798326158	0.305317072261633	0.182765697748086	1.67053815909408	0.0948129361593099	0.537712979110113
UAUGUGCCUUUGGACUACAUCGU	bta-miR-455-5p	204.929039335898	0.405593145859774	0.243136782000973	1.66816860255291	0.0952822617794357	0.537712979110113
UUCACAGUGGCUAAGCUCUGU	bta-miR-27b	14.4999452728343	-0.644418315103329	0.387005334094283	-1.66514065396921	0.0958846975987073	0.539180201318445
UACAGUACUGUGAUAACUGAAGG	bta-miR-101	14.0004749987496	0.862025095556168	0.517562329400476	1.66554837280121	0.0958034013165902	0.539180201318445
UUCACAGUGGCUAAGUUCCGCA	bta-miR-27a-3p	61.4057167434626	-0.360830620974788	0.217267341711802	-1.6607678730355	0.0967600758390256	0.543019858690619
UGAGGUAGUAGGUUGUAUAGUUC	bta-let-7a-5p	192.116816310195	0.194720615092347	0.117300855834025	1.66001018243096	0.0969124041232543	0.543019858690619
UGAGGUAGUAGGUUGUAUAGG	bta-let-7a-5p	396.914579433613	0.573384662476573	0.345696689320608	1.65863509888809	0.0971893446392125	0.543604345060178
UACCACAGGGUAGAACCACG	bta-miR-140	85.950011922698	0.344185931008662	0.207831575067038	1.65608104012897	0.0977054083765872	0.544759507466636
AGACCCUGGUCUGCACUCUGUC	bta-miR-504	42.9312581805443	0.803331957952185	0.48513283080749	1.65590103769119	0.097741861454001	0.544759507466636
AUCACAUUGCCAGGGAUUACCAUU	bta-miR-23a	207.09252152278	-0.500784659496298	0.303290318511565	-1.6511725859037	0.0987033391610585	0.548225575846572
UAGCUUAUCAGACCGAUGUUGA	bta-miR-21-5p	200.055862961743	0.35058262329925	0.21250350134	1.64977339709018	0.0989892917913987	0.548225575846572
UGGAAGACUAGUGAUUUUGUUGU	bta-miR-7	82.552042004226	0.445596633974766	0.269909654743697	1.6509103181133	0.0987568886255525	0.548225575846572
UAGCUUAUCAGACUGGUGUUGAC	bta-miR-21-5p	301.297916522758	0.536394563793637	0.325200493732434	1.64942727373276	0.0990601310437279	0.548225575846572
UGAGAUGAAGCACUGUAGAAA	bta-miR-143	107.424553601314	-0.682686964418707	0.415846170729558	-1.64168149780243	0.100656028030024	0.554020794812115
UUCACAGUGGCUAAGUUCUGCAC	bta-miR-27b	93.9728649129718	-0.556189346668989	0.338843330940497	-1.6414351291059	0.100707122740757	0.554020794812115
UAACACUGUCUGGUAACGAUGCU	bta-miR-200a	34.3587109366487	-0.470132068115614	0.287186292311588	-1.63702823115783	0.101624570894138	0.554020794812115
UGUAAACAUCCCCGACUGGU	bta-miR-30d	62.1271696389108	-0.455090003798705	0.277754227315595	-1.63846292528831	0.101325161916155	0.554020794812115
UUCACAGUGGCUAAGUUCA	bta-miR-27a-3p	295.614391207574	-0.347048032183979	0.212003825319554	-1.63698948196276	0.101632667295061	0.554020794812115
CAACGGAAUCCCAAAAGCAGC	bta-miR-191	365.002157572629	0.258056331597785	0.157900501435003	1.63429710008874	0.102196482305187	0.554020794812115
CAAAGUGCUUACAGUGCAGGUAGA	bta-miR-106a	113.126565735153	0.361422775402614	0.220355978286719	1.64017685479966	0.100968400243225	0.554020794812115
CUAGCACCAUCUGAAAUCGGUU	bta-miR-29a	1607.02862545136	0.414633486427719	0.253606565360155	1.63494776185658	0.102059998852675	0.554020794812115
CAACGGAAUCCCAAAAGCA	bta-miR-191	33.9925522218194	0.508573949371793	0.310286886304876	1.63904429036065	0.101204035969132	0.554020794812115
UAUUGCACUUGUCCCGGCCUGUUU	bta-miR-92a	72.9309438192124	0.510406895343404	0.312329790539744	1.63419216098906	0.102218508029799	0.554020794812115
UUCAAGUAAUUCAGGAUAGGAAA	bta-miR-26b	15.3689088251613	0.676195114654888	0.413443867547057	1.63551854975313	0.101940389311484	0.554020794812115
UAUGUGGGACGGUAAACCGCUU	bta-miR-299-3p*(NA)	26.6735999522323	1.16419875594409	0.710376763393848	1.63884689918923	0.10124514898341	0.554020794812115
CAUUAUUACUUUUGGUACGCGA	bta-miR-126-5p	230.834603136135	-0.45760888295671	0.28018225713152	-1.63325432395923	0.102415518935038	0.554134826677725
UGAGAUGAAGCACUGUAGCUCUG	bta-miR-143	250.462259571159	-0.733698813689298	0.449735174279032	-1.63140189082494	0.10280554619028	0.554340179714371
UGAGGUAGUAGUUUGUGCUA	bta-let-7i	88.1348934313945	0.298559128581059	0.182940180980257	1.63200411730915	0.102678618834649	0.554340179714371
UAGGUAGUUUCCUGUUGUUGGGU	bta-miR-196a	14.3514993855803	0.716885535348156	0.439973691698823	1.62938273099949	0.1032320222192	0.555688270031216
UGAGAUGAAGCACUGUAGCUCUUUU	bta-miR-143	19.251470445028	-0.857502467680627	0.528037319094361	-1.62394292348756	0.104387990552472	0.557148783474128
AUCACAUUGCCAGGGAUUACCACC	bta-miR-23b-3p	402.01559762244	-0.435037785498251	0.267384295158322	-1.62701322918258	0.103734288144248	0.557148783474128
UGUAAACAUCCUCGACUGGGAG	bta-miR-30a-5p	47.5675304485809	-0.402627759575002	0.2477215578873	-1.62532386365088	0.104093569242153	0.557148783474128
UGAGGUAGUAGUUUGUACAGGU	bta-let-7g	577.839493711572	-0.396489214752197	0.24410351293775	-1.62426673004623	0.104318894561819	0.557148783474128
UAGCUUAUCAGACUGAUGUUGACA	bta-miR-21-5p	14301.8545782136	0.553256774135	0.340570339675182	1.6245007555933	0.104268979257075	0.557148783474128
AACUGGCCCACAAAGUCCCGCU	bta-miR-193b	16.2458117878678	-1.12993972513109	0.697709911729491	-1.61949788319644	0.105340181574663	0.558362994118048
UCACAUUGCCAGGGAUUACCACC	bta-miR-23b-3p	34.3190268168911	-0.620062158005926	0.383388923272017	-1.61731891655615	0.105809458061295	0.558362994118048
UCACAUUGCCAGGGAUUACCACA	bta-miR-23b-3p	31.131668601712	-0.584208237424025	0.361269074853583	-1.61710004561225	0.105856687039846	0.558362994118048
UUCACAGUGACUAAGUUCUGC	bta-miR-27b	45.5902556589186	-0.504699216209882	0.311810002458123	-1.61861137305133	0.105530906522309	0.558362994118048
CUUGGCACCUAGUAAGUACU	bta-miR-1271	73.9870420074391	0.378991531796399	0.233698406595129	1.62171209174303	0.104865008540476	0.558362994118048
CAUUGCACUUGUCUCGGUCUGAU	bta-miR-25	188.010650693452	0.481443448619626	0.297131376815787	1.62030497680528	0.105166780367229	0.558362994118048
UAGCUUAUCAGGCUGAUGUUGACU	bta-miR-21-5p	37.2337432555567	0.653819174357505	0.403309297814267	1.62113588231384	0.104988499998021	0.558362994118048
UCGUACCGUGAGUAAUAAUGCGC	bta-miR-126-3p	117.541231948398	-0.477113258198444	0.295735287751439	-1.61331189735954	0.106676763053207	0.561747703770147
UUCAAGUAAUCCAGGAUAGGCUG	bta-miR-26a	457.411895747163	0.247670446618253	0.153694865300738	1.61144255622093	0.107083298056815	0.562947087781154
GUUCACAGUGGCUAAGUUCUGU	bta-miR-27b	15.2580888338869	-0.967205502176508	0.600602497346738	-1.61039207537315	0.107312289516779	0.563019271624861
AACCCGUAGAUCCGAUCU	bta-miR-99a-5p	372.683148075324	-0.305736073804987	0.18992884678422	-1.60974006308971	0.107454614876641	0.563019271624861
UAGCUUAUCAGACUGAUGCUGA	bta-miR-21-5p	143.752542687289	0.421326567586803	0.262234840483496	1.60667654538192	0.108125341344375	0.565592524739926
UAGCUUAUCAGACUGAUGUUAAC	bta-miR-21-5p	31.4461350582403	0.660655617098092	0.411686771323872	1.60475308685194	0.108548153928616	0.566862581627218
UGAAACAUACACGGGAAACCUCU	bta-miR-494	136.48065375298	0.543525142589853	0.339120310574545	1.60275019113128	0.108989817536006	0.568226714272983
UCCCUGAGACCCUUUAACCU	bta-miR-125a	31.5865327268676	-0.505489177515313	0.315578120820721	-1.6017877798394	0.109202546238053	0.568394740667154
UCAGUGCACUACAGAACUUUGCU	bta-miR-148a	54.2969625919961	-0.594657730839566	0.371441927321397	-1.60094401600772	0.109389319421775	0.568427338051433
CUAGACUGAAGCUCCUUGAGGG	bta-miR-151-3p	58.2730550283064	0.58632044596677	0.367198743685708	1.5967387036286	0.110323964446388	0.57139829612118
AACCCGUGGAUCCGAUCUUGC	bta-miR-99a-5p	25.2323236239241	0.621306998783518	0.389038417232783	1.5970325069767	0.110258461344787	0.57139829612118
UUCACAGUGGCUAGGUUCUGU	bta-miR-27b	22.5386672532276	-0.50618343280751	0.317569603741249	-1.59392910040578	0.110951915721845	0.573707032197192
GUCCAGUUUUCCCAGGAAUCCG	bta-miR-145	22.2474325561123	-1.01269388901288	0.636476032679861	-1.59109508766412	0.111588177890217	0.574730581586187
UCAGUGCGCUACAGAACUUUGUC	bta-miR-148a	19.0863121058972	-0.718056606456872	0.450988845833337	-1.59218262955051	0.111343675062724	0.574730581586187
UGUAAACAUCCUUGACUGGAAGC	bta-miR-30e-5p	79.6828428368183	-0.284207898906744	0.178769602577416	-1.58979991457814	0.111879913150947	0.574730581586187
UGAGGUAGUAGGUUGUAUAGAA	bta-let-7a-5p	27.856188431605	0.569780073704029	0.358360481129448	1.58996346893008	0.111843039688588	0.574730581586187
CUAGACUGAAGCUCCUUGAGGUA	bta-miR-151-3p	235.906315933073	0.268144789709117	0.168765885851494	1.58885658885511	0.112092773900203	0.574886229660813
AGAGAUGAAGCACUGUAGCUCG	bta-miR-143	13.7347838498407	-1.14362740211589	0.72320668884718	-1.58132857418517	0.113802929437462	0.578577991403003
AACCCGUAGAUCCGAACUUGCG	bta-miR-100	38.7263622754099	-0.540844302075227	0.342736738751175	-1.57801671348655	0.114561770198931	0.578577991403003
UCCCUGUCCUCCAGGAGCUC	bta-miR-339b	99.6603659470165	-0.409441174266184	0.258953522507625	-1.58113768950229	0.113846558741354	0.578577991403003
UGGCUCAGUUCAGCAGGAACAGC	bta-miR-24-3p	260.432262016086	-0.25314463845282	0.160308151100209	-1.57911270709234	0.114310207544098	0.578577991403003
UGAGGUAGUAGUUUGUGCUGUUAA	bta-let-7i	79.945229749889	0.379597362570835	0.239975422597753	1.58181766474943	0.113691201188821	0.578577991403003
UGUAAACAUCCCCGACUGGAAAA	bta-miR-30d	26.0292458689458	0.447188950979831	0.282336191334762	1.58388816136435	0.113219171911375	0.578577991403003
UAGCUUAUCAGACUGAUGUUGGCA	bta-miR-21-5p	74.3873596259593	0.64915575287992	0.410753137769736	1.58040363709609	0.114014459177242	0.578577991403003
UAGCACCAUUUGAAAUCGG	bta-miR-29c	14.2301731817985	0.650598525574387	0.412389013758162	1.57763302093183	0.114649941770554	0.578577991403003
UAGCUUAUCAGACUGAUGUUGAAU	bta-miR-21-5p	42.6611514445005	0.754535497274882	0.477880181608525	1.57892192711392	0.114353965857894	0.578577991403003
UAGCUUAUCAUACUGAUGUUGAC	bta-miR-21-5p	14.707751903975	1.58894365816896	1.004125073498	1.58241607555288	0.113554617264653	0.578577991403003
UCCUUCAUUCCACCGGAGUCU	bta-miR-205	261.933847150202	-0.414667311999126	0.263181434369394	-1.57559484768637	0.115119204298699	0.579090154913783
AACCCGUAGAUCCGACCUUGUGA	bta-miR-100i99a-5p	67.1200213532885	0.45243345695041	0.287217025209331	1.57523202749094	0.115202897043101	0.579090154913783
UGAGGUAGUAGGUUGUGUGGUAG	bta-let-7b	30.559647995841	0.509324386939548	0.323490336767843	1.5744655374515	0.11537986276339	0.579090154913783
UAGCUUACCAGACUGAUGUUGACU	bta-miR-21-5p	35.5535594999953	0.651600506537597	0.413976958458714	1.57400186948468	0.115487017239078	0.579090154913783
UGAGAUGAAGCACUGUAGAA	bta-miR-143	58.3803583562898	-0.640763459378311	0.407354549883613	-1.57298711788388	0.115721801107731	0.579344915243631
UAGCUUAUCAGGCUGAUGUUGAA	bta-miR-21-5p	17.977226396695	0.842416451766962	0.536144779647249	1.57124807280828	0.116125037673042	0.580440862908587
UGAGAACUGAAUUCCAUAGGCUU	bta-miR-146b	35.2582656290762	0.550543624267606	0.350696692894951	1.56985690319161	0.116448405781828	0.581134754052261
CUGAGAUGAAGCACUGUAGCUCG	bta-miR-143	23.1591331856953	-1.00578445129101	0.641723030867279	-1.5673186139692	0.117040236627176	0.582242820124764
UUCAAGUAAUUCAGGAUAGGG	bta-miR-26b	219.667410980449	0.512107951786789	0.326715147309711	1.56744477874279	0.117010764212301	0.582242820124764
AUUGCACGGUAUCCAUCUGCG	bta-miR-363	14.4061949479722	-0.983812833693791	0.629401053560529	-1.56309371922457	0.118030552722792	0.582559734803124
AACCCGUAGGUCCGAACUUGUG	bta-miR-100	14.4879031992234	-0.738989211446058	0.472569382651484	-1.56376870481907	0.117871896229346	0.582559734803124
UUCACAGUGGCUAAGUUCUGCGU	bta-miR-27b	30.9237674728079	-0.550775403687493	0.352537535008851	-1.5623170556113	0.11821331603616	0.582559734803124
AACCCGUAGAUCCGAACUUGU	bta-miR-99a-5p	5455.53136415194	-0.432412027957935	0.277158077313398	-1.56016390411376	0.118721153207694	0.582559734803124
CCGUACCGUGAGUAAUAAUGC	bta-miR-126-3p	87.2105815634221	-0.412173359342214	0.263872814507551	-1.56201524628988	0.118284397211825	0.582559734803124
UCCCUGUCCUCCAGGAGCUCA	bta-miR-339b	206.557044523718	-0.364588381083305	0.233716235084499	-1.55996172431705	0.118768926561958	0.582559734803124
UGAGGUAGUAGUUUGUACAGUG	bta-let-7g	862.190705798069	0.458812210594994	0.293937446110117	1.56091786421492	0.118543131729656	0.582559734803124
UAGCUUAUCAGAUUGAUGUUGA	bta-miR-21-5p	27.1873811168775	0.577392380626193	0.369535773415656	1.56248033928975	0.118174873950092	0.582559734803124
UGAGAACUGAAUUCCAUAGG	bta-miR-146b	66.6799735063658	0.792536234317958	0.507901181480647	1.56041423650076	0.118662022685421	0.582559734803124
UCAGUGCACUACAGAACUUGGC	bta-miR-148a	29.1569791575824	-0.9677668116325	0.622222876012199	-1.55533788444886	0.119865619203977	0.585457816475723
CCCUGAACUAGGGGUCUGGAGU	bta-miR-345-3p	70.5764719969436	-0.446125882498513	0.287175930184965	-1.55349329663935	0.120305329484248	0.585457816475723
UAUUGCACAUGACUAAGUUGU	bta-miR-32	36.8587928193729	-0.367841914505035	0.236809531167577	-1.55332394220541	0.120345763169893	0.585457816475723
AACCCGUAGAUCCGGUCUUGU	bta-miR-99a-5p	148.87912279267	0.463305062416314	0.298098553813225	1.55420097310032	0.12013648548102	0.585457816475723
AAGCUCGGUCUGAGGCCCCUCA	bta-miR-423-3p	49.4794774907767	0.471624603165757	0.303227630662814	1.55534837684432	0.11986312164643	0.585457816475723
UAAUACUGCCUGGUAAUGAUGAGA	bta-miR-200b	14.1687740195241	0.795014421275352	0.511993664358318	1.55278175614095	0.120475282653626	0.585457816475723
UGAGAACUGAAUUCCAUAGGU	bta-miR-146a	286.927580053754	0.748932406262319	0.482831803929394	1.55112484340787	0.120871768615989	0.586479505965718
UCUACAGUGCACGUGUCUCCAG	bta-miR-139	173.610219862523	-0.282024570933693	0.182338291440727	-1.54671061522682	0.121933042239585	0.586740692140972
UGAGGUAGUAGGUUGUAUGG	bta-let-7c	169.403609572846	0.306561915776253	0.198272243217636	1.54616657783889	0.122064342986563	0.586740692140972
AAGCUUAUCAGACUGAUGUUGA	bta-miR-21-5p	46.0221608808049	0.491196722138029	0.317477731352008	1.54718480583259	0.121818688752642	0.586740692140972
UAGCUUAUCAGACUGAUGUUGACU	bta-miR-21-5p	12715.457102052	0.527396745549628	0.340920998557884	1.54697641911336	0.121868931942858	0.586740692140972
AGACCCUGGUCUGCACUCUGUCU	bta-miR-504	36.3085308274216	0.655602969738075	0.424206333385144	1.54548133335587	0.122229880611139	0.586740692140972
UGAGAACUGAAUUCCAUAGGA	bta-miR-146b	29.1601755226801	0.759051172551433	0.491123837212722	1.54553926125696	0.122215879919088	0.586740692140972
AACCCGUAGAUCCGAUCUUGUGAAU	bta-miR-99a-5p	15.4871171730515	0.801907760298015	0.517359176252645	1.55000200461587	0.12114103486097	0.586740692140972
CAUUAUUACUUUUGGUACGCG	bta-miR-126-5p	789.05004046058	-0.314653013859727	0.203897292899797	-1.54319368042988	0.122783790174042	0.587608138690059
AAGCUUAUCAGACUGAUGUUGAC	bta-miR-21-5p	48.5611236084288	0.583091229226156	0.37770364222761	1.54377973637537	0.122641701928401	0.587608138690059
UGAGGUAGUAGUUUGUGCUGUUUA	bta-let-7i	36.1403533875015	0.397679589593458	0.257909523754901	1.54193448851228	0.123089514016886	0.588177359088277
UCCCUGAGACCCUAACUUGUA	bta-miR-125b	331.236872175442	-0.324701427200687	0.210758705919199	-1.54063114870886	0.123406582475966	0.588798982146694
CUCGUACCGUGAGUAAUAAU	bta-miR-126-3p	230.833570879208	-0.35968500461226	0.233587954037297	-1.53982685491919	0.123602564042751	0.588841867126508
AGCAGCAUUGUACAGGGCUAU	bta-miR-107	286.195864963131	-0.495608625918451	0.322263610786531	-1.53789819678631	0.124073508280025	0.590192564310875
CAACGGAAUCCCAAAAGCAGCUU	bta-miR-191	150.463378127664	0.350391251890143	0.228004644364575	1.536772432275	0.124349046523611	0.59061108220641
UAGCUUAUCAGACUGAUGCUGAC	bta-miR-21-5p	214.64663145438	0.481017649233272	0.313198083887115	1.53582564511041	0.124581148226688	0.590822343020843
UGGCUCAGUUCAGCAGGAACAC	bta-miR-24-3p	28.926176817369	-0.603810319401858	0.393789283376695	-1.53333354890783	0.12519369249336	0.591056878053361
UUCACAGUGGCUAAGUUCGG	bta-miR-27a-3p	47.8493273873285	-0.501959737394993	0.327336920003234	-1.53346508359043	0.12516130337609	0.591056878053361
UCACAUUGCCAGGGAUUACC	bta-miR-23a	38.9920983846302	-0.466784266452522	0.304295489139827	-1.5339835229632	0.125033706404631	0.591056878053361
UGUAAACAUCCUUGACUGGAAGCA	bta-miR-30e-5p	113.157584606774	-0.268882745385411	0.175496093630115	-1.53212951823374	0.125490476865151	0.591571125222096
AACAUUCAUUGCUGUCGGUGGGUU	bta-miR-181b	65.2627936864286	-0.315262607182417	0.2064359969676	-1.52716876810926	0.126719050358276	0.596469790101958
UGAGGUAGUAGUUUGUGCUGUAA	bta-let-7i	118.990693173021	0.332131093742225	0.217922631451354	1.52407802498643	0.127489221410179	0.597416009256926
CUAGCACCAUCUGAAAUCG	bta-miR-29a	15.2562398945561	0.527451188974754	0.345959607671478	1.52460338513165	0.127358052564927	0.597416009256926
UAUUGCACUUGUCCCGGCCUGG	bta-miR-92a	138.942133822661	0.69719297619793	0.457368786093913	1.52435626871741	0.127419738060146	0.597416009256926
UUCACAGUGGCUGAGUUCUGU	bta-miR-27b	19.0849521881781	-0.655075804548063	0.430277462668288	-1.5224497246166	0.127896433603453	0.598433684126705
CAUUAUUACUUUUGGUACGCU	bta-miR-126-5p	30.5840635554172	-0.696388684622975	0.459018593505172	-1.51712521992887	0.12923507190573	0.602905542860952
UAGCUUAUCCGACUGAUGUUGAC	bta-miR-21-5p	21.9627930427941	0.618843423774675	0.407777072544768	1.51760230145538	0.129114686337563	0.602905542860952
CAACGGAAUCCCAAAAGCAGCUGU	bta-miR-191	151.86344987563	0.285932938936513	0.188690631359137	1.51535313055524	0.129683000022334	0.603403028740987
AGCUACAUCUGGCUACUGGGU	bta-miR-222	63.7705331481499	0.526090541689309	0.347211526507467	1.51518743338146	0.129724944572133	0.603403028740987
UCAGUGCAUCACAGAACUUUGUC	bta-miR-148b	191.905272032283	0.24319420184692	0.160742737663712	1.51294052460214	0.130294766968919	0.605077643828815
UAGCUUAUCUGACUGAUGUUGA	bta-miR-21-5p	74.4268764960752	0.419530462183358	0.277420639012722	1.51225396811273	0.130469266484524	0.605077643828815
UGUAAACAUCCUCGACUGGU	bta-miR-30a-5p	120.506403441397	-0.485354158115667	0.321696682522474	-1.50873224526261	0.131367221696611	0.605322149224823
UUCACAGUGGCUAAGCUCUG	bta-miR-27b	28.1506723831771	-0.396117628244821	0.262622946096691	-1.50831309347577	0.131474413678367	0.605322149224823
AACCCGUAGAUCCGAUCUUGA	bta-miR-99a-5p	3042.80437682671	0.316409384821578	0.209762925470416	1.50841424485283	0.131448539478031	0.605322149224823
UAAUACUGCCGGGUAAUGAUGGAU	bta-miR-200c	691.176444789035	0.344953919419982	0.228314954232566	1.51086870581681	0.130821905423037	0.605322149224823
CAUUGCACUUGUCUCGGUC	bta-miR-25	26.4323170773745	0.425399683029431	0.28204308863308	1.50827905442082	0.131483121648072	0.605322149224823
CCCAGUGUUUAGACUAUCUGUUCC	bta-miR-199b	50.1955163660377	0.426958821633497	0.283421546014808	1.50644447338944	0.131953111214686	0.606599047029264
UGUGCAAAUCCAUGCAAAACUGA	bta-miR-19b	56.0359870199638	-0.461066403178382	0.306491774882473	-1.50433532304474	0.132495048331655	0.606935652604357
UUCACAGUGGCUAAGUUCUGCAU	bta-miR-27b	689.67325395335	-0.456076043573428	0.303260204125761	-1.50390996698101	0.132604550330834	0.606935652604357
UUCACAGUGGCUAAGUUCUGCA	bta-miR-27b	6333.98848685131	-0.336155120516603	0.223449647950763	-1.50438867816285	0.13248131774371	0.606935652604357
UAAUACUGCCGGGUAAUGAUGGG	bta-miR-200c	547.457133756494	0.52824105655954	0.351699922828675	1.5019652330628	0.133106087928324	0.608346982418421
UUUGUUCGUUCGGCUCGCG	bta-miR-375	44.5700772736791	0.691593712142056	0.461025259497629	1.5001210842453	0.133583040305333	0.60964202017608
UGAGGUAGUAGUUUGUGCUGUGU	bta-let-7i	43.3227996521213	-0.457147617640698	0.305154266374849	-1.49808692852795	0.134110666771183	0.611164239743061
CUCGUACCGUGAGUAAUAAUGCC	bta-miR-126-3p	44.4126877729785	-0.358272565317467	0.239601402157414	-1.49528576248518	0.134839879207712	0.61193155617498
UCUACAGUGCACGUGUCUCCAGA	bta-miR-139	80.6077799894139	-0.334640036269285	0.223606638242332	-1.49655680573589	0.134508616484572	0.61193155617498
UAACACUGUCUGGUAACGAUGUA	bta-miR-200a	387.455906070885	0.222913137123463	0.149144562279366	1.49461122629412	0.135015934569407	0.61193155617498
UGAGGUAGCAGAUUGUAUAGUU	bta-let-7f	69.8782091015562	0.279464983646437	0.187001083661004	1.49445649284606	0.135056345360944	0.61193155617498
UUCACAGUGGCUGAGUUCUGC	bta-miR-27b	86.405732001344	-0.419661377613999	0.281842883554303	-1.48899050535417	0.136489868965939	0.61587131940557
UGAGGUAGUAGUUUGUACA	bta-let-7g	432.826079150648	0.174467661640282	0.117218843295174	1.48839262302689	0.136647380917182	0.61587131940557
UACCACAGGGUAGAACCACGGAU	bta-miR-140	75.2191609753403	0.305704765386595	0.205629155569105	1.48668006023036	0.137099331503114	0.61587131940557
UCACAGUGAACCGGUCUCUUUA	bta-miR-128	89.0733885023934	0.453755762724263	0.304951818548397	1.48795886800803	0.136761741336507	0.61587131940557
AACAUUCAUUGCUGUCGGUGGG	bta-miR-181b	29.7368398548823	0.501182583265814	0.336705849261366	1.48848790231967	0.136622270219884	0.61587131940557
UAGCACCAUUUGAAAUCAGUA	bta-miR-29b	17.2441031320623	0.585839142383094	0.3938846677823	1.48733675185064	0.136925892459838	0.61587131940557
AACCCGUAGACCCGAUCUUGUGA	bta-miR-99a-5p	58.5693453043321	0.435547489990522	0.29330085770482	1.48498539485643	0.137547693047453	0.617005249866708
UUCACAGCGGCUAAGUUCUGC	bta-miR-27b	71.5421407860871	-0.43601511535376	0.294220671274675	-1.48193229749894	0.13835831023777	0.618878293947072
CUAGACUGAAGCUCCUUGAGGAG	bta-miR-151-3p	21.2235424389454	0.695534522815028	0.469326931951386	1.48198297490218	0.138344825081493	0.618878293947072
UUCACAGUGGCUAAGUUCCGG	bta-miR-27a-3p	88.9949251143956	0.547149774781379	0.370190632205999	1.4780216655426	0.139401979310982	0.620936435777665
AGAGGUAGUAGAUUGUAUAGU	bta-let-7f	14.8712988104891	0.568288977068936	0.384500781466226	1.47799173489808	0.139409990503274	0.620936435777665
UCCCUGAGACCCUUUAACCUGG	bta-miR-125a	83.2082747858535	0.760003284482527	0.513873464894729	1.47896970052388	0.139148413004959	0.620936435777665
CGUAAACAUCCCCGACUGGAAGC	bta-miR-30d	20.9478790224224	-0.497181448546651	0.337293594327384	-1.47403169496328	0.140473057619566	0.621132394673204
UAGCUUAUCAGACUGAUGUUGA	bta-miR-21-5p	77529.6847967785	0.353593313586853	0.239747497987562	1.47485715828074	0.140250950380806	0.621132394673204
CUAGCACCAUCUGAAAUCGGUC	bta-miR-29a	211.255720866928	0.388789874933238	0.263868776660481	1.47342129619789	0.140637471388376	0.621132394673204
UAGCUUAUCAGACUAAUGUUGA	bta-miR-21-5p	44.3662089858352	0.404242126176043	0.273735330762598	1.47676270012302	0.139739258304436	0.621132394673204
CUAGACUGAAGCUCCUUGAGGAAG	bta-miR-151-3p	19.9853354884002	0.579594243563821	0.392909130191138	1.47513559504679	0.140176092418858	0.621132394673204
UAGCUUAUCAAACUGAUGUUGAC	bta-miR-21-5p	31.6651100012611	0.582211971367224	0.394412714906769	1.47614909297447	0.139903872175956	0.621132394673204
UUCAAGUAAUCCAGGAUAGGCUAG	bta-miR-26a	32.7300603406912	0.396775546967236	0.269504694538297	1.47223983480871	0.140956123897071	0.621667834946604
UGAGGUAGUAGAUUGUAU	bta-let-7f	3474.06506471316	0.182260952446593	0.12388226374705	1.47124331549788	0.141225326853964	0.621939762503166
AAUACUGCCUGGUAAUGAUGACG	bta-miR-200b	183.334347513346	0.534549407632	0.363502987843782	1.47055024445006	0.141412788171568	0.621939762503166
UCGUACCGUGAGUAAUGAUGCA	bta-miR-126-3p	19.1730571451099	-0.471007082520505	0.320863307240382	-1.46793688119545	0.142121368852049	0.624184366129849
UGAGAACUGAAUUCCAUAGGCUGA	bta-miR-146b	36.9010492119404	0.827330050003864	0.564480775003448	1.46564787790835	0.142744240647849	0.626046815877545
CAGCUUAUCAGACUGAUGUUGACA	bta-miR-21-5p	31.5166957033051	0.633610730896878	0.432604588596046	1.46464172502924	0.143018691817697	0.626378109226604
UUCACAGUGGUUAAGUUCUG	bta-miR-27b	17.9866727567393	-0.521616899520804	0.356962858539893	-1.46126378989233	0.143943062996591	0.629550979689256
UGAGGUAGUAGUUUGUGCUGUC	bta-let-7i	5013.50259578699	0.242047473869906	0.165753756810107	1.46028348634779	0.144212178628295	0.629853190708047
AAAAGUUCGUUCAGGUUUUUCUG	bta-miR-2284ji2285t-5p*(NA)i2284y	84.0335656063773	0.481203083858946	0.329986339150992	1.45825152973609	0.144771225024121	0.631419096400217
CAAGUCACUAGUGGUUCCGUUUAG	bta-miR-224	23.4032545293481	0.645416453182517	0.442851387214746	1.45741093246151	0.145002981097716	0.631555169400702
UCCCUGUCCUCCAGGAGCUCAC	bta-miR-339a	142.158819357684	-0.281617109977222	0.193523910951745	-1.45520576032304	0.145612306670257	0.633195774409919
UUAAUGCUAAUCGUGAUAGGGGUC	bta-miR-155	19.7809271730472	0.60771352714476	0.417789232974226	1.45459355861919	0.145781815321433	0.633195774409919
UACCACAGGGUAGAACCACGGG	bta-miR-140	22.5745539083987	0.558318530162588	0.384256031853995	1.45298572795009	0.146227716673006	0.633385254199859
AAGAAUCUGGAUGAACUUUUU	bta-miR-2285t	82.0009291034953	0.698849705529671	0.480815243606231	1.45346828084761	0.146093780302271	0.633385254199859
UAAUGCCCCUAAAAAUCCUUA	bta-miR-365-3p	67.3077687198779	-0.465200330530247	0.320351460977155	-1.45215610726814	0.146458204057634	0.633512204089958
UUUGGUCCCCUUCAACCAGCUGU	bta-miR-133a	95.3012243383762	-0.990235986765929	0.682884533975148	-1.4500782160077	0.147036709051607	0.633857283073845
UGUAAACAUCCUUGACUGGAAGCC	bta-miR-30e-5p	171.00910277058	-0.192272037938463	0.132655743196254	-1.44940605891455	0.147224217634219	0.633857283073845
UGAGGUAGUAGAUUGUAUAGUA	bta-let-7f	1469.54826019871	0.17228439818994	0.118893921005937	1.44905977305043	0.147320890741707	0.633857283073845
AUAGUAGACCGUAUAGCGU	bta-miR-411a	21.4960939342422	0.684698731668633	0.472538389345587	1.44898011909014	0.147343134712625	0.633857283073845
UUCCCUUUGUCAUCCUAUGCCUG	bta-miR-204	18.5481356188569	-0.876400559937614	0.606064969022255	-1.44605051394322	0.148163034132507	0.634628287111537
UGAGGUAGUAGAGUGUAUAGUU	bta-let-7f	54.9548180191566	0.288605624835955	0.199385109907193	1.44747832458648	0.147763002898478	0.634628287111537
UAGCUUAUCGGACUGAUGUUGAU	bta-miR-21-5p	34.3972687010125	0.574256846654154	0.397201983569835	1.44575523388138	0.148245866206966	0.634628287111537
UGAAACAUACACGGGAAACCUCC	bta-miR-494	18.819274045154	0.881150494500009	0.609598326126369	1.4454608169599	0.148328491366812	0.634628287111537
UGAGAUGAAGCAUUGUAGCUCG	bta-miR-143	14.0733066141518	-1.2761061867157	0.889330337047631	-1.43490684344815	0.151313645332342	0.635195631160567
UGAGAUGAAGCACUGUAGAAAA	bta-miR-143	16.9768605736946	-0.775324958780757	0.540449090878495	-1.43459388102675	0.15140285928744	0.635195631160567
UUCACAGUGGCUAUGUUCUGC	bta-miR-27b	21.2423489265905	-0.57974474682471	0.404026022710179	-1.4349193226115	0.151310088817136	0.635195631160567
UAAUGCCCCUAAAAAUCCUU	bta-miR-365-3p	44.4789557957278	-0.514200918668199	0.356527292605828	-1.44224840378964	0.149232310029536	0.635195631160567
UCGUACCGUGAGUAAUAGUG	bta-miR-126-3p	31.1979379538834	-0.400164879340485	0.278707217804327	-1.43578943700493	0.15106226643892	0.635195631160567
AUCACAUUGCCAGGGAUUACCACA	bta-miR-23b-3p	276.679727364143	-0.353418317540348	0.246171749419993	-1.43565749673973	0.151099825212264	0.635195631160567
UGGCUCAGUUCAGCAGGAACAG	bta-miR-24-3p	2083.94537485645	-0.243411188423279	0.169958359841879	-1.43218132164688	0.152091935819329	0.635195631160567
CAUGCCUUGAGUGUAGGACCGU	bta-miR-532	1997.05862923483	0.21595468232214	0.150587235821669	1.43408358048275	0.151548412932852	0.635195631160567
UGAGGUAGUAGUUUGUGCUGUU	bta-let-7i	37941.1090472654	0.245000994722462	0.170980193724156	1.43292032478174	0.151880608141634	0.635195631160567
CAUUGCACUUGUCUCGGUCUG	bta-miR-25	722.996070542849	0.288065316266289	0.199692226711973	1.44254646767889	0.149148272680868	0.635195631160567
AAUGACACGAUCACUCCCGUUG	bta-miR-425-5p	38.3379880511707	0.415524832260801	0.28859525483659	1.43981865708804	0.149918711291797	0.635195631160567
UAGCUUAUCAGACUGAUGUUGAC	bta-miR-21-5p	82143.6683290772	0.453442720600649	0.315118540409725	1.43895919297884	0.15016208484228	0.635195631160567
UGAGAACUGAAUUCCAUAGGCU	bta-miR-146b	521.172110205065	0.460290565653101	0.321273888332139	1.43270456258569	0.151942285059422	0.635195631160567
UAUGUAAUGUGGUCCACGUCU	bta-miR-380-3p	33.8236626082844	0.486581706316027	0.339598743081606	1.43281362557664	0.15191110636623	0.635195631160567
UAGCUUAUCGGACUGAUGUUGACA	bta-miR-21-5p	53.032795682571	0.508620366655202	0.352990507931992	1.44088964214639	0.14961586276172	0.635195631160567
UAGCUUAUCAGACUGAAGUUGA	bta-miR-21-5p	15.5800810366787	0.550025460964737	0.380974031842948	1.44373478240501	0.148813593412607	0.635195631160567
UAGCUUAUCAGACAGAUGUUGAC	bta-miR-21-5p	49.2617985510538	0.58357603180643	0.40717996715755	1.43321400578783	0.151796688300919	0.635195631160567
UAAUACUGCCUGGUAAUGAUGG	bta-miR-200b	244.017122084659	0.584780562061994	0.406023985435104	1.44026112505479	0.14979353547512	0.635195631160567
UAGCUUACCAGACUGAUGUUGAC	bta-miR-21-5p	227.051706315942	0.496718572720083	0.347225396108557	1.43053641319712	0.152563122643628	0.636319567158656
UGAGGUAGUAGUCUGUGCUGUU	bta-let-7i	101.206740037545	0.317760642557605	0.222700254124943	1.42685352473523	0.153622119323038	0.639888959984453
CAUUGCACUUGUCUCGGUCUGA	bta-miR-25	4710.36473316439	0.371187046009978	0.260310064039377	1.42594197185488	0.153885092758725	0.63993751316867
UAGCUUAUCAGACUGAUGUGGAC	bta-miR-21-5p	20.4948059690534	0.541622069881593	0.379977716270468	1.42540482425571	0.154040214348	0.63993751316867
CGUACCGUGAGUAAUAAUGCA	bta-miR-126-3p	578.166146208551	-0.316696800882435	0.222297133453262	-1.42465535188298	0.154256851263444	0.639993181328833
UACCCUGUAGAUCCGAAUUUGC	bta-miR-10a	284.542365419011	-0.357153969542668	0.251110627024597	-1.42229731084891	0.154939959237604	0.640509858144264
UAACACUGUCUGGUAAC	bta-miR-200a	31.4035270406169	0.380837335144008	0.267803629966572	1.42207682245212	0.155003950445312	0.640509858144264
UGAGGUAGUAGGUUGUAUAGUAU	bta-let-7a-5p	28.0522571617261	0.442112589779611	0.310879927268461	1.42213295552473	0.154987657329785	0.640509858144264
GUAGCUUAUCAGACUGAUGUUGA	bta-miR-21-5p	30.1130917562616	0.592082527927599	0.416543280131142	1.4214189885411	0.155194989445562	0.640509858144264
UCUACAGUGCACGUGUCU	bta-miR-139	17.019865369072	-0.618559670228708	0.435908848040928	-1.41901150437449	0.155895662084746	0.64255947631527
AGCAGCAUUGUACAGGGCUAUGAG	bta-miR-103	24.7762091988165	0.52011157893001	0.366730059165677	1.41824092661856	0.156120436897452	0.642644778810557
UUCACAGUGGCUAAGUUCUCC	bta-miR-27b	17.2810308469624	-0.609309821454304	0.429845327716618	-1.4175094671635	0.156334028421463	0.642683884463692
UACCCUGUAGAUCCGAAUU	bta-miR-10a	19.0512969364952	-0.525321736374889	0.370786895679217	-1.41677535667109	0.156548616851376	0.64272698104952
AACCCGUAGAUCCGAACUUGUGU	bta-miR-100	703.476331736057	-0.389985723517097	0.275606663905129	-1.41500832378763	0.157066055522583	0.643174263771931
UGAGGUAGUAGAUUGUAUUGUU	bta-let-7f	19.0305336385117	0.544166383358638	0.384490571386093	1.41529187932206	0.156982934991313	0.643174263771931
UAGCUUAUCAGGCUGAUGUUGAC	bta-miR-21-5p	234.969100127139	0.454579102795558	0.321448676728087	1.41415764227919	0.157315621663138	0.643359600801588
AACCCGUGGAUCCGAUCUUGUGA	bta-miR-99a-5p	61.7354051637228	0.44711434433004	0.316405888852931	1.41310373821097	0.157625224262469	0.643789664335299
UGGCUCAGUUCAGCAGGAACGG	bta-miR-24-3p	21.7393996616389	-0.748515154372064	0.53106060019827	-1.40947220353498	0.158695587064836	0.647321766408248
UGAGGUAGUAGGUUGUAUAGUAA	bta-let-7a-5p	69.1204171493462	0.346610896258682	0.246732539950776	1.40480415079354	0.160079524465209	0.650794187171375
UUCAAGUAAUUCAGGAUAGGUG	bta-miR-26b	400.33605934653	0.47763523454224	0.340072375863467	1.40451053493978	0.160166876804641	0.650794187171375
UAGCUUAUCGGACUGAUGUUGAA	bta-miR-21-5p	23.0636305915326	0.525193952991637	0.373611356451273	1.40572266855098	0.159806492932239	0.650794187171375
UGGCUCAGUUCAGCAGGAACAA	bta-miR-24-3p	290.994048201612	-0.257581879638956	0.183527946495213	-1.40350221619068	0.160467131576919	0.65117396563881
UCGUACCGUGAGUAAUAAUU	bta-miR-126-3p	44.0693772806106	-0.443087785724395	0.316113234454701	-1.40167426551668	0.161012538772417	0.65243278438275
UUCACAGUGGCUGAGUUCUG	bta-miR-27b	29.6011637462323	-0.362876734127878	0.258998834609069	-1.40107477578269	0.16119171363918	0.65243278438275
UGAGGUAGUAGUUUGUACAGCU	bta-let-7g	451.115760337296	-0.220762772795877	0.157737636349316	-1.39955674438401	0.161646094736636	0.653432031226787
UAGCUUAUCAGACUGAUGCUGACA	bta-miR-21-5p	33.5143863628829	0.559588283121001	0.400317561433837	1.39786094099069	0.162154829829345	0.654648152734111
UUCACAGUGGCUAAGUUCUGCUUU	bta-miR-27b	14.6443906689722	-0.640215613239663	0.458597277755327	-1.39603012118453	0.162705424822293	0.655191026554219
AACCCGUAGAUCCGAUCUCGU	bta-miR-99a-5p	122.479929918316	0.387788305897239	0.277652522608106	1.39666768468222	0.162513526164176	0.655191026554219
UCUACAGUGCACGUGUCUCU	bta-miR-139	47.3656039449343	-0.419104385732231	0.300446707649837	-1.39493752156767	0.163034681048891	0.655373537364784
UAGGUAGUUUCAUGUUGUUGGA	bta-miR-196a	41.6054901906901	0.542082797887404	0.388729445304531	1.39449893604724	0.163166990566526	0.655373537364784
UGAGGUAGUAGGUUGUGUGG	bta-let-7b	932.802575715608	0.217644094874492	0.156630472888376	1.38953864379633	0.164669018444138	0.660142254319951
UGAGGUAGUAGGUUGUGUGGAAA	bta-let-7b	13.5582345013849	0.647154536849994	0.465848656871904	1.38919481102624	0.164773519179257	0.660142254319951
UUCACAGUGGCUAAGUCCUG	bta-miR-27b	26.6508998430741	-0.422114652880354	0.304983206530968	-1.3840586754979	0.166340489076858	0.66472868033379
UAGCUUAUCAGACUGAUGUCGACA	bta-miR-21-5p	43.3854633864243	0.510553346123393	0.368830797585244	1.38424814160318	0.166282487020515	0.66472868033379
UAGCUUAACAGACUGAUGUUGA	bta-miR-21-5p	21.6616470401571	0.39179126791563	0.283725097298097	1.3808833679031	0.167314824629424	0.667549671233413
AGCUACAUUGUCUGCUGGGU	bta-miR-221	30.0164948867113	0.484840694196405	0.351412991071431	1.37968915923729	0.167682372164379	0.667549671233413
CAACGGAAUCCCAAAAGCAGCUGC	bta-miR-191	22.1171447301689	0.504891792441911	0.365847702589958	1.38006003281588	0.167568161697362	0.667549671233413
UACCACAGGGUAGAACCACGG	bta-miR-140	421.343343837556	0.231269220331089	0.167833468814959	1.37796842288989	0.168213037690333	0.667986370665421
CAUUGCACUUGUCUCGGUCUA	bta-miR-25	101.782120092104	0.313951200203453	0.227838038294114	1.37795779209693	0.168216320081829	0.667986370665421
UACCCUGUAGAACCGAAUUUGUGG	bta-miR-10b	158.936741550582	0.549625765494488	0.399095920829626	1.37717710657615	0.168457498030658	0.668101588537208
UACCACAGGGUAGAACCACA	bta-miR-140	17.0034786349028	0.597998169000926	0.434969852781235	1.37480371381436	0.169192306447635	0.670171789941638
CGUACCGUGAGUAAUAAUGCU	bta-miR-126-3p	77.5703335638999	-0.335237166411711	0.244006907548736	-1.37388391902288	0.169477722745353	0.670458981061706
UGAGAACUGAAUUCCAUAGGCUGUU	bta-miR-146b	28.7576340790716	0.972474497705242	0.70825135501446	1.37306408356308	0.16973242542874	0.67062409996876
UGUAAACAUCCCCGACUGGAGGCU	bta-miR-30d	39.6152023257868	-0.355906833298675	0.259668237125027	-1.37062136378008	0.17049301965167	0.67278511138234
AUCACAUUGCCAGGGAUUUCCAC	bta-miR-23a	33.8220661015272	-0.475098857757927	0.348752880272832	-1.3622793807072	0.173109732307632	0.678857468289831
UGAGGUAGUGGAUUGUAUAGUU	bta-let-7f	127.571427248547	0.210035863198502	0.153908373617165	1.36468119480588	0.172353272644407	0.678857468289831
UGAGGUAGUAGUUUGUACAGUUG	bta-let-7g	119.794342964351	0.227428151164683	0.166880559387974	1.36281992341567	0.172939270455392	0.678857468289831
AACCCGUAGAUCCGAUCUUCU	bta-miR-99a-5p	30.2069627275846	0.415999385976451	0.305053753729432	1.36369207357934	0.17266449978306	0.678857468289831
UAGCUUAUCAGACUGAUGUAGAC	bta-miR-21-5p	21.9859389403189	0.522929782535064	0.38384904410743	1.36233186082576	0.173093177033182	0.678857468289831
CUAGACUGAAGCUCCUUGAGGUUU	bta-miR-151-3p	105.518741829776	0.261622377450318	0.192194715055644	1.36123606403315	0.173439100636857	0.679303144161024
CUAGACUGAAGCUCCUUGAGGU	bta-miR-151-3p	946.963761947284	0.225017969214691	0.165710175541642	1.35790073530002	0.174495184047054	0.680898803673076
CUAGACUGAAGCUCCUUGAGG	bta-miR-151-3p	6512.79684713805	0.227093765069714	0.167184879556417	1.35833913732062	0.174356096980091	0.680898803673076
AACCCGUAGAUCCGAUCUCGUGA	bta-miR-99a-5p	84.3042305123292	0.372641501555839	0.274242204159599	1.35880435579848	0.174208592698984	0.680898803673076
UCGUACCGUGAGUAAUAAU	bta-miR-126-3p	437.872636831861	-0.330254263243996	0.243537544225206	-1.35607125502834	0.175076497705092	0.682321647615515
UGGCUCAGUUCAGCAGGA	bta-miR-24-3p	60.5414056563252	-0.249163679316766	0.18406431030788	-1.35367730387274	0.17583935209444	0.682759703755107
UGAGGUAGUAGACUGUAUAGU	bta-let-7f	34.4172190147642	0.322184970853293	0.23798196726776	1.35382094094043	0.175793511040691	0.682759703755107
UGAGGUAGUAAGUUGUAUAGUU	bta-miR-98	20.815692687087	0.386293871586047	0.285186099813726	1.3545326081403	0.175566517472564	0.682759703755107
UCCUUCAUUCCACCGGAGUCUG	bta-miR-205	974.90704208925	-0.285381857318948	0.21092616842138	-1.3529940806056	0.176057521448262	0.682764944631253
CUAUACAACCUACUGCCUUCCU	bta-let-7b-3p*(NA)	104.035006300609	-0.223530051983773	0.165564922079201	-1.35010513807293	0.176982260480208	0.685506935119526
UCGUACCGUGAGUAGUAAUGCA	bta-miR-126-3p	30.5871649189936	-0.6063580643537	0.450307361969959	-1.34654264078887	0.178127578342794	0.687621486142586
UACCCUGUAGAUCCGAAUUUGU	bta-miR-10a	1912.1435266598	-0.316057806060799	0.234711967925396	-1.34657729153913	0.178116411865917	0.687621486142586
UAGCUUAUCAGACUGGUGUUGACU	bta-miR-21-5p	54.2826204172826	0.490288427271447	0.364215854868478	1.3461479524237	0.178254806543295	0.687621486142586
UACUAGACUGAAGCUCCUUGAGG	bta-miR-151-3p	20.6942772885033	0.564825671213365	0.41972856426861	1.34569271499925	0.178401636766749	0.687621486142586
UUUGGCAAUGGUAGAACUCACAA	bta-miR-182	14.3061828723378	0.830920387065172	0.617845384078073	1.34486783988043	0.178667917505651	0.687805956265643
UCGUACCGUGAGGAAUAAUGCA	bta-miR-126-3p	67.4948396097613	-0.383395800079444	0.285377491566216	-1.34346895396438	0.179120172332891	0.688705033792764
UGAGAACUGAAUUCCAUAGGC	bta-miR-146b	125.30124811711	0.536968876022805	0.400259596583325	1.34155153457019	0.179741449550638	0.690251005652389
UCGUACCGUGAGUAACAAUGCG	bta-miR-126-3p	41.8077048472354	-0.309774655433335	0.231204117109704	-1.33983191694788	0.180299996582689	0.691552605650288
UGAGAACUGAAUUCCAUAGGUA	bta-miR-146a	65.6277087953808	0.641116809752159	0.47894391069453	1.33860520081038	0.180699232132877	0.692240732343588
UUCACAGUGGCUAAGUUA	bta-miR-27a-3p	32.6930654143893	-0.367193832340333	0.27477500571535	-1.33634364371817	0.181436977500128	0.692850111219165
UGAGGUAGUAGUUUGUACAGUUC	bta-let-7g	148.099571393304	0.178880566480856	0.133780968688092	1.33711519833522	0.181185036897223	0.692850111219165
CAUGCCUUGAGUGUAGGACCGUU	bta-miR-532	182.910767928235	0.183335467395507	0.137217434350723	1.33609455870533	0.181518368293366	0.692850111219165
AGCUCGGUCUGAGGCCCCUCAGG	bta-miR-423-3p	49.3005389944992	0.547665864671618	0.410543239158983	1.33400288309104	0.182202911661053	0.693947681552462
AAGAGUUUGUUCGGGUUUCU	bta-miR-2284w	14.8010549987247	0.611625807124643	0.45853499974983	1.33386940464378	0.182246660096503	0.693947681552462
UGUAAACAUCCCCGACUGGAAGC	bta-miR-30d	5503.94849278455	-0.16194486875347	0.121637492677015	-1.33137296066668	0.183066321907614	0.695387029779344
UAAUACUGCCUGGUAAUGACGA	bta-miR-200b	13.6120913982232	0.587742353551831	0.441254120842534	1.33198156298142	0.182866247059862	0.695387029779344
UCUACAGUGCACGUGUCUCA	bta-miR-139	17.4888890201996	-0.586829303755676	0.441462978999436	-1.32928316001878	0.183754567933649	0.695869633315861
UCAGUGCACUACAGAACUUGGU	bta-miR-148a	156.251483598962	-0.459036059976456	0.345535922637514	-1.3284756515982	0.184021022011655	0.695869633315861
AACCCGUAGAUCCGAUCA	bta-miR-99a-5p	33.5106051546424	-0.414435595204847	0.312257683458486	-1.32722305057369	0.184434909527336	0.695869633315861
CAGCAGCACACUGUGGUUUGU	bta-miR-497	40.1045541173099	-0.33765382212258	0.254455129486213	-1.32696803088371	0.184519258119639	0.695869633315861
UACCCUGUAGAACCGAAUUUGUC	bta-miR-10b	29.5164265921423	-0.323565675508936	0.243379628499401	-1.32946901720549	0.183693280990481	0.695869633315861
UAGCUUAUCAGACUGAUGUCGAC	bta-miR-21-5p	188.539641532649	0.453466227682558	0.341431500824988	1.3281323679475	0.184134382165817	0.695869633315861
ACCCGUAGAUCCGAACUUG	bta-miR-100	15.0812190938929	-0.846773581303306	0.640058853283287	-1.32296206350345	0.185847994045889	0.696169988299298
UUCCCUUUGUCAUCCUAUGCCC	bta-miR-204	21.5875311674187	-0.689416358279621	0.522517084935129	-1.3194140022526	0.187030743125185	0.696169988299298
AUCACAUUGCCAGGGAUUAU	bta-miR-23b-3p	59.6830371107714	-0.34556899122289	0.261843680641534	-1.31975303118343	0.186917487915206	0.696169988299298
UCGUACCGUGAGUAAUGAUGCG	bta-miR-126-3p	56.6040481335965	-0.297444545093653	0.225277114018656	-1.32034958983459	0.186718325930048	0.696169988299298
CGUACCGUGAGUAAUAAUGCG	bta-miR-126-3p	1251.08837598954	-0.22140037034662	0.167123002677302	-1.3247749669393	0.185245799972206	0.696169988299298
UGAGGUAGUAGUUUGUACAGA	bta-let-7g	334.396753122987	0.236873201526185	0.178905451008797	1.32401332765729	0.185498618461418	0.696169988299298
UAGCUUAUCAGACUGGUGUUGA	bta-miR-21-5p	297.490202290702	0.33035190449619	0.250295095070332	1.31984969343232	0.186885206432928	0.696169988299298
AAGGUAGAUAGAACAGGUCUUGC	bta-miR-1839	16.6602397098096	0.438957347693475	0.331351216430451	1.32474946801835	0.185254259956496	0.696169988299298
UAGCUUAUCAGACUGAUGUUGACC	bta-miR-21-5p	2517.95833953346	0.463133758061801	0.350074327546398	1.32295835946559	0.185849225899855	0.696169988299298
UAGCUUAUCAGACCGAUGUUGACU	bta-miR-21-5p	37.7354164793019	0.588819175735876	0.446159901562561	1.31974920577508	0.186918765539536	0.696169988299298
UAGCUUAUCAGACUGACGUUGAU	bta-miR-21-5p	16.71164950104	0.636747421313607	0.481498183548364	1.32242953986066	0.186025157692137	0.696169988299298
UGAGAUGAAGCACUGUAGCUAA	bta-miR-143	53.329270799993	-0.549900656163017	0.41821197580578	-1.31488500563263	0.18854855279032	0.69902375785716
UAAUGCCCCUAAAAAUCCUUAUU	bta-miR-365-3p	38.2473261402595	-0.499314998663709	0.379925912827197	-1.31424307162437	0.18876441814634	0.69902375785716
UGAGGUAAUAGUUUGUGCUGUU	bta-let-7i	23.527988012625	0.405543234483449	0.308141577364525	1.31609384865224	0.188142545354448	0.69902375785716
AACGGAAUCCCAAAAGCAGCU	bta-miR-191	24.0620272353852	0.422051237336344	0.320918062959838	1.31513705848699	0.188463843909445	0.69902375785716
UGUAAACAUCCUUGACUGGAAGCG	bta-miR-30e-5p	42.6206850124475	0.480024666420896	0.365366084988582	1.31381834861847	0.188907341358032	0.69902375785716
UGGCUCAGUUCAGCAGGGAC	bta-miR-24-3p	17.182570258109	-0.607511459587957	0.465980605534486	-1.30372691990288	0.192326707480811	0.699622093192473
AACCCGUAGAUCCGAACUUGGG	bta-miR-100	25.3719067258437	-0.574503571959011	0.440152933838305	-1.30523626628844	0.191812408598556	0.699622093192473
UCCCUGAGACCCUAACUU	bta-miR-125b	47.5645532546575	-0.529119304044742	0.404941603717089	-1.30665582194515	0.191329628940366	0.699622093192473
GUGCCUACUGAGCUGAUAUCA	bta-miR-24	13.9965566547982	-0.51742973874894	0.396951933905892	-1.30350728779069	0.192401629947501	0.699622093192473
UACAGUACUGUGAUAACUGACA	bta-miR-101	48.809871246693	-0.393550868044778	0.300612533847233	-1.30916320423544	0.190479073358261	0.699622093192473
UCCCCCAGGUGUGAUUCUGAUU	bta-miR-361-3p*(NA)	1360.0722328208	-0.385921513327688	0.294135151018038	-1.31205506037604	0.189501557429901	0.699622093192473
UAGCAGCACAGAAAUAUUGGA	bta-miR-195	75.3365154368487	-0.378428908884182	0.289736281444255	-1.30611501948537	0.191513446050267	0.699622093192473
UGAGGUAGUAGGUUGUGUGA	bta-let-7b	223.777513454732	0.217713436963897	0.166111379927183	1.31064733228593	0.189976940112364	0.699622093192473
UGAGGUAGUAGAUUGUAA	bta-let-7f	73.4770923496513	0.265115834648278	0.203090744611001	1.3054057936322	0.191754706624432	0.699622093192473
UGAGGUAGUAGGUUGUGUGGUUAA	bta-let-7b	55.1774988049375	0.270905798385389	0.207716688188333	1.30420815365477	0.192162620590196	0.699622093192473
UUCAAGUAAUUCAGGAUAGGUAA	bta-miR-26b	76.7542333990715	0.293623576188518	0.224630374574763	1.30714101663394	0.191164823250018	0.699622093192473
UGAGGUAGUAGGUUGUAUGGUG	bta-let-7c	94.037230615811	0.462046617420146	0.352818265113256	1.30958814525044	0.190335200972743	0.699622093192473
UAUUGCACUUGUCCCGGCCUGUAA	bta-miR-92a	57.0546523582996	0.543469809439751	0.415989248999742	1.30645157476194	0.191399036674767	0.699622093192473
CAGGGACGGUCCGGGAGCCUGC	NA	29.3701247151976	0.593427967619223	0.454466821900795	1.30576741584177	0.191631664040429	0.699622093192473
UUGAGAACUGAAUUCCAUAGGU	bta-miR-146a	54.661113408704	0.707154683273392	0.539144030493608	1.31162480390623	0.189646759755887	0.699622093192473
UUGGUCCCCUUCAACCAGCUGU	bta-miR-133a	93.0352337156575	-0.859541625985039	0.659970210824978	-1.30239458067447	0.192781534211236	0.700194984119009
UUCACAGUGGCUAAGUUCUU	bta-miR-27b	166.425252252891	-0.259555197094214	0.19960946906622	-1.30031505172786	0.193493011340459	0.700355738748396
UGAGGUAGUAGGUUGUAUAGUUAA	bta-let-7a-5p	27.4530966306219	0.366941931227684	0.281938581692657	1.30149598194294	0.193088738971869	0.700355738748396
UGCGGGGCUAGGGCUAACAGC	bta-miR-744	31.9298256951107	0.460495348642247	0.354099453293219	1.30046896248926	0.19344028727903	0.700355738748396
AUCGCAUCAACACUCGUCUGU	bta-miR-2419-5p	77.0583260410784	0.712456191248539	0.548416472829304	1.29911522820047	0.193904387789885	0.701038940471123
AACCCGUAGAUCCGAUCUUGCA	bta-miR-99a-5p	13.7270705575684	0.50593937537493	0.389986594931272	1.29732504129813	0.194519371812414	0.702455850730841
CCCAGUGUUUAGACUAUCUGUUU	bta-miR-199b	255.968184388747	0.212856878187031	0.16455985764982	1.29349211421892	0.195840909710216	0.704803456774252
AGGUUACCCGAGCAACUUUGC	bta-miR-409a	23.568324123207	0.561351491297715	0.433589575411777	1.29466094927352	0.195437216785062	0.704803456774252
UGAGAACUGAAUUCCAUAGGUUA	bta-miR-146a	27.9990229300693	0.61782849010852	0.477434926357786	1.29405800874636	0.195645384482126	0.704803456774252
UAAUACUGCCGGGUAAUGAUGGAA	bta-miR-200c	871.930164529524	0.336048394459452	0.259986544022302	1.2925607197218	0.196163032541525	0.705156837298243
UAGCAGCACAGAAAUAUUGG	bta-miR-195	91.2918388811848	-0.292247137243778	0.226495927773838	-1.29029753477773	0.19694737251186	0.706743966023712
AACCCGUAGAUCCGAUCUUGUGA	bta-miR-99a-5p	26373.3386059873	0.338644734947644	0.262516913949161	1.28999206128572	0.197053414470886	0.706743966023712
UCGUACCGUGAGCAAUAAUG	bta-miR-126-3p	20.3230027130321	-0.444368389054428	0.345456752432338	-1.28632132944474	0.198330941544495	0.70809992621725
UAACACUGUCUGGUAACGAUGUG	bta-miR-200a	67.1957104403841	0.474298921854994	0.368505639592167	1.28708728143187	0.198063867973738	0.70809992621725
AAUACUGCCUGGUAAUGAUGAA	bta-miR-200b	22.7549977792013	0.531431807391276	0.412951245221584	1.28691174452354	0.198125051262921	0.70809992621725
AGGCAGUGUAGUUAGCUGAUU	bta-miR-34c	19.2236516087083	0.895958122751591	0.696491436401727	1.28638785191727	0.1983077359265	0.70809992621725
UACCCUGUAGAACCGAGUUUGU	bta-miR-10b	100.441465451598	-0.296898300058076	0.231104635780438	-1.2846921008549	0.198899899697259	0.708692886365415
UAAUACUGCCUGGUAGUGAUGAC	bta-miR-200b	17.4818349873967	0.536376017045611	0.417557191390084	1.28455700944814	0.198947129738656	0.708692886365415
UGAGGUAGUAGUUUGUGCCGUU	bta-let-7i	82.2900163614748	0.326110848837761	0.254086473394153	1.28346402892483	0.199329554083136	0.709252842720672
AACCCGUAGAUCCGAACUUGUGC	bta-miR-100	102.830325132844	-0.37409695414775	0.291925813735055	-1.28147952851909	0.200025285922778	0.710123591173424
UUUGGCAAUGGUAGAACUCA	bta-miR-182	138.770149541804	0.326135424252126	0.254478483957965	1.28158349255962	0.199988793953498	0.710123591173424
GUAAACAUCCUCGACUGGAAGCC	bta-miR-30a-5p	22.2485898645703	-0.426878892358991	0.333604918072058	-1.27959412237078	0.200687918067314	0.71167370945267
UAGCUUAUCAGACCGAUGUUGAC	bta-miR-21-5p	218.425982849298	0.444828018631595	0.348626179949739	1.27594553769807	0.201974772042156	0.715431447874858
ACCCUGUAGAACCGAAUUUGUGG	bta-miR-10b	113.808922109249	0.452464700688395	0.354794391977303	1.27528707025713	0.202207652498005	0.715451570467661
UCGUACCGUGAGUAAUAAUAC	bta-miR-126-3p	35.8619815464028	-0.414130771146176	0.324963848087971	-1.27439028551283	0.202525133411436	0.715770645468701
AACCCGUGGAUCCGAUCUUGU	bta-miR-99a-5p	167.922578552445	0.39357038806842	0.309128121494652	1.27316268143282	0.202960320082458	0.716504538048946
AGCUACAUUGUCUGCUGGGUUUC	bta-miR-221	150.207981106555	-0.398908706831924	0.315382714829712	-1.26484010719266	0.205928650810405	0.722126193097956
UGGCUCAGUUCAGCAGGAAA	bta-miR-24-3p	97.1111205315617	-0.290201588138406	0.228943694860078	-1.2675675052583	0.204952442360748	0.722126193097956
AGCAGCAUUGUACAGGGCUAUGAA	bta-miR-103	140.878383139083	0.302175839122293	0.238726555729096	1.26578225953713	0.205591048211724	0.722126193097956
UUUGGCAAUGGUAGAACUC	bta-miR-182	21.3437111575599	0.418129441947832	0.330547212391303	1.2649613316141	0.205885189753952	0.722126193097956
UACCCUGUAGAUCCGAAUUUGG	bta-miR-10a	56.5648389044176	0.537488015318581	0.424628617620526	1.26578377672819	0.20559050487935	0.722126193097956
UUCAACGGGUAUUUAUUGAGU	bta-miR-95	14.0269429387149	0.713693773776079	0.564128732505798	1.26512572867177	0.205826261205518	0.722126193097956
UCAGUGCACUACAGAAUUUUG	bta-miR-148a	58.1943319573585	-0.843521761389791	0.66738148489532	-1.26392742454055	0.206256077357604	0.72212795953671
AAACCCGUAGAUCCGAUCUUGUA	bta-miR-99a-5p	26.4851064447119	0.473567405157353	0.374788052865693	1.26356056853034	0.206387794087977	0.72212795953671
ACUGGACUUGGAGUCAGAAGGAA	bta-miR-378	48.8054318704515	0.32388565260732	0.256565726865438	1.26238861505141	0.206808983881159	0.722798546328267
AACCCGUAGAUUCGAUCUUGU	bta-miR-99a-5p	49.2128529734508	0.292172394105733	0.231878372732089	1.2600243423448	0.207660581063172	0.724167408380872
AGAGGUAGUAGGUUGCAUAG	bta-let-7d	38.1265517129281	0.313404485110653	0.24870191469836	1.26016112698919	0.207611242817821	0.724167408380872
UACAGUACUGUGAUAACUGA	bta-miR-101	1058.88530960444	0.363219998405803	0.288540081763766	1.25881990531624	0.208095388900549	0.724880950937864
UCGUACCGUGAGUAAUAAUGCA	bta-miR-126-3p	8867.03820938592	-0.302222603558252	0.240604602627701	-1.25609651792861	0.209080978457943	0.726706403050842
CGUACCGUGAGUAAUAAUG	bta-miR-126-3p	1163.04680195081	-0.246289822636302	0.195989099325528	-1.25665061722248	0.208880177273665	0.726706403050842
AAGCUGCUAGUUGAAGAACUGU	bta-miR-22-3p	45.3098702011678	-0.410542548322647	0.327279212963505	-1.25441070517493	0.209692763494745	0.726905862394258
CGAGGUAGUAGAUUGUAUAGU	bta-let-7f	47.636703015452	0.299628481404862	0.238932348737309	1.25403061991528	0.209830876124605	0.726905862394258
UUCAAGUAAUCCAGGAUAGGCG	bta-miR-26a	4922.07121417571	0.337591577043611	0.269158901791744	1.25424637564027	0.209752468292036	0.726905862394258
ACCCUGUAGAUCCGAAUUUGUG	bta-miR-10a	249.380315713841	-0.354683590002466	0.283443605188414	-1.25133742130713	0.210811398074197	0.727760752392671
UCGUACCGUGAGUAAUAAUGCU	bta-miR-126-3p	1261.27619802448	-0.307999590475038	0.246400855335707	-1.24999399882523	0.211301739560098	0.727760752392671
UGUAAACAUCCCCGACUGGAAGCG	bta-miR-30d	351.06799735255	0.408954230979571	0.326538488183477	1.25239212459937	0.210427014580579	0.727760752392671
UAGCUUAUCAGACUGAUGUG	bta-miR-21-5p	52.5951726551206	0.428120155316526	0.342619710853804	1.24954911160731	0.211464302457699	0.727760752392671
UAAUACUGCUUGGUAAUGAUGA	bta-miR-200b	14.5411348810988	0.465588597681157	0.372461161666486	1.25003260903229	0.211287635556636	0.727760752392671
UAGGUAGUUUCAUGUUGUUGGG	bta-miR-196a	64.9550246180916	0.552219458486477	0.441651582614219	1.25035091059288	0.211171388448404	0.727760752392671
AACAUUCAUUGCUGUCGGUGGGUUU	bta-miR-181b	20.7885048380635	-0.370567859548399	0.29678615190223	-1.24860225847221	0.211810585898095	0.72815669759072
UGAGAUGAAGCGCUGUAGCA	bta-miR-143	16.8816539239108	-1.11080478841778	0.89258537842708	-1.24448015312019	0.213322899388549	0.731757963153095
UAGCUUAUCAGACUGACGUUGA	bta-miR-21-5p	161.641823277349	0.310811707196673	0.249723120074676	1.24462527580038	0.213269524927544	0.731757963153095
UCAGUGCACUACAGAACUGU	bta-miR-148a	71.7511007718418	-0.839627068757568	0.675624652836408	-1.24274190592757	0.213962956266185	0.733154895845718
CUAUACAAUCUACUGUCUUUC	bta-let-7a-3p	54.6032103652018	-0.427450739607397	0.344141900542293	-1.24207700060303	0.214208153443931	0.733197255646673
UAGCUUAUCAGACUGAUAUUGA	bta-miR-21-5p	48.6347699773028	0.406689211864588	0.32775812702041	1.24082113710414	0.214671831028352	0.733986531930815
UAGCAGCACGUAAAUAUUGGU	bta-miR-16b	608.904714758107	-0.253782875923756	0.205310554021938	-1.23609269446829	0.216424110112283	0.739172021285882
UUUGUUCGUUCGGCUCGCGUGA	bta-miR-375	1079.6621319116	0.432259123112809	0.34987597292711	1.23546386880033	0.216657915416599	0.739172021285882
UAGCUUAACAGACUGAUGUUGAC	bta-miR-21-5p	28.6759836888308	0.481950956057899	0.390340228362786	1.23469455884514	0.216944201693703	0.739347717676915
CAUGCCUUGAGUGUAGGACCGUA	bta-miR-532	77.7004613187462	0.286506036011526	0.232490358194597	1.23233513095505	0.21782392178712	0.740742472686439
UAUUGCACUUGUCCCGGCCUGUA	bta-miR-92a	1061.72202824467	0.372019034897022	0.301755663842319	1.23284855753832	0.217632271101022	0.740742472686439
UAGCUUAUCAGACUAAUGUUGAC	bta-miR-21-5p	47.4112190783811	0.432310040617128	0.352089474548317	1.22784142062674	0.219506503268678	0.745659092549154
UGCGGGAUCUUUAGUUGUGGUGA	bta-miR-3432a	195.393278980458	0.255875735737366	0.208759373775056	1.22569698840484	0.220312723948588	0.747591344519508
UACAGUACUGUGAUAACUGAC	bta-miR-101	70.5789989239837	-0.384877512643707	0.314441920946649	-1.22400191261078	0.220951506022688	0.74895187563557
UUCCCUUUGUCAUCCUAUGCCUGU	bta-miR-204	24.5483123407416	-0.691768021293055	0.570445179801182	-1.21268098283197	0.225251813375625	0.749015797592231
UGAGAUGAAGCACUGUAGCG	bta-miR-143	1810.53217609947	-0.535178799609393	0.440909075112639	-1.21380763023004	0.224821191926437	0.749015797592231
AACCCGUAGAUCCGAACUUGUC	bta-miR-100i99a-5p	17.6374148415603	-0.517653815630603	0.424339253919597	-1.21990556105537	0.222500677469707	0.749015797592231
GACCCGUAGAUCCGAACUUGU	bta-miR-99a-5p	21.3854272686007	-0.39129179579532	0.321020181324657	-1.2189009244861	0.222881798757857	0.749015797592231
UGUAAACAUCCUCGGCUGGAAGC	bta-miR-30a-5p	25.3995042977612	-0.35281284959313	0.289668783772831	-1.21798712653076	0.223228864851763	0.749015797592231
CUCACAGUGGCUAAGUUCUG	bta-miR-27b	44.975864231881	-0.28717394035287	0.236475327845441	-1.2143928204661	0.224597755716374	0.749015797592231
UGUAAACAUCCUUGACUGGAAGCU	bta-miR-30e-5p	1020.98281612678	-0.144496597489552	0.118289307407267	-1.22155248565328	0.221876906056556	0.749015797592231
UGAGGUAGUAGGUCGUAUAGUU	bta-let-7a-5p	95.6815317347676	0.208125578435379	0.171614042511702	1.21275377812505	0.225223972139859	0.749015797592231
CUAGACUGAAGCUCCUUGAGGAA	bta-miR-151-3p	729.00277168434	0.225479169820826	0.185576908279786	1.21501738503414	0.224359460781752	0.749015797592231
UAAUACUGCCGGGUAAUGAUGGAC	bta-miR-200c	103.550364456237	0.309311421299913	0.254832713174362	1.2137822395207	0.224830890151724	0.749015797592231
ACUGGACUUGGAGUCAGAAGGCAU	bta-miR-378	23.6631735958123	0.369653851441371	0.302610198024037	1.22155120301666	0.22187739136628	0.749015797592231
UGCGGGAUCUUUAGUUGUGGC	bta-miR-3432a	18.0281772570869	0.395380058492372	0.326002565987954	1.21281271910903	0.22520143141391	0.749015797592231
CAGUAGUCUGCACAUUGGU	bta-miR-199a-3p	37.2827406060793	0.422647557233573	0.346417778901715	1.22005157637561	0.222445323612569	0.749015797592231
UAAUACUGCCGGGUAAUGAUGGAG	bta-miR-200c	48.548162299327	0.475354428259843	0.391813740995307	1.21321530748851	0.225047513135576	0.749015797592231
CUAGACUGAAGCUCCUUGAAA	bta-miR-151-3p	26.2821453997377	0.484270996258516	0.396423439817082	1.22160030820067	0.221858812037739	0.749015797592231
CAAUACUGCCGGGUAAUGAUGGA	bta-miR-200c	38.7035135488128	0.516218028643	0.425664711133766	1.21273390802833	0.22523157139897	0.749015797592231
AACCCGUAGAUCCGAUCUUGUAG	bta-miR-99a-5p	25.6569966936019	0.585108573893312	0.48176764023072	1.21450368400232	0.224555443899301	0.749015797592231
UGAGGUAGUAGGUUGUGAAA	bta-let-7b	13.9134850654683	0.645548896301365	0.530218808093566	1.21751414028951	0.223408659732397	0.749015797592231
UAGCUUAUCAGUCUGAUGUUGAC	bta-miR-21-5p	20.5925297111226	0.522870857548612	0.432082724432661	1.2101174797839	0.226233816712907	0.751487646444035
AAGCUGCCAGUUGAAGAACUGU	bta-miR-22-3p	1545.19454215103	-0.288265694711164	0.238556870822082	-1.20837305468412	0.226903799467368	0.752453432752794
UGUAAACAUCCCCGACUGGAGG	bta-miR-30d	29.1222610480096	0.362439878485206	0.300004086431137	1.20811647200146	0.227002464628503	0.752453432752794
UUUGUUCGUUCGGCUCGCGUGG	bta-miR-375	46.8344284682269	0.594402007693886	0.492790946750467	1.20619506428326	0.227742286598629	0.754111945845513
UGAGGUAGUAGGGUGUAUAGUU	bta-let-7a-5p	173.481576063708	0.237571577379664	0.197179860038238	1.20484707380152	0.228262343581566	0.755040041952049
UCAGUGCACUACAGAAUUUUGUC	bta-miR-148a	15.4415197182655	-0.690666211669722	0.57407237216177	-1.20309954835293	0.228937800159876	0.75549360921563
UGAGGUAGUAGAUUGCAUAGUU	bta-let-7f	86.9282644416525	0.206938388252054	0.172071414562642	1.20263083079798	0.229119211432495	0.75549360921563
UAGCUUAUCAGACUGAUGUUGGCC	bta-miR-21-5p	15.3945980560605	0.614345039244393	0.510643738757222	1.20307954962799	0.228945538327623	0.75549360921563
AAACCGUUACCAUUACUGAGC	bta-miR-451	27.4132241274377	-0.497116374513947	0.414150871114358	-1.20032676298942	0.230012459691599	0.755958913445107
UUCAAGUAAUCCAGGGUAGGCUU	bta-miR-26a	60.6859275044003	-0.384047771222027	0.319963684092612	-1.20028550212238	0.230028478375152	0.755958913445107
UGAGGUAGUAGGUUGUGUGGUGU	bta-let-7b	45.672749285317	-0.282487122707236	0.235497444520351	-1.19953370739369	0.230320486155644	0.755958913445107
UGAGGUAGUAGUUUGCGCUGUU	bta-let-7i	106.334448396722	0.285713682516692	0.238258913532518	1.19917311080031	0.230460640491363	0.755958913445107
UGAGAACUGAAUUCCAUAGGCC	bta-miR-146b	81.5651341329532	0.432925780860611	0.360594660895311	1.20058843851351	0.229910888017141	0.755958913445107
UAACACUGUCUGGUAACGAUGGU	bta-miR-200a	35.8214869444421	-0.521245642606534	0.434955851808348	-1.19838746953152	0.230766208342856	0.755998585233655
UCAGUGCAUCACAGAACUUUGA	bta-miR-148b	130.555540902547	0.245443801165015	0.204893721538274	1.19790786814894	0.230952886311456	0.755998585233655
UGAGGUAGUAGGUUGUGUGGUAA	bta-let-7b	128.971238996258	0.23414714047115	0.195903091552886	1.19521922096844	0.232001390723756	0.758331142803258
UUUGUUCGUUCGGCUCGCGUGAU	bta-miR-375	73.6258127155848	0.531918335524583	0.445177218024941	1.19484626343746	0.232147101194773	0.758331142803258
UCGUACCGUGAGUAAUAAUGUA	bta-miR-126-3p	32.6636203950204	-0.44153298818043	0.369842709202089	-1.19383991408945	0.232540595074107	0.758693493389843
UCGUACCGUGGGUAAUAAUGC	bta-miR-126-3p	101.00034091933	-0.321913390411031	0.269760423459844	-1.19333068313837	0.232739890319018	0.758693493389843
CGAGAUGAAGCACUGUAGCA	bta-miR-143	15.5013747359772	-0.61374019641128	0.515013398010684	-1.19169753404852	0.233379865330865	0.759231164312854
UUGUACCGUGAGUAAUAAUGCA	bta-miR-126-3p	15.522885748119	-0.569432575699726	0.477840468014218	-1.19167926079208	0.233387033043773	0.759231164312854
UAGCUUAUUAGACUGAUGUUGAC	bta-miR-21-5p	57.8246237534889	0.467088675400158	0.392168834464546	1.19103976234599	0.233637975612408	0.759263142624843
UGAGGUAGUAGAUUGUAUAGUUUU	bta-let-7f	14.9277374070958	0.422286279329967	0.355320038014541	1.18846739319747	0.234649318759454	0.761763613168579
AACAUUCAACGCUGUCGGUGAGUUU	bta-miR-181a	27.348899043884	-0.321363469163876	0.271017462561854	-1.1857666518095	0.235714464550325	0.763646963856967
UAGCUUAUCAGACUGUUGUUGA	bta-miR-21-5p	48.1701352844257	0.335134799113618	0.282568257682434	1.18603130394873	0.235609937411727	0.763646963856967
UGAGGUAGUAGCUUGUGCUGUU	bta-let-7i	75.3827789391869	0.261844826978855	0.221484607107943	1.18222584584057	0.237116099918085	0.765866541608741
AACCCGUAGAUCCGAUCUAGUGA	bta-miR-99a-5p	19.1812572325536	0.444290935881083	0.375458735451931	1.18332827000629	0.236679073037776	0.765866541608741
UGAGGUAGUAGUUUGUGCUGUUAG	bta-let-7i	17.3115369957379	0.495592717815255	0.419214799480074	1.18219280051637	0.237129208659423	0.765866541608741
CUGGCCCUCUCUGCCCUUCCGA	bta-miR-328	29.6238074388691	-0.301718117390017	0.2556815457834	-1.18005433855448	0.237978603734373	0.767822359794613
CAUUAUUACUUUUGGUACGU	bta-miR-126-5p	28.4758717056411	-0.393093784575206	0.334375612247634	-1.17560542747982	0.239752585693074	0.770388665660703
GUAAACAUCCUUGACUGGAAGCU	bta-miR-30e-5p	91.6487284017374	-0.196853603153864	0.16739681370899	-1.17596983354822	0.239606930929014	0.770388665660703
CAAGUCACUAGUGGUUCCGUU	bta-miR-224	55.1501248373733	0.282151377264552	0.240000197929411	1.17562976905351	0.239742854310122	0.770388665660703
CUGAGGUAGUAGAUUGUAUAGUU	bta-let-7f	34.1626931895939	0.315552644370312	0.268153526010633	1.17676112287183	0.239290863852502	0.770388665660703
UCGUACCGUGAGUAAUAGUGC	bta-miR-126-3p	37.4252340881146	-0.333255970517987	0.284655775940146	-1.17073321072558	0.241706031538175	0.77237263313579
UGUAAACAUCCUCGACUGGAAGUU	bta-miR-30a-5p	44.3764076853091	-0.319921601966484	0.273487199477041	-1.16978638334165	0.242086944714203	0.77237263313579
CUAGACUGAAGCUCCUUG	bta-miR-151-3p	211.488279493211	0.207973970389315	0.17774819688467	1.17004827072455	0.241981543943582	0.77237263313579
UUCAAGUGAUCCAGGAUAGGCU	bta-miR-26a	95.6832405409499	0.224911254233383	0.192138449519474	1.17056869562481	0.241772186452914	0.77237263313579
CACCCGUAGAACCGACCUUG	bta-miR-99b	324.68633378477	0.237223907276684	0.202651278753098	1.17060158088471	0.241758961592875	0.77237263313579
AGAGGUAGUAGAUUGUAUAGUU	bta-let-7f	47.7992898129969	0.240229712959573	0.204894703433019	1.17245447995734	0.241014637539664	0.77237263313579
UGAGGUAGUAGAGUGUAUAGU	bta-let-7f	17.9239414046728	0.39501323051447	0.337377848112595	1.17083333338068	0.241665776390113	0.77237263313579
UGAGGUAAUAGAUUGUAUAGUU	bta-let-7f	27.9992110253171	0.34728856490088	0.297058582659423	1.16909116643516	0.242366902554983	0.772385760351249
CAUUGCACUUGUCUCGGUCUGUA	bta-miR-25	27.0736222103167	0.549834748165334	0.470524000614967	1.16855834653856	0.242581618605076	0.772385760351249
UCAGUGCACUACAGAAGUUUGU	bta-miR-148a	15.2338862308743	-0.716057839111184	0.617290205744487	-1.16000194470537	0.246048014330835	0.773726134669388
UCAGUGCACUACAGAACGUUGU	bta-miR-148a	87.1968500165121	-0.416455558119935	0.358739906553496	-1.16088439148275	0.245688917181268	0.773726134669388
CGUACCGUGAGUAAUAAUA	bta-miR-126-3p	117.250336437122	-0.325926777874357	0.281080682772174	-1.15954883366543	0.246232543286117	0.773726134669388
UGAGGUAGUAGUUUGUACAGCC	bta-let-7g	44.2313807379566	-0.298110076550186	0.256791298791473	-1.16090411923289	0.245680893501085	0.773726134669388
CUCGUACCGUGAGUAAUAAUGC	bta-miR-126-3p	1391.56945298413	-0.284622943542781	0.245569176815587	-1.15903366714676	0.246442462074753	0.773726134669388
UCGUACCGUGAGUAAUAAUGA	bta-miR-126-3p	2690.83622020368	-0.267462564749654	0.229549770413921	-1.16516154325648	0.243953609007376	0.773726134669388
UCCCUGUCCUCCAGGAGCUCACA	bta-miR-339a	77.8970009190352	-0.232979580318149	0.20069291845823	-1.16087593975888	0.245692354726763	0.773726134669388
UUCACAGUGGCUAAGUUCCGAU	bta-miR-27a-3p	278.980013504571	0.211003571910989	0.181769646567276	1.160829521847	0.245711234752665	0.773726134669388
UAGCUUAUCAGACUGAUGUCGA	bta-miR-21-5p	133.752309690224	0.27928940564198	0.239879937754262	1.16428830295967	0.244307195226689	0.773726134669388
AGCUACAUCUGGCUACUGGGUC	bta-miR-222	29.4529594105101	0.368900753910504	0.316863664249944	1.16422548727301	0.244332643971405	0.773726134669388
UGCGGGGCUAGGGCUAACAGCA	bta-miR-744	20.8922757862282	0.428358248015514	0.368729986663171	1.16171253629777	0.2453522517564	0.773726134669388
CAUUGCACUUGUCUCGGUCUGAAU	bta-miR-25	29.8083097841484	0.50273611920297	0.43180121019403	1.16427677212175	0.244311866616998	0.773726134669388
UGAGGUAGUAGGUUGUAUGGUAA	bta-let-7c	17.0950803466195	0.576791968260669	0.495788150424018	1.16338393276921	0.244673765477826	0.773726134669388
UAGCUUAUCAGACUGAUGUUGAUA	bta-miR-21-5p	21.2441405738162	0.606927923819107	0.522926923102936	1.16063621321642	0.245789872064088	0.773726134669388
AACCCGUAGAUCCGAACUUA	bta-miR-100	63.4510020899069	-0.338986923344947	0.292697170720989	-1.15814895822168	0.24680325364949	0.774087097352832
AACCCGUAGAUCCGAUCUUAU	bta-miR-99a-5p	39.2123133167821	0.409391347123353	0.353798297028095	1.15713204546839	0.247218415937949	0.774617703272241
UGAGGUAGUAGGGUGUAUAGU	bta-let-7a-5p	80.8787951437231	0.236602541682189	0.204780887470977	1.15539367274069	0.247929251787687	0.776072777216129
UACCACAGGGUAGAACCACGA	bta-miR-140	63.2309433705763	0.23027237230999	0.199453432828207	1.15451696691692	0.248288286567697	0.776424840518051
UCGUACCGUGAGUAAUAAUGC	bta-miR-126-3p	25134.6393114017	-0.261683653660055	0.226941544417239	-1.15308836172782	0.248874118085784	0.776714170319261
UUCAAGUAAUUCGGGAUAGGU	bta-miR-26b	30.4494777240269	0.364259709821016	0.315736645785816	1.15368207866538	0.248630533906365	0.776714170319261
UCGUACCGCGAGUAAUAAUGU	bta-miR-126-3p	15.235042450532	-0.642028745697115	0.557187036082956	-1.15226791744941	0.249210996206826	0.776995472331975
AAAAGUUCGUUCGGGUUUU	bta-miR-2284y	14.2796827404897	0.473102876017806	0.41100779707637	1.1510800509945	0.249699304163454	0.777747882107532
UGAGGUAGUAGUUUGUGUUGUU	bta-let-7i	51.0150692868171	0.297476662235519	0.258769449272608	1.1495818500666	0.250316137159019	0.778898731140071
CGUACCGUGAGUAAUAAUGC	bta-miR-126-3p	2551.62127320841	-0.217916354070986	0.189806171635041	-1.14809941212025	0.250927526852074	0.779261126289134
CAUCAUCGUCUCAAAUGAGUCU	bta-miR-136-3p*(NA)	69.7065552037403	0.402985533742864	0.35083749521218	1.14863872659661	0.250704981316184	0.779261126289134
UCAGUGCACUACAGAACAUUA	bta-miR-148a	15.4449209386994	-0.902333919339119	0.78706103526815	-1.14645990451261	0.251604908340131	0.780594932377411
CAUUGCACUUGUCUCGGUCUGAC	bta-miR-25	28.649983643818	0.403962791962539	0.352590789166836	1.14569865230199	0.251919861686687	0.780802799656866
GUACAGUACUGUGAUAACUGAC	bta-miR-101	68.813847759931	-0.28400313547589	0.248121245355561	-1.14461433993252	0.252368949420327	0.781425586749863
UGAGGUAGUAAUUUGUGCUGUU	bta-let-7i	22.6477283484602	0.44298554613179	0.387938451400055	1.14189646458883	0.253497058370994	0.78361251310934
UAGCUUACCAGACUGAUGUUGAA	bta-miR-21-5p	19.4875915527598	0.446814311992057	0.391353981919859	1.14171397924745	0.253572928186223	0.78361251310934
UCAGUGCAUGACAGAACUUGU	bta-miR-152	112.382918685195	-0.226386355334809	0.198788957775966	-1.13882761833253	0.254775060026225	0.785785175340432
GAGCUAUGAUGACUUUGAU	bta-miR-2484	15.2744967417525	0.664672476281989	0.583578950058753	1.13895896384726	0.254720270390256	0.785785175340432
AGGCAGUGUAGUUAGCUGAUUGC	bta-miR-34c	35.7693552856524	-0.545592202759398	0.481877683589748	-1.13222135271965	0.257541385176922	0.788158892163974
UGAGAUGAAGCACUGUAGCUAC	bta-miR-143	17.3715786950699	-0.525530147959091	0.46538632880302	-1.12923417692729	0.25879905982919	0.788158892163974
AUCACAUUGCCAGGGAUUACCU	bta-miR-23b-3p	23.6123167362053	-0.393824850528743	0.346710241737208	-1.13589044429569	0.256002418008119	0.788158892163974
UACAGUACUGUGAUAACUGAAC	bta-miR-101	85.4092699973709	-0.281746291485438	0.248389873047871	-1.1342905732358	0.256672682074713	0.788158892163974
UGAGGUAGUAGUUCGUGCUGUU	bta-let-7i	121.348658636103	0.233335408085127	0.206829026930249	1.12815600183535	0.259254041675281	0.788158892163974
UGCGGGAUCUUUAGUUGUGGUAA	bta-miR-3432a	51.7218264813332	0.299011701653928	0.263839254490231	1.13331013700616	0.257084036273568	0.788158892163974
AACCCGUAGACCCGAUCUUGU	bta-miR-99a-5p	187.149590217357	0.306879706058606	0.271566488716617	1.13003525401412	0.258461369753091	0.788158892163974
UAAUACUGCCUGGUAAUGAUGC	bta-miR-200b	25.6171093322716	0.376011281816722	0.333293484186616	1.12816871513212	0.259248673532869	0.788158892163974
UCAGUGCAUCACAGAACUUUGG	bta-miR-148b	62.9008949169183	0.389931186500287	0.345668510462989	1.12804948873709	0.259299019460742	0.788158892163974
UCACAGUGAACCGGUCUCUUUUU	bta-miR-128	22.8463970548581	0.407068231884767	0.35982811800513	1.13128522068129	0.257935062831866	0.788158892163974
UGAGGUAGUAGUUUGUGCUGUAG	bta-let-7i	16.2804553566339	0.433566476781652	0.382484182954156	1.13355400328703	0.256981676421603	0.788158892163974
UAUUGCACUUGUCCCGGCCUGUAU	bta-miR-92a	94.05434095311	0.454315604969442	0.400234870655852	1.13512249501141	0.256323997535945	0.788158892163974
UGUAAACGUCCUCGACUGGAAGC	bta-miR-30a-5p	19.0601677083496	0.462820030589381	0.408296445243714	1.13353921147445	0.256987884295783	0.788158892163974
UAUUGCACUUGUCCCGGCCUGUG	bta-miR-92a	36.4146317597577	0.543425100148877	0.480043138740628	1.1320338867347	0.257620188060472	0.788158892163974
UAGCUUAUCAGACUGAUGUCGAU	bta-miR-21-5p	17.9851426343539	0.56244408906561	0.497493461078935	1.13055574207109	0.258242124356138	0.788158892163974
GUGCCUACUGAGCUGAUAUC	bta-miR-24	23.4552920196911	-0.363601844841058	0.323173875821779	-1.12509664933924	0.260548081024527	0.788790661538127
UACAGUACUGUGAUAACUGACU	bta-miR-101	244.914129327086	-0.260189455936455	0.23136097340227	-1.12460391270943	0.26075691496324	0.788790661538127
UGUAAACAUCCCCGACUGGAAGA	bta-miR-30d	972.466609450473	0.158410314183441	0.140845679568818	1.12470836640779	0.260712635241366	0.788790661538127
UAGCUUAUCAGACUGAUGCUG	bta-miR-21-5p	46.8564757864852	0.291384865583925	0.259237451995847	1.12400759743848	0.261009802897024	0.788790661538127
AACCCGUAGAUCCAAUCUUGUGA	bta-miR-99a-5p	25.7641610364473	0.393396380905231	0.34984647212321	1.12448291537061	0.260808214322117	0.788790661538127
CUGGACUUGGAGUCAGAAGGCA	bta-miR-378	25.5145832441598	0.398570318201922	0.354465532371324	1.12442616221539	0.260832278417127	0.788790661538127
UCUACAGUGCACGUGUCUCCAGUU	bta-miR-139	19.4058298801237	-0.629763248327819	0.560988464519238	-1.12259571837635	0.261609234648817	0.789844180162151
UGAGGUAGUAAGUUGUAUUGUU	bta-miR-98	1039.68728514023	-0.303883857492229	0.271130059309045	-1.12080474686818	0.262370983164673	0.789872108972807
UGGAGAGAAAGGCAGUUCCUGU	bta-miR-185	29.6823316799443	-0.28821007308409	0.256956169550138	-1.12163126337332	0.262019253235605	0.789872108972807
AACCCGUAAAUCCGAUCUUGU	bta-miR-99a-5p	28.4327960258006	0.395685673933483	0.352860512259722	1.12136569603526	0.262132231750162	0.789872108972807
ACUAGACUGAAGCUCCUUGAGG	bta-miR-151-3p	63.0989799925245	0.258793461977933	0.231230562725089	1.11920093489377	0.263054426706681	0.791123646545975
UAUUGCACUUGUCCCGGCCUGUUA	bta-miR-92a	17.7052489383632	0.591764485143854	0.528998427079718	1.11865074611021	0.263289165316031	0.791123646545975
AUCACAUUGCCAGGGAUUUC	bta-miR-23a	1172.72778763168	-0.350243663326705	0.31344454533769	-1.11740232374875	0.263822342032342	0.79121576672366
UGUAAACAUCCUCGACUGGA	bta-miR-30a-5p	4438.0988917771	-0.317885507522391	0.28443394105994	-1.11760750611476	0.263734661560525	0.79121576672366
UCGUACCGUGAGUAAUAGUGCA	bta-miR-126-3p	16.2877717182548	-0.476009653341003	0.426494593411262	-1.11609774354629	0.264380297934082	0.791564090985407
UGGCUCAGUUCAGCAGGAGC	bta-miR-24-3p	22.302436854805	-0.438477008306839	0.393123042685354	-1.11536837248633	0.264692596953837	0.791564090985407
AACCCGUAGAUCCGAUCUUGUGAC	bta-miR-99a-5p	13.8484180250427	0.511019236242724	0.458011486335703	1.1157345426664	0.264535779985316	0.791564090985407
AACCCGUAGAUCCGAACUUGUGAA	bta-miR-100	130.687267759303	0.350431551097902	0.314520998497937	1.11417537389066	0.265203957924883	0.792340857215803
ACCCUGUAGAACCGAAUUUGUGC	bta-miR-10b	178.317676619315	-0.24701288938685	0.222132104134885	-1.11200895678212	0.266134299300854	0.793274066779572
UUCAAGUAAUCCAGGGUAGGCG	bta-miR-26a	16.8047803130557	0.509949783466146	0.458716380316407	1.11168862798054	0.266272050995874	0.793274066779572
UAGCUUAUCAGACUGAUGCUGAU	bta-miR-21-5p	18.006318438458	0.724485469061153	0.651526616032098	1.11198138530915	0.266146153992009	0.793274066779572
UAGCUUAUCAGACAGAUGUUGA	bta-miR-21-5p	45.8551101055247	0.358274604918544	0.322822310925509	1.10981983832343	0.267076668855566	0.794919121196766
CGAGGUAGUAGGUUGUAUAGU	bta-let-7a-5p	40.0073727387539	0.24712516436025	0.22289313703434	1.10871589699137	0.267552761821679	0.795584180336606
UCCUUCAUUCCACCGGAGUCUGG	bta-miR-205	94.0758291263334	0.465878427392212	0.420563641148687	1.10774775042311	0.267970770944842	0.796075431797459
UGUAAACACCCUACACUCUCAGCC	bta-miR-30c	102.717803482172	-0.336052061502665	0.303869339403914	-1.10590973792184	0.26876558949438	0.796932995591151
AAACCCGUAGAUCCGAUCUUGU	bta-miR-99a-5p	2374.03682337103	0.278029584841292	0.251385591804901	1.10598854470971	0.268731477603506	0.796932995591151
UCGUACCGUGAGUAAUAACGCA	bta-miR-126-3p	19.4508108340442	-0.408012993099368	0.369142834401965	-1.10529842401079	0.269030300596908	0.796967466208527
UCAGUGCACUACAGAACUUUGGC	bta-miR-148a	15.3720395897681	-0.685067058857556	0.622020525694811	-1.10135764103977	0.270741033439254	0.798804228147443
UUCCCUUUGUCAUCCUAUGCCUU	bta-miR-204	17.5614694756398	-0.507221969695666	0.46071324163132	-1.10094940596816	0.270918677567948	0.798804228147443
CUAGACUGAAGCUCCUUGAGA	bta-miR-151-3p	1196.23785026922	0.178399710903423	0.161966949313408	1.10145749895071	0.270697592269001	0.798804228147443
CUAGACUGAAGCUCCUUGAA	bta-miR-151-3p	65.8963757743879	0.259979961886526	0.235797035740693	1.10255822796868	0.270219058885475	0.798804228147443
UAGCUUAUCAGGCUGAUGUUGACA	bta-miR-21-5p	43.7988119680524	0.466432391954004	0.422785148233388	1.10323741007222	0.269924079304401	0.798804228147443
AACCCGUAGAUCCGAUCUUGUGAAA	bta-miR-99a-5p	65.4051902309689	0.368972415007398	0.33551785600403	1.09971021930638	0.271458400726106	0.799646869865769
CGAGGUAGUAGGUUGUAUAGUU	bta-let-7a-5p	87.0613880496474	0.228735978771166	0.208252194436843	1.09836047293387	0.272047115198096	0.800632117531592
UCAGUGCACUACAGAACGU	bta-miR-148a	29.608423479868	-0.695380113342908	0.635013212047636	-1.09506400835443	0.273488595285777	0.803061874208763
AAUUGCACGGUAUCCAUCUGCG	bta-miR-363	52.8352668496021	-0.417102572457065	0.380758822906764	-1.09545084017449	0.273319171317581	0.803061874208763
AAAAGUUCGUUCGGGUUUUU	bta-miR-2284y	76.7462562599238	0.211534845935079	0.193231299580927	1.09472350697764	0.273637786924739	0.803061874208763
AACCCGUAGACCCGAACUUGU	bta-miR-100	14.9982407057645	-0.563259716886485	0.515946397087424	-1.09170200638312	0.27496410302473	0.805996849696306
UAUGUGCCUUUGGACUACAUCGC	bta-miR-455-5p	31.7970984004432	0.382931087413976	0.350900908839781	1.09127983931447	0.275149766091943	0.805996849696306
GACCCGUAGAUCCGAUCUUA	bta-miR-99a-5p	22.7554987031056	-0.423428666416116	0.388365573047118	-1.09028373213901	0.275588178948304	0.806530832256701
UUCACAGUGGCUGAGUUCUGCA	bta-miR-27b	15.2098672504528	-0.407853097386	0.374498387934266	-1.0890650281186	0.276125210488232	0.807269898751613
AGCUACAUCUGGCUACUGGGUCUU	bta-miR-222	20.4421481592904	-0.358847216341178	0.32985492066767	-1.08789408269194	0.276641868693961	0.807269898751613
UCGUACCGUGAGUAGUAAUGC	bta-miR-126-3p	84.4392387410928	-0.309515383135848	0.284589380413225	-1.08758584978269	0.276777980306155	0.807269898751613
UACCCUGUAGAUCCGAAUUUGUG	bta-miR-10a	610.168295958861	-0.291571403250127	0.268139681808688	-1.0873862506414	0.276866145014843	0.807269898751613
UGAGGUAGUAGGUUGUGUGGUUAU	bta-let-7b	198.008884704538	0.182482977756746	0.167933073622251	1.08664108755148	0.277195459244481	0.807482424755661
UCAGUGCACUACAGAACUUUGGU	bta-miR-148a	47.3192267252435	-0.679972617240044	0.633934232421335	-1.0726232824545	0.283440174144124	0.809204993998046
UAGCAGCACAUCAUGGUUU	bta-miR-15b	19.1084140962058	-0.674305704862355	0.622307295639681	-1.0835574475617	0.278561066521768	0.809204993998046
UCAGUGCGCUACAGAACUUUGUU	bta-miR-148a	18.5674193371368	-0.623543867521089	0.580799502490449	-1.07359573286023	0.283003910947531	0.809204993998046
UUACUCUGAGUGACCUAACUG	bta-miR-6524	19.950254068015	-0.451570910207729	0.420236273302618	-1.07456433177187	0.282569828146459	0.809204993998046
UAGCAGCACAUAAUGGUUUGU	bta-miR-15a	18.3677837481591	-0.446534391162525	0.415920512529846	-1.07360511855131	0.282999702532859	0.809204993998046
UUCACAGUGGCUAGGUUCUGCA	bta-miR-27b	17.4670991335691	-0.408416156100188	0.377071220871006	-1.08312736028164	0.278751896226409	0.809204993998046
AUCACAUUGCCAGGGAUUUU	bta-miR-23a	106.805155165892	-0.3862660768765	0.357631777371374	-1.08006642954267	0.280112599698488	0.809204993998046
GUACAGUACUGUGAUAAC	bta-miR-101	16.8304679233193	-0.385107872518566	0.357963888473728	-1.07582883335125	0.282003814534509	0.809204993998046
AGCAGCAUUGUACAGGGCUAUU	bta-miR-107	71.795563801323	-0.330949445317723	0.307746001299198	-1.0753980357846	0.282196560834249	0.809204993998046
CUCGUACCGUGAGUAAUAAUGU	bta-miR-126-3p	355.623802396044	-0.280581855894716	0.26106620922869	-1.07475362944781	0.28248504612864	0.809204993998046
UGAGGUAGUAGGUUGUAUAGGU	bta-let-7a-5p	320.333732668429	-0.251194670025292	0.231908847551316	-1.08316121906349	0.278736869862215	0.809204993998046
CAACGGAAUCCCAAAAGCAGCA	bta-miR-191	351.599134470954	0.160566815749927	0.148767202852294	1.07931595587872	0.280446902333162	0.809204993998046
CUAGACUGAAGCUCCUUGAG	bta-miR-151-3p	584.264871539535	0.170549769735945	0.157591977068872	1.08222368237318	0.279153147766199	0.809204993998046
UUCACAGUGGCUAAGUUCCGUU	bta-miR-27a-3p	172.959238075908	0.173993833791627	0.161752072404475	1.07568225374288	0.282069386767937	0.809204993998046
UAGCUUAUCAGACUGAUGUUG	bta-miR-21-5p	21005.1281740608	0.204046458484747	0.188780874196078	1.08086404066979	0.279757596336808	0.809204993998046
UAAUACUGUCUGGUAAUGCCGU	bta-miR-429	203.979811149506	0.251746699107805	0.233814632803578	1.07669351609526	0.281617210012372	0.809204993998046
UGAGGUAGUAGGUUGUAUGGG	bta-let-7c	34.5547232938871	0.43737102236514	0.40773526811326	1.07268381366423	0.283413005190086	0.809204993998046
UGAGGUAGUAGUUUGAGCUGUU	bta-let-7i	13.9795446877876	0.452632056003064	0.421446935370655	1.0739953669493	0.282824758060641	0.809204993998046
ACCACAGGGUAGAACCACGGAG	bta-miR-140	15.7605994147207	0.527983208489338	0.489902008259188	1.07773228030942	0.281153248375095	0.809204993998046
UUCACAGUGGCUAAGUUCCGAG	bta-miR-27a-3p	23.9463471784723	0.562709416553608	0.523978774845052	1.07391643243566	0.282860137702907	0.809204993998046
AAGAAUCUGGAUGAACUUUU	bta-miR-2285t	55.9437027563169	0.57941787605908	0.537975137056282	1.07703467344154	0.281464775617529	0.809204993998046
UCUUUGGUUAUCUAGCUGUAU	bta-miR-9-5p	19.2811363828712	0.703571482207632	0.652624285447806	1.07806512551838	0.281004693653613	0.809204993998046
UUCAAGUAAUCCAGGAUGGGC	bta-miR-26a	42.978415560365	-0.496198739986399	0.463118493572052	-1.07142933584707	0.283976428196997	0.810001605427847
UGAGGUAGUAGGUUGUGUGGCC	bta-let-7b	14.9832672284191	-0.60995945015832	0.569607407003985	-1.07084185117356	0.284240545432291	0.810021246666322
AACCCGUAGAUCCGGUCUUGUGA	bta-miR-99a-5p	53.87498021026	0.319839930180789	0.299066916761701	1.06945941612004	0.284862706633011	0.810327609021999
UGCGGGAUCUUUAGUUGUGGUGAA	bta-miR-3432a	16.1947257344864	0.397270508798739	0.371301212610425	1.069941318009	0.284645723471335	0.810327609021999
UCAGUGCACUACAGAAUUUUGA	bta-miR-148a	38.2053261935504	-0.64481385046217	0.603759145652074	-1.06799848102633	0.285521196980055	0.810736022804502
UGAGGUAGUGGAUUGUAUAGU	bta-let-7f	41.0341953436688	0.263783263804981	0.246937757254349	1.06821762187335	0.285422357620346	0.810736022804502
CGUAAACAUCCUCGACUGGAAG	bta-miR-30a-5p	38.5899255161862	-0.299988635268334	0.281094636780835	-1.06721579146396	0.285874403277249	0.811007653982034
UCGUACCGUGAGUAAUAAGGCG	bta-miR-126-3p	17.6846687240743	-0.711440209416404	0.67025425627238	-1.06144825304516	0.288486237852797	0.812824030963366
UUCACAGUGGCUAAGUUUUGC	bta-miR-27b	19.2227221125086	-0.463805142016012	0.438401415432369	-1.05794626953608	0.290079939024744	0.812824030963366
AACACUGUCUGGUAACGAUGUU	bta-miR-200a	21.1295740732843	-0.350570895297639	0.330839341791283	-1.0596408921609	0.289308002678776	0.812824030963366
UCGUACCGUGAGUAAUAAUGCGA	bta-miR-126-3p	234.773466184219	-0.289416137767147	0.273866416314359	-1.05677848953535	0.29061269359169	0.812824030963366
UCCCUGAGACCCUAACUUGU	bta-miR-125b	1467.40323580325	-0.28230802842494	0.266224710373351	-1.06041256662101	0.288956947612825	0.812824030963366
UAGCUUAUCAGACUGAUGUUA	bta-miR-21-5p	2605.15915139214	0.169254856234772	0.160176072349484	1.05668002562505	0.290657644023785	0.812824030963366
UGCGGGAUCUUUAGUUGUGGU	bta-miR-3432a	114.276500718699	0.190491095171199	0.179102259400644	1.06358845392944	0.287515175170111	0.812824030963366
UGAGGUAGUAGGUUGUAUAGA	bta-let-7a-5p	536.332026146803	0.191705447154285	0.180191113177362	1.06390067619811	0.287373696674394	0.812824030963366
UGAGGUAAUAGUUUGUACAGUU	bta-let-7g	31.9512794179816	0.256869657335428	0.24155310382196	1.06340863880911	0.287596676821477	0.812824030963366
UGAGGUAGUAGAUUGCAUAGU	bta-let-7f	28.209481136735	0.298355204951432	0.282534583311924	1.05599534561063	0.290970341312376	0.812824030963366
AACCCGUAGGUCCGAUCUUGU	bta-miR-99a-5p	227.736609335187	0.305951210716553	0.288975870772678	1.05874310508516	0.289716791109224	0.812824030963366
CACCCGUAGAACCGACCUUGCU	bta-miR-99b	53.58116528725	0.327003692430099	0.309352121102598	1.05705980377502	0.290484294676619	0.812824030963366
UAGCUUAUCCGACUGAUGUUGA	bta-miR-21-5p	20.5324812491283	0.375154953409015	0.35410414833591	1.05944806117644	0.289395771425337	0.812824030963366
UGAGGUAGUAGGUUGUAG	bta-let-7a-5p	59.5309314149684	0.376833677362626	0.353858938784919	1.0649262631505	0.286909299112345	0.812824030963366
AACCCGUAGACCCGAUCUUGC	bta-miR-99a-5p	32.3889044178554	0.378741510002498	0.358264311208418	1.0571566805664	0.290440086502416	0.812824030963366
UUUGUUCGUUCGGCUCGCGUG	bta-miR-375	709.709101896292	0.437508837615328	0.414204273588275	1.05626345625352	0.290847866703523	0.812824030963366
CUAAUACUGCCGGGUAAUGAUGG	bta-miR-200c	34.4271195654609	0.457132077862907	0.432734882703486	1.05637908136039	0.290795059138567	0.812824030963366
CCCAGUGUUUAGACUAUCUGUG	bta-miR-199b	14.3113926811087	0.630638224478367	0.59743377625427	1.05557845830592	0.29116084691225	0.812824030963366
AACCCGUAGAUCCGAUCUUGU	bta-miR-99a-5p	74391.7011272451	0.273396333603349	0.259143396851471	1.05500019265414	0.29142523663495	0.812841514759484
ACCCUGUAGAUCCGAAUUUGU	bta-miR-10a	220.54100155086	-0.270711179077091	0.256981947352203	-1.0534248878816	0.292146302624226	0.813411765661971
CAACGGAAUCCCAAAAGC	bta-miR-191	200.663236679472	0.280095145589295	0.265846624022598	1.05359677452773	0.292067566557062	0.813411765661971
CUCGUACCGUGAGUAAUAAUGA	bta-miR-126-3p	112.953419371898	-0.320874381600795	0.305279332982519	-1.05108452139853	0.293219772443818	0.814959455803693
UGAGGUAGUAGUUUAUGCUGUU	bta-let-7i	27.2528859623322	0.323076109044815	0.307250839755988	1.05150602452835	0.29302624390762	0.814959455803693
AAACCGUUACCAUUACUGAGUUU	bta-miR-451	23.1588643170374	-0.602894512920802	0.575810609676482	-1.04703613095899	0.295082914447451	0.81717483910474
AUCACAUUGCCAGGGAUUUCC	bta-miR-23a	3064.44112950094	-0.298497879038886	0.284937490120772	-1.0475907502111	0.294827200922875	0.81717483910474
AUCACAUUGCCAGGGAUUUCA	bta-miR-23a	302.304801669745	-0.271986637338205	0.260032382424184	-1.04597217778253	0.295573877974055	0.81717483910474
UGUAAACAUCCCCGACUGGAAGU	bta-miR-30d	1500.46056788217	-0.144451828845818	0.137800910039118	-1.04826469436822	0.294516671192067	0.81717483910474
UAGCUUAUCAGACUGAUGC	bta-miR-21-5p	343.213416357624	0.1979287497284	0.189132997656872	1.04650564513066	0.295327639965097	0.81717483910474
AAGAAUCUGGAUGAACUUUUUG	bta-miR-2285t	81.9862587342887	0.412897501823764	0.394359841168523	1.04700696856027	0.295096364214001	0.81717483910474
UCAGUGCACUACAGAAUUUUGC	bta-miR-148a	159.35826067483	-0.420265214600286	0.403343244467118	-1.04195426690616	0.297432882583101	0.817233490109435
UCGUACCGUGAGUAAUGAUG	bta-miR-126-3p	34.1203633313335	-0.333349125002665	0.319820081494489	-1.04230204509034	0.297271664504194	0.817233490109435
UCGUACCGUGAGUAAUAACGC	bta-miR-126-3p	54.0228143557177	-0.329005831931939	0.315135971052038	-1.04401230628671	0.296479696022049	0.817233490109435
UCCUUCAUUCCACCGGAGUCC	bta-miR-205	39.9235561142535	-0.312009824467198	0.300266143293172	-1.03911090689489	0.298753158969655	0.817233490109435
UCGUACCGUGAGUAAUAAUGU	bta-miR-126-3p	6339.65711265959	-0.26491455835621	0.255052793657263	-1.03866558196653	0.298960293491795	0.817233490109435
UGAGGUAGUAGAUUGUAUAGGU	bta-let-7f	502.291391084905	-0.237764079305197	0.229093591351432	-1.03784692492975	0.299341326445196	0.817233490109435
UCGUACCGUGAGUAAUAAUGCG	bta-miR-126-3p	29758.6638376127	-0.217414414789043	0.208359384628831	-1.04345871042162	0.296735894302561	0.817233490109435
CUAGACUGAAGCUCCUUGAGGC	bta-miR-151-3p	145.07536435115	0.177523236518071	0.171187771177498	1.03700886632845	0.299731725080253	0.817233490109435
UCAGUGCAUCACAGAACUUUGUA	bta-miR-148b	96.528487794587	0.190189748947046	0.183389741880518	1.03707953889241	0.299698790086149	0.817233490109435
AAACCCGUAGAUCCGAUCUUGA	bta-miR-99a-5p	86.8330523449062	0.241734439388497	0.233114977686262	1.0369751518662	0.299747437623499	0.817233490109435
UAAAGUGCUGACAGUGCAGAU	bta-miR-106b	44.9204135024976	0.249940692399994	0.239226930361735	1.04478493295909	0.296122380079406	0.817233490109435
CUGUGCGUGUGACAGCGGCUGUAA	bta-miR-210	40.6051122539208	0.315512540029126	0.303205474029782	1.04058985425222	0.298065941964157	0.817233490109435
UCAGUGCAUCACAGAACUUUGUG	bta-miR-148b	30.1229369010945	0.334883793327248	0.320583172266587	1.04460814633392	0.296204112987723	0.817233490109435
UUUGUUCGUUCGGCUCGCGUGU	bta-miR-375	417.245425289618	0.391293049416937	0.376395172185772	1.03958041529771	0.298534879733628	0.817233490109435
UGAGGUAGUAGUUUGUACAGUUUU	bta-let-7g	13.6835411253483	0.428123008218217	0.410685175580502	1.04246034109477	0.297198303237276	0.817233490109435
AGCUCGGUCUGAGGCCCCUCAGUG	bta-miR-423-3p	19.8428390043019	0.429686633663188	0.412790189588622	1.04093228109758	0.297906978420227	0.817233490109435
CAAAGUGCUGUUCGUGCAGGU	bta-miR-93	82.3920713434097	0.197103828649711	0.190690646465032	1.03363134114632	0.301308541782973	0.818329624478344
UUCAAGUAAUCCAGGAUAGGCUAU	bta-miR-26a	581.537911085192	0.214238931643209	0.207125970201645	1.03434123415156	0.300976666551617	0.818329624478344
UAGCUUAUCAGACUGAUGUUGGC	bta-miR-21-5p	557.901277071908	0.330603664718969	0.319939623683063	1.03333141707534	0.301448829595071	0.818329624478344
UCCCUGAGACCCUAACUUGUGAAU	bta-miR-125b	57.3082749380754	0.366014659922775	0.354142707735289	1.03352307397039	0.301359178135554	0.818329624478344
AACAUUCAUUGUUGUCGGUGGGU	bta-miR-181d	19.7842705336426	0.725221235149117	0.700911177758283	1.03468350650161	0.300816741146124	0.818329624478344
AACCCGUAGAUCCGAUCUA	bta-miR-99a-5p	15.0142442963811	-0.656714075455912	0.63744284336472	-1.03023209420545	0.302901067190348	0.818343922894386
GAGGGCCCCCCCCAAUCCUGU	bta-miR-296-5p	15.5402195808978	-0.518761272547209	0.506238965068524	-1.02473596135965	0.305487789947621	0.818343922894386
ACCCGUAGAUCCGAACUUGUGU	bta-miR-100	15.517794282626	-0.494662760796029	0.481725327661881	-1.02685645198882	0.304488062691328	0.818343922894386
UGAGGGGCAGAGAGCGAGACUC	bta-miR-423-5p	16.8827916526224	-0.460182057469706	0.448926048275371	-1.02507319242797	0.305328653449963	0.818343922894386
UUCAAGUAAUCCAGGAUAGCCU	bta-miR-26a	19.8464701428572	-0.443797447496811	0.433037674463029	-1.02484719845017	0.305435292023395	0.818343922894386
UCCCUGUCCUCCAGGAGCUCAAU	bta-miR-339b	16.6758557691117	-0.42803524314497	0.415164252781886	-1.03100216426833	0.30253980487968	0.818343922894386
UCACAUUGCCAGGGAUUACCAC	bta-miR-23b-3p	22.771742963244	-0.423912984235141	0.413786532699748	-1.02447264648591	0.305612084256525	0.818343922894386
AACCCGUAGGUCCGAACUUGU	bta-miR-100	18.0496091493392	-0.39741135995824	0.385781099359797	-1.03014730534426	0.3029408616389	0.818343922894386
UGUAAACAUCCUACACUCAGU	bta-miR-30b-5p	37.897291264859	-0.316648605595629	0.307256557722007	-1.03056744481958	0.302743709200623	0.818343922894386
UGUAAACAUCCUCGACCGGAAGC	bta-miR-30a-5p	21.1469873546822	-0.313166415175622	0.304244193330298	-1.02932585745569	0.30332657651613	0.818343922894386
UGGCUCAGUUCAGCAGGAACU	bta-miR-24-3p	30.1605305531101	-0.308420955749152	0.299859147744332	-1.02855276575427	0.303689883538135	0.818343922894386
AGCAGCAUUGUACAGGGCUAUGU	bta-miR-103	458.611190997854	-0.243414409555508	0.237448393982272	-1.02512552505906	0.30530396305259	0.818343922894386
CCUGAACUAGGGGUCUGGAGU	bta-miR-345-3p	44.3167748001711	-0.230080680594513	0.224394179005284	-1.02534157354009	0.305202045970314	0.818343922894386
UGAGGUAGUAGAUUGUACAGU	bta-let-7f	21.3449863695261	0.314469914523193	0.305584556057659	1.0290765952971	0.303443683306141	0.818343922894386
GUAGCUUAUCAGACUGAUGUUG	bta-miR-21-5p	29.6792503745626	0.424646185832083	0.413728235171325	1.02638918433071	0.304708174068834	0.818343922894386
UAGCUUAUCAGACGGAUGUUGA	bta-miR-21-5p	16.4601693835037	0.447800058383375	0.434693290913255	1.03015175928431	0.302938771158853	0.818343922894386
UACCACAGGGUAGAACCACGGA	bta-miR-140	865.010775059402	0.179612654781097	0.175422338095577	1.0238870187857	0.305888642307187	0.818388559579722
GACCCGUAGAUCCGAACUUGUG	bta-miR-100	22.130324783412	-0.452331247412218	0.442101930530094	-1.02313791498232	0.306242642453604	0.81864013674567
UAGCUUAUCAGACUGAUGAUGAC	bta-miR-21-5p	23.9127195790189	0.471951688628357	0.461573728035374	1.02248386327609	0.306551946264472	0.818771907367958
UAGCUUAUCAGACUGAUGUUGGU	bta-miR-21-5p	137.882485303964	0.302056517511595	0.295633662294487	1.02172572354331	0.306910732675744	0.819035506098235
UACCCUGUAGAACCGAAUUUGUGC	bta-miR-10b	124.486721068079	-0.219411615313605	0.215263595383038	-1.01926949107761	0.308075043834924	0.820937110635542
UAACACUGUCUGGUAACGAUGA	bta-miR-200a	319.880156960158	0.241638264138257	0.237231990181685	1.01857369216182	0.30840539913682	0.820937110635542
AACAUUCAACGCUGUCGGUGAGG	bta-miR-181a	92.6208360375662	0.38395922177513	0.376928771390601	1.01865193351675	0.308368239581052	0.820937110635542
CUCCGUUUGCCUGUUUUGCA	bta-miR-1468	76.4616271443778	-0.366088541048559	0.359650066796484	-1.01790205215148	0.308724506294538	0.821092458041808
AGAAUCUAGAUGAACUUUU	bta-miR-2285t	21.6358315555288	-1.99349180805773	2.07619662955272	-0.960165226974285	0.336972064662638	0.821214566104984
UCAGUGCACUACAGAACCUU	bta-miR-148a	16.2878153208686	-0.713829642833729	0.759003561279915	-0.940482600147476	0.346970070658273	0.821214566104984
UUCACAGUGGCUAAGGUCUGC	bta-miR-27b	13.7475161989282	-0.665187984596111	0.68599219842733	-0.969672812782837	0.332209606210781	0.821214566104984
UCAGUGCAUCACAGAACUU	bta-miR-148b	17.1443226312927	-0.604103549371469	0.613116800189942	-0.985299292376786	0.32447708021096	0.821214566104984
UCAGUGCACUACAGAACCUUGUC	bta-miR-148a	15.4368137811026	-0.590841988717183	0.601746290827362	-0.981878904321642	0.326159509720412	0.821214566104984
GACCCGUAGAUCCGAUCUUGUU	bta-miR-99a-5p	17.271740294643	-0.567419415667074	0.588048618077228	-0.964919223043825	0.334585272309528	0.821214566104984
AUCAACAGACAUUAAUUGGGCG	bta-miR-421	14.838820975207	-0.482459898664045	0.478323345340308	-1.00864802724775	0.313143465397491	0.821214566104984
UCAGUGCACUACAGAACUUUUGU	bta-miR-148a	53.5580713556358	-0.465557529594868	0.483400705871878	-0.963088228750457	0.335503248518106	0.821214566104984
UGAGGUAGUAAGUUGUAUUG	bta-miR-98	27.0218097138301	-0.461566634886938	0.459045903730827	-1.00549123984252	0.314660365576149	0.821214566104984
UCGUACCGUGAGUAAUAAUGAGA	bta-miR-126-3p	17.7164633925618	-0.453760461381394	0.449883551275306	-1.00861758580659	0.31315807009836	0.821214566104984
UCCUUCAUUCCACCGGAGUCA	bta-miR-205	35.365174337534	-0.451200875645027	0.47988982087931	-0.940217641662589	0.347105934419096	0.821214566104984
AACCCGUAGAUCCGAACCUGUG	bta-miR-100	13.7940286377761	-0.445980142116912	0.447116343568351	-0.997458823709348	0.318541850942162	0.821214566104984
UCGUACCGUGGGUAAUAAUGCA	bta-miR-126-3p	36.0555860877246	-0.429052686280807	0.443477027443812	-0.967474434366655	0.333306915637475	0.821214566104984
UGGCUCAGUUCAGCAGG	bta-miR-24-3p	20.1346411460412	-0.401418380625306	0.426463506636931	-0.941272522450678	0.346565220126377	0.821214566104984
CACCCGUAGAACCGACCUUGCGC	bta-miR-99b	37.173997686715	-0.39490653359403	0.416296991484568	-0.948617313292954	0.342815282185389	0.821214566104984
UUCAAGUAAUUCAGGAUAGGGU	bta-miR-26b	239.60023542285	-0.373287342889338	0.3693586186998	-1.01063661165771	0.312190386053995	0.821214566104984
UGAGGUAGUAAGUUGUAUUGUUU	bta-miR-98	15.8295300415828	-0.371844392820557	0.3742271602766	-0.993632831314858	0.320401654332024	0.821214566104984
ACCCUGUAGAUCCGAAUUUGUA	bta-miR-10a	37.206026377674	-0.371793968180715	0.375289441302016	-0.990685927349372	0.321838964805872	0.821214566104984
AUCACAUUGCCAGGGAUUC	bta-miR-23a	121.329691286521	-0.371056762999972	0.377882942761392	-0.981935729325231	0.326131512252039	0.821214566104984
UCAGUGCACUACAGAACUUUGCC	bta-miR-148a	34.9959592205745	-0.365690867219827	0.373183094802873	-0.979923453962981	0.327123904649393	0.821214566104984
UUCAAGUAAUCCAGGAUAA	bta-miR-26a	67.2840121192687	-0.361845271999715	0.368835240571419	-0.981048533863318	0.326568808362928	0.821214566104984
UAAUGCCCCUAAAAAUCCUUAC	bta-miR-365-3p	17.7286260824271	-0.352283476371125	0.363300207679056	-0.969675956481523	0.332208038722569	0.821214566104984
UAAUACUGCCUGGUAAUGAUGAUU	bta-miR-200b	59.213089914758	-0.342639694555747	0.364157503284336	-0.94091070887042	0.346750619271053	0.821214566104984
UUCAAGUAAUCCAGGAUAG	bta-miR-26a	585.872365076421	-0.341464476193608	0.348660628959658	-0.979360581125771	0.327401846839211	0.821214566104984
UUCACAGCGGCUAAGUUCUGU	bta-miR-27b	15.8789791642015	-0.337279756433464	0.345877663988068	-0.975141767018235	0.329489943070559	0.821214566104984
UCGUACCGUGAGGAAUAAUGU	bta-miR-126-3p	45.8722021960341	-0.335790075544066	0.342107159934739	-0.981534778775524	0.326329092475154	0.821214566104984
UACCCUGUAGAACCAAAUUUGU	bta-miR-10b	17.812140996792	-0.331278586427048	0.33357695785644	-0.993109921488098	0.320656389471158	0.821214566104984
UAUUGCACAUGACUAAGUUG	bta-miR-32	89.7265792575344	-0.328358863954219	0.340875267325854	-0.963281573726876	0.335406237738123	0.821214566104984
CUCCGUUUGCCUGUUUUGCUGU	bta-miR-1468	147.686960940662	-0.328030607058173	0.323874790194879	-1.01283155401133	0.311140626114996	0.821214566104984
GGCAGCAUUGUACAGGGCUAUGA	bta-miR-103	19.3799258690992	-0.324328266363275	0.339588876252804	-0.955061514211177	0.339546589894568	0.821214566104984
UCCUUCAUUCCACCGGAGUC	bta-miR-205	23.5469587152306	-0.319184288207203	0.324523855495371	-0.983546456761962	0.325338562547233	0.821214566104984
UCAGUGCACUACAGAACUUUGUA	bta-miR-148a	1359.77847937117	-0.317209987987685	0.33034132348551	-0.960249189053089	0.336929815904496	0.821214566104984
UGAGGUAGUAGUUUGUACAGGC	bta-let-7g	38.1902418486606	-0.315557725952328	0.32417367347305	-0.973421816064164	0.330343700566409	0.821214566104984
UAUUCAUUUAUCUCCCAGCCUACU	bta-miR-664b	33.9711769754909	-0.313647381541578	0.333533071887524	-0.940378655005906	0.347023366965167	0.821214566104984
UGUAAACAUCCUACACUCAGCU	bta-miR-30b-5p	1725.26426125133	-0.312104315136021	0.324831848900632	-0.960818085394994	0.336643643496656	0.821214566104984
AUCACAUUGCCAGGGAUUUCCA	bta-miR-23a	2925.5014994467	-0.305066652704379	0.309303612298309	-0.986301616193723	0.323985126918297	0.821214566104984
CUCGUACCGUGAGUAAUAAC	bta-miR-126-3p	27.4375717552531	-0.301920683378714	0.302098972268697	-0.99940983284834	0.3175961984872	0.821214566104984
UGUAAACAUCCUCGACUGGGAGC	bta-miR-30a-5p	43.5398638755661	-0.300691063177744	0.302175161175473	-0.995088616840788	0.319693166463761	0.821214566104984
UGUAACAGCAACUCCAUGUGA	bta-miR-194	32.1774811305706	-0.295689894964049	0.298640687716244	-0.990119254095081	0.322115833362228	0.821214566104984
GUGCCUACUGAGCUGAAACAC	bta-miR-24-5p*(NA)	26.5129648716986	-0.29021800726877	0.298495552647753	-0.972269116556146	0.330916683746707	0.821214566104984
CAUUAUUACUUUUGGUACGCGAA	bta-miR-126-5p	82.7719486045176	-0.282588511565567	0.293353762744619	-0.963302835871841	0.335395570566302	0.821214566104984
UGUAAACAUCCUCGACUGGAAU	bta-miR-30a-5p	77.5186418898296	-0.276449328639641	0.27316283458781	-1.01203126353843	0.31152310548691	0.821214566104984
AAGCUGCCAGUUGAAGAACUUU	bta-miR-22-3p	26.8264925858442	-0.27414573245882	0.282075962637795	-0.971886189433455	0.331107171109665	0.821214566104984
CAUUAUUACUUUUGGUACGCGC	bta-miR-126-5p	38.9010169604344	-0.27366020748608	0.288818715552499	-0.947515492417376	0.343376165630818	0.821214566104984
UGUAAACACCCUACACUCUCAGCU	bta-miR-30f	608.370863335723	-0.264825755499139	0.267752876038317	-0.989067827832561	0.322629957024674	0.821214566104984
UGUAAACAUCCUCGACUGGAGGCU	bta-miR-30a-5p	102.587223906026	-0.264183535450483	0.276110215209285	-0.956804641401038	0.338665869126823	0.821214566104984
UGUAAACAUCCUUGACUGGA	bta-miR-30e-5p	38.7444244627251	-0.263251834974309	0.276249658841235	-0.952948995769091	0.340615913631989	0.821214566104984
UGUAAACGUCCUCGACUGGAAGCU	bta-miR-30a-5p	39.6912525106179	-0.262295406013802	0.276776215722149	-0.947680440421646	0.343292161330411	0.821214566104984
UGUAAACAUCCUUGACUGGAA	bta-miR-30e-5p	31.3477917171307	-0.25881068195358	0.274124298538834	-0.944136230655656	0.345100037054053	0.821214566104984
UCCCUGAGACCCUAACUUGC	bta-miR-125b	219.972461903838	-0.258164832460155	0.268796243730516	-0.960448066078557	0.33682975684814	0.821214566104984
UCGUACCGUGAGGAAUAAUGC	bta-miR-126-3p	189.883102679964	-0.257409631241746	0.273661522346494	-0.940613167078087	0.346903131812019	0.821214566104984
UACAGUACUGUGAUAACUGAAUU	bta-miR-101	35.1972453559787	-0.257242846701752	0.273486392875411	-0.940605651334694	0.34690698474841	0.821214566104984
UGUAAACAUCCUACACUCUCAG	bta-miR-30c	79.2507874483333	-0.249181222010566	0.250826027313028	-0.993442445666098	0.32049438524341	0.821214566104984
AACCCGUAGAUCCGAUCUC	bta-miR-99a-5p	64.1380075896998	-0.231181028072069	0.23618841571322	-0.978799181890315	0.327679214034112	0.821214566104984
UACCCUGUGGAACCGAAUUUGU	bta-miR-10b	47.4027266497228	-0.226006640588822	0.235356370391077	-0.960274158771575	0.33691725208473	0.821214566104984
UCCCUGAGACCCUAACUUGUG	bta-miR-125b	2403.14132059824	-0.222849809313797	0.22391401840284	-0.995247242237743	0.319616030126352	0.821214566104984
UCGAGGAGCUCACAGUCUAGUA	bta-miR-151-5p	53.9454099270084	-0.220505044759171	0.226673653098204	-0.972786390236711	0.330659478181851	0.821214566104984
AACAUUCAACGCUGUCGGUA	bta-miR-181a	73.5667048499608	-0.215230962003473	0.224576172631649	-0.958387345733671	0.337867473808566	0.821214566104984
UCCUUCAUUCCACCGGAGUCUGU	bta-miR-205	2010.8635236981	-0.19921095110164	0.1993323625183	-0.999390909658992	0.317605361694103	0.821214566104984
UGUAAACAUCCCCGACUGGA	bta-miR-30d	2326.2944672848	-0.199118405667909	0.195933828606922	-1.0162533294206	0.309508766846118	0.821214566104984
AACAUUCAUUGCUGUCGGUGGGU	bta-miR-181b	210.798363685444	-0.193610555305461	0.195236399530282	-0.991672432862251	0.321357342852657	0.821214566104984
UCCCUGUCCUCCAGGAGCUCU	bta-miR-339b	182.342661403924	-0.190884290953822	0.195470109535369	-0.976539540534113	0.328797163369787	0.821214566104984
ACCCUGUAGAACCGAAUUUGUGU	bta-miR-10b	1232.96057792589	-0.172482643304905	0.177877044180563	-0.969673428628698	0.332209299141813	0.821214566104984
UCAGUGCAUGACAGAACUUGGUU	bta-miR-152	135.841665829863	-0.16105416685631	0.167762549680447	-0.960012631919846	0.33704885746993	0.821214566104984
AGAGGUAGUAGGUUGCAUAGUU	bta-let-7d	712.521865475496	-0.148592264860047	0.146462059327629	-1.01454441882217	0.310323045459145	0.821214566104984
UGAGGUAGUAGGUUGUAUAGUU	bta-let-7a-5p	30627.9057737345	0.12934221482872	0.13022254176634	0.993239826794355	0.320593093843486	0.821214566104984
UUCAAGUAAUCCAGGAUAGGCUA	bta-miR-26a	1215.8609306649	0.141059035639718	0.149686909936309	0.94236052905186	0.346008088261949	0.821214566104984
UGAGGUAGUAGGUUGUAUAGUA	bta-let-7a-5p	1102.57692789418	0.146695630230864	0.151390937751284	0.968985544378265	0.332552401698853	0.821214566104984
UGAGGUAGUAGUUUGUGCU	bta-let-7i	193.83861273899	0.153157764224834	0.162745821011179	0.941085695922809	0.346660945185717	0.821214566104984
AAGGUAGAUAGAACAGGUCUUGU	bta-miR-1839	124.479614336979	0.158194087063389	0.157580610827685	1.00389309466743	0.315430145332385	0.821214566104984
UGAGGUAGUAGAUUGUACAGUU	bta-let-7f	80.6531443109482	0.158740089989454	0.161352040794933	0.983812099353622	0.325207909155624	0.821214566104984
CUAGACUGAAGCUCCUUGAGGAU	bta-miR-151-3p	90.9819327665172	0.169818582486473	0.176621218852826	0.961484602979547	0.336308563528107	0.821214566104984
CAAAGAAUUCUCCUUUUGGGC	bta-miR-186	1162.57039346957	0.174526313730486	0.172700417449097	1.01057262228059	0.312221024783798	0.821214566104984
UGAGGUAGUAGGUUGUGUAGUU	bta-let-7a-5p	85.3423073239921	0.18606431322116	0.189809743230601	0.980267451260969	0.326954116937744	0.821214566104984
UAGCUUAUCAGACUGAUGU	bta-miR-21-5p	2349.58449828487	0.188108652079616	0.197171904381842	0.95403375379144	0.340066556929279	0.821214566104984
UAAUACUGCCUGGUAAUGAUGACU	bta-miR-200b	5255.63630982057	0.195810266632473	0.205070284141223	0.954844664367006	0.339656256630917	0.821214566104984
UGAGGUAGUGGUUUGUGCUGUU	bta-let-7i	89.1230184526571	0.209406260312701	0.212261524293425	0.986548367678842	0.323864092710835	0.821214566104984
UACAGUACUGUGAUAACUGAAGU	bta-miR-101	285.360308047426	0.216643063654236	0.216676110428243	0.999847483075356	0.31738432275301	0.821214566104984
CGAGGUAGUAGUUUGUACAGU	bta-let-7g	34.2474154588993	0.224588693536939	0.233162909775478	0.963226500103318	0.335433869070994	0.821214566104984
UAAUACUGCCUGGUAAUGAUGA	bta-miR-200b	7734.1394876468	0.225499748740504	0.237146761428306	0.950886899666463	0.341661792686352	0.821214566104984
UAGCUUAUCAGACUGGUGUUG	bta-miR-21-5p	81.0476048035166	0.225555856154429	0.230674925949701	0.977808295486835	0.328169147423883	0.821214566104984
UCACAGUGAACCGGUCUCUU	bta-miR-128	61.6685670126079	0.226061875631901	0.224278502131588	1.00795160250922	0.313477696982188	0.821214566104984
UAAUACUGCCUGGUAAUGAUGAU	bta-miR-200b	1092.45528899035	0.230332336409957	0.241852259992173	0.952367930807886	0.340910417498513	0.821214566104984
UACAGUACUGUGAUAACUGAAGA	bta-miR-101	213.431134550736	0.231478688452967	0.238561005752836	0.970312343052382	0.33189082666055	0.821214566104984
UGAGGUAGUAGGUUGUAUGGUUA	bta-let-7c	171.980639788603	0.235358740293253	0.24882668756172	0.945874184958048	0.344212761826301	0.821214566104984
CAUUGCACUUGUCUCGGUCU	bta-miR-25	168.237955210134	0.23564289035778	0.245439743315201	0.960084488253235	0.3370126946765	0.821214566104984
UGAGGUAGUAGUUUGUGCA	bta-let-7g	26.7283076810004	0.235649089303008	0.239680339516668	0.983180722199456	0.325518500935312	0.821214566104984
UUCACAGUGGCUAAGUUCCGAGA	bta-miR-27a-3p	43.6663125029448	0.238171233959753	0.241342132869941	0.986861395180022	0.323710591810006	0.821214566104984
CUAGCACCAUCUGAAAUCGGUA	bta-miR-29a	66.1469502829769	0.238400714085571	0.243222093190554	0.980177051180931	0.326998730413895	0.821214566104984
CAAAGUGCUGUUCGUGCAGGUAA	bta-miR-93	51.0617262786948	0.238822806226482	0.239010118803397	0.999216298548977	0.317689922094227	0.821214566104984
AAACCCGUAGAUCCGAUCUUGC	bta-miR-99a-5p	327.024157943896	0.24413467345488	0.254967609844955	0.957512499738053	0.338308640365097	0.821214566104984
UCAGUGCAUCACAGAACUUUGUUU	bta-miR-148b	46.1889560210321	0.244431367547348	0.254227367459991	0.961467563423575	0.336317127190781	0.821214566104984
UAGCUUAUCGGACUGAUGUUG	bta-miR-21-5p	81.0839045276094	0.248774144153521	0.24792222229612	1.00343624645468	0.315650422908195	0.821214566104984
UCAGUGCAUGACAGAACUUGGG	bta-miR-152	93.8790031237092	0.251356857049584	0.248241197592587	1.01255093629588	0.31127470524771	0.821214566104984
AACCCGUAGAUCCGAUCUUGC	bta-miR-99a-5p	10743.0632396864	0.252910770158956	0.256425146861031	0.986294726764924	0.323988506678579	0.821214566104984
ACUGGACUUGGAGUCAGAAGGCG	bta-miR-378	43.1304077887236	0.260739559767832	0.262938436454449	0.991637294583981	0.32137448962661	0.821214566104984
ACAGUAGUCUGCACAUUGGUUAA	bta-miR-199a-3p	285.582001535462	0.268851240843354	0.283877944697844	0.947066321511931	0.343604984806625	0.821214566104984
UAGCUUAUUAGACUGAUGUUGA	bta-miR-21-5p	52.2964184276494	0.271881121240615	0.279365868217605	0.973208083633326	0.330449894030232	0.821214566104984
UAGCUUAUCAGACCGAUGUUG	bta-miR-21-5p	58.8319319264231	0.273413707139337	0.269931839800295	1.01289906126531	0.311108376837487	0.821214566104984
CUAGACUGAAGCUCCUUGAGGUAA	bta-miR-151-3p	33.0695143832597	0.274514273034416	0.290630019717073	0.944548926162736	0.34488921229893	0.821214566104984
UGAGGUAGUAGGUUGUGUGGUUAUU	bta-let-7b	21.4421220125056	0.27510605313852	0.286178908959391	0.96130792495808	0.336397364380355	0.821214566104984
UAGCUUACCAGACUGAUGUUGA	bta-miR-21-5p	210.112416767616	0.277531387892433	0.285777555475361	0.971144803274658	0.331476175701431	0.821214566104984
UGAGGUAGUAGGUUAUAUAGUU	bta-let-7a-5p	23.3799581666204	0.278793363803128	0.294742469114837	0.945887997207843	0.344205716115795	0.821214566104984
UGAGGUAGUAGGUUGUAUGGUUC	bta-let-7c	45.6780686894995	0.279342595286787	0.280950657266034	0.994276354449941	0.320088344130441	0.821214566104984
UUCAAGUAAUCCAGGAUAGGCGA	bta-miR-26a	22.2085777466975	0.280245660370684	0.295979589077888	0.94684116983802	0.343719719474908	0.821214566104984
CUAACCGUAACUUUGAAGUGCU	bta-miR-2336	37.7567784287965	0.281836841893295	0.285706669969654	0.986455240695746	0.323909769017694	0.821214566104984
CUAGACUGAAGCUCCUUGAGUAA	bta-miR-151-3p	52.0945101606219	0.296254407604004	0.315077383986338	0.940259195553212	0.347084624435859	0.821214566104984
UUGUGCUUGAUCUAACCAUGUGG	bta-miR-218	29.7435419550522	0.307634083208588	0.310479887951421	0.990834173634853	0.321766559405289	0.821214566104984
UAGCUUAUCAGACUGAUGUUGGA	bta-miR-21-5p	51.8978827638871	0.307817388386727	0.318169441114206	0.967463711501559	0.333312273627076	0.821214566104984
UUCACCACCUUCUCCACCCAGA	bta-miR-197	18.635718145085	0.310855891719513	0.306078036533125	1.01560992497373	0.309815176712595	0.821214566104984
CUAGACUGAAGCUCCUUGAGAAA	bta-miR-151-3p	95.9806292212197	0.311260248501578	0.309104068001318	1.00697558111804	0.313946508922034	0.821214566104984
UAGCUUAUCAGACUGAUAUUGAC	bta-miR-21-5p	51.3094201754625	0.327734991424546	0.344444616121091	0.951488210543927	0.341356600459145	0.821214566104984
UGAGGUAGUAGUUUGUGCUGAAA	bta-let-7i	13.7313190207533	0.327863276409314	0.32625491587327	1.00492976644272	0.314930670040457	0.821214566104984
UGAGGUAGUAGGUUGUGUGGUG	bta-let-7b	299.692725077855	0.329261399946437	0.34152869257662	0.964081223929872	0.335005205382247	0.821214566104984
UAGCUUAUCUGACUGAUGUUG	bta-miR-21-5p	20.0242055539631	0.335443929668074	0.352859789588438	0.950643682181308	0.34178528604415	0.821214566104984
UAACACUGUCUGGUAACGAUGG	bta-miR-141	139.923449914979	0.33766372370394	0.349533904867177	0.966039972094414	0.334024179822439	0.821214566104984
AACCCGUAGAUCCGAUCCUGUGA	bta-miR-99a-5p	73.7485941391955	0.341057446611043	0.355035508908711	0.96062911470283	0.336738684238817	0.821214566104984
CUAGACUGGAGCUCCUUGAGG	bta-miR-151-3p	26.1952302328219	0.345066073405779	0.341900883298416	1.00925762483217	0.312851096957745	0.821214566104984
UGAGAACUGAAUUCCAUAGGCA	bta-miR-146b	66.5779744823	0.352799168021929	0.369756512280329	0.95413915997362	0.340013206103692	0.821214566104984
UACCCUGUAGAACCGAAUUUGG	bta-miR-10b	654.942570102536	0.353049513419164	0.364200543436456	0.96938217084446	0.332354544625436	0.821214566104984
UGAGGUAGUAGAUUGUAUGGUC	bta-let-7f	13.5791752166183	0.353419038530564	0.367066901911314	0.962819139209541	0.335638294177429	0.821214566104984
UAGCACCAUCUGAAAUCGGUG	bta-miR-29c	44.036392162269	0.357956114811782	0.375583828264415	0.95306583477225	0.340556715260887	0.821214566104984
UAGCUUAUCAGACUGAUGUUGCC	bta-miR-21-5p	21.3600859201207	0.358100859381969	0.378835204150407	0.94526816794934	0.344521985313099	0.821214566104984
AGCAGCAUUGUACAGGGCUAUGG	bta-miR-103	188.078235636876	0.358224079578693	0.352476393280925	1.01630658508579	0.309483413762633	0.821214566104984
CUGAGGUAGUAGUUUGUACAGUC	bta-let-7g	20.2040550353509	0.358900602123391	0.372052070948045	0.9646515371057	0.334719376582388	0.821214566104984
AAUGACACGAUCACUCCCGU	bta-miR-425-5p	15.2356279899199	0.364515949253071	0.367964006289978	0.990629363258454	0.321866594241427	0.821214566104984
CUAGACUGAAGCUCCUCGAGG	bta-miR-151-3p	15.9072422712287	0.371599802355131	0.388059024847228	0.957585775775792	0.338271674603556	0.821214566104984
UACCACAGGGUAGAACCACGU	bta-miR-140	15.6215877305585	0.377309843823763	0.399355188556208	0.944797650402024	0.344762191652151	0.821214566104984
ACAGUAGUCUGCACAUUGGUUG	bta-miR-199a-3p	40.2122634965358	0.37792140375788	0.391745232450789	0.964712196734531	0.334688984519699	0.821214566104984
ACUGGACUUGGAGUCAGAAGGG	bta-miR-378	18.0242429674086	0.378397805302056	0.387172971157291	0.977335282912429	0.328403190999341	0.821214566104984
UGUAAACAUCUUUGACUGGA	bta-miR-30e-5p	14.4412476562217	0.381029962651448	0.397318296521001	0.959004319679769	0.337556569059392	0.821214566104984
CAUGCCUUGAGUGUAGGACC	bta-miR-532	20.5998589253446	0.3860386802795	0.3962837658115	0.974147097570297	0.329983507412621	0.821214566104984
UAACACUGUCUGGUAAAGAAA	bta-miR-141	19.092819761362	0.387192159817503	0.407449908814846	0.950281620981909	0.3419691750373	0.821214566104984
CUGGACUUGGAGUCAGAAGGA	bta-miR-378	22.5226709469919	0.388033035253013	0.409389007964905	0.947834523408301	0.343213702200067	0.821214566104984
AGCUCGGUCUGAGGCCCCUCAGAA	bta-miR-423-3p	17.6422772490119	0.389587542215501	0.38457148653331	1.01304323346332	0.311039510893137	0.821214566104984
CUAAUACUGCCGGGUAAUGAUG	bta-miR-200b	61.1625750521931	0.392571414168949	0.405651655157817	0.967754991696559	0.333166746808198	0.821214566104984
AUUGCACUUGUCCCGGCCUGUA	bta-miR-92a	20.4839232518874	0.394420997835883	0.400271206851336	0.985384387097258	0.324435295756339	0.821214566104984
CAGCUUAUCAGACUGAUGUUGACU	bta-miR-21-5p	32.2719425964769	0.400082181170524	0.401706923898677	0.995955402728974	0.319271814458954	0.821214566104984
UAAUACUGCCGGGUAAUGAUGAA	bta-miR-200c	24.9964489707673	0.429213744625951	0.441456822437035	0.972266647180813	0.330917911912029	0.821214566104984
UAAUACUGCCCGGUAAUGAUGAC	bta-miR-200b	14.8477087213353	0.430497423158945	0.434498837501214	0.990790736368178	0.321787773625864	0.821214566104984
UAAUACUGCCUGGUAACGAUGA	bta-miR-200b	15.5639717403275	0.431556753436381	0.446245050431813	0.967084683670511	0.333501701549495	0.821214566104984
UAAUACUGCCGGGUAAUGAUGGUA	bta-miR-200c	25.5861482285568	0.445844726376474	0.446569726076142	0.998376513996957	0.318096817795325	0.821214566104984
AUCGCAUCAACACUCGUCUGUU	bta-miR-2419-5p	29.9013008854315	0.468496521959314	0.463208443965463	1.01141619515521	0.311817273079962	0.821214566104984
UAGCUUACCAGACUGAUGUUGAU	bta-miR-21-5p	27.7185091141616	0.502286603772013	0.511611761495204	0.981772980167739	0.326211702327891	0.821214566104984
AAAACCUCAAUGAACUCUUUGG	bta-miR-2284w-3p*(NA)	170.560591264483	0.532828247483682	0.563751021346266	0.945148172346121	0.344583234740884	0.821214566104984
UAGCUUAUCAGACCGAUGUUGAA	bta-miR-21-5p	16.8767314394612	0.535653365345962	0.565132205272984	0.947837267719005	0.343212304899598	0.821214566104984
UCCCUGAGACCCUAACUUGUGAAG	bta-miR-125b	24.9785560646096	0.665603083301382	0.684664507262081	0.972159468238065	0.330971221133786	0.821214566104984
UAGCUUAUCAGACUGAUGCUGAA	bta-miR-21-5p	16.648563598996	0.37275111815403	0.397200333816274	0.938446135159713	0.348015186187534	0.822747613592
GCCCCUGGGCCUAUCCUAGA	bta-miR-331-3p	33.3204754962863	-0.297306034866027	0.317215948847112	-0.937235457254134	0.348637454701918	0.823574737692044
UGGAGAGAAAGGCAGUUCCUGAA	bta-miR-185	89.0830297017391	0.272477959439588	0.290876432608944	0.936748147643535	0.348888123239501	0.823574737692044
AUCACAUUGCCAGGGAUUUCCAAA	bta-miR-23a	13.6628992266965	-0.499558932787415	0.537075580158285	-0.930146428627769	0.352295274606319	0.825260778876228
UAGCAGCACAGAAAUAUUGA	bta-miR-195	16.3871692417213	-0.334707050443358	0.358545738983771	-0.933512838256064	0.350555244985531	0.825260778876228
UGGCUCAGUUCAGCAGGAACAU	bta-miR-24-3p	41.9862541414515	-0.301650437973251	0.324795076675565	-0.928740795768178	0.353023433173285	0.825260778876228
UAUUCAUUUAUCUCCCAGCCUACA	bta-miR-664b	87.2234651478382	-0.229689846134728	0.24744058881347	-0.928262607344007	0.353271365489094	0.825260778876228
UACCCUGUAGAACCGAAUUUGUGU	bta-miR-10b	850.218599744106	-0.161071005247288	0.1727067662358	-0.932627069326133	0.351012552008929	0.825260778876228
CUAGACUGAAGCUCCUUGAGGA	bta-miR-151-3p	1105.11655818318	0.156026629471103	0.168018802197452	0.928626007509233	0.353082938832548	0.825260778876228
UCACAGUGAACCGGUCUCUUU	bta-miR-128	304.13010425176	0.1980099291825	0.212511067186568	0.93176290441694	0.351459069473627	0.825260778876228
UUUUGCGAUGUGUUCCUAAUA	bta-miR-450a	29.5425893870422	0.295198229261569	0.317932951071328	0.928492086985163	0.353152370579735	0.825260778876228
AACCCGUAGAUCCGAUCUUGUGGA	bta-miR-99a-5p	22.3096596680619	0.359191715690442	0.386398184830169	0.92958955241551	0.352583638839847	0.825260778876228
ACCCUGUAGAACCGAAUUUGG	bta-miR-10b	32.9208653244272	0.393670727532898	0.421743425715764	0.933436548215962	0.350594617325543	0.825260778876228
UAAUACUGCCGGGUAAUGAUGGAAA	bta-miR-200c	27.1573451214715	0.403856981849401	0.432385034811208	0.934021645836417	0.350292727438607	0.825260778876228
CUAGACUGAAGCUCCUUGAGGUG	bta-miR-151-3p	21.0770018185349	0.430622978501021	0.463708660295067	0.928649851454159	0.35307057772879	0.825260778876228
UAUGUUGGACAACGUGGAUAG	bta-miR-6120-3p	17.6753084148934	0.574244146066714	0.616346991276717	0.931689704329066	0.351496908776297	0.825260778876228
AGAAUCUGGAUGAACUUUU	bta-miR-2285t	57.2985761162319	0.624947565400333	0.671792278580029	0.930269050905568	0.352231797827828	0.825260778876228
UCGUACCGUGAGUAGUAAUGCG	bta-miR-126-3p	93.5060604492252	-0.25208306404358	0.272439650288683	-0.92528038329394	0.35482008000225	0.825715747325928
AUCACAUUGCCAGGGAUUUCCAU	bta-miR-23a	225.654156497167	-0.23833001653312	0.257056831989051	-0.927149123752022	0.353849113787953	0.825715747325928
CCGUACCGUGAGUAAUAAUGCG	bta-miR-126-3p	103.550290617814	-0.234340615834914	0.253347648700374	-0.924976478120233	0.354978142903709	0.825715747325928
AGAGGUAGUAGGUUGCAU	bta-let-7d	59.688026677505	-0.224545618614538	0.242887247626139	-0.924485006146419	0.355233854463425	0.825715747325928
UGAGGUAGUAGUUUGUACAGUUA	bta-let-7g	1399.84959707804	0.116237469525281	0.125624571754844	0.925276543446592	0.354822076852657	0.825715747325928
UAAUACUGCCUGGUAAUGAUGACC	bta-miR-200b	1134.63899401168	0.16919862665347	0.182688619719538	0.926158547331642	0.354363591375453	0.825715747325928
AAAAGUUCGUUCAGGUUUUUCU	bta-miR-2284ji2285t-5p*(NA)i2284y	107.404891568831	0.294754082277354	0.318875489609423	0.924354777591672	0.355301631510522	0.825715747325928
UUCAAGUAAUCCAGGAGAGGCC	bta-miR-26a	21.5477717064489	-0.561388080084623	0.607938680961914	-0.923428789226511	0.355783794542918	0.825801259197819
AACCCGUAGAUCCGAUCUUGAAA	bta-miR-99a-5p	18.701442653083	0.44136576416169	0.478042669459323	0.923276921411397	0.355862911632722	0.825801259197819
CAGUGCACUACAGAACUUUGC	bta-miR-148a	20.9390622475415	-0.39747827317867	0.431464383882245	-0.921230785267201	0.35692994873394	0.826076810753686
UCAGUGCACUACAGAACUUUGUC	bta-miR-148a	4843.87631110362	-0.317204463939559	0.345361205214863	-0.918471615079677	0.358372012792291	0.826076810753686
UGGCUCAGUUCGGCAGGAAC	bta-miR-24-3p	17.3536320244831	-0.297839970049251	0.326033351654069	-0.913526081114756	0.360965923022252	0.826076810753686
UGAGGGGCAGAGAGCGAGACUU	bta-miR-423-5p	124.545529095556	-0.262202343671963	0.286777294916604	-0.914306496085098	0.360555818137536	0.826076810753686
UUAUCAGAAUCUCCAGGGGUAC	bta-miR-361	157.823213316192	-0.219905517066135	0.240641823295998	-0.913829167574263	0.360806617583831	0.826076810753686
UUCAAGUAAUCCGGGAUAGGCC	bta-miR-26a	60.3951998789241	-0.1945917530754	0.212621363894169	-0.915203202121577	0.360084963926814	0.826076810753686
CGUACCGUGAGUAAUAAUGA	bta-miR-126-3p	381.620648682448	-0.185194143516239	0.202456507731771	-0.91473544412609	0.360330532265362	0.826076810753686
UGAGGUAGUAGGUUGUAUAG	bta-let-7a-5p	1924.78731618879	0.190868685708234	0.20736284370843	0.920457504800676	0.357333730070481	0.826076810753686
CAUUGCACUUGUCUCGGUCUGU	bta-miR-25	1196.64094175681	0.191697830812639	0.208055470691742	0.921378467844576	0.356852866504812	0.826076810753686
UGAAAAGUUCGUUCGGGUU	bta-miR-2284x	41.7318679093381	0.239054102120257	0.26105162523674	0.915734969676843	0.359805918862533	0.826076810753686
CAAAGAAUUCUCCUUUUGGGCG	bta-miR-186	190.910747800807	0.320643815325089	0.349819418115233	0.916598103823577	0.359353278367063	0.826076810753686
AAGCUCGGUCUGAGGCCCCUCAGUU	bta-miR-423-3p	25.4330346463925	0.329100314206711	0.359021434076447	0.916659238057176	0.359321232232026	0.826076810753686
UAAUCCUUGCUACCUGGGUGAGAGU	bta-miR-500i502a-5p*(NA)	20.9405691273314	0.358740425412175	0.39006196436753	0.919701119779415	0.357728967316394	0.826076810753686
UAGCUUAUCAGACCGAUGUUGACA	bta-miR-21-5p	40.8216969031014	0.362065762012467	0.396093799833984	0.914090960687142	0.36066905187384	0.826076810753686
AAGCUUAUCAGACUGAUGUUG	bta-miR-21-5p	13.5728586628499	0.426515915682869	0.46278653282801	0.92162559933735	0.356723900840295	0.826076810753686
UUAUCAGAAUCUCCAGGGGUAA	bta-miR-361	13.6729388732292	0.438668760280717	0.476907201820215	0.919819953664879	0.357666854303012	0.826076810753686
UUUUGUUCGUUCGGCUCGCGUG	bta-miR-375	22.0545246857209	0.440270252813918	0.478831239533926	0.919468523487437	0.357850562191514	0.826076810753686
AGAAUCUGGAUGAACUUUUUG	bta-miR-2285t	162.057149663698	0.441551418471017	0.482516212410053	0.915101725319392	0.360138229320911	0.826076810753686
AACCCGUAGAUCCGAACUUGUGAAA	bta-miR-100	16.1218657992168	0.552257973131288	0.60275803025139	0.916218358635487	0.359552378343635	0.826076810753686
UUUGUUCGUUCGGCUCGCGUA	bta-miR-375	111.115775419952	0.470085773633911	0.515270027026206	0.912309563874561	0.361605781162459	0.82694016331197
UGAGGUAGUAGGUUGUGUGGUUAG	bta-let-7b	17.8952934907246	0.312298615355674	0.342840151911761	0.910916103654195	0.362339580019474	0.828016935762935
UGUAAACGUCCCCGACUGGAAGCU	bta-miR-30d	14.8741882787823	-0.541241894773397	0.594646568701559	-0.910190898696727	0.362721843121091	0.828130669877632
UCGUACCGUGAGGAAUAAUG	bta-miR-126-3p	103.708105235424	-0.281857143561408	0.309793027122441	-0.909824040197032	0.362915314204869	0.828130669877632
ACCCGUAGAUCCGAACUUGUA	bta-miR-99a-5p	22.1552480851387	-0.543174107875601	0.598734771517577	-0.907203212031348	0.364299345479982	0.83068692173531
UUCACAGUGGCUAAGUUCCGAA	bta-miR-27a-3p	71.838379507325	0.184810828325503	0.204195313899884	0.905068900925488	0.365428886377221	0.830856002311819
UGAGGUAGUAGUUCGUACAGU	bta-let-7g	39.0495977814531	0.234455159799213	0.258972185876227	0.90532950094984	0.365290852021553	0.830856002311819
UAAUACUGUCUGGUAAUGCCGC	bta-miR-429	27.4000955607154	0.32022955724514	0.353618296006116	0.905579719324254	0.365158347250116	0.830856002311819
AGGGCUUAGCUGCUUGUGAGC	bta-miR-27a-5p	14.089766590401	0.492656696093637	0.544139624288051	0.905386548054142	0.365260639713617	0.830856002311819
CACCCGUAGAACCGACCU	bta-miR-99b	16.9642115211598	-0.358288111312733	0.397414196299306	-0.901548345904822	0.367296840857317	0.830903557370468
UACCCUGUAGAACCGGAUUUGU	bta-miR-10b	54.5356922276659	-0.186212845829046	0.206480049369487	-0.901844252738558	0.367139608421652	0.830903557370468
AUGCACCUGGGCAAGGAUUCUGA	bta-miR-502a	57.9212943767274	0.186335125037606	0.206367700172736	0.902927758954709	0.36656423690702	0.830903557370468
UGAGGUAGUAGGUUGUAUGGUUU	bta-let-7c	403.381912273321	0.217811619532515	0.241209227737606	0.902998701896496	0.366526583883134	0.830903557370468
AGCUCGGUCUGAGGCCCCUC	bta-miR-423-3p	276.114757087648	0.241529770633084	0.267165866088729	0.904044270958136	0.365971927011331	0.830903557370468
AGAGGUAGUAGGUUGUAUAGU	bta-let-7d	13.9404431097486	0.363493221411091	0.402472205543535	0.903151115541499	0.366445698374981	0.830903557370468
UGUAAACAUCCUCGACUGGAAGAA	bta-miR-30a-5p	21.5823990508332	0.413614341636959	0.458692058987076	0.901725533575485	0.367202685748265	0.830903557370468
UACCCUGUAGAACCGAAUUUGU	bta-miR-10b	21487.6625579629	-0.145028609225879	0.160968936345432	-0.900972650491114	0.367602861367713	0.830998858899446
UACCCUGUAGAACCGAAUUUGUU	bta-miR-10b	141.438363902094	-0.183744783497526	0.204258597463416	-0.899569397711329	0.368349448930723	0.831084930797275
UGAGGUAGUAGGUUGUGUGGUUUC	bta-let-7b	43.192567118745	0.229187872248963	0.254562870237496	0.900319327933177	0.367950338207789	0.831084930797275
UGACCUAUGAAUUGACAGCC	bta-miR-215	30.2918707154499	0.249760821765765	0.277693130156392	0.899413037784204	0.368432697171482	0.831084930797275
UGUAAACAUCCCCGACUGGAAGAA	bta-miR-30d	15.6570258463148	0.408271507871665	0.454411884836383	0.898461333199215	0.368939650672355	0.831632755882066
AACACUGUCUGGUAACGAUG	bta-miR-200a	22.2838041303349	0.41216681047144	0.459366776761643	0.897249934740724	0.369585565072716	0.832492807163077
AAACCCGUAGAUCCGAUCUUGUGA	bta-miR-99a-5p	50.0360817190669	0.256412157801342	0.286196619411062	0.895930071882013	0.370290111993998	0.833483604481129
UCGUACCGUGAGUAAUAAUGCAA	bta-miR-126-3p	396.404794268878	-0.315596222682714	0.353453843486428	-0.892892321016257	0.37191483975667	0.834101120416802
UGAGGUAGUAGGUUGUAUAU	bta-let-7a-5p	28.7716972014655	-0.296411910049638	0.332191151333288	-0.892293213891923	0.3722357906531	0.834101120416802
UAUUGCACUUGUCCCGGCCUGUU	bta-miR-92a	614.774475192503	0.225805023549415	0.252791159037727	0.893247312955734	0.371724746099952	0.834101120416802
CUGGACUUGGAGUCAGAAGG	bta-miR-378	33.507829534484	0.252668744537006	0.28292153883136	0.893070020687304	0.371819676315633	0.834101120416802
UAAUACUGCCUGGUAAUGGUGAC	bta-miR-200b	22.9766888557021	0.282384323124983	0.316628203107617	0.89184829510909	0.37247425153631	0.834101120416802
AACCCGUUGAUCCGAUCUUGU	bta-miR-99a-5p	37.0419855245957	0.335525783026231	0.375122993858966	0.894442059055375	0.371085417574296	0.834101120416802
AACCCGUAGAUCUGAUCUUGUGA	bta-miR-99a-5p	48.1836089005634	0.343775576395977	0.385582102262711	0.89157555389267	0.372620478065489	0.834101120416802
UAACACUGUCUGGUGACGAUG	bta-miR-200a	24.0352737090881	0.412994862270149	0.463280190822074	0.891458064583561	0.372683479335167	0.834101120416802
UGUAAACAUCCUACACUCUU	bta-miR-30c	14.9461162482465	-0.424356828883681	0.478655680858124	-0.886559683409384	0.375316007928508	0.835215719486747
UCAGUGCACUACAUAACUUUGU	bta-miR-148a	102.180760783603	-0.366087118144663	0.413378111327153	-0.885598700350481	0.375833812166631	0.835215719486747
CCCAGUGUUUAGACUAUCUGUC	bta-miR-199b	123.167196290181	-0.247552331794992	0.279310182759012	-0.886298986129624	0.375456435247236	0.835215719486747
UCGUACCGUGAGUAAUGAUGC	bta-miR-126-3p	39.6167981326711	-0.239668313903938	0.269607966371529	-0.888951157970113	0.374029329674992	0.835215719486747
UGUAAACACCCUACACUCUC	bta-miR-30f	79.0137354959091	-0.234331815074972	0.264299053371408	-0.886616172422214	0.375285583808157	0.835215719486747
CCUCAGUCAGCCUUGUGGAUGU	bta-miR-3431	156.274934905843	-0.219281145183622	0.246524268180698	-0.889491110963944	0.373739198363389	0.835215719486747
CUAGACUGAAGCUCCUUGAGGUAU	bta-miR-151-3p	63.8708222071379	0.183851535868721	0.207189249203203	0.88736040395806	0.374884894344981	0.835215719486747
AGCUACAUUGUCUGCUGGGUU	bta-miR-221	45.7265770886829	0.331271885618162	0.373753245249272	0.886338486230996	0.375435156018194	0.835215719486747
UGAGUGUGUGUGUGUGAGUGUGUGU	bta-miR-574	13.918356839614	0.575006888979959	0.649132540237066	0.885808141385061	0.375720921972379	0.835215719486747
UAGGUAGUUUCAUGUUGUUGGGU	bta-miR-196a	14.6230031135401	0.702337206685057	0.790513223610186	0.888457252463863	0.374294840411591	0.835215719486747
AAGAAUCUAGAUGAACUUUU	bta-miR-2285t	24.562720493908	-1.86144142988928	2.10523202512099	-0.884197754773516	0.376589470166558	0.836114357538008
UGAGGUAGCAGUUUGUGCUGUU	bta-let-7i	54.2940486823852	0.218363887914097	0.247055767582564	0.88386476482935	0.376769219862316	0.836114357538008
UGAGGUAGUAGUUUGUACAGUUU	bta-let-7g	1346.05955003501	0.0761294722039506	0.0863592685260674	0.881543735875566	0.378023592808077	0.837522792817148
UAGCACCAUCUGAAAUCGGC	bta-miR-29a	49.6742331795755	0.18821194805798	0.213820853424323	0.880231956068743	0.3787336652942	0.837522792817148
UGAGGUAGUAAAUUGUAUAGUU	bta-let-7f	16.7637237287682	0.290553930544255	0.330041928789103	0.880354601035918	0.378667242236222	0.837522792817148
UUGAGAACUGAAUUCCAUAGGUU	bta-miR-146a	49.0792088734022	0.458559923703805	0.520905010676703	0.880313904272285	0.378689282325187	0.837522792817148
UAAUACUGCCGGGUAAUGAG	bta-miR-200b	14.7348395569939	0.51301074434854	0.582813189576536	0.880231871075681	0.378733711327919	0.837522792817148
UCGUACCGUGAGUAAUAAUGCC	bta-miR-126-3p	361.787455340659	-0.204995517226677	0.233057490622671	-0.879592055500903	0.379080344154252	0.83770105525736
UGAGAACUGAAUUCCAUAGGUC	bta-miR-146a	58.9833514546716	0.456416112901979	0.519548030266452	0.878486850711194	0.379679570489886	0.838436863585309
UCGUACCGUGAGUAAUAAGGC	bta-miR-126-3p	18.2413878459252	-0.50289018444571	0.587008850574593	-0.856699492611492	0.391610983829407	0.840574580874574
UGUAAACAUCCUCGACUGGAGGCC	bta-miR-30a-5p	25.7257949461475	-0.497508283799997	0.571706851210176	-0.870215710633664	0.384182531810449	0.840574580874574
CGUAAACAUCCUCGACUGGAA	bta-miR-30a-5p	17.9507952071994	-0.477911968740267	0.549391201635843	-0.869893742959948	0.384358475180258	0.840574580874574
UCAGUGCACUACAGAACUCUG	bta-miR-148a	49.5434819118001	-0.468192315861738	0.535983820145278	-0.873519494925862	0.382379985023481	0.840574580874574
CCUCUGGGCCCUUCCUCCAGC	bta-miR-326	14.8906132831446	-0.429748187418014	0.497111423400457	-0.864490669875077	0.387318403541542	0.840574580874574
UAUGUUGGACAACGUGGAUAGU	bta-miR-6120-3p	17.5416334998896	-0.420409730450526	0.49258993278939	-0.853467970954807	0.393399842073086	0.840574580874574
UCGUACCGUGAGUAAUAAGG	bta-miR-126-3p	28.190417322315	-0.412439486672119	0.477844239265374	-0.863125371786827	0.388068539555973	0.840574580874574
UGUAAACAUCCCCGACUGGAU	bta-miR-30d	15.0727659556469	-0.383751309515904	0.438119067314842	-0.875906433079597	0.38108090200614	0.840574580874574
UGUAAACACCCUACACUCUCA	bta-miR-30f	94.4097011450881	-0.358387821382265	0.411475699150083	-0.870981742354475	0.383764122087865	0.840574580874574
UAGCACCAUUUGAAAUCGGUU	bta-miR-29c	166.690482208172	-0.334586748156669	0.39128647784366	-0.855094073274758	0.392499070408787	0.840574580874574
UGGGUCUUUGCGGGCGAGAUG	bta-miR-193a-5p	82.0593186651827	-0.32164278462925	0.370650764529685	-0.86777855439575	0.385515572361922	0.840574580874574
AUCACAGUGGCUAAGUUCUGC	bta-miR-27b	26.5595481568024	-0.305610665613495	0.349752286731274	-0.873791758360412	0.382231669536079	0.840574580874574
CUCCGUUUGCCUGUUUUGC	bta-miR-1468	199.555536781638	-0.297007423898281	0.343480961403895	-0.864698359653866	0.38720437003438	0.840574580874574
UGUAAACACCCUACACUCUCAGCA	bta-miR-30c	82.5660849265886	-0.295120288732224	0.344356787032253	-0.857018940371817	0.391434417158523	0.840574580874574
AUCACAUUGCCAGGGAUUU	bta-miR-23a	1019.39948420379	-0.294312305369438	0.344867429071946	-0.853407079240407	0.393433597052871	0.840574580874574
UGUAAACAUCCUACACUCAGCA	bta-miR-30b-5p	202.265896171901	-0.290507597743874	0.33951351774757	-0.855658412870228	0.39218674969923	0.840574580874574
UGAGGUAGUAGUUUGUGCUGUCU	bta-let-7i	17.3430476681098	-0.271594749014123	0.315092315351234	-0.861952944524768	0.388713412424809	0.840574580874574
UAUUCAUUUAUCUCCCAGCCUAC	bta-miR-664b	58.8389267330617	-0.254871168673709	0.297358899118483	-0.857116331239024	0.391380596433229	0.840574580874574
UUCACAGUGGCUAAGUUCUGAU	bta-miR-27b	34.7103081367776	-0.226852396847696	0.261273654461822	-0.868255918550122	0.385254248285399	0.840574580874574
UUCACAGUGGCUAAGUUCUC	bta-miR-27b	36.4616429294178	-0.225353546245109	0.263341856438858	-0.855745263182008	0.392138697787926	0.840574580874574
UGAGGUAGUAGGUUGUAUUGU	bta-miR-98	32.6217022574988	-0.223747401716118	0.25551562306569	-0.875670141150608	0.381209382116957	0.840574580874574
AAAAGCUGGGUUGAGAGGGCGAU	bta-miR-320a	211.21605911298	-0.222638651857673	0.259012317767045	-0.859567814291804	0.390027323310203	0.840574580874574
CGUACCGUGAGUAAUAAUGU	bta-miR-126-3p	631.645071505285	-0.190859109166782	0.224795827054981	-0.849033150068667	0.395862846439185	0.840574580874574
UGAGGGGCAGAGAGCGAGACUUUU	bta-miR-423-5p	102.613148560967	-0.189930567843645	0.217422812432598	-0.873554001618504	0.382361185552749	0.840574580874574
UUCAAGUAAUCCAGGAUAGGUU	bta-miR-26a	343.808293548873	-0.17196156240669	0.201779247422446	-0.852226205634863	0.394088554525289	0.840574580874574
UGUAAACAUCCUUGACUGGAAG	bta-miR-30e-5p	219.388576972343	-0.12886960796191	0.151666713178677	-0.849689462249307	0.395497758633189	0.840574580874574
UGUAAACAUCCUACACUCUC	bta-miR-30c	169.943215514594	-0.126751389771584	0.146978580123661	-0.86238001254973	0.38847843570687	0.840574580874574
UGCGGGAUCUUUAGUUGUGGUG	bta-miR-3432a	214.597035242377	0.136772278738978	0.161060630384859	0.849197463167483	0.395771424636454	0.840574580874574
ACUGGACUUGGAGUCAGAAGGA	bta-miR-378	398.418637287135	0.138273451279619	0.162612012986993	0.85032740656546	0.395143083421466	0.840574580874574
UGAGGUAGUAGUUUGUGCUGUUC	bta-let-7i	599.240926694514	0.138981757342839	0.163376696372891	0.850682872333437	0.394945540062013	0.840574580874574
ACUGGACUUGGAGUCAGAAGGCA	bta-miR-378	258.874543311583	0.153815367530366	0.180129618636057	0.853914912467237	0.393152136249305	0.840574580874574
UGAGGUAGUAGGUUGCAUAGUU	bta-let-7d	53.1447430802897	0.187744538122571	0.216490721949232	0.867217479031723	0.385822860993785	0.840574580874574
AAUACUGCCUGGUAAUGAUGACC	bta-miR-200b	759.549798875935	0.190446941478352	0.221902466147537	0.858246169070195	0.390756547078706	0.840574580874574
AAUACUGCCUGGUAAUGAUGACA	bta-miR-200b	798.561086671974	0.201368579930607	0.233629923264966	0.861912622820278	0.388735602263833	0.840574580874574
AACCCGUAGAUCCGAUCCUGU	bta-miR-99a-5p	151.757803454251	0.236635614285666	0.273722226043836	0.86451004620929	0.387307763965384	0.840574580874574
AGCUCGGUCUGAGGCCCCUCA	bta-miR-423-3p	99.0583544874356	0.244230099732761	0.283688928726436	0.860908110969232	0.389288654086248	0.840574580874574
CUAGACUGAAGCUCCUUGAGGUC	bta-miR-151-3p	25.3791548738981	0.245094312902066	0.284838325133518	0.86046817185566	0.389531021047387	0.840574580874574
AGCUCGGUCUGAGGCCCCUCAGUA	bta-miR-423-3p	172.022363955738	0.248318451723274	0.292234901091239	0.84972209272754	0.395479612536848	0.840574580874574
UUACUCUGAGUAACCUAACUGA	bta-miR-6524	28.9508427407754	0.263842548599076	0.309598459442592	0.852208854895803	0.394098182822516	0.840574580874574
UAGCUUAUCAGACUGACGUUGAC	bta-miR-21-5p	170.888098770472	0.2727108277365	0.313758900318035	0.869173201015404	0.38475240313723	0.840574580874574
CUGAGGUAGUAGUUUGUGCUGUU	bta-let-7i	20.8354662461074	0.276757665421155	0.318215009148877	0.869719081326153	0.384453941893169	0.840574580874574
UGUAAACAUCCUCGACUGGAAGG	bta-miR-30a-5p	92.9958902021167	0.300308847824769	0.352713387386943	0.851424580307513	0.394533542258417	0.840574580874574
UUUGGCACUAGCACAUUUUUGA	bta-miR-96	15.4098870318317	0.307249686686942	0.361011948909603	0.851078995071925	0.394725472725894	0.840574580874574
UGAGGUAGUAGGGUGUAUAGUC	bta-let-7a-5p	22.0642376810746	0.330736749659243	0.385902178028628	0.857048154920514	0.391418271967679	0.840574580874574
UUGUGCUUGAUCUAACCAUGUGGA	bta-miR-218	14.6147707958013	0.337357708893811	0.391782104080469	0.861085040332828	0.389191207765246	0.840574580874574
UUCAAGUAAUUCAGGAUAGGUAU	bta-miR-26b	15.3323028477675	0.356102371568975	0.409655227611848	0.86927334882294	0.384697636496297	0.840574580874574
CUCAAGUAAUCCAGGAUAGGCG	bta-miR-26a	17.2578357614154	0.357928297998045	0.417863318664189	0.856567882393358	0.391683742106289	0.840574580874574
AGCUUAUCAGACUGAUGUUGAC	bta-miR-21-5p	27.9011567369734	0.364682804188868	0.419625374016616	0.869067570195189	0.384810173374197	0.840574580874574
UAGCUUAUCAGACUGAUGCUGACU	bta-miR-21-5p	36.9463471032914	0.380886642601576	0.439181722133068	0.867264331383469	0.385797195268423	0.840574580874574
UACAGUACUGUGAUAACUGAG	bta-miR-101	16.9924029943909	0.399476500243382	0.466504445322848	0.856318743044176	0.391821496652097	0.840574580874574
UACCCAUUGCAUAUCGGAGCUGG	bta-miR-660	33.4189583235893	0.41983677226584	0.481466308128802	0.871996160847719	0.383210471956785	0.840574580874574
UAAUACUGCCGGGUAAUGAUGGAUU	bta-miR-200c	17.01619606457	0.420930367335423	0.490484676944974	0.858192696165808	0.390786068419413	0.840574580874574
UACCCUGUAGAUCCGAAUUUGUGG	bta-miR-10a	14.5704912239124	0.438509268086963	0.510586248325511	0.858834858018742	0.390431633030569	0.840574580874574
AGAAUCUGGAUGAACUUUUC	bta-miR-2285t	14.2885537473545	0.464215220195869	0.544849665252349	0.852006066629161	0.394210724936463	0.840574580874574
UUCAAGUAAUCCAGGAUACG	bta-miR-26a	27.91776963178	0.497862012058562	0.577248504250306	0.862474321531858	0.38842655770866	0.840574580874574
ACAGUAGUCUGCACAUUGGUUAG	bta-miR-199a-3p	20.458105331311	0.577840462015963	0.661639775336033	0.873346016300925	0.382474505892884	0.840574580874574
CUCCGUUUGCCUGUUUUGCG	bta-miR-1468	18.0643778567516	0.610998407492559	0.716966221608372	0.852199711894244	0.394103256527449	0.840574580874574
UGAGAUGAAGCACUGUAGG	bta-miR-143	22.7212862469367	-0.479131216698571	0.566825325013401	-0.845289008015376	0.397949496701721	0.840625220412705
AAACCGUUACCAUUACUGAGU	bta-miR-451	192.70278118518	-0.34043592181735	0.403169311407124	-0.844399392972583	0.398446261469274	0.840625220412705
UCAGUGCACUACAGAACUUCGC	bta-miR-148a	144.273257116504	-0.332575279814175	0.392565710072609	-0.847183723083359	0.396892724595798	0.840625220412705
UGUAAACAUCCUACACUCAGCC	bta-miR-30b-5p	288.001929130335	-0.257982142757241	0.306241568532525	-0.842413862995356	0.399556335935123	0.840625220412705
AAGCUCGGUCUGAGGCCCCUCAGC	bta-miR-423-3p	29.9729546685725	-0.226578777655247	0.268548475620323	-0.84371649152679	0.39882784977355	0.840625220412705
AGAGGUAGUAGGUUGCAUAGC	bta-let-7d	41.43036565059	-0.225297288395707	0.267263174187879	-0.842979168680115	0.399240094311094	0.840625220412705
CCCAGUGUUUAGACUAUCUGUU	bta-miR-199b	890.424943872129	-0.185176185649946	0.219847719829927	-0.84229295529286	0.399623993317821	0.840625220412705
AAGCUGCCAGUUGAAGAACUGUA	bta-miR-22-3p	103.29648858608	-0.151734595962485	0.179909365011911	-0.843394650147533	0.399007762963902	0.840625220412705
UGAGGUAGUAGGUUGUGUGGAA	bta-let-7b	43.4796707483633	0.221290868630745	0.26217130700906	0.844069746439103	0.398630432273611	0.840625220412705
AACCCGUAGAUCUGAUCUUGU	bta-miR-99a-5p	140.544621637036	0.228507126958417	0.270101015814786	0.846006173909057	0.397549300111079	0.840625220412705
AACCCGUAGAUCCGAUCUUGCGA	bta-miR-99a-5p	61.0643100110412	0.267711138671926	0.316182008461405	0.846699469000951	0.397162654778686	0.840625220412705
UGAGGUAGUAGAUUGUGUAGUC	bta-let-7f	15.6161224769978	0.279337509902954	0.330475808229583	0.845258572478919	0.397966485864297	0.840625220412705
UAAUACUGCCGGGUAACGAUGGA	bta-miR-200c	30.0491510452382	0.34683239807415	0.410812651572718	0.844259291300713	0.398524528857212	0.840625220412705
UAGCUUAUCAGACGGAUGUUGAC	bta-miR-21-5p	14.2151254658226	0.374000498288478	0.442667603558957	0.844878855560222	0.398178481164217	0.840625220412705
AGCAGCAUUGUACAGGGCUAUA	bta-miR-107	199.381786732446	-0.272263993984522	0.323733531961125	-0.84101264498364	0.400340850523896	0.841570986848964
UUCAAGUAAUUCAGGAUAGGGC	bta-miR-26b	17.9762698923215	-0.398478956950866	0.475406988174443	-0.83818489602145	0.401926868530708	0.842198529650987
UUCACAGUGGCUAAGUCCUGU	bta-miR-27b	15.8362042321172	-0.35147823263391	0.419266185178342	-0.838317625077258	0.401852339707802	0.842198529650987
GACCCGUAGAUCCGAUCUUGC	bta-miR-99a-5p	820.593174518465	-0.278913254336085	0.332482771756896	-0.838880321113361	0.401536471801995	0.842198529650987
CGUGCCUACUGAGCUGAAACAC	bta-miR-24	27.7872553432905	-0.250728327569913	0.299164104968688	-0.838096293658477	0.401976624345961	0.842198529650987
UACCCGUAGAUCCGAUCUUGU	bta-miR-99a-5p	76.2147048197033	0.247603032237971	0.295195643120074	0.838776038903986	0.401594999087549	0.842198529650987
AUCACAUUGCCAGGGAUUUCU	bta-miR-23a	500.545865485555	-0.22540142648405	0.269407651933309	-0.83665562157027	0.402786170984874	0.842465636685247
UGUAAACAUCCUACACUCAGC	bta-miR-30b-5p	186.770687503323	-0.198638631192768	0.237423755102602	-0.836641772037202	0.402793958093647	0.842465636685247
UGUAAACAUCCUUGACUGGAAGA	bta-miR-30e-5p	49.705168384699	0.195270904145583	0.233454417377328	0.83644124767179	0.402906716052074	0.842465636685247
UCAGUGCACUACAGAAUUUUGUU	bta-miR-148a	19.3961732939254	-0.503641540132596	0.603917853170202	-0.833957031554514	0.404305197450108	0.844158089673034
UGUAAACAUCCUACACUCU	bta-miR-30c	38.745450808723	-0.276203564784735	0.332105318181518	-0.831674621463818	0.405592629303049	0.844158089673034
UGAGGUAGUAGUUUGUGU	bta-let-7i	21.9288059960731	-0.256003326602061	0.307260111781047	-0.833181128256857	0.404742584206697	0.844158089673034
UACCCUGUAGAACCGAAUUU	bta-miR-10b	193.079073724107	-0.177351287770206	0.21322866035767	-0.831742259566403	0.405554441710737	0.844158089673034
ACUGGACUUGGAGUCAGAAGG	bta-miR-378	537.757512849382	0.161773345935015	0.194360996893962	0.832334411328803	0.405220212270328	0.844158089673034
CCCAUAAAGUAGAAAGCACUAC	bta-miR-142-5p	48.7472789070912	0.242494847579465	0.290630969379563	0.834373735521516	0.404070412788603	0.844158089673034
UCAGUGCACUACAGAACUUUGU	bta-miR-148a	513615.478096968	1.46043043542063	1.75472832772727	0.832282930835332	0.405249262975392	0.844158089673034
UCCCUGAGACUCUAACUUGUG	bta-miR-125b	31.0580833337559	-0.413366532958483	0.498986002597005	-0.828413083347209	0.407436599587089	0.845683618971725
UCAGUGCACUACAGAACUUUCC	bta-miR-148a	15.1419447334975	-0.356791662784105	0.430333991338996	-0.82910406792161	0.407045522086052	0.845683618971725
UGAGGUAGUAGUUUGUGCUGU	bta-let-7i	4206.48310119943	0.134941606707151	0.162972218741725	0.828003740447342	0.407668381581162	0.845683618971725
UUUGUUCGUUCGGCUCGCGUGAA	bta-miR-375	50.1928840927418	0.363865818215121	0.438937255580744	0.828970003317903	0.407121381305353	0.845683618971725
ACAGCAGGCACAGACAGGCAG	bta-miR-214	13.627140926315	0.447988900445794	0.540501571534009	0.828839219050458	0.407195392500848	0.845683618971725
AGAGGUAGUAGGUUGCAUAGUUU	bta-let-7d	40.2867747957259	-0.224536285639928	0.271569786538359	-0.826808786434026	0.408345449131754	0.84653049329552
UGAGGUAGUAGUUUGUAUAGUU	bta-let-7f	78.1534645146548	0.138551174656061	0.167957402744513	0.824918535247994	0.409417842485463	0.848182377120783
AAUGACACGAUCACUCCCGUUGAGU	bta-miR-425-5p	56.6693145343407	0.198069172366922	0.240242500649093	0.824455172718291	0.409680976691239	0.848182377120783
UGAGAUGAAGCACUGUAGCUAG	bta-miR-143	16.1224697293643	-0.705566618236075	0.856292717977078	-0.823978300204302	0.409951887925638	0.848185607804096
ACCACAGGGUAGAACCACGGAAU	bta-miR-140	23.5575900542779	0.273226964172004	0.331927890952051	0.823151568819125	0.410421806236753	0.848290477989711
CUAGACUGAAGCUCCUUA	bta-miR-151-3p	23.3100353398465	0.30388954110336	0.369272413603478	0.822941356864189	0.410541342793369	0.848290477989711
UCAGUGCACAACAGAACUUUGC	bta-miR-148a	28.0719263583449	-0.402492386788146	0.489718119309598	-0.821885837827642	0.411141873918667	0.848417929862309
AGGACUGUCCAACCUGAGAAU	bta-miR-1388-5p	30.1320409284639	0.269152791281311	0.327408143942199	0.822071155715747	0.411036400708684	0.848417929862309
CCAGUGCACUACAGAACUUUGUC	bta-miR-148a	18.2852839476689	-0.362045007749303	0.442101101725034	-0.81891903534427	0.412832608700184	0.850549087440851
UGAGGUAGUAAGUUGUAUUGUA	bta-miR-98	39.2548145342379	-0.285111524240755	0.347923916765004	-0.819465148851283	0.412521078076483	0.850549087440851
UGAGGUAGUAGGUUGUGUGGG	bta-let-7b	143.946364158325	0.274727889529657	0.335585641078129	0.818652099199012	0.412984933215961	0.850549087440851
UGAGGUAGUAGUUUGGGCUGUU	bta-let-7i	14.5498156470936	0.354793668949574	0.433799757539127	0.817874290576507	0.413428971959298	0.850907080195966
UUUGUUCGUUCGGCUCGCGUU	bta-miR-375	33.2235862572767	0.377232455142834	0.461926296703602	0.816650746742153	0.414128045764636	0.851789167937843
UGAGAACUGAAUUCCAUAGGUU	bta-miR-146a	441.449992765046	0.381032582645465	0.466963478475857	0.815979407831068	0.414511913318558	0.852022203028811
UUCAAGUAAUCCAGGAUAGGCCC	bta-miR-26a	15.2400485998754	-0.444514532323995	0.547939496695907	-0.811247473497407	0.417223567873604	0.852026060526148
UAGCAGCACAGAAAUAUUGGCAA	bta-miR-195	38.5707362621297	-0.296118789116766	0.363982719137153	-0.813551780201921	0.415901771305684	0.852026060526148
UCCCUGAGACCCUAACUUGA	bta-miR-125b	63.1076102203298	-0.261779295620163	0.321602629958389	-0.813983690537712	0.415654294294936	0.852026060526148
UUGUGCUUGAUCUAACCAUGUGA	bta-miR-218	66.1057611499479	-0.225147643435691	0.277671044499215	-0.810843074551578	0.417455794401158	0.852026060526148
UUCAAGUAAUCCAAGAUAGGCU	bta-miR-26a	68.1643191165259	-0.146016491648239	0.180170806678591	-0.810433689785938	0.417690961615791	0.852026060526148
UGUAAACAUCCCCGACUGGAG	bta-miR-30d	75.3079709972066	0.25706454911137	0.316676611230956	0.811757294332957	0.416930911262705	0.852026060526148
UUCAAGUAAUCAAGGAUAGGCU	bta-miR-26a	20.6261474485782	0.259526447026086	0.318866810232016	0.813902352638231	0.415700892829908	0.852026060526148
CAUUGCACUUGUCUCGGUCUGUU	bta-miR-25	24.3356087156248	0.298257581206723	0.366713899107666	0.813324997859313	0.41603174841524	0.852026060526148
CAUGCCUUGAGUGUAGGACCGUG	bta-miR-532	15.0922008861063	0.34450371438023	0.425149434097868	0.810312061478427	0.417760844886081	0.852026060526148
UGAGGGGCAGAGAGCGAGA	bta-miR-423-5p	18.6792055067321	0.361589769832305	0.443410836894958	0.81547346105563	0.414801349640114	0.852026060526148
UCCCUGAGACCCUAACUUGUGAG	bta-miR-125b	85.8999392750174	0.363888003949224	0.447786594917604	0.812637109014357	0.416426148882066	0.852026060526148
UAACAGUCUACAGCCAUGGUCG	bta-miR-132	24.0667713263187	0.364065859357107	0.44955192142566	0.809841626752586	0.418031204672245	0.852026060526148
UAGCUUAUUAGACUGAUGUUG	bta-miR-21-5p	19.9139823012419	0.372174475434801	0.459261464309436	0.810376015314974	0.417724098442924	0.852026060526148
UAGCUUAUCAGACUGAUGUUGUC	bta-miR-21-5p	89.469669603152	0.266501407604184	0.329439636875567	0.80895368308351	0.418541788412232	0.852514936423103
UAGCUUAUCAGACUGAUGUUGAGA	bta-miR-21-5p	15.3030562755124	0.428610056429762	0.530618923151914	0.80775493999307	0.419231669428358	0.853368149340593
UGUAAACACCCUACACUCUCAG	bta-miR-30c	55.4821325010017	-0.302641689673149	0.375068556233773	-0.80689699161163	0.419725832202552	0.853822122484391
UCAGUGCACUACGGAACUUUGUU	bta-miR-148a	22.1001357025919	-0.485445177182127	0.60203669463331	-0.806338187538224	0.420047877300611	0.853925607243139
CUCCGUUUGCCUGUUUUGCUGC	bta-miR-1468	19.1193704492246	-0.465950239065975	0.578820329361525	-0.804999782194843	0.420819805474433	0.854391726266273
UGAGGUAGUUGAUUGUAUAGUU	bta-let-7f	29.5812407421772	0.220543365434034	0.273938645447328	0.805083069144546	0.42077174526109	0.854391726266273
CUGUGCGUGUGACAGCGGCUGAU	bta-miR-210	21.8197385947675	-0.26075087320205	0.324426584498087	-0.803728441691829	0.421553824499703	0.855330536952039
CAUUGCACUUGUCUCGGUCC	bta-miR-25	28.3154714266766	0.281824433340436	0.352049024139601	0.800526102946054	0.423406046158804	0.858535505057356
UAACACUGUCUGGUAAAGAUU	bta-miR-141	15.4782368823947	-0.466074340924139	0.584696947374403	-0.797121214702862	0.425380636532818	0.858597499295674
UCAGUGCACUACAGAACUUUU	bta-miR-148a	132.935779334858	-0.372684429139792	0.469254281203533	-0.794205709075128	0.427075685461794	0.858597499295674
ACCCUGUAGAUCCGAAUUUGC	bta-miR-10a	35.0669799149478	-0.246789204820955	0.309103220549702	-0.798403861279965	0.424636163261786	0.858597499295674
AACAUUCAUUGCUGUCGGUGGGC	bta-miR-181b	29.0125515431058	-0.232665785882884	0.293066975644395	-0.793899706274644	0.427253820703817	0.858597499295674
CGUAAACAUCCCCGACUGGAAGCU	bta-miR-30d	26.3223450666617	-0.225847191330096	0.282828397937979	-0.798530815776222	0.4245625178144	0.858597499295674
UCGUACCGUGAGUAAUAAUGAA	bta-miR-126-3p	166.475904863416	-0.219817990361507	0.276824884624449	-0.794068750935164	0.427155408372672	0.858597499295674
UCGUACCGUGAGUAAUAGUGCG	bta-miR-126-3p	57.7969612893926	-0.212910626628794	0.267914486519534	-0.794696208460794	0.426790238423367	0.858597499295674
UGUAAACAUCCUCGACUGGAA	bta-miR-30a-5p	6066.38094324937	-0.211396615356664	0.26598387095447	-0.794772309306115	0.42674596136164	0.858597499295674
UGAAAAGUUCGUUCGGGUUUU	bta-miR-2284x	517.597415903262	0.125869774519249	0.158175248894216	0.795761507563222	0.426170668820702	0.858597499295674
UGAGGUAGUAGUUUAUACAGUU	bta-let-7g	39.3211292058919	0.192375155990278	0.240652831279528	0.799388708486982	0.424065055734967	0.858597499295674
UAAAGUGCUGACAGUGCAGA	bta-miR-106b	19.909763086127	0.24217457880823	0.304368855935323	0.795661494550847	0.426228813277704	0.858597499295674
CGAGGUAGUAGAUUGUAUAGUC	bta-let-7f	20.7662769612975	0.262052194992487	0.329683901636531	0.794858935154781	0.426695563892162	0.858597499295674
UAGGUAGUUUCCUGUUGUUGGGA	bta-miR-196b	27.3413284273855	0.343090349364758	0.430481545649044	0.796992003100796	0.425455675715644	0.858597499295674
UCCCUGAGACCCUAACUUGUGG	bta-miR-125b	82.6931287462453	0.354236042443103	0.443786214557529	0.798213263105277	0.424746741994566	0.858597499295674
CCCAGUGUUUAGACUAUCUGUA	bta-miR-199b	42.4510527364963	-0.212581511290611	0.267963991157796	-0.793321186074694	0.42759071638663	0.858726508865751
GUACAGUACUGUGAUAACUGU	bta-miR-101	20.0918285368649	-0.254531988655	0.321457078449472	-0.791807073848612	0.428473177054286	0.859402569773214
UUCAAGUAAUUCAGGAUAGGUA	bta-miR-26b	1339.36201892105	0.171513757011581	0.21650860351341	0.792179868274646	0.42825580532043	0.859402569773214
UAGCAGCACGUAAAUAUUGGCGU	bta-miR-16b	49.0811844097698	-0.197878520839137	0.250257841415112	-0.790698583989257	0.42911990258719	0.860151860755609
UGUGCAAAUCCAUGCAAAACUGU	bta-miR-19b	99.2041100551176	-0.166308519448592	0.210820746337538	-0.788862208002625	0.430192546035827	0.861494846895321
UGAAAAGUUCGUUCGGGUUU	bta-miR-2284x	207.782945882532	0.189198494519403	0.239912369170676	0.788615006276751	0.430337057531388	0.861494846895321
UUUGGUCCCCUUCAACCAGCUGC	bta-miR-133a	19.1715689215852	-0.799132921389026	1.01513503586659	-0.787218343524936	0.431154060880792	0.86202586355577
ACCACAGGGUAGAACCACGGA	bta-miR-140	482.234499017144	0.139240680962375	0.176980320393071	0.786757988985009	0.431423550639534	0.86202586355577
AGCUACAUCUGGCUACUGGGUCC	bta-miR-222	14.8651106659059	0.41218843785336	0.523519789606303	0.787340700460119	0.431082450031016	0.86202586355577
GUAAACAUCCUUGACUGGAAGCUG	bta-miR-30e-5p	19.6951736282239	-0.240917647799016	0.30651330559949	-0.785994093560865	0.431870947440762	0.862372614769156
CGGUGCAAUUUUUGGAAAAAA	NA	22.6817516123257	-0.321382738429909	0.410972693965991	-0.782005089750572	0.434211582394082	0.863298918210925
UCAGUGCUCUACAGAACUUUGU	bta-miR-148a	372.167578264477	-0.288104568148832	0.368884275576418	-0.781016126801935	0.434793009775994	0.863298918210925
UUCAAGUAAUCCAGGAUAGACC	bta-miR-26a	25.7624083525503	-0.275198075730346	0.350792528323509	-0.784503812112417	0.432744545973638	0.863298918210925
AGCAGCAUUGUACAGGGCUAUGC	bta-miR-103	61.4780183139239	-0.224139640312659	0.286990383822558	-0.781000524572422	0.434802186180542	0.863298918210925
CAAAGAAUUCUCCUUUUGGGCUC	bta-miR-186	40.197239773579	-0.205561116578228	0.262491100237504	-0.783116518587621	0.433558691762992	0.863298918210925
AAACCCGUAGAUCCGAUCUUGUG	bta-miR-99a-5p	50.6445885535215	-0.180904860373079	0.231446649696397	-0.781626610756228	0.434434043261065	0.863298918210925
AGAGGUAGUAGGUUGCAUAGU	bta-let-7d	321.808820337147	-0.137806199746719	0.176428547736044	-0.781087876735753	0.434750811706864	0.863298918210925
UUCAAGUAAUCCAGGACAGGCU	bta-miR-26a	142.31158185326	-0.128099168590813	0.163930006318453	-0.781425996787709	0.434551986026929	0.863298918210925
AAGGUAGAUAGAACAGGUCUUA	bta-miR-1839	79.7263809185036	0.209873977463027	0.268530352618599	0.781565195205761	0.434470148054459	0.863298918210925
UGUAAACAUCUUCGACUGGAAGCU	bta-miR-30a-5p	18.742771756905	-0.356117186455045	0.456698429416472	-0.779764421152179	0.435529551990481	0.864198209967249
UAGCAGCACAGAAAUAUU	bta-miR-195	15.2967853682565	-0.315876164516044	0.406461596583594	-0.777136554033783	0.437078209586716	0.864787373597673
UGGCUCAGUUCAGCGGGAAC	bta-miR-24-3p	17.7702907753463	-0.276236668333961	0.355444230346532	-0.777158959830775	0.437064991989702	0.864787373597673
UUCAAGUAACCCAGGAUAGGCC	bta-miR-26a	41.783671946773	-0.153403047603815	0.197447499425462	-0.776930819839152	0.437199586779135	0.864787373597673
UUCAAGUAAUCCAGGGUAGGCU	bta-miR-26a	437.397145088732	-0.125703484865425	0.161723598847702	-0.777273606085171	0.436997363630442	0.864787373597673
UGAGGUAGUAGGUUGUGUGGUAAU	bta-let-7b	14.3303908588481	0.308173739217922	0.396279628411917	0.777667377081487	0.436765129051989	0.864787373597673
CUGAGGUAGUAGUUUGUACAGU	bta-let-7g	49.2805411363558	0.164197334160893	0.211654903448834	0.775778550297496	0.437879750896341	0.864994489415982
UGAAAAGUUCGUUCGGGUUUUA	bta-miR-2284x	41.6076204423319	0.208457679216667	0.268553786726202	0.776223198182626	0.437617211102732	0.864994489415982
UGAGGUAGUAGUUUGUGCUAUU	bta-let-7i	18.5405876907307	0.369020410458861	0.475935741091094	0.775357634652261	0.438128361580975	0.864994489415982
GACCCGUAGAUCCGAUCUUGUGAA	bta-miR-99a-5p	170.844805446956	0.25869114909959	0.334243806239854	0.773959439996185	0.438954777220181	0.866083078613
CUAGCACCAUCUGAAAUCGGU	bta-miR-29a	82.0749083795965	0.145851459594019	0.188613866520423	0.773280683359655	0.43935628515194	0.866257078189427
UGAGGUAGUAGGUUGUAUGA	bta-let-7c	34.0196006242024	0.195134779361379	0.252477317725511	0.772880435831966	0.439593144155829	0.866257078189427
CGAGGUAGUAGGUUGUGUGGU	bta-let-7b	15.0160965344521	-0.342438455339974	0.44392829579857	-0.771382357423221	0.440480329279138	0.867462512132587
AACCCGUAGAUCCGACCUUGU	bta-miR-99a-5p	176.247557336269	0.224777375606815	0.291634893248711	0.770749251239704	0.440855572932707	0.867658874478183
AAGAAUCUAGAUGAACUUUUU	bta-miR-2285t	42.3774492358088	-1.72041495779233	2.23832350830704	-0.768617651294547	0.442120323734729	0.868967405423772
UCAGUGCCCUACAGAACUUUGC	bta-miR-148a	19.0229734195852	-0.473019226199035	0.618914327655915	-0.764272541549578	0.444704845006277	0.868967405423772
CUAGCACCAUCUGAAAUCGGCU	bta-miR-29a	16.4280325798988	-0.40422773506242	0.530563417427075	-0.761883917709009	0.446129289283794	0.868967405423772
UCAGUGCACUACAGAACCUUG	bta-miR-148a	70.3332341873148	-0.350629618980262	0.457678900712479	-0.766103961608082	0.443614445974514	0.868967405423772
UCAGUGCACAACAGAACUUUGU	bta-miR-148a	189.146361748421	-0.290043969173021	0.377886742884946	-0.767542060244568	0.442759295903176	0.868967405423772
UUCACAGUGGCUAAGUUCUGCUC	bta-miR-27b	51.9628771320508	-0.264888773086562	0.347261151370521	-0.762794145101278	0.445586173415069	0.868967405423772
UACCCUGUAGAGCCGAAUUUGUG	bta-miR-10a	17.1833663470287	-0.263386459227472	0.347628088962848	-0.757667368057882	0.448650138904632	0.868967405423772
AUCACAUUGCCAGGGAUUUCCC	bta-miR-23a	42.416326449875	-0.261882516014308	0.341526800795073	-0.766799312395534	0.443200845267962	0.868967405423772
GACCCGUAGAUCCGAUCUUGU	bta-miR-99a-5p	5612.01391031775	-0.24763964462973	0.326168014427343	-0.759239513612376	0.447709293014929	0.868967405423772
UGAGGUAGUAAGUUGUAUUGUC	bta-miR-98	144.940275604725	-0.21900156063097	0.284952256257222	-0.768555278373652	0.442157362952517	0.868967405423772
ACCACAGGGUAGAACCACG	bta-miR-140	27.0884508811399	-0.192466629905342	0.253556125853514	-0.759069138075311	0.447811199547301	0.868967405423772
UCGUACCGUGAGUAAUAAUA	bta-miR-126-3p	1377.8200587977	-0.184773215024411	0.243584218893691	-0.758559876594688	0.448115882127351	0.868967405423772
GUGCCUACUGAGCUGAAACACA	bta-miR-24	62.4320718902622	-0.154024661715741	0.203163748227109	-0.758130636296208	0.448372780810592	0.868967405423772
UGAGGUAGUAGGUUGUAUAGUC	bta-let-7a-5p	4327.50116152919	0.102812118736901	0.135670938185461	0.757805025246884	0.448567713554894	0.868967405423772
ACCCUGUAGAACCGAAUUUGUGA	bta-miR-10b	2253.0858923934	0.126623423723256	0.166040338138911	0.762606395184053	0.445698169469846	0.868967405423772
AGCUCGGUCUGAGGCCCCUCAGUU	bta-miR-423-3p	262.790392632272	0.172642824655124	0.22713998091104	0.760072374588865	0.447211324530026	0.868967405423772
UCACAGUGAACCGGUCUCUUUU	bta-miR-128	161.537289892517	0.193673586082364	0.255643579841488	0.757592215703017	0.448695141701827	0.868967405423772
UGAGGUAGUAGGUUGUACAGU	bta-let-7g	24.3388332258291	0.207686923030278	0.271441790444217	0.765125085162446	0.444197063695729	0.868967405423772
UGUAAACACCCCCGACUGGAAGCU	bta-miR-30d	23.9670331529008	0.230783237196222	0.302274054583878	0.763490063723554	0.445171185900399	0.868967405423772
AGCAGCAUUGUACAGGGCUAUCA	bta-miR-107	50.7457520517103	0.254668529395249	0.334276335287161	0.76185030919546	0.446149350076778	0.868967405423772
AGCUCGGUCUGAGGCCCCUCAGUUU	bta-miR-423-3p	28.8976773368595	0.295598043778957	0.387686411244833	0.762466868079832	0.445781410174565	0.868967405423772
UAACACUGUCUGGUAGCGAUG	bta-miR-200a	32.2828429475927	0.316268708357554	0.417183348986597	0.758104821598992	0.448388233474213	0.868967405423772
ACCCGUAGAUCCGAUCUUGU	bta-miR-99a-5p	16.1992671425877	0.335185023026412	0.441138002232422	0.759818971229356	0.447362801327142	0.868967405423772
UAGCACCAUUUGAAAUCAGC	bta-miR-29b	21.0957204294055	0.352866289065161	0.464244332437047	0.760087446222106	0.4472023160866	0.868967405423772
UUUUGUUCGUUCGGCUCGCGUGU	bta-miR-375	16.230786897713	0.356701183873575	0.466155404974929	0.765198000638347	0.444153650065176	0.868967405423772
UCAGUGCACCACAGAACUUUGG	bta-miR-148a	35.6105836709562	0.410239056383016	0.537835524955805	0.762759314600364	0.445606949196281	0.868967405423772
AUCACAUUGCCAGGGAUU	bta-miR-23a	720.222265847501	-0.198329568900688	0.262311882794615	-0.756083051929354	0.449599402659718	0.870183478165612
UAGCUUAUCAGACUGAUGAA	bta-miR-21-5p	15.481408430887	0.398636019607553	0.528362683034855	0.754474213276821	0.450564523733431	0.870980776695257
UAAUACUGCCGGGUAAUGA	bta-miR-200b	74.8809937739424	0.405511609836498	0.5374705472986	0.754481546709218	0.450560121843912	0.870980776695257
UUCAAGUAAUCCAGGAUGGGCC	bta-miR-26a	42.5426263133712	-0.170627303451768	0.226604186976015	-0.752975069564043	0.451464895322907	0.872024684454118
UGUAAACAUCCUCGACUGGAAGCG	bta-miR-30a-5p	975.858797846519	0.240244330297441	0.319271774146767	0.752475946047778	0.451764889897713	0.872024684454118
AGGUAGAUAGAACAGGUCUUGA	bta-miR-1839	14.1988324512857	0.307239721460838	0.408458904745347	0.752192492051034	0.451935308043544	0.872024684454118
GUACAGUACUGUGAUAACUGAAA	bta-miR-101	239.353753629333	-0.148817095115255	0.198032736716464	-0.751477243524267	0.452365491119476	0.872320227516982
UCCCUGUCCUCCAGGAGCUU	bta-miR-339b	20.5190387004021	-0.231838022835945	0.308900970658368	-0.750525394406573	0.452938335259495	0.872890341329344
UAAAGUGCUUAUAGUGCAGGUAGA	bta-miR-20a	207.168126057769	0.172093959170999	0.229530838507699	0.749763998118388	0.453396855333697	0.873239570303249
UUGUGCUUGAUCUAACCAUGUGC	bta-miR-218	13.8973460008349	-0.33492345785854	0.44726666272756	-0.748822762278058	0.453964038378455	0.873263748841633
UUCACCACCUUCUCCACCCAGC	bta-miR-197	113.246846695265	-0.123709237127332	0.165158664488877	-0.749032680242238	0.453837508422216	0.873263748841633
UGAGGUAGUGGUUUGUACAGU	bta-let-7g	28.6382030632099	0.261265456783942	0.349381023489069	0.747795212730309	0.454583690127082	0.873921880470196
AACAUUCAACGCUGUCGGUGG	bta-miR-181a	35.4458944715471	0.29418313911457	0.393745104811265	0.747141070504437	0.454978411103584	0.87414705098547
UGGGUCUUUGCGGGCGAGA	bta-miR-193a-5p	17.7481363411729	-0.445838053931715	0.597618324758112	-0.746024737631948	0.455652471677636	0.874164087259585
UGUAAACAUCCUUGACUGGAAGU	bta-miR-30e-5p	19.140684798287	-0.24857406383377	0.333181258025048	-0.746062564584837	0.455629621932338	0.874164087259585
AACAUUCAACGCUGUCGGUGU	bta-miR-181a	39.1039616675639	-0.226155625068466	0.303515920552604	-0.745119480575222	0.456199493497235	0.874164087259585
UAGCACCAUCUGAAAUCGGUUAU	bta-miR-29c	34.5576159871636	-0.211461668869761	0.283634105202991	-0.745543871455169	0.455942999847328	0.874164087259585
UCGUACCGUGAGUAAUAACGCG	bta-miR-126-3p	65.6769445887531	-0.210280739783555	0.282460444554269	-0.744460839872232	0.456597723851831	0.874164087259585
UUCAAGUAAUCCAGGAUAGGCUUU	bta-miR-26a	825.197047834622	0.114931497935236	0.154401109179823	0.744369639219248	0.456652881404261	0.874164087259585
UGUAAACAUUCUCGACUGGAAG	bta-miR-30a-5p	20.970346699238	-0.313084512959135	0.422256560579808	-0.741455650870724	0.458417212434872	0.87700838515031
UCAGUGCACUACAGAACUGUGU	bta-miR-148a	61.6559116149114	-0.34961413247179	0.472492669683286	-0.739935569172191	0.459339090506978	0.877705580101016
UGAGGUAGUAGAUUGUAC	bta-let-7f	430.09805074853	0.118486228253364	0.160051335591537	0.74030140276836	0.459117129985931	0.877705580101016
UAGCACCAUUUGAAAUCGGUC	bta-miR-29c	22.3131034926782	-0.426028039978191	0.576994204851343	-0.738357571698581	0.460297190044918	0.878833119582298
UAAUACUGCCGGGUAAUGAAA	bta-miR-200b	16.3290334789658	0.348744283941948	0.472524670860108	0.738044604755028	0.460487344334961	0.878833119582298
UGAGGUAGUAGGUUGUAUAGCU	bta-let-7a-5p	242.897013998092	-0.144087159773245	0.195700321616437	-0.736264297284338	0.461569869394651	0.878912718609794
GUACAGUACUGUGAUAACC	bta-miR-101	56.3460149807302	0.15950209656163	0.216673582446863	0.736140025749316	0.461645486370467	0.878912718609794
UAGCUUAUCAGACUGACGUUGACA	bta-miR-21-5p	27.2453474266832	0.318064474904027	0.431306192802842	0.737444720737919	0.460851948169218	0.878912718609794
UAGCUUAUCAGACUGAUGAUGA	bta-miR-21-5p	15.5947500272501	0.375689381850754	0.509985263561304	0.736667132746656	0.461324798884407	0.878912718609794
UGAGGUAGGAGGUUGUAUAGC	bta-let-7e	47.806422886545	-0.511139288707157	0.696373776417285	-0.734001345278787	0.462947918179934	0.879265979703626
UACAGUACUGUGAUAACUGAUU	bta-miR-101	97.1964532392187	-0.181053453220652	0.246475301579829	-0.734570368958499	0.462601189410236	0.879265979703626
UUCAAGUAAUUCAGGAUAGG	bta-miR-26b	2257.86939963376	0.1996693231207	0.271946080016944	0.73422394287963	0.462812263353272	0.879265979703626
UCCCUGAGACCCUAACUUGG	bta-miR-125b	47.0871070049648	0.357861830788817	0.487318147129068	0.734349485848381	0.462735765074714	0.879265979703626
AGAAUCUAGAUGAACUUUUUG	bta-miR-2285t	26.0122025064105	-1.54947725315282	2.14232972872564	-0.723267400146904	0.469515617114914	0.879315258234676
UCAGUGCACUACAGAACUUUC	bta-miR-148a	24.3958478127001	-0.443034065266263	0.605681392402735	-0.731463886497733	0.464495855185464	0.879315258234676
UCAGUGCACUGCAGAACUUUGC	bta-miR-148a	260.562974058448	-0.298305519142137	0.406964145380458	-0.733001967196055	0.463557229573504	0.879315258234676
GCAGUGCACUACAGAACUUUGU	bta-miR-148a	132.077991500125	-0.296903203489273	0.410874325928462	-0.722613180607853	0.469917568154396	0.879315258234676
UCAGUGCACUACCGAACUUUGU	bta-miR-148a	168.958552817825	-0.259967311263833	0.354564454747368	-0.733201841817628	0.463435332171564	0.879315258234676
GACCCGUAGAUCCGAUCUUGUGU	bta-miR-99a-5p	108.74157919897	-0.233284007528241	0.323265111019051	-0.721649196205689	0.470510184380719	0.879315258234676
UUCAAGUAAUACAGGAUAGGCU	bta-miR-26a	16.3378902818899	-0.228404179802668	0.312532534187374	-0.730817290419218	0.464890760947652	0.879315258234676
UGUAAACAUCCUCGACCGGAAGCU	bta-miR-30a-5p	53.2614542586607	-0.219242789226227	0.299998469995889	-0.730813024577198	0.464893366912103	0.879315258234676
UGGGUCUUUGCGGGCGAGAUGA	bta-miR-193a-5p	75.2319118925592	-0.214035534682798	0.294420027343966	-0.726973421657703	0.467242237587422	0.879315258234676
CGUAAACAUCCUCGACUGGAAGC	bta-miR-30a-5p	29.5127742979649	-0.209573812093643	0.29135971122789	-0.719295784617669	0.471958692649373	0.879315258234676
UACCCUGCAGAACCGAAUUUGU	bta-miR-10b	40.0037710072012	-0.196198680830555	0.272767074396266	-0.719290190228477	0.471962138881896	0.879315258234676
UCAGUGCACUACAGAACUUUGUCA	bta-miR-148a	281.750295327996	-0.193224353827061	0.266119365980566	-0.726081520279782	0.467788797052399	0.879315258234676
UACCCUGUAGGACCGAAUUUGU	bta-miR-10b	66.7656382358417	-0.164634402632791	0.228765814107897	-0.719663483264773	0.47173221485959	0.879315258234676
UGAGGUAGUAAGUUGUAUUGU	bta-miR-98	232.663283527853	-0.145561234599211	0.200958893095927	-0.724333381602218	0.468861087828915	0.879315258234676
AGCAGCAUUGUACAGGGCUAUGAU	bta-miR-103	330.415898984702	0.101773196245561	0.141340062485844	0.720059086260517	0.471488616772791	0.879315258234676
UGAGGUAGUAGGUUGUGUGGUUA	bta-let-7b	986.030728536005	0.115169337932208	0.159042188440968	0.724143317324608	0.468977753271237	0.879315258234676
UGAGGUAGUAGGUUGUGUGGUUUU	bta-let-7b	419.603328175368	0.118897567354381	0.163196543590091	0.728554445693542	0.46627425270791	0.879315258234676
UGAGGUAGUAGGUUGUAUAA	bta-let-7a-5p	242.196164352323	0.151296800015881	0.210847913492722	0.717563657660304	0.473026372641963	0.879315258234676
CCCAGUGUUUAGACUAUCUGUUC	bta-miR-199b	3214.8505959011	0.154922792548588	0.215584053294791	0.71861898030438	0.472375715476066	0.879315258234676
AGCUCGGUCUGAGGCCCCUCAGUC	bta-miR-423-3p	35.3027916278575	0.167335930641231	0.22914075751049	0.7302757155002	0.465221669134786	0.879315258234676
UGAGGUAGUAGGUUGUAUGGA	bta-let-7c	61.2235557418163	0.168558317163523	0.233372917996764	0.722270255736614	0.470128336367974	0.879315258234676
UUUGGCACUAGCACAUUUUUGCU	bta-miR-96	141.651254983722	0.182878277594531	0.252439149920054	0.724444990614362	0.468792587359274	0.879315258234676
UAGCAGCACGUAAAUAUUGGCG	bta-miR-16b	100.802779149332	0.188324085208088	0.260920738554105	0.721767408185673	0.470437490539665	0.879315258234676
CACCCGUAGAACCGACCUUGU	bta-miR-99b	218.671228583626	0.19000748026374	0.263907745403993	0.719976899400488	0.471539218774139	0.879315258234676
AGGACUGUCCAACCUGAGAAUG	bta-miR-1388-5p	77.2334360440756	0.19253011163027	0.268033348674774	0.718306556188581	0.472568288587438	0.879315258234676
UGAGGUAGUAGGUUGUGUAGU	bta-let-7a-5p	41.8901561286931	0.218210691682046	0.302517745034977	0.721315345176916	0.470715517818494	0.879315258234676
UUACUCUGAGUAACCUAACUGU	bta-miR-6524	83.7889029229648	0.229374226670596	0.31384633538734	0.730848828894273	0.464871494629505	0.879315258234676
CAACGGAAUCCCAAAAGU	bta-miR-191	45.7665637804644	0.234760782909508	0.326473296355723	0.719081117904709	0.472090940694014	0.879315258234676
UGAGGUAGUAGACUGUAUAGUC	bta-let-7f	15.6280429433297	0.248793275687014	0.342278538812402	0.726873722641938	0.467303315818076	0.879315258234676
CGAGGUAGUAGUUUGUGCUGUC	bta-let-7i	15.9083354532295	0.256547041205615	0.351387841719636	0.730096522264727	0.465331186980876	0.879315258234676
CUCAAGUAAUCCAGGAUAGG	bta-miR-26a	57.2473632095925	0.273792760525317	0.377977969325051	0.724361689688486	0.468843713105568	0.879315258234676
CACCCGUAGAACCGACCUUGCC	bta-miR-99b	18.7293774890658	0.287865625781402	0.401020763442574	0.717832222227627	0.472860742898081	0.879315258234676
UAAUACUGCCGAGUAAUGAUGGA	bta-miR-200c	14.164860124567	0.294131499109177	0.403846388019567	0.728325194516599	0.46641454311431	0.879315258234676
UGAGGUAGUAGUUCGUGCUGUUU	bta-let-7i	15.424290010051	0.295653405717262	0.408432197627209	0.723873894944775	0.469143157896853	0.879315258234676
UAAUACUGUCGGGUAAUGAUG	bta-miR-200c	14.8592042022302	0.321421261241417	0.443596057103647	0.724580969767989	0.46870913710396	0.879315258234676
CUCCGUUUGCCUGUUUUGCUGAU	bta-miR-1468	14.9598917248888	0.467137880960855	0.641394937505316	0.728315509906848	0.466420470133269	0.879315258234676
CACCCGUAGAACCGACCUUA	bta-miR-99b	34.1752098709284	0.201338704320747	0.281135179151452	0.716163323737874	0.473890506753697	0.879822047182446
UAGCUUAUCAGAGUGAUGUUGAC	bta-miR-21-5p	28.6218423170561	0.307248254301416	0.428847349667849	0.716451330617727	0.473712709314473	0.879822047182446
UAAUACUGCCUGGUAAUGGUGACU	bta-miR-200b	17.9183494403677	0.325297035289286	0.454475376309456	0.715763828462709	0.474137190876027	0.879822047182446
UAAUACUGCCGGGUAAUG	bta-miR-200b	32.4196902328465	0.466739206174619	0.652521548164697	0.715285506643244	0.474432642358718	0.879851820251828
UUCAAGUAAUCCUGGAUAGGCC	bta-miR-26a	14.5186691591848	-0.283604384398214	0.397612674036962	-0.713267968847114	0.475679954301946	0.880609157023414
UGAGGUAGUAGUGUGUACAGUU	bta-let-7g	49.2881455635216	-0.160456495231645	0.224729014624511	-0.713999905618525	0.475227237816055	0.880609157023414
UGAAAAGUUCGUUCGGGUUUC	bta-miR-2284x	56.7110622843666	0.160560369893792	0.225000144522524	0.713601185610435	0.475473824223927	0.880609157023414
UCAGUGCACUGCAGAACUUUG	bta-miR-148a	76.4448571551386	-0.371336356778275	0.524691835886588	-0.707722764831698	0.47911743755986	0.881273838128505
UAAUACUGCCUGGUAAUGAGG	bta-miR-200b	17.3826171346406	-0.338311379615368	0.476879196365863	-0.709427842928621	0.478059014606177	0.881273838128505
UUCAAGUGAUCCAGGAUAGG	bta-miR-26a	16.9113539992917	-0.332306796130903	0.468649634177141	-0.70907298735946	0.478279184926103	0.881273838128505
UUCAAGUAAUCCAGGACAGGCA	bta-miR-26a	15.4831414675372	-0.318741659701847	0.448433127234425	-0.710789726146214	0.477214548073414	0.881273838128505
UCAGUGCACUAUAGAACUUUGU	bta-miR-148a	519.649771193993	-0.266180103561942	0.37503388137681	-0.70974948339268	0.477859500496258	0.881273838128505
AAAAGCUGGGUUGAGAGGGCGU	bta-miR-320a	93.3255969145932	-0.236584524171411	0.332422523253201	-0.711698238302609	0.476651658821749	0.881273838128505
UAGCACCAUCUGAAAUCGGUUA	bta-miR-29c	692.577317886432	-0.139336905152321	0.196852072144083	-0.707825442905857	0.479053664224869	0.881273838128505
UACCACAGGGUAGAACCACGGACU	bta-miR-140	140.536177649537	0.146206386558429	0.205683519208686	0.710831801793941	0.477188471122673	0.881273838128505
UAAUACUGCCGGGUAAUGAUGGA	bta-miR-200c	15678.0969767153	0.178303959675369	0.251289829292458	0.709555019307424	0.477980121446022	0.881273838128505
UGAGGUAGUAGGUUGUGUGGUUUA	bta-let-7b	37.9753273091517	0.197743910275231	0.278298136024826	0.710547016590837	0.477364985821135	0.881273838128505
CUCAAGUAAUUCAGGAUAGGU	bta-miR-26b	22.2548586964554	0.287047927930534	0.405207477003391	0.708397411748975	0.478698499298246	0.881273838128505
ACAGUAGUCUGCACAUUGGUUAU	bta-miR-199a-3p	100.073673660338	0.206833495292805	0.292605441778593	0.706868245633351	0.479648359038571	0.881735366382054
UGAGGUAGUAGGUCGUAUAGU	bta-let-7a-5p	38.1680173888597	0.17371740115082	0.246105845853838	0.705864586629897	0.480272352240505	0.88236734959472
AAAAGCUGGGUUGAGAGGGCGAUU	bta-miR-320a	185.394829808746	-0.21413550983677	0.303801597098806	-0.704853140607836	0.48090163415663	0.882493733076474
ACCCUGUAGAACCGAAUUUGUAA	bta-miR-10b	24.2575525678585	0.342589428290259	0.486032186409988	0.704869837573413	0.480891242317606	0.882493733076474
AUCAACAGACAUUAAUUGGGCGU	bta-miR-421	23.7500699602742	-0.23581855726178	0.334806439646832	-0.70434295562096	0.481219221480557	0.882562218079367
UCCUGUACUGAGCUGCCCCGAGA	bta-miR-486	56.3312013630481	-0.245232359182091	0.348593547234375	-0.703490816533133	0.481749927855965	0.882718499207459
UUUGUUCGUUCGGCUCGCGUGC	bta-miR-375	65.2235394145876	0.340798863651856	0.484566974453965	0.70330600643159	0.481865068319347	0.882718499207459
UCGAGGAGCUCACAGUCUAG	bta-miR-151-5p	18.0288862025255	-0.499356478154454	0.711814124900191	-0.70152650907914	0.482974497042589	0.882841693678524
UUCAAGUAAUCCAGGAUAGGCCG	bta-miR-26a	14.8152615897948	-0.429404376361227	0.612142322618466	-0.701478006821078	0.483004755214481	0.882841693678524
CUCAGUGCACUACAGAACUUUGU	bta-miR-148a	98.3273465047476	-0.311347545964156	0.444356336373801	-0.700670881628307	0.483508431985588	0.882841693678524
UAGCAGCACGUAAAUAUUGA	bta-miR-16b	19.836673936474	-0.298855863984857	0.427927056180123	-0.698380389061127	0.484939337352642	0.882841693678524
UCAGUGCACUACAGAGCUUUGC	bta-miR-148a	253.642604516323	-0.280914774205127	0.401992866761945	-0.698805370522858	0.484673671802823	0.882841693678524
UGGGUCUUUGCGGGCGAGAUA	bta-miR-193a-5p	19.9995482707666	-0.262769050054576	0.374868880081177	-0.700962560556305	0.483326380371106	0.882841693678524
UGGGUCUUUGCGGGCGAGAU	bta-miR-193a-5p	50.2844412499854	-0.235825757669361	0.337218293907543	-0.699326702999154	0.484347882791213	0.882841693678524
UGAGGUAGUAGUUUGUGCUGUUU	bta-let-7i	5561.95711459487	0.105311480666378	0.150820429619319	0.698257397437411	0.485016236920879	0.882841693678524
UGUAAACAUCCCCGACUGGAAU	bta-miR-30d	90.9445401851291	0.131415221247552	0.18779479590343	0.699780953009634	0.484064111501962	0.882841693678524
CUAGCACCAUCUGAAAUCGGUUU	bta-miR-29a	59.3194647509921	0.196700742745842	0.280099478511109	0.702253155883831	0.482521301133917	0.882841693678524
UUAAGACUUGCAGUGAUGUU	bta-miR-499	40.8455765308927	0.38069636142542	0.544109065985627	0.6996692119728	0.484133908086366	0.882841693678524
UCGUACCGUGAGUAAUAAUGCAU	bta-miR-126-3p	25.0630011291027	-0.437980124904698	0.629276933871337	-0.696005369544101	0.486425467056302	0.883242657937873
UGAGAUGAAGCACUGUAGCUCUUG	bta-miR-143	19.5078222575126	-0.405957761354913	0.596708766301758	-0.680328133724147	0.496296714469368	0.883242657937873
UCAGUGCACUACGGAACUUUG	bta-miR-148a	149.547630847392	-0.398966061775123	0.585802060957663	-0.681059505190025	0.495833838983269	0.883242657937873
AACCCGUAGAUCCGAGCUUGUG	bta-miR-100	16.3595027412887	-0.346557014764005	0.498957359797521	-0.694562386863357	0.487329590879284	0.883242657937873
GCCCCUGGGCCUAUCCUAGAAC	bta-miR-331-3p	14.6409365150868	-0.336407356640449	0.490576348096411	-0.685739045402034	0.492877680144109	0.883242657937873
UCAGUGCACUACGGAACUUUGUC	bta-miR-148a	18.1283764645177	-0.304229534502607	0.443777548006276	-0.685545124735119	0.492999995825371	0.883242657937873
UCAGUGCACUACAGAAUUUUGU	bta-miR-148a	1105.62305264915	-0.290003717099358	0.426148806145506	-0.6805221859529	0.49617387887985	0.883242657937873
UCAGUGCACUACAGAACUUUGUU	bta-miR-148a	4955.36163006371	-0.276271392760316	0.399979023131543	-0.690714704479533	0.489744846763691	0.883242657937873
ACAGUGCACUACAGAACUUUGC	bta-miR-148a	122.569861353538	-0.269089683776372	0.393039516515383	-0.684637733533953	0.49357254988968	0.883242657937873
UAACACUGUCUGGUAAAGAUA	bta-miR-141	134.745408316411	-0.267596385191915	0.391652703133304	-0.683249172164746	0.494449405891835	0.883242657937873
CCAGUGCACUACAGAACUUUGC	bta-miR-148a	421.046990526236	-0.264566891777194	0.382767996314171	-0.69119386762952	0.489443717122256	0.883242657937873
UAGCACCAUCUGAAAUCGGCU	bta-miR-29c	24.8477069386439	-0.246806802659924	0.361660755822513	-0.682426275692035	0.494969445695354	0.883242657937873
AACUGUUUGCAGAGGAAACUGA	bta-miR-452	16.9324219264406	-0.244505723254229	0.351594502927839	-0.695419641712689	0.486792354799678	0.883242657937873
UGAGGGGCAGAGAGCGAGACA	bta-miR-423-5p	37.3162602324762	-0.219503564174795	0.321123670977302	-0.683548377193003	0.494260391954589	0.883242657937873
UGUAAACAUCCUCGACUGGAAC	bta-miR-30a-5p	24.6487806767193	-0.208899592265953	0.306477949891237	-0.681613774629095	0.495483202596044	0.883242657937873
UCUACAGUGCACGUGUCUCCAA	bta-miR-139	33.4028892170297	-0.20082580466211	0.289323508550527	-0.694121973247942	0.487605719681639	0.883242657937873
UCGUACCGCGAGUAAUAAUGCG	bta-miR-126-3p	65.2973043663445	-0.186871388435432	0.270003915629031	-0.692106216311996	0.488870628147614	0.883242657937873
UGGAGAGAAAGGCAGUUCCUG	bta-miR-185	48.9661719997145	-0.18667395149985	0.273304180220943	-0.68302633113383	0.494590204238862	0.883242657937873
UCAGUGCAUGACAGAACUUGGGA	bta-miR-152	33.8545677601866	-0.172483865516026	0.250901627996574	-0.687456143243443	0.491795328612353	0.883242657937873
UGGCUCAGUUCAGCAGGAACAGUA	bta-miR-24-3p	42.5596587036661	-0.168646362106042	0.245818351930848	-0.686060909534874	0.492674699877738	0.883242657937873
ACGUACCGUGAGUAAUAAUGCG	bta-miR-126-3p	33.149177020293	-0.160493218921082	0.235574925821413	-0.681283113478513	0.495692366210656	0.883242657937873
UCGUACCGUGGGUAAUAAUGCG	bta-miR-126-3p	115.108267975537	-0.15884595693317	0.230638930539357	-0.688721355764629	0.490998634396182	0.883242657937873
UGAGGUAGUAGGUUGUGC	bta-let-7i	43.2991559723824	-0.156203873833673	0.22968565257201	-0.680076757448754	0.496455860447773	0.883242657937873
UCAAGUAAUCCAGGAUAGGCU	bta-miR-26a	120.573950078655	-0.147449612262521	0.215606553076199	-0.683882795577226	0.49404917876517	0.883242657937873
AUCAAGUAAUCCAGGAUAGGCU	bta-miR-26a	78.1164427170924	-0.127080289928747	0.18355417754966	-0.692331232256297	0.48872934068903	0.883242657937873
ACCCUGUAGAACCGAAUUUGUA	bta-miR-10b	227.557869459427	-0.102409052711486	0.150577430405175	-0.68010891430358	0.49643550046885	0.883242657937873
AACCCGUAGAUCCGAUCUUGUGC	bta-miR-99a-5p	278.738734023369	0.166062179308858	0.242726036502333	0.684154784965815	0.493877430325531	0.883242657937873
UUGUGCUUGAUCUAACCAUGC	bta-miR-218	86.5256935733094	0.20500543350024	0.29538650585244	0.694024369558202	0.487666926289847	0.883242657937873
CUCAAGUAAUUCAGGAUAGGUU	bta-miR-26b	64.2655036397974	0.21142498386866	0.307706032962853	0.687100547990177	0.49201936893275	0.883242657937873
CUAGACUGAGGCUCCUUGAGG	bta-miR-151-3p	23.7706101871208	0.218149953264615	0.318334758409861	0.685284743501817	0.493164257160908	0.883242657937873
UCACAGUGAACCGGUCUCU	bta-miR-128	21.2621374750221	0.234075966806402	0.342427813824342	0.68357755227932	0.494241963523854	0.883242657937873
CAAAGAAUUCUCCUUUUGGGCUAU	bta-miR-186	26.5601841533855	0.252376418346376	0.365277469182393	0.690917014157141	0.489617693272132	0.883242657937873
AGAGGUAGUAGGUUGCAUAGA	bta-let-7d	15.8719101505268	0.273835570554777	0.398687077784796	0.68684335613854	0.492181444991784	0.883242657937873
UAGCUUAUCAGACUGAUGUUGACAA	bta-miR-21-5p	27.0451731848695	0.274436353014378	0.40155898201026	0.683427255544157	0.494336902321925	0.883242657937873
CAGUAGUCUGCACAUUGGUUAA	bta-miR-199a-3p	34.0439365813254	0.279417149562912	0.40115544354161	0.69653086867293	0.48609643258308	0.883242657937873
AACCCGUAGAUCCGAACUUGUGG	bta-miR-100	82.6084253046229	0.287812593599333	0.417155018507617	0.689941582457741	0.490230924738224	0.883242657937873
AUCACAUUGCCAGGGAUUUAA	bta-miR-23a	14.2586647741771	0.297931190798416	0.429759973931113	0.693250206791412	0.488152545323492	0.883242657937873
UGAGGUAGUAGGUUGUAUGGUUUU	bta-let-7c	16.3829888949831	0.310227882428267	0.451384397573701	0.687280916433567	0.491905722204496	0.883242657937873
ACGUACCGUGAGUAAUAAUG	bta-miR-126-3p	14.2288740749889	0.310437470501877	0.446854226721318	0.694717543078051	0.487232331759724	0.883242657937873
UGUAAACAUCCCCGACUGGGA	bta-miR-30d	16.0341138694526	0.326779622994036	0.479016924529521	0.682188052781207	0.495120048200304	0.883242657937873
UGAGGUAGUAAUUUGUACAGUU	bta-let-7g	25.5316839977029	-0.182143530655821	0.268348834853028	-0.678756554898328	0.497292125459909	0.883807859079032
AAUACUGCCUGGUAAUGAUGACU	bta-miR-200b	3447.53059517711	0.156707432642246	0.230897230510641	0.678689095991666	0.497334876560192	0.883807859079032
UCAGUGCAUGACAGAACUC	bta-miR-152	19.5635443932422	-0.236867366848693	0.349547072787326	-0.677640825196696	0.497999454385164	0.883991139717521
UAGCUUAUCAGACUGAUGUU	bta-miR-21-5p	2800.97508994972	0.119728752375215	0.176666612489904	0.677710126932202	0.497955504211696	0.883991139717521
UGUAAACAUCCUCGACUGGAAGCUA	bta-miR-30a-5p	65.7787886914165	-0.184809168121939	0.272912628325566	-0.677173384228576	0.498295952695294	0.88401912959858
ACCACAGGGUAGAACCACGGAC	bta-miR-140	523.80005767273	-0.175992386579135	0.260272316304748	-0.676185577774121	0.498922828127118	0.884632874871787
UGAGGUAGUGGGUUGUGUGGU	bta-let-7b	14.9878615616484	-0.264458117906584	0.392827061413138	-0.673217667222912	0.500808823054948	0.884987084062868
UUCAAGUAAUUCAGGAUAGCU	bta-miR-26b	33.6493984940334	-0.210497914647209	0.312349168387635	-0.67391860120458	0.500363065446398	0.884987084062868
CGAGGUAGUAGUUUGUACAGUC	bta-let-7g	23.7074749454733	-0.204840816588367	0.303937204007669	-0.673957692205389	0.500338211796556	0.884987084062868
UAAUACUGCCUGGUAAUGAU	bta-miR-200b	248.712049428038	-0.203228106523814	0.301696366117677	-0.673618012503819	0.5005541984744	0.884987084062868
CUCGUACCGUGAGUAAUAAUGCA	bta-miR-126-3p	731.971986988213	-0.173073446042443	0.256776608415566	-0.67402341323218	0.500296428530263	0.884987084062868
ACUGGACUUGGAGUCAGAAGGU	bta-miR-378	381.121885611	0.131456775196093	0.194786409395689	0.674876525543687	0.499754215778404	0.884987084062868
UUCAAGUAAUCCAGGAUAGGCAU	bta-miR-26a	290.215945013342	0.151395548885402	0.225057935647959	0.67269589250218	0.501140781286564	0.885077016416932
GCUGACUCCUAGUCCAGUGCU	bta-miR-345-5p	17.656533687673	-0.531231583016923	0.811725896320424	-0.654447006588074	0.512823858227408	0.885593264037649
CAAAGAAUUCUCCUUUUGGACU	bta-miR-186	15.3896758184941	-0.469646481854481	0.713299934109425	-0.658413746302735	0.510272304747669	0.885593264037649
UAGCAGCACAGAAAUAUUGGAA	bta-miR-195	16.8543621281125	-0.439697828371601	0.65686218316971	-0.669391296435768	0.503245902167885	0.885593264037649
UCAGUGCACUACGGAACUUU	bta-miR-148a	34.8264047284739	-0.435312617383243	0.651097648037956	-0.668582690622569	0.503761717274082	0.885593264037649
CCAGUGCACUACAGAACUUUGUU	bta-miR-148a	18.9745771974505	-0.39285374107202	0.593577619001038	-0.661840555466316	0.508073411864425	0.885593264037649
UGUAAACACCCUCGACUGGAA	bta-miR-30a-5p	14.8459190656871	-0.386448038350547	0.577189595175277	-0.669533965235795	0.503154921740463	0.885593264037649
UCGUACCGUGAGUAAUAAUC	bta-miR-126-3p	14.4179161647027	-0.377007162105407	0.569358685091261	-0.662161080488265	0.507867993962856	0.885593264037649
GCCCCUGGGCCUAUCCUAGAA	bta-miR-331-3p	14.0251425202286	-0.342855965757382	0.527575752439435	-0.649870590473624	0.515775816527484	0.885593264037649
UGAGGUAGUAGGGUGUGUGGU	bta-let-7b	25.6847294479555	-0.295789045586058	0.445839218247698	-0.663443307541698	0.507046677114071	0.885593264037649
UGUAAACAUCCUACACUC	bta-miR-30b-5p	31.9267645741605	-0.28530422619234	0.429483427228044	-0.664296240797324	0.506500726571825	0.885593264037649
UCCUUCAUUCCACCGGAGUCUU	bta-miR-205	25.4877033289072	-0.259701666695796	0.398756694159776	-0.651278512685576	0.514866716377475	0.885593264037649
UGAGGUAGUAGUCUGUGCUGU	bta-let-7i	13.7794995216791	-0.256991596630573	0.394826786290177	-0.650897065635506	0.515112935784354	0.885593264037649
AAAAGCUGGGUUGAGAGGGCG	bta-miR-320a	128.550240221523	-0.255773675190478	0.383813150048308	-0.666401542412722	0.505154476890539	0.885593264037649
UAUUGCACUCGUCCCGGCCUGU	bta-miR-92a	16.6564268666688	-0.247588723012498	0.376551194820579	-0.657516763770914	0.510848695533222	0.885593264037649
UCAGUGCGCUACAGAACUUUGC	bta-miR-148a	407.908692229803	-0.241942923530659	0.369846114265658	-0.65417186824051	0.51300108361147	0.885593264037649
AGCUACAUCUGGCUACUGGGUCUC	bta-miR-222	66.3304448132691	-0.228484258699229	0.347970568934541	-0.656619493421039	0.51142561147565	0.885593264037649
UGAAAAGUUCGUUCGGGUUUGU	bta-miR-2284x	16.7833115793645	-0.215680265585113	0.326910268435414	-0.659753719628798	0.509411887099875	0.885593264037649
AAAAGCUGGGUUGAGAGGGCGAC	bta-miR-320a	27.3823771625065	-0.214463366038219	0.329762584920719	-0.650356880510805	0.515461723270887	0.885593264037649
UGAGGUAGUAGAUUGUGU	bta-let-7f	36.3007325366215	-0.202257924445909	0.303310793832938	-0.666833916096346	0.504878226057797	0.885593264037649
AGAGGUAGUAGGUUGCAUAGUUA	bta-let-7d	22.8288173335162	-0.201504372036326	0.307186098366344	-0.655968395405758	0.511844459422429	0.885593264037649
UGAAAAGUUCGUUCGGGUUUUUU	bta-miR-2284x	30.7602850335663	-0.193329287812772	0.294955417095067	-0.655452575568261	0.512176410656574	0.885593264037649
UUCACAGUGGCUAAGUUCCGUA	bta-miR-27a-3p	29.6459575841649	-0.181308523182732	0.270744142844242	-0.669667388841864	0.503069844871509	0.885593264037649
UCGUACCGUGAGGAAUAAUGCG	bta-miR-126-3p	224.543648344257	-0.160305322342226	0.242480691197474	-0.661105515455967	0.508544648453401	0.885593264037649
UGUAAACAUCCUCGACUGGAAGCC	bta-miR-30a-5p	3333.73596176933	-0.155214433893792	0.236874382758938	-0.655260531282314	0.512300027714156	0.885593264037649
UCCUUCAUUCCACCGGAGUCUGC	bta-miR-205	316.124692792917	-0.141759110965109	0.213220437306745	-0.664847670118839	0.506147929024545	0.885593264037649
UACCCUGUAGAACCGAAUUUGC	bta-miR-10b	3258.2710674817	-0.111335336254748	0.167304144357098	-0.665466696492054	0.50575203780431	0.885593264037649
CUCAAGUAAUCCAGGAUAGGCU	bta-miR-26a	326.885759017322	-0.0969397192341405	0.147177468057567	-0.658658696290544	0.510114961811996	0.885593264037649
UUCACAGUGGCUAAGUUCCA	bta-miR-27a-3p	749.73335826443	0.0925112518833955	0.142341132091204	0.649926346125443	0.515739799081892	0.885593264037649
UGAGGUAGUAGGUUGUAUAGU	bta-let-7a-5p	14662.4903073024	0.0946675833053975	0.14424545040428	0.656295106986534	0.511634265199774	0.885593264037649
UGAGGUAGUAGGUUGUAUGGU	bta-let-7c	942.789126183139	0.10112113719077	0.152621969614829	0.662559508607894	0.507612710341327	0.885593264037649
UUCACAGUGGCUAAGUUCCG	bta-miR-27a-3p	3715.2590565388	0.103505736823643	0.1574032936165	0.657583043184766	0.510806093496672	0.885593264037649
AGCUCGGUCUGAGGCCCCUCAGC	bta-miR-423-3p	207.824887410762	0.119015104063924	0.182555893716126	0.651937889493677	0.514441240960513	0.885593264037649
CUAGACUGAAGCUCCUUGAGGAAU	bta-miR-151-3p	102.413800545071	0.137938154255339	0.208873894818367	0.660389630668244	0.509003824738941	0.885593264037649
ACUGGACUUGGAGUCAGAAGGCU	bta-miR-378	153.51589077518	0.140047569335636	0.21062100714079	0.664926880926086	0.506097261566706	0.885593264037649
UUCAAGUAAUUCAGGAUAGGA	bta-miR-26b	465.004487928668	0.15928291929937	0.241032760707497	0.660835144699134	0.508718041670678	0.885593264037649
UGAGGUAGUAGGUUGUAUAGUUUU	bta-let-7a-5p	31.7350167993348	0.159586426564538	0.245156072679425	0.650958488689854	0.515073283823362	0.885593264037649
CAUUGCACUUGUCUCGGUCUGC	bta-miR-25	174.32401194608	0.16294713470984	0.249932439191658	0.651964727895467	0.51442392684391	0.885593264037649
UACCACAGGGUAGAACCACGGAA	bta-miR-140	159.900496435087	0.174943510044121	0.264071537773093	0.662485292884703	0.50766025724702	0.885593264037649
UGAGGUAGUAGAUUGUAUGGU	bta-let-7f	31.7842865745367	0.176488041798506	0.268921661493997	0.656280497517475	0.511643663432764	0.885593264037649
UUCAAGUAAUUCAGGGUAGGUU	bta-miR-26b	61.1396187974333	0.187638644961849	0.28636132453571	0.655251351648396	0.512305936945711	0.885593264037649
AAGGUAGAUAGAACAGGUCUUU	bta-miR-1839	21.0915088566212	0.192596598945682	0.293751750686042	0.655644088914816	0.512053150854531	0.885593264037649
AACCCGUAGGUCCGAUCUUGUGA	bta-miR-99a-5p	77.5272743622774	0.206690303079363	0.316584265614013	0.652876107656484	0.51383615309163	0.885593264037649
UGUAAACAUCCCCGACUGGAAGG	bta-miR-30d	48.2267494951833	0.218484962864467	0.332648937181584	0.65680342981286	0.511307318584689	0.885593264037649
UUUUGCGAUGUGUUCCUAAUAU	bta-miR-450a	26.3596585307289	0.219851422261524	0.336838692317754	0.652690523017851	0.51395581336459	0.885593264037649
UGGAAGACUAGUGAUUUUGUUGUUU	bta-miR-7	15.8204046738383	0.235546440123444	0.358058983564942	0.657842564870941	0.51063930010887	0.885593264037649
GACCCGUAGAUCCGAUCUUGG	bta-miR-99a-5p	154.306994081685	0.258190465176883	0.395915829991712	0.652134735765145	0.51431425760154	0.885593264037649
UAAUACUGCCGGGUAAUGGUGGA	bta-miR-200c	54.7539622831717	0.260688042825518	0.399811005435065	0.652028181520023	0.514382992546632	0.885593264037649
UCAGUGCACUACGGAACUUUGG	bta-miR-148a	94.6334054866159	0.264570886096727	0.401104456265259	0.65960595043043	0.509506734709128	0.885593264037649
CAAUACUGCCUGGUAAUGAUGA	bta-miR-200b	16.7165477692439	0.294565791997229	0.448817297535599	0.656315595710445	0.511621085009416	0.885593264037649
AGCUUAUCAGACUGAUGUUGA	bta-miR-21-5p	17.3030039957042	0.315242828153883	0.472628699194914	0.666998912023063	0.504772828371725	0.885593264037649
CCAGUGCACUACAGAACUUUGG	bta-miR-148a	77.2365052989209	0.344136141133608	0.516829590068179	0.665859981213943	0.505500601766051	0.885593264037649
UGAGGUAGUGGUUUGUACAGUC	bta-let-7g	18.619831546587	-0.195099991821826	0.300517485606404	-0.649213444030189	0.516200423135333	0.885606550857823
AUCACAUUGCCAGGGAUUUA	bta-miR-23a	76.4972395839051	-0.185482878883073	0.286569820097391	-0.647251964006665	0.517468885001501	0.885606550857823
UUCAAGUAAUCCAGGAUAGGCUGU	bta-miR-26a	129.291996535196	0.0993205056310752	0.153200814994671	0.648302723680224	0.516789172744439	0.885606550857823
UGAGGUAGUAGAUCGUAUAGU	bta-let-7f	43.5345370538448	0.153822491774937	0.237583166562705	0.647446929849465	0.517342731129114	0.885606550857823
AACCCGUAGAUCCGAUCUUGUGU	bta-miR-99a-5p	1950.82565711189	0.161993818815157	0.249989398404614	0.648002754712686	0.516983168578765	0.885606550857823
UGAGGUAGUAGUUUGUACAGUUAA	bta-let-7g	24.3416567678328	0.215498607282564	0.33294557140838	0.647248757119645	0.517470960170973	0.885606550857823
AGAAUCUAGAUGAACUUUUUGA	bta-miR-2285t	49.0172348146401	-1.47478398519491	2.28525065465867	-0.645348895180684	0.518701113344885	0.885927763998149
UGAGGUAGUAGAUUGUAUAGUGU	bta-let-7f	17.8728919327206	-0.232590578344812	0.360422087754417	-0.645328314349295	0.518714447620279	0.885927763998149
GACCCGUAGAUCCGAUCUUGUGA	bta-miR-99a-5p	2264.98340919801	-0.211190909615029	0.326681607262309	-0.646473217102343	0.517972936842565	0.885927763998149
CAAAGUGCUUACAGUGCAGGUAG	bta-miR-106a	348.795113255346	-0.12920810747366	0.200254040108188	-0.645220977333863	0.518783993906823	0.885927763998149
CCAGUGCACUACAGAACUUUGU	bta-miR-148a	2689.13243271358	-0.241929007143957	0.375388384821043	-0.644476539302862	0.519266466098962	0.886027370507532
AUUGCACUUGUCCCGGCCUGUU	bta-miR-92a	20.1189985640137	0.218713509521818	0.339478737361534	0.644262763617195	0.519405057464879	0.886027370507532
UAGCUUAUCAGACUGAUGUA	bta-miR-21-5p	139.135953950347	0.147159626557385	0.229615491123615	0.640895898779583	0.521590320640318	0.888792164337858
CUAGACUGAAGCUCCUUGAGUA	bta-miR-151-3p	55.8940237209119	0.188195890288609	0.293523533160119	0.641161164362066	0.521417978553468	0.888792164337858
UAACACUGUCUGGUAAAGAUGGC	bta-miR-141	21.7756311597021	-0.268784020299859	0.420577235636363	-0.639083615386767	0.522768538154462	0.88940238333422
UCAGUGCACUACAGAACCUUGU	bta-miR-148a	2275.57382257441	-0.248899996119538	0.389754157928528	-0.638607673725395	0.52307818797554	0.88940238333422
UCAGUGCACUACGGAACUUUGU	bta-miR-148a	3250.43682329392	-0.241002026666777	0.376904461866339	-0.639424711167902	0.522546677606361	0.88940238333422
UACCCGUAGAUCCGAUCUUGUGA	bta-miR-99a-5p	25.2928576884529	0.307344255845773	0.481258414356814	0.638626248761861	0.523066101206464	0.88940238333422
UGCGGGAUCUUUAGUUGUG	bta-miR-3432a	20.1561125617644	-0.228984783966712	0.359959861627738	-0.636139771060149	0.524685325292279	0.89142028737143
UCCCUGAGACCCUAACUUGUU	bta-miR-125b	26.3410191779679	0.205425994689996	0.323039474837169	0.635916074323556	0.524831125051328	0.89142028737143
AGCAGCAUUGUACAGGGCUAC	bta-miR-107	39.1481700623199	-0.303477598373202	0.47891023703578	-0.633683673691294	0.526287281807979	0.891449344992712
UGAGGUAGUAGUUUGUGCUGCUU	bta-let-7i	15.1098897281719	0.205156075549778	0.323447848602952	0.634278683367028	0.525898965498423	0.891449344992712
AACCCGUAGGUCCGAUCUUGC	bta-miR-99a-5p	34.3591479143061	0.220949828819192	0.347873289109466	0.635144564806371	0.525334134143942	0.891449344992712
AACCCGUAGAUCCGAUCUAGU	bta-miR-99a-5p	15.3956385222684	0.266387191953718	0.42035967367754	0.633712529137761	0.526268446734049	0.891449344992712
AACCCGUAGAUCCGAUCCUGC	bta-miR-99a-5p	19.1249833122119	0.292051261238731	0.461167899372592	0.63328618847075	0.526546770938852	0.891449344992712
UAGCUUAUCUGACUGAUGUUGACA	bta-miR-21-5p	14.3050491363606	0.320552194143347	0.505657860444506	0.633931002005113	0.526125852159466	0.891449344992712
UAGCAGCACAGAAAUAUUGGCAU	bta-miR-195	21.0510730131576	-0.281244832130241	0.444739260704428	-0.632381390581021	0.527137691099795	0.891594855216853
UGAGGUAGUAGGUUGUAUGGGU	bta-let-7c	49.5906393179309	-0.184554447965333	0.291883724086942	-0.632287560886267	0.527198990287006	0.891594855216853
UCAGUGCUCUACAGAACUUUGC	bta-miR-148a	53.7232894446313	-0.317913855573635	0.503901075795021	-0.630905292416874	0.528102451178366	0.891686122659878
CGUACCGUGAGUAAUAAUGAA	bta-miR-126-3p	64.6875935466589	-0.197440795330995	0.312736845324584	-0.631332055313388	0.527823431633107	0.891686122659878
UGAGGUAGUAGUUUGUGCUGUAU	bta-let-7i	47.0380294364158	0.180596593289305	0.286011489957634	0.631431252346038	0.527758586921993	0.891686122659878
AGAAUCUAGAUGAACUUUUU	bta-miR-2285t	123.446572371831	-1.54738998434337	2.47781587700463	-0.624497566063695	0.532300868278853	0.891978799550037
UGAGGUAGUAGUUUGUGCUGGC	bta-let-7i	26.3659998106997	-0.304897245289389	0.498853918390597	-0.611195450309479	0.541070195037497	0.891978799550037
UCAGUGCGCUACAGAACUUUGA	bta-miR-148a	79.4332186278836	-0.303825399337049	0.495840371756843	-0.612748409857282	0.540042707787091	0.891978799550037
AGCUCGGUCUGAGGCCCCUA	bta-miR-423-3p	16.7473906891173	-0.272605655925073	0.444564963436016	-0.613196446742272	0.539746453961783	0.891978799550037
UAACACUGUCUGGUAAAGAUG	bta-miR-141	973.126913908142	-0.24385623112939	0.391710259596527	-0.622542364298982	0.533585296132452	0.891978799550037
CUAGACUGAAGCUCCUUGAGGUGU	bta-miR-151-3p	14.2773982762971	-0.231623521728362	0.374717227437257	-0.618128830938645	0.536490418769796	0.891978799550037
UAACACUGUCUGGUAACGAUC	bta-miR-200a	31.8033192653083	-0.23114264035307	0.379202800867213	-0.609548874176195	0.542160687668826	0.891978799550037
UCAGUGCACUGCAGAACUUUGU	bta-miR-148a	1752.52524403661	-0.22794227412567	0.374735651289164	-0.608274855465457	0.543005194899149	0.891978799550037
UAGCUUAUCAGACUGAUA	bta-miR-21-5p	54.7913933793607	-0.217021061727101	0.352656205674155	-0.615389884639156	0.538297270012055	0.891978799550037
UUCAAGUAAUCCAGGAUAGU	bta-miR-26a	609.677996213009	-0.21555151764801	0.344510708772758	-0.625674361229189	0.531528553321768	0.891978799550037
UGUAAACAUCCUUGACUGGAAGCUU	bta-miR-30e-5p	29.5494039593071	-0.215230466868353	0.352616514991574	-0.610381129974858	0.541609365232862	0.891978799550037
CCGUACCGUGAGUAAUAAUGU	bta-miR-126-3p	26.0296431339896	-0.209288793457057	0.3351254741451	-0.624508757476434	0.532293520828867	0.891978799550037
CACCCGUAGAACCGACCUU	bta-miR-99b	41.427541559618	-0.1760841742901	0.284001277399277	-0.620011909462448	0.535249946158875	0.891978799550037
UCCCUGUCCUCCAGGAGCUCC	bta-miR-339b	25.464551141091	-0.169096908934094	0.276930966245812	-0.610610330893797	0.54145758173919	0.891978799550037
GACCCGUAGAUCCGAUCUUGA	bta-miR-99a-5p	203.894022472025	-0.167073414894015	0.268198503558202	-0.622946857187656	0.533319444767591	0.891978799550037
UGAGGUAGUAGUUUGUGCUGGU	bta-let-7i	338.626689720276	-0.158527245956714	0.252437850782076	-0.627985246529323	0.530013604876762	0.891978799550037
CAAAGUGCUGUUCGUGCAGGUA	bta-miR-93	49.3398416393253	-0.155909011676009	0.248881047228366	-0.626439873233703	0.531026463128011	0.891978799550037
AACCCGUAGAUCCGAUUUUGU	bta-miR-99a-5p	115.276278320804	-0.144422503057454	0.234879520082495	-0.614879079311508	0.538634579873902	0.891978799550037
UACCCUGUAGAGCCGAAUUUGU	bta-miR-10a	68.6500245010664	-0.1349336642759	0.221601425821879	-0.608902509428608	0.542589060806952	0.891978799550037
AAUCCUUGGAACCUAGGUGUGAGU	bta-miR-362-5p	74.1011054107254	-0.128742135301185	0.210741661749168	-0.610900256895659	0.541265614763604	0.891978799550037
UGUAAACAUCCUCGACUGGAAGU	bta-miR-30a-5p	2644.07971237372	-0.118750905970393	0.190249743265591	-0.624184316530802	0.53250654547731	0.891978799550037
ACCCUGUAGAACCGAAUUUGC	bta-miR-10b	156.211428694979	-0.112894088982579	0.18022511108663	-0.626405989164922	0.53104868219424	0.891978799550037
UGUAAACAUCCUACACUCUCAGCC	bta-miR-30c	168.740381344475	-0.105136482805076	0.17009589188451	-0.618101246539576	0.536508600657338	0.891978799550037
UUCACAGUGGCUAAGUUCCGU	bta-miR-27a-3p	859.856872092814	0.0811795324911287	0.13063305215792	0.621431798079646	0.534315555612437	0.891978799550037
UGAGGUAGUAGUUUGCACAGUU	bta-let-7g	94.8641832392475	0.101671147655045	0.166543218399272	0.610479061424753	0.541544509588817	0.891978799550037
UUCACAGUGGCUAAGUUCCGA	bta-miR-27a-3p	2223.92374923219	0.115282349736519	0.189002020930719	0.609953000337372	0.541892941968759	0.891978799550037
UGAGGUAGUAGGUUGUAUU	bta-miR-98	55.9084303748726	0.126857030548879	0.202010066469876	0.627973807274583	0.530021098709217	0.891978799550037
UUCAAGUAAUCCGGGAUAGGCA	bta-miR-26a	57.6523083545816	0.150540418386704	0.239266790860462	0.62917389348235	0.529235218212266	0.891978799550037
UUCAAGUAAUUCAGGAUAGA	bta-miR-26b	315.095182399649	0.169981172510225	0.270896404816814	0.627476664465777	0.530346827948437	0.891978799550037
UCCUUCAUUCCACCGGAGUCUGA	bta-miR-205	903.327446838225	0.175087342235436	0.282110928127559	0.620632966604783	0.534841143816707	0.891978799550037
UUCACAGUGGCUAAGUUCCGUC	bta-miR-27a-3p	24.0422572448567	0.181520489075144	0.29014931774621	0.625610601069611	0.531570383704178	0.891978799550037
UGAGGUAGUAGAUCGUAUAGUC	bta-let-7f	22.8721346575561	0.18702649205851	0.301792331155935	0.6197191669588	0.535442694498431	0.891978799550037
UAAUACUGCCGGGUAAUGAUGGC	bta-miR-200c	118.570040070902	0.195405707834724	0.315579461151051	0.619196531745116	0.535786896383114	0.891978799550037
UCCCUGAGACCCUAACUUGUGAA	bta-miR-125b	2672.23731708282	0.204818942961088	0.334963754916452	0.611465986856322	0.540891129258398	0.891978799550037
UGAGGUAGUAGUUUGUGCUGCA	bta-let-7i	17.3896880458971	0.204828200057034	0.333023043230737	0.615057138599019	0.538516986542303	0.891978799550037
UGCGGGAUCUUUAGUUGUGA	bta-miR-3432a	35.420938447756	0.20636701622068	0.339142326205091	0.60849678814753	0.542858035537274	0.891978799550037
CUAGCACCAUCUGAAAUCGGUUA	bta-miR-29a	35.6823583793199	0.225302066902452	0.368601380462636	0.611235005738917	0.541044011795571	0.891978799550037
UGAGGUAGUAGGUUGUGUAA	bta-let-7a-5p	16.8236122017568	0.232632335277644	0.37610690365216	0.618527160811684	0.536227899529225	0.891978799550037
UCGGAAUUGUUUGUGUACCUG	bta-miR-6522	29.6708531885915	0.235016942991523	0.384286748803363	0.611566606767854	0.540824537373463	0.891978799550037
CAGCAGCAAUUCAUGUUUUGA	bta-miR-424-5p	28.5795234989654	0.239057549542491	0.379815782767603	0.629403938405483	0.52908464024816	0.891978799550037
UAGCUUAUCAGACUGAUGAAA	bta-miR-21-5p	16.8248834838663	0.248863664677545	0.401397348090802	0.619993295574159	0.535262200926046	0.891978799550037
UGAGGUAGUAGGUUGUAUAGUGU	bta-let-7a-5p	18.4024416763281	0.254874798839512	0.41326926317149	0.616728175919895	0.537414033379039	0.891978799550037
UAAUACUGUCUGGUAAUGCC	bta-miR-429	36.4566719068277	0.256801362836035	0.417143832013231	0.615618266717869	0.53814649239408	0.891978799550037
UAAUACUGCCGGGUAAUGAA	bta-miR-200b	28.3945634134041	0.265962161319796	0.433154317460773	0.614012490695955	0.539207073263513	0.891978799550037
UUCAAGUAAUCCGGGAUAGGCG	bta-miR-26a	17.5953706650892	0.289482794796824	0.460264886208994	0.628948250172136	0.529382936235659	0.891978799550037
UUCAAGUAAUUCAGGAUAGAUU	bta-miR-26b	15.3909146306268	0.305237941919862	0.493566439405534	0.618433340580246	0.536289725916791	0.891978799550037
AAAGUUCGUUCAGGUUUUUCUG	bta-miR-2284ji2285t-5p*(NA)i2284y	17.6789327419169	0.342127685558855	0.557009928900506	0.614221879732356	0.539068716910162	0.891978799550037
AGGUAGAUAGAACAGGUCUUA	bta-miR-1839	15.7687993988785	0.354767853637774	0.577093095833678	0.614749779886503	0.538719979446346	0.891978799550037
UUCAAGUAAUUUAGGAUAGGUU	bta-miR-26b	13.9049632952683	0.361240485258657	0.581118511496319	0.621629629950182	0.534185433158118	0.891978799550037
UAAUACUGCCGGGUAGUGAUGG	bta-miR-200c	14.8858654819598	0.374828347918084	0.597918245419347	0.626888961475327	0.530732023526466	0.891978799550037
AAGAAUCUGGAUGAACUUU	bta-miR-2285t	19.1006660787607	0.406740738848397	0.657863534835846	0.61827524602027	0.536393916417961	0.891978799550037
UGUGACAGAUUGAUAACUGA	bta-miR-542-3p*(NA)	32.9513841269559	1.17202093624081	1.90080521644217	0.616591813881143	0.537503995371094	0.891978799550037
ACCCUGUAGAACCGAAUUUG	bta-miR-10b	131.016307264365	-0.126453854980415	0.208350830279175	-0.606927530890932	0.543899006578147	0.892515878954968
ACCCUGUAGAACCGAAUUUGU	bta-miR-10b	1085.69412046285	-0.0908273070484841	0.149621045864606	-0.607049005195934	0.543818390829171	0.892515878954968
GUGCCUACUGAGCUGAAACACAG	bta-miR-24	14.0539180953213	-0.280818681195693	0.46508434492814	-0.603801620626647	0.545975541870399	0.892607156980484
AGCAGCAUUGUACAGGGCU	bta-miR-107	23.0733514008636	-0.270355752660829	0.447651331884459	-0.603942696926029	0.54588174056909	0.892607156980484
UAACACUGUCUGGUAAAGAU	bta-miR-141	175.220351772613	-0.247954889878537	0.410371578097634	-0.604220426346251	0.545697102281322	0.892607156980484
AUCACAUUGCCAGGGAUUACCACUU	bta-miR-23b-3p	18.5915007193939	-0.207598609566354	0.344517187330794	-0.602578382735445	0.546789204768293	0.892607156980484
AUCACAUUGCCAGGGAUC	bta-miR-23a	93.0083068246337	-0.176547445268554	0.292599650930292	-0.603375447329614	0.546258952022027	0.892607156980484
UAUUGCACAUGACUAAGUUGCA	bta-miR-32	153.067974518127	-0.161562459890785	0.266489098673701	-0.606262922929571	0.544340175165258	0.892607156980484
UUCACAGUGGCUAGGUUCUG	bta-miR-27b	27.5977849556382	-0.160403335878955	0.264806445856872	-0.605738033905915	0.544688723602005	0.892607156980484
UGACCGAUUUCUCCUGGUGUU	bta-miR-29d-5p	155.484444464524	0.182993092260622	0.302628387450289	0.604679203436197	0.545392168908888	0.892607156980484
UAAUACUGCCUGGUAGUGAUGA	bta-miR-200b	18.6716315220749	0.26063444413103	0.432296984456906	0.60290599634523	0.546571226697287	0.892607156980484
AAGGUAGAUAGAACAGGUCA	bta-miR-1839	13.4975405727877	0.369147379421156	0.611215996007024	0.603955691331275	0.54587310102139	0.892607156980484
UCAGUGCACUACAGAACUUGU	bta-miR-148a	205.942402768168	-0.266005307742655	0.442598196351885	-0.601008566991919	0.547834280277403	0.893849817924114
UAGCAGCACGUAAAUAUUGGA	bta-miR-16b	55.7384016607526	-0.164562007922087	0.27422325253897	-0.600102312252679	0.54843805167356	0.894371530150202
UGAGGUAGUAGUCUGUACAGUC	bta-let-7g	21.5523846413875	-0.174882883113139	0.291726021927122	-0.599476460680042	0.548855202654728	0.894399640811878
UUCAAGUAGUCCAGGAUAGGCC	bta-miR-26a	40.7444824132251	0.147056713095435	0.245411811972829	0.599224266807973	0.549023342549813	0.894399640811878
UCAGUGCACUGCAGAACUUU	bta-miR-148a	18.5809779899401	-0.370700884458605	0.622429859518302	-0.595570535040672	0.551462165461371	0.894944161446751
UCAGUGCACUUCAGAACUUUGC	bta-miR-148a	33.3624427984144	-0.287384662212321	0.481713405568249	-0.596588467105894	0.550782173011463	0.894944161446751
UGAGGUAGUAGGUUGUGUGGUCU	bta-let-7b	20.68517292771	-0.255801240106481	0.429407326496571	-0.595707675026183	0.551370530041997	0.894944161446751
AAGGAGCUCACAGUCUAUUGAA	bta-miR-28	53.2003310314868	-0.198775871870549	0.333908951196051	-0.59529962032626	0.551643209669255	0.894944161446751
UUCAAGUAUUCCAGGAUAGGCU	bta-miR-26a	18.5635924986855	-0.192942566817575	0.32332397911982	-0.596746852314573	0.550676406642618	0.894944161446751
CCGUACCGUGAGUAAUAAUG	bta-miR-126-3p	48.5320588230892	-0.172431450607206	0.290149541537277	-0.594284759829796	0.55232167011778	0.894944161446751
UAGCUUAUCAGACUGACGUUG	bta-miR-21-5p	47.9004243612468	0.144326535357225	0.242956643663612	0.594042349206363	0.552483788457442	0.894944161446751
UAAUACUGCCUGGUAAUGGUGA	bta-miR-200b	24.0477552517072	0.186478623387188	0.312488282864281	0.596753970030228	0.550671653813903	0.894944161446751
UAUUGCACUUGUCCCGGCCUGUAUU	bta-miR-92a	18.6382733858169	0.261971998507314	0.438439478192344	0.597510059056285	0.550166893122165	0.894944161446751
UAGCUUAUCAGACUGAUGUUGACGU	bta-miR-21-5p	15.0961484260301	0.275476525295429	0.463595022440343	0.594218039368355	0.552366288813529	0.894944161446751
AACCCGUAGAUCCGAUCUCGC	bta-miR-99a-5p	17.8696832114486	0.281362291143543	0.471064080096523	0.597290905912186	0.550313175046945	0.894944161446751
CAAAGAAUUCUCCUUUUGGGCUG	bta-miR-186	28.6929893767665	0.158554935007038	0.268199856869479	0.591182026932249	0.554398463897357	0.895741797235904
UGAGGUAGUAGUUUGUGCUU	bta-let-7i	24.7766582975614	0.186893752683326	0.315776052874021	0.591855370229381	0.553947441613111	0.895741797235904
UGGCUCAGUUCAGCAGGAAG	bta-miR-24-3p	14.5995401136816	0.219606508926065	0.3714661156331	0.591188535599763	0.554394103368353	0.895741797235904
AACCCGUAGAUCCGAUUUUGUGA	bta-miR-99a-5p	17.1191654641501	0.279452126651957	0.47175200905257	0.592370824690683	0.553602298676331	0.895741797235904
AAAAGUUCGUUCAGGUUUUUCC	bta-miR-2284ji2285t-5p*(NA)i2284y	14.7569708640721	0.328805284348155	0.555157830467526	0.592273523497366	0.553667442475517	0.895741797235904
UCAGUGCACUACAGAACUUUG	bta-miR-148a	33159.833753782	-0.325427431935222	0.551104825627174	-0.590500058795303	0.554855446354201	0.89593036157694
UCAGUGCACUACAGAACUUUGC	bta-miR-148a	104677.222208485	-0.227170923220545	0.384931863463931	-0.590158791159235	0.55508419670899	0.89593036157694
UCAGUGCACUACAGAACUUUGUAA	bta-miR-148a	28.6004417218033	0.2341102949013	0.396988731674429	0.589715214116693	0.555381593519681	0.895951146513051
AUCACAUUGCCAGGGAUUUCCAUU	bta-miR-23a	58.8740516567622	0.195312623536139	0.33160572084849	0.588990512697992	0.555867637914952	0.89627608386799
CACCCGUAGAUCCGAUCUUGU	bta-miR-99a-5p	23.8977842346444	0.24224339781319	0.41167711072135	0.588430572175183	0.556243322212399	0.896422836052632
UGUAAACAUCCUACACUCUCAGCG	bta-miR-30c	51.633854273967	0.220009715168273	0.375025244845116	0.586653080538981	0.557436725391026	0.897886571998129
AGCUACAUUGUCUGCUGGGUUU	bta-miR-221	285.125130288498	-0.178186549450622	0.30420832392327	-0.585738572674842	0.558051208793047	0.897957719207616
UAGCUUAUCAGACUGAUGUUGU	bta-miR-21-5p	2047.76125810014	0.12006006797302	0.204890876123929	0.585970787202849	0.557895146159001	0.897957719207616
UCAGUGCACUACAGAACCU	bta-miR-148a	16.8983740254121	-0.362875545203662	0.62160650985908	-0.583770503442646	0.559374725787624	0.898651010818017
UCCCUGAGACCCUUUAACCUGUGC	bta-miR-125a	21.914996493089	-0.289715238339619	0.496525583958091	-0.583485016079397	0.559566841091045	0.898651010818017
ACUGGACUUGGAGUCGGAAGGC	bta-miR-378	28.9172696959542	-0.259909000196253	0.446630964524759	-0.58193233528448	0.560612259150963	0.898651010818017
CACCCUGUAGAACCGAAUUUGU	bta-miR-10b	52.7619818498089	-0.135807535235636	0.233344951603679	-0.582003314416231	0.560564448363772	0.898651010818017
UGAGGUAGUAGUUUGUACAGU	bta-let-7g	12036.3177486969	0.0745322131064986	0.127815290821202	0.583124386977767	0.55980956787556	0.898651010818017
UGUAAACAUCCCCGACUGGAAG	bta-miR-30d	4760.70188107274	0.0811414820616323	0.139334492513536	0.582350289564874	0.560330758027595	0.898651010818017
UAGCACCAUCUGAAAUCGGU	bta-miR-29c	317.908109413985	0.104139140556672	0.178954820503874	0.581929786878345	0.56061397576692	0.898651010818017
CAAAGAAUUCUCCUUUUGGGA	bta-miR-186	149.671274512682	0.138066265170397	0.237347368986949	0.58170547986141	0.560765079789585	0.898651010818017
CAAAGAAUCCUCCUUUUGGGCU	bta-miR-186	14.811041836399	-0.210400054855439	0.362164267919355	-0.58095199745738	0.561272806202869	0.899007155001442
UCAGUGCAUGACAGAACUUGGUC	bta-miR-152	19.7825851544323	0.163171892143084	0.281239091290837	0.580189231141925	0.561787014908879	0.899373314666019
UGAGGUAAUAGGUUGUAUAGUU	bta-let-7a-5p	16.7856191127114	0.173562501059594	0.299896909526741	0.578740545654465	0.562764253348103	0.900479996846126
CCAGUGCACUACAGAACUUU	bta-miR-148a	31.9034548887281	-0.367944302480884	0.637989098877836	-0.576725061804448	0.564125199596906	0.902075352934321
UGUAAACAUCCUCGACUGGC	bta-miR-30a-5p	16.2849199290181	-0.31018268043492	0.540007146214744	-0.574404769657567	0.565693926050878	0.902075352934321
UCAGUGCACUACAAAACUUUGC	bta-miR-148a	57.9256202971044	-0.301512565087891	0.523525962336283	-0.575926671797447	0.564664746697952	0.902075352934321
UAGCAGCACAGAAAUAUUGGU	bta-miR-195	101.547658370884	-0.101090903731157	0.176025572200119	-0.574296691484287	0.565767047669114	0.902075352934321
UUCAAGUAAUUCAGGAUAGGC	bta-miR-26a	1132.35900037872	0.122363129830895	0.212358785860391	0.576209405865315	0.564473648347606	0.902075352934321
CUAGACUGAAGCUCCUUGAGUU	bta-miR-151-3p	39.715597772986	0.149981227437223	0.261318967899074	0.573939307364588	0.566008872608651	0.902075352934321
AGCUACAUCUGGCUACUGGGUCUCC	bta-miR-222	34.0160522954908	0.230376495728649	0.401440830641063	0.573874100850081	0.566053000126459	0.902075352934321
AAAAGUUCGUUCAGGUUUUUC	bta-miR-2284ji2285t-5p*(NA)i2284y	35.6098538844483	0.283922490593746	0.49473308231604	0.573890246564052	0.566042073606058	0.902075352934321
UCAGUGCACUACACAACUUUGU	bta-miR-148a	43.1588573300133	-0.290293408429389	0.507007304839066	-0.572562575842045	0.566940905197165	0.902126223750749
UGAGGUAGCAGGUUGUAUAGUU	bta-let-7a-5p	40.7939677379778	0.147157990837422	0.257018724249499	0.572557471317028	0.566944362274606	0.902126223750749
UUUGGCAAUGGUAGAACU	bta-miR-182	17.9202067811448	0.214313933319748	0.373758773915525	0.573401745394709	0.566372708802341	0.902126223750749
UCAGUGCACUACAGAACUUUA	bta-miR-148a	1655.59274779428	-0.33284548744063	0.581958878903634	-0.571939873256484	0.567362709689567	0.902335945864873
UCGUACCGUGAGUAAUAAUGGG	bta-miR-126-3p	32.5657044195846	-0.275869537420441	0.48657615875258	-0.566960654479412	0.570740913510975	0.902352561003423
UCAGUGCACUACAGGACUUUGU	bta-miR-148a	2207.4871116048	-0.213798467194937	0.378633939409754	-0.564657430150674	0.572306794478526	0.902352561003423
UCAGUGCACUACAGAACUAUGU	bta-miR-148a	128.80551987685	-0.213125969112474	0.3752289991367	-0.567989066950632	0.570042391729906	0.902352561003423
UGAGGUAGUAGUUUGUGCGGUU	bta-let-7i	19.9473804369674	-0.191456094717548	0.338900115802076	-0.564933695181627	0.57211886396353	0.902352561003423
AAACCCGUAGAUCCGAUCUUG	bta-miR-99a-5p	74.7612805469406	-0.137433287749273	0.243583108611389	-0.564215181145968	0.572607697357886	0.902352561003423
UUCAAGUAAUCCAGGAUAGGCUUA	bta-miR-26a	35.9777031489963	-0.132365021082793	0.233372198757197	-0.567184188123913	0.570589049566503	0.902352561003423
UGGCUCAGUUCAGCAGGAACAGA	bta-miR-24-3p	213.581431202736	-0.11914784837063	0.210048997079307	-0.567238358798941	0.570552250074391	0.902352561003423
UACCCUGUAGAACCGAAUUUG	bta-miR-10b	1447.27958085598	-0.116136738700444	0.204166563262454	-0.568833293976505	0.569469277850928	0.902352561003423
CUAGACUGAAGCUCCUUGAGC	bta-miR-151-3p	139.332873010835	0.116704334344679	0.206398685616667	0.565431577221511	0.571780251555048	0.902352561003423
ACAGUAGUCUGCACAUUGGUUU	bta-miR-199a-3p	833.685213542167	0.138575525456083	0.245190176407467	0.565175683163557	0.571954274658881	0.902352561003423
GAAAAGUUCGUUCGGGUUUU	bta-miR-2284x	93.6050726284402	0.155625213651295	0.275655856879001	0.564563421264822	0.572370751127165	0.902352561003423
UGAGGUAGUAGUUUGUGCC	bta-let-7i	25.9328594968772	0.159314426514867	0.281740228422119	0.565465668169237	0.571757069593394	0.902352561003423
UGAGGUAGUAGUUUGUGCUGCC	bta-let-7i	31.885694357145	0.159714005849671	0.283227726810098	0.563906675552135	0.572817646696044	0.902352561003423
ACCCUGUAGAACCGAAUUU	bta-miR-10b	24.0494792553413	0.184193317300632	0.324196510669578	0.56815329973851	0.569930878741555	0.902352561003423
ACAGUAGUCUGCACAUUGGUUUU	bta-miR-199a-3p	36.8971998971957	0.200821502816669	0.353091263332364	0.568752398236589	0.569524183001438	0.902352561003423
UAGCUUAUCAGAGUGAUGUUGA	bta-miR-21-5p	27.0234391286315	0.202369144519289	0.354577225273679	0.570733623297693	0.568180223163936	0.902352561003423
UUCAAGUAAACCAGGAUAGGCU	bta-miR-26a	13.9766422781245	0.210054227946949	0.371595299461626	0.565276870432105	0.571885458318716	0.902352561003423
UACAGCAGGCACAGACAGGCAGU	bta-miR-214	17.6052817461047	0.238385402949248	0.418614504769116	0.569462835695881	0.569042084808331	0.902352561003423
[truncated: 8,995 more rows]
