# Supplementary material for: MicroRNA expression profile in bovine mammary gland parenchyma infected by coagulase-positive or coagulase-negative staphylococci
Source: Vet Res. 2021 Mar 6;52:41. doi: 10.1186/s13567-021-00912-2 (PMC7937231; doi:10.1186/s13567-021-00912-2)
Supplement: Supplementary file 5 — Additional file 5. Results of the differential expression analysis using the DESeq2 algorithm (CoNS vs. H). “baseMean” is the mean of normalized counts of all samples; “log2FoldChange” denotes the binary logarithm of the Fold Change parameter; “lfcSE” denotes log fold change Standard Error; “stat” stands for Wald statistics, that is, the log fold change divided by its standard error; “padj” denotes adjusted p-value; “NA” in the miRBAse ID column stands for potentially new miRNAs identified in this study. [file 13567_2021_912_MOESM5_ESM.xlsx]

## Sheet: venn_result23642
Comparison	miRNA gene number	sequence and name of miRNA gene
CoNS vs H; CoPS vs H	66	GUCCAGUUUUCCCAGGAAUCU_bta-miR-145
CoNS vs H; CoPS vs H		GUCCAGUUUUCCCAGGAAUCA_bta-miR-145
CoNS vs H; CoPS vs H		UGAGAUGAAGCACUGUAGCUUUA_bta-miR-143	CoPS- coagulase-positive
CoNS vs H; CoPS vs H		UCGGAUCCGUCUGAGCUUGGA_bta-miR-127	CoNS- coagulase-negative
CoNS vs H; CoPS vs H		UCGGAUCCGUCUGAGCUUGGAA_bta-miR-127	H - control - non-infected
CoNS vs H; CoPS vs H		UCGGAUCCGUCUGAGCUUGGAU_bta-miR-127
CoNS vs H; CoPS vs H		UGAGAUGAAGCACUGUAGCGCC_bta-miR-143	green - common differentially expressed (DE) miRNA gene for CoPSvsH and CoNSvsH comparisons
CoNS vs H; CoPS vs H		UGAGAUGAAGCACUGUAGGCUU_bta-miR-143	blue - DE miRNA gene unique for CoNSvsH comparison
CoNS vs H; CoPS vs H		UGAGAUGAAGCACUGCAGCUCC_bta-miR-143	red - DE miRNA gene unique for CoPSvsCons comparison
CoNS vs H; CoPS vs H		UGAGAUGAAGCUCUGUAGCUCU_bta-miR-143	black - DE miRNA gene unique for CoPSvsH comparison
CoNS vs H; CoPS vs H		UGGUAGACUAUGGAACGUAG_bta-miR-379
CoNS vs H; CoPS vs H		UCGGAUCCGUCUGAGCUUGGCUA_bta-miR-127
CoNS vs H; CoPS vs H		UGAAGGUCUACUGUGUGCCAGG_bta-miR-493
CoNS vs H; CoPS vs H		UGAGAUGAAGCGCUGUAGCUCA_bta-miR-143
CoNS vs H; CoPS vs H		UCGGAUCCGUCUGAGCUUGG_bta-miR-127
CoNS vs H; CoPS vs H		UGGUAGACUAUGGAACGUAGGA_bta-miR-379
CoNS vs H; CoPS vs H		GUCCAGUUUUCCCAGGAAUCCA_bta-miR-145
CoNS vs H; CoPS vs H		UGGUAGACUAUGGAACGUA_bta-miR-379
CoNS vs H; CoPS vs H		UGGUAGACUAUGGAACGUAGG_bta-miR-379
CoNS vs H; CoPS vs H		UGAGAUGAAGCACUGUAGCGU_bta-miR-143
CoNS vs H; CoPS vs H		UCGGAUCCGUCUGAGCUUGGCU_bta-miR-127
CoNS vs H; CoPS vs H		UCGGAUCCGUCUGAGCUUGGCA_bta-miR-127
CoNS vs H; CoPS vs H		GGAAUCUGGAUGAACUUUUUGG_bta-miR-2285t
CoNS vs H; CoPS vs H		UCGGAUCCGUCUGAGCUUGGCUC_bta-miR-127
CoNS vs H; CoPS vs H		UGAGAUGAAGCACUGUAGCGC_bta-miR-143
CoNS vs H; CoPS vs H		UGAGAUGAAGCACUGAAGCUCU_bta-miR-143
CoNS vs H; CoPS vs H		GUCCAGUUUUCCCAGGAAUC_bta-miR-145
CoNS vs H; CoPS vs H		UGAGAUGAAGCACUGUAGCGCU_bta-miR-143
CoNS vs H; CoPS vs H		UCGGAUCCGUCUGAGCUUGGCUUU_bta-miR-127
CoNS vs H; CoPS vs H		UGAGAUGAGGCACUGUAGCUCA_bta-miR-143
CoNS vs H; CoPS vs H		GUCCAGUUUUCCCAGGAAU_bta-miR-145
CoNS vs H; CoPS vs H		UCGGAUCCGUCUGAGCUUGGU_bta-miR-127
CoNS vs H; CoPS vs H		UCGGAUCCGUCUGAGCUUGGAAA_bta-miR-127
CoNS vs H; CoPS vs H		UGAGAUGAAGAACUGUAGCUCU_bta-miR-143
CoNS vs H; CoPS vs H		UCGGAUCCGUCUGAGCUUGGCC_bta-miR-127
CoNS vs H; CoPS vs H		UCGGAUCCGUCUGAGCUUGGCUAU_bta-miR-127
CoNS vs H; CoPS vs H		CGAGAUGAAGCACUGUAGCUCA_bta-miR-143
CoNS vs H; CoPS vs H		UAGUAGACCGUAUAGCGUAC_bta-miR-411a
CoNS vs H; CoPS vs H		UCGGAUCCGUCUGAGCUUGGCAU_bta-miR-127
CoNS vs H; CoPS vs H		CUGAGAUGAAGCACUGUAGCUCU_bta-miR-143
CoNS vs H; CoPS vs H		GUCCAGUUUUCCCAGGAACCCCU_bta-miR-145
CoNS vs H; CoPS vs H		UAGUAGACCGUAUAGCGUACA_bta-miR-411a
CoNS vs H; CoPS vs H		AUAGUAGACCGUAUAGCGUACG_bta-miR-411a
CoNS vs H; CoPS vs H		UCGGAUCCGUCUGAGCUUGGCAUU_bta-miR-127
CoNS vs H; CoPS vs H		CAUAAAGUAGAAAGCACUA_bta-miR-142-5p
CoNS vs H; CoPS vs H		CCCAUAAAGUAGAAAGCACU_bta-miR-142-5p
CoNS vs H; CoPS vs H		GUCCAGUUUUCCCAGGAAUCCCCA_bta-miR-145
CoNS vs H; CoPS vs H		UGAGAUGAAGCACUGUAGCCC_bta-miR-143
CoNS vs H; CoPS vs H		UCGGAUCCGUCUGAGCUUGGCUU_bta-miR-127
CoNS vs H; CoPS vs H		UGGUAGACUAUGGAACGUAGA_bta-miR-379
CoNS vs H; CoPS vs H		UCGGAUCCGUCUGAGCUUGGC_bta-miR-127
CoNS vs H; CoPS vs H		UGAGAUGAAGCACUGUGGCUCC_bta-miR-143
CoNS vs H; CoPS vs H		AGGUUACCCGAGCAACUUUGCAUC_bta-miR-409a
CoNS vs H; CoPS vs H		UGAGAUGAAACACUGUAGCUCU_bta-miR-143
CoNS vs H; CoPS vs H		AGGCAAGAUGCUGGCAUAGCUG_bta-miR-31
CoNS vs H; CoPS vs H		GGUUGAUCAGAGAACAUACAUU_bta-miR-411c-5p
CoNS vs H; CoPS vs H		UGAGAUGAAGCACUGUAGCUGU_bta-miR-143
CoNS vs H; CoPS vs H		UCGGAUCCGUCUGAGCUUGA_bta-miR-127
CoNS vs H; CoPS vs H		UCGGAUCCGUCUGAGCUUGGUA_bta-miR-127
CoNS vs H; CoPS vs H		CUGAGAUGAAGCACUGUAGCUCC_bta-miR-143
CoNS vs H; CoPS vs H		UAGUAGACCGUAUAGCGUACG_bta-miR-411a
CoNS vs H; CoPS vs H		GUCCAGUUUUCCCAGGAAUCCCCU_bta-miR-145
CoNS vs H; CoPS vs H		UCGGAUCCGUCUGAGCUUGGCG_bta-miR-127
CoNS vs H; CoPS vs H		UGAGAUGAAGCACUGUAGCCCUU_bta-miR-143
CoNS vs H; CoPS vs H		UGAGAUGAAGCACUGUAGGCU_bta-miR-143
CoNS vs H; CoPS vs H		GUCCAGUUUUCCCAGGAAUCC_bta-miR-145
CoNS vs H	7	CCCAUAAAGUAGAAAGCACG_bta-miR-142-5p
CoNS vs H		CAUAAAGUAGAAAGCACU_bta-miR-142-5p
CoNS vs H		UGAGAUGAAGCACUAUAGCUCC_bta-miR-143
CoNS vs H		UUUGGCAAUGGUAGAACUCACACUG_bta-miR-182
CoNS vs H		CCCAUAAAGUAGAAAGCACC_bta-miR-142-5p
CoNS vs H		CCCAUAAAGUAGAAAGCACUA_bta-miR-142-5p
CoNS vs H		GUCCAGUCUUCCCAGGAAUCCCU_bta-miR-145
CoNS vs CoPS	1	CCGCACUGUGGGUACUUGCUGC_bta-miR-106b-3p*(NA)
CoPS vs H	137	UGAGAUGAAGCACCGUAGCUCC_bta-miR-143
CoPS vs H		UCGGAUCCGUCUGAGCUUGGCUG_bta-miR-127
CoPS vs H		UGAGAUGAAGCACCGUAGCUCA_bta-miR-143
CoPS vs H		UGGAAGACUAGUGAUUUUGUUG_bta-miR-7
CoPS vs H		UCGGAUCCGUCUGAGCUCGGC_bta-miR-127
CoPS vs H		AGAGAUGAAGCACUGUAGCUCA_bta-miR-143
CoPS vs H		CUGAGAUGAAGCACUGUAGCUCG_bta-miR-143
CoPS vs H		UGAAGGUCUACUGUGUGCCAG_bta-miR-493
CoPS vs H		UGAGAUGAAGCACAGUAGCUCA_bta-miR-143
CoPS vs H		UGAGAACUGAAUUCCAUAGGCCG_bta-miR-146b
CoPS vs H		AUCACAUUGCCAGGGAUUACCAUC_bta-miR-23a
CoPS vs H		UCGGAUCCGUCUGAGCUUGGCUAC_bta-miR-127
CoPS vs H		UGAGAUGAAACACUGUAGCUU_bta-miR-143
CoPS vs H		UGAGAUGACGCACUGUAGCUCU_bta-miR-143
CoPS vs H		CGGAUCCGUCUGAGCUUGGCUU_bta-miR-127
CoPS vs H		UGGUAGACUAUGGAACGUAGGAA_bta-miR-379
CoPS vs H		UGAGAACUGAAUUCCAUAGGCUGA_bta-miR-146b
CoPS vs H		UGAGAUGAAGCACUGUAGCCCC_bta-miR-143
CoPS vs H		UAUACAAGGGCAAGCUCUCUGU_bta-miR-381
CoPS vs H		UGAGAUGAAGCACUGUCGCU_bta-miR-143
CoPS vs H		UGUCAGUUUGUCAAAUACCCCAUU_bta-miR-223
CoPS vs H		UCGGAUCCGUCUGAGCUUGGAC_bta-miR-127
CoPS vs H		UGAGAUGAGGCACUGUAGCUUU_bta-miR-143
CoPS vs H		UCGGAUCCGUCUGAGCUUGGCAA_bta-miR-127
CoPS vs H		UGAGAUGACGCACUGUAGCUC_bta-miR-143
CoPS vs H		UCGGAUCCGUCUGAGCUUGGCAAU_bta-miR-127
CoPS vs H		AUAGUAGACCGUAUAGCGUACGA_bta-miR-411a
CoPS vs H		UGAGAUGAAGCACUGUAGCG_bta-miR-143
CoPS vs H		AGAGAUGAAGCACUGUAGCUCU_bta-miR-143
CoPS vs H		AGACCCUGGUCUGCACUCUGC_bta-miR-504
CoPS vs H		AUAGUAGACCGUAUAGCGUAC_bta-miR-411a
CoPS vs H		UGAGAACUGAAUUCCAUAGGCUGU_bta-miR-146b
CoPS vs H		UCGGAUCCGUCUGAGCUUGGCUUC_bta-miR-127
CoPS vs H		UGAGAUGAAGCACUGUAGGCUUU_bta-miR-143
CoPS vs H		UGAGAUGAAGCACCGUAGCUCG_bta-miR-143
CoPS vs H		CUGAGAUGAAGCACUGUAGCA_bta-miR-143
CoPS vs H		GUCCAGUUUUCCCAGGAAUCCCG_bta-miR-145
CoPS vs H		GUCCAGUUUUCCCAGGAAUCCCGU_bta-miR-145
CoPS vs H		GUCCAGUUUUCCCGGGAAUCCCU_bta-miR-145
CoPS vs H		AUCACAUUGCCAGGGAUUACCAUU_bta-miR-23a
CoPS vs H		UCGGAUCCGUCUGAGCUUGGCAC_bta-miR-127
CoPS vs H		UAGCUUAUCAGACUGAUGUCGACC_bta-miR-21-5p
CoPS vs H		UGGUAGACUAUGGAACGUAGGC_bta-miR-379
CoPS vs H		UGAGAUGAAGCACUGCAGCUCUU_bta-miR-143
CoPS vs H		UGAGAUGAAGCACUGUAGCUCUUC_bta-miR-143
CoPS vs H		UGAGAUGAAGCGCUGUAGCUCC_bta-miR-143
CoPS vs H		UGUCAGUUUGUCAAAUACCCCAAU_bta-miR-223
CoPS vs H		UCGGAUCCGUCUGAGCUUGGCUUA_bta-miR-127
CoPS vs H		UAAUGCCCCUAAAAAUCCUUAUU_bta-miR-365-3p
CoPS vs H		UGAGAUGAAACACUGUAGCU_bta-miR-143
CoPS vs H		UGAGAUGAAGCACUGUAGCGCG_bta-miR-143
CoPS vs H		UGAGAACUGAAUUCCAUAGGCUGUA_bta-miR-146b
CoPS vs H		CAUUGCACUUGUCUCGGUCUGAUU_bta-miR-25
CoPS vs H		GAAGUUGUUCGUGGUGGAUUCG_bta-miR-382
CoPS vs H		UGAGAUGCAGCACUGUAGCUCU_bta-miR-143
CoPS vs H		GUCCAGUUUUCCCAGGAAUCCCUA_bta-miR-145
CoPS vs H		UGAGAACUGAAUUCCAUAGGCUGUC_bta-miR-146b
CoPS vs H		UGAGAUGAAGCACUGUGGCUCUU_bta-miR-143
CoPS vs H		AGAGAUGAAGCACUGUAGCUCC_bta-miR-143
CoPS vs H		UGAGAUGAAGCACUGUGGCUCA_bta-miR-143
CoPS vs H		GUCCAGUUUUCCCAGGAAUCCCUC_bta-miR-145
CoPS vs H		AUCCAGUUUUCCCAGGAAUCCCU_bta-miR-145
CoPS vs H		UGAAGGUCUACUGUGUGCCAGGA_bta-miR-493
CoPS vs H		AUCACAUUGCCAGGGAUUACCAU_bta-miR-23a
CoPS vs H		AUCGGAUCCGUCUGAGCUUGGU_bta-miR-127
CoPS vs H		UGAGAUGAAGCACCGUAGCUA_bta-miR-143
CoPS vs H		UCGGAUCCGUCUGAGCUUGGCUUUU_bta-miR-127
CoPS vs H		UAGUAGACCGUAUAGCGUAU_bta-miR-411a
CoPS vs H		UCGGAUCCGUCUGGGCUUGG_bta-miR-127
CoPS vs H		CACCCGUAGGACCGACCUUGCG_bta-miR-99b
CoPS vs H		UGAGAUGAAGCAUUGUAGCUU_bta-miR-143
CoPS vs H		UGAGAACUGAAUUCCAUAGGCUG_bta-miR-146b
CoPS vs H		AGGUUACCCGAGCAACUUUGCAU_bta-miR-409a
CoPS vs H		UAUACAAGGGCAAGCUCUCUGC_bta-miR-381
CoPS vs H		UCACAUUGCCAGGGAUUACCAUU_bta-miR-23b-3p
CoPS vs H		AUAGUAGACCGUAUAGCGUACA_bta-miR-411a
CoPS vs H		UGAGAUGAUGCACUGUAGCU_bta-miR-143
CoPS vs H		CAACGGAAUCCCAAAAGCAGCUUU_bta-miR-191
CoPS vs H		CUGAGAUGAAGCACUGUAGCUCA_bta-miR-143
CoPS vs H		UGAGAUGAAGCACUGUAGAUCU_bta-miR-143
CoPS vs H		CUGAGAUGAAGCACUGUAGCUA_bta-miR-143
CoPS vs H		UGAGAUGAAGCACUGUAGCUUA_bta-miR-143
CoPS vs H		CGAGAUGAAGCACUGUAGCUCUU_bta-miR-143
CoPS vs H		UAGUAGACCGUAUAGCGU_bta-miR-411a
CoPS vs H		UGAGGUAGUAGGUUGUAUGGUAA_bta-let-7c
CoPS vs H		AUAGUAGACCGUAUAGCGUA_bta-miR-411a
CoPS vs H		UGAGAUGAAGAACUGUAGCUC_bta-miR-143
CoPS vs H		GUCCAGUUUUCCCAGGAAA_bta-miR-145
CoPS vs H		UCGGAUCCGUCUGAGCGUCGCU_bta-miR-127
CoPS vs H		UGAGAUGAAGCACUGGAGCUC_bta-miR-143
CoPS vs H		UUAAUGCUAAUCGUGAUAGGGGU_bta-miR-155
CoPS vs H		UGAGAUGAAGCCCUGUAGCUCU_bta-miR-143
CoPS vs H		ACAGUAGUCUGCACAUUGGUUGA_bta-miR-199a-3p
CoPS vs H		CUGAGAUGAAGCACUGUAGCUC_bta-miR-143
CoPS vs H		GCCUGCUGGGGUGGAACCUGGU_bta-miR-370
CoPS vs H		UGAGAUGAAGCACAGUAGCUU_bta-miR-143
CoPS vs H		AUCACAUUGCCAGGGAUUACCAC_bta-miR-23b-3p
CoPS vs H		UGAGAUGAAGCACUGUAGUUCG_bta-miR-143
CoPS vs H		UGAGAUGAAGCACUGUAGCCA_bta-miR-143
CoPS vs H		UCGGAUCCGUCUGAGCUUGGG_bta-miR-127
CoPS vs H		UGAGAUGAAGCGCUGUAGCUA_bta-miR-143
CoPS vs H		UGAGAUGAAGCACUGCAGCUU_bta-miR-143
CoPS vs H		UGAGAUGAAGCGCUGUAGCUU_bta-miR-143
CoPS vs H		UCGGAUCCGUCUGAGCGUCGCC_bta-miR-127
CoPS vs H		UGAGAUGAAGCACUGUAGCGCA_bta-miR-143
CoPS vs H		UAUACAAGGGCAAGCUCUCUGG_bta-miR-381
CoPS vs H		UCGGAUCCGUCUGAGCUUGGUUU_bta-miR-127
CoPS vs H		UGAAGGUCUACUGUGUGCCAGGU_bta-miR-493
CoPS vs H		UGAGAACUGAAUUCCAUAGGCUA_bta-miR-146b
CoPS vs H		UCGGAUCCGUCUGAGCUU_bta-miR-127
CoPS vs H		CGAGAUGAAGCACUGUAGCUA_bta-miR-143
CoPS vs H		GUCCAGUUUUCCCAGGAAUCCU_bta-miR-145
CoPS vs H		UGAGAUGAAGCACUGUAACU_bta-miR-143
CoPS vs H		UGAGAUGAAGCUCUGUAGCUC_bta-miR-143
CoPS vs H		UGAGAUGAGGCACUGUAGCUU_bta-miR-143
CoPS vs H		UGAAGGUCUACUGUGUGCCAGU_bta-miR-493
CoPS vs H		CUGAGAUGAAGCACUGUAGCUU_bta-miR-143
CoPS vs H		UGAGAUGAAGCACUGUAGAUC_bta-miR-143
CoPS vs H		UGUCAGUUUGUCAAAUACCCCA_bta-miR-223
CoPS vs H		UCGGAUCCGUCUGAGCUUG_bta-miR-127
CoPS vs H		UGAGAUGAAGCACCGUAGCUU_bta-miR-143
CoPS vs H		UACCACAGGGUAGAACCACGGAG_bta-miR-140
CoPS vs H		UGAGAUGAAGCAGUGUAGCUCU_bta-miR-143
CoPS vs H		UGAGAUGAAGCACUGCAGCUCA_bta-miR-143
CoPS vs H		UGAGAUGAAGCACUGUAUCUCU_bta-miR-143
CoPS vs H		UGAGAUGAAGCACUGUAGCCCG_bta-miR-143
CoPS vs H		UGAGAACUGAAUUCCAUAGGCUGC_bta-miR-146b
CoPS vs H		GUCCAGUUUUCCCAGGAAUCCCUUU_bta-miR-145
CoPS vs H		UGAGAUGGAGCACUGUAGCUCG_bta-miR-143
CoPS vs H		UGAGAUGAAGCACUGUAGCUCAA_bta-miR-143
CoPS vs H		UGAGGUAGUAGAUUGUAUAGUUAA_bta-let-7f
CoPS vs H		UCGGAUCCGUCCGAGCUUGGCU_bta-miR-127
CoPS vs H		UGAGAUGAAGCAUUGUAGCU_bta-miR-143
CoPS vs H		GCUCUGUGAUGAACUCU_NA
CoPS vs H		GGGCGCGCGCCGCGGCUGGACGAG_NA
CoPS vs H		UUAAUGCUAAUCGUGAUAGGGGC_bta-miR-155
CoPS vs H		GUCCAGUUUUCCCAGGAAUCCCA_bta-miR-145

## Sheet: number of elements
	List names	number of elements	number of unique elements
	CoNS vs CoPS	1	1
	CoNS vs H	73	73
	CoPS vs H	203	203
	Overall number of unique elements		211
