# Supplementary material for: MicroRNA expression profile in bovine mammary gland parenchyma infected by coagulase-positive or coagulase-negative staphylococci
Source: Vet Res. 2021 Mar 6;52:41. doi: 10.1186/s13567-021-00912-2 (PMC7937231; doi:10.1186/s13567-021-00912-2)
Supplement: Supplementary file 6 — Additional file 6. List of KEGG pathways enriched by the detected differentially expressed miRNAs (p-value ≤ 0.05) (CoPS vs. H). [file 13567_2021_912_MOESM6_ESM.xlsx]

## Sheet: KEGG
KEGG pathway	No of engaged genes	No of engaged miRNAs	p-value
Proteoglycans in cancer	134	23	6.96913451524e-15	CoPS vs. H (coagulase-positive staphylococci vs. Healthy group (free of bacteria))
Protein processing in endoplasmic reticulum	116	22	1.76206503e-11
Renal cell carcinoma	52	22	5.74317240943e-10
Lysine degradation	34	15	3.43658795133e-09
Hepatitis B	90	20	1.77419192198e-08
Fatty acid biosynthesis	7	8	5.9285357682e-08
Adherens junction	53	19	1.85493506095e-07
Viral carcinogenesis	119	22	1.85493506095e-07
Thyroid hormone signaling pathway	77	20	2.50016010968e-07
p53 signaling pathway	54	20	3.14649892854e-07
Chronic myeloid leukemia	53	19	4.06541768245e-07
Pathways in cancer	227	23	4.26005081244e-07
Hippo signaling pathway	91	20	9.6895458558e-07
TGF-beta signaling pathway	51	20	1.06373948845e-06
Cell cycle	81	21	1.50854045648e-06
FoxO signaling pathway	88	22	2.44473796847e-06
Regulation of actin cytoskeleton	126	22	2.73898488237e-06
Glioma	44	19	2.91389706344e-06
Prion diseases	17	16	4.05622199633e-06
Colorectal cancer	44	21	4.05622199633e-06
TNF signaling pathway	72	21	1.40545311394e-05
Pancreatic cancer	47	21	3.16853300818e-05
Bacterial invasion of epithelial cells	49	20	6.77648511541e-05
Signaling pathways regulating pluripotency of stem cells	81	22	8.10338132068e-05
Fatty acid metabolism	25	14	0.000108390952336
Endocytosis	118	23	0.000120077568723
Non-small cell lung cancer	38	19	0.000140727016773
Ubiquitin mediated proteolysis	88	22	0.000157961907798
Transcriptional misregulation in cancer	99	22	0.000160439619816
Focal adhesion	122	23	0.000216488167104
Neurotrophin signaling pathway	74	20	0.000557032597147
HIF-1 signaling pathway	66	22	0.000557032597147
HTLV-I infection	145	22	0.000557032597147
Shigellosis	42	18	0.000616219205521
RNA transport	98	22	0.000616219205521
Bladder cancer	29	22	0.000654043252842
Wnt signaling pathway	77	21	0.00069825718063
Prostate cancer	58	21	0.000833149145503
Biotin metabolism	3	1	0.00093369424768
Fatty acid elongation	14	10	0.00093369424768
Small cell lung cancer	55	21	0.000982259283568
Insulin signaling pathway	84	20	0.00151048065577
Melanoma	44	20	0.00151048065577
Steroid biosynthesis	13	13	0.00154867671425
Endometrial cancer	34	19	0.00212192682363
Chagas disease (American trypanosomiasis)	61	20	0.00258877374527
mTOR signaling pathway	40	21	0.00278694507218
Apoptosis	53	21	0.00294390672433
MAPK signaling pathway	138	22	0.00294390672433
Toxoplasmosis	66	21	0.00545236419858
Epstein-Barr virus infection	114	22	0.00545236419858
Sphingolipid signaling pathway	68	20	0.00754795629398
NF-kappa B signaling pathway	51	20	0.00933514124841
Spliceosome	79	22	0.00975408495012
Central carbon metabolism in cancer	39	21	0.0130913640296
ErbB signaling pathway	52	19	0.0167083882816
Non-alcoholic fatty liver disease (NAFLD)	79	21	0.0193369467562
Salmonella infection	50	19	0.0195824687947
RNA degradation	46	19	0.0256438692225
Lysosome	67	19	0.029587309936
Legionellosis	33	17	0.0338708368055
Fc gamma R-mediated phagocytosis	52	20	0.0345759659943
N-Glycan biosynthesis	27	15	0.0360754461402
Epithelial cell signaling in Helicobacter pylori infection	40	19	0.0383747942727
Pertussis	42	18	0.0411572995432
mRNA surveillance pathway	54	20	0.0434055726436
PI3K-Akt signaling pathway	174	23	0.0434055726436
Thyroid cancer	19	19	0.0434098699323
