# Supplementary material for: MicroRNA expression profile in bovine mammary gland parenchyma infected by coagulase-positive or coagulase-negative staphylococci
Source: Vet Res. 2021 Mar 6;52:41. doi: 10.1186/s13567-021-00912-2 (PMC7937231; doi:10.1186/s13567-021-00912-2)
Supplement: Supplementary file 7 — Additional file 7. List of KEGG terms enriched by the identified differentially expressed miRNAs (p-value ≤ 0.05) (CoNS vs. H). [file 13567_2021_912_MOESM7_ESM.xlsx]

## Sheet: KEGG
KEGG pathway	No of engaged genes	No of engaged miRNAs	p-value	CoNS vs. H (coagulase-negative staphylococci vs. Healthy group (free of bacteria))
Proteoglycans in cancer	80	10	7.22450445999e-12
Adherens junction	38	8	5.74292500489e-09
Hippo signaling pathway	61	9	5.74292500489e-09
Cell cycle	56	9	1.70872955469e-08
Fatty acid biosynthesis	3	2	3.32025212079e-08
Transcriptional misregulation in cancer	63	9	1.32860627007e-07
Hepatitis B	55	8	2.62021495672e-07
Viral carcinogenesis	69	9	5.32642828743e-07
Bacterial invasion of epithelial cells	36	8	1.84736207032e-06
p53 signaling pathway	36	9	2.48156118384e-06
FoxO signaling pathway	56	9	2.68825768232e-06
Renal cell carcinoma	30	9	5.13017711995e-06
Pathways in cancer	128	10	6.97194555082e-06
Protein processing in endoplasmic reticulum	66	9	9.97193917632e-06
Shigellosis	31	7	1.18233107126e-05
Colorectal cancer	29	8	1.18233107126e-05
Endocytosis	74	10	2.83920900922e-05
ECM-receptor interaction	25	9	3.12177003733e-05
TGF-beta signaling pathway	30	9	4.76625047362e-05
Thyroid hormone signaling pathway	46	8	5.66201559927e-05
TNF signaling pathway	44	8	0.000103835281963
Pancreatic cancer	30	8	0.000139624953543
HTLV-I infection	90	9	0.000233487208406
Endometrial cancer	24	7	0.000240326083616
Prostate cancer	39	8	0.000316798892475
Ubiquitin mediated proteolysis	54	9	0.000316798892475
Signaling pathways regulating pluripotency of stem cells	49	9	0.000381911460304
Chronic myeloid leukemia	31	7	0.000407302435118
Glioma	26	6	0.00095167643259
Small cell lung cancer	36	8	0.00095167643259
Bladder cancer	20	9	0.00275836306246
MAPK signaling pathway	83	9	0.00304926279148
Pathogenic Escherichia coli infection	25	7	0.00314211469673
Non-small cell lung cancer	21	7	0.00314211469673
Steroid biosynthesis	6	5	0.00343677040658
Oocyte meiosis	40	6	0.00357871900427
Wnt signaling pathway	47	9	0.00373014224072
Focal adhesion	71	10	0.00381448502286
Lysine degradation	15	5	0.00441810503298
Apoptosis	33	8	0.00441810503298
Estrogen signaling pathway	35	8	0.00441810503298
Neurotrophin signaling pathway	43	7	0.00548298995252
SNARE interactions in vesicular transport	14	6	0.00668214211791
Melanoma	27	7	0.00689297380233
RNA transport	57	9	0.00767977957097
PI3K-Akt signaling pathway	104	10	0.00879088942582
Epithelial cell signaling in Helicobacter pylori infection	28	7	0.00951676907003
mTOR signaling pathway	25	8	0.0178671771166
AMPK signaling pathway	45	9	0.0181392959765
Valine, leucine and isoleucine biosynthesis	2	2	0.0184901615218
Central carbon metabolism in cancer	24	8	0.0215390775134
Cysteine and methionine metabolism	12	6	0.0275135965248
Thyroid cancer	13	8	0.0281909784925
mRNA surveillance pathway	33	9	0.0281909784925
Arrhythmogenic right ventricular cardiomyopathy (ARVC)	17	9	0.028545939618
Salmonella infection	30	7	0.0300604541965
HIF-1 signaling pathway	36	9	0.0446388929109
Epstein-Barr virus infection	66	9	0.0446388929109
Glycosaminoglycan biosynthesis - keratan sulfate	6	4	0.0460617049179
ErbB signaling pathway	29	7	0.0460617049179
