# Supplementary material for: MicroRNA expression profile in bovine mammary gland parenchyma infected by coagulase-positive or coagulase-negative staphylococci
Source: Vet Res. 2021 Mar 6;52:41. doi: 10.1186/s13567-021-00912-2 (PMC7937231; doi:10.1186/s13567-021-00912-2)
Supplement: Supplementary file 8 — Additional file 8. List of GO pathways enriched by the detected differentially expressed miRNAs (p-value ≤ 0.05) (CoPS vs. H). [file 13567_2021_912_MOESM8_ESM.xlsx]

## Sheet: GO
GO Category	No of engaged genes (left Y axis)	No of engaged miRNAs (right axis)	p-value
extracellular matrix organization	84	7	<1e-325	CoPS vs. H (coagulase-positive staphylococci vs. Healthy group (free of bacteria))
cell junction organization	79	10	<1e-325
vesicle-mediated transport	383	12	<1e-325
microtubule organizing center	191	13	<1e-325
enzyme regulator activity	326	13	<1e-325
cytoskeletal protein binding	323	15	<1e-325
DNA metabolic process	360	16	<1e-325
protein binding transcription factor activity	267	17	<1e-325
protein complex assembly	342	17	<1e-325
nucleic acid binding transcription factor activity	442	18	<1e-325
cell death	438	18	<1e-325
catabolic process	912	19	<1e-325
cellular component assembly	602	19	<1e-325
nucleobase-containing compound catabolic process	438	19	<1e-325
membrane organization	312	19	<1e-325
macromolecular complex assembly	432	19	<1e-325
immune system process	622	20	<1e-325
biosynthetic process	1870	20	<1e-325
enzyme binding	668	20	<1e-325
small molecule metabolic process	1075	20	<1e-325
RNA binding	881	21	<1e-325
nucleoplasm	660	21	<1e-325
cellular protein modification process	1146	21	<1e-325
response to stress	985	21	<1e-325
cellular nitrogen compound metabolic process	2268	21	<1e-325
molecular_function	6267	22	<1e-325
cytosol	1223	22	<1e-325
protein complex	1634	22	<1e-325
symbiosis, encompassing mutualism through parasitism	0	362	<1e-325
cellular_component	6307	23	<1e-325
biological_process	6104	23	<1e-325
ion binding	2549	23	<1e-325
organelle	4529	24	<1e-325
cell cycle	320	13	4.440892e-16
mRNA processing	192	13	1.221245e-15
cell motility	189	10	6.139533e-14
cytoskeleton organization	244	12	2.545741e-13
ribonucleoprotein complex assembly	63	10	2.683131e-11
generation of precursor metabolites and energy	121	7	3.353167e-10
transcription factor binding	188	10	8.189799e-10
nucleocytoplasmic transport	134	8	1.095272e-08
translation factor activity, nucleic acid binding	52	9	7.603387e-08
homeostatic process	216	9	1.377356e-07
small conjugating protein binding	41	9	7.886781e-06
signal transduction	850	7	3.790038e-05
ligase activity	178	6	3.941676e-05
protein maturation	54	7	6.530825e-05
kinase activity	252	6	0.0002084983
transport	566	4	0.0002673664
cytoskeleton-dependent intracellular transport	26	3	0.001130738
protein targeting	59	6	0.005807274
carbohydrate metabolic process	212	5	0.007896754
endosome	141	3	0.01699482
anatomical structure formation involved in morphogenesis	73	5	0.01806348
cofactor metabolic process	72	6	0.0423824
histone binding	37	3	0.04671063
