# Supplementary material for: MicroRNA expression profile in bovine mammary gland parenchyma infected by coagulase-positive or coagulase-negative staphylococci
Source: Vet Res. 2021 Mar 6;52:41. doi: 10.1186/s13567-021-00912-2 (PMC7937231; doi:10.1186/s13567-021-00912-2)
Supplement: Supplementary file 9 — Additional file 9. List of GO terms enriched by the identified differentially expressed miRNAs (p-value≤0.05) (CoNS vs. H). [file 13567_2021_912_MOESM9_ESM.xlsx]

## Sheet: GO
GO Category	No of engaged genes (left axis)	No of engaged miRNAs (right axis)	p-value	CoNS vs. H (coagulase-negative staphylococci vs. Healthy group (free of bacteria))
extracellular matrix organization	49	3	<1e-325
DNA metabolic process	190	5	<1e-325
protein binding transcription factor activity	191	6	<1e-325
nucleic acid binding transcription factor activity	249	6	<1e-325
protein complex assembly	181	6	<1e-325
cell death	246	6	<1e-325
immune system process	335	7	<1e-325
cellular protein modification process	602	7	<1e-325
catabolic process	476	7	<1e-325
biosynthetic process	983	7	<1e-325
enzyme binding	372	7	<1e-325
nucleobase-containing compound catabolic process	238	7	<1e-325
small molecule metabolic process	520	7	<1e-325
membrane organization	174	7	<1e-325
molecular_function	3169	8	<1e-325
RNA binding	510	8	<1e-325
nucleoplasm	386	8	<1e-325
cytosol	682	8	<1e-325
response to stress	556	8	<1e-325
cellular component assembly	315	8	<1e-325
cellular nitrogen compound metabolic process	1205	8	<1e-325
symbiosis, encompassing mutualism through parasitism	213	8	<1e-325
macromolecular complex assembly	237	8	<1e-325
cellular_component	3185	9	<1e-325
biological_process	3117	9	<1e-325
ion binding	1268	9	<1e-325
protein complex	894	9	<1e-325
organelle	2369	10	<1e-325
cytoskeletal protein binding	168	6	4.440892e-16
enzyme regulator activity	179	5	6.77236e-15
cell junction organization	42	3	3.433143e-12
microtubule organizing center	113	4	7.741079e-10
cell cycle	188	4	1.718961e-09
vesicle-mediated transport	180	4	3.019782e-09
transcription factor binding	142	6	6.375107e-09
cell motility	57	2	1.440108e-08
mRNA processing	97	4	4.518385e-08
cofactor metabolic process	48	2	0.0001178828
protein maturation	16	2	0.0001647447
signal transduction	204	2	0.000167697
ligase activity	100	2	0.0002847245
small conjugating protein binding	27	3	0.0003136985
cytoskeleton organization	119	4	0.000380925
generation of precursor metabolites and energy	48	2	0.0004243415
cytoskeleton-dependent intracellular transport	24	2	0.0008290569
anatomical structure formation involved in morphogenesis	38	3	0.000861043
nucleocytoplasmic transport	49	1	0.001371085
structural molecule activity	43	2	0.0024238
translation factor activity, nucleic acid binding	28	3	0.002577738
homeostatic process	56	2	0.002916288
cell adhesion	52	2	0.01825321
cellular amino acid metabolic process	69	3	0.01922945
ribonucleoprotein complex assembly	22	2	0.02393222
transport	385	1	0.03092239
protein targeting	36	2	0.04393717
histone binding	33	1	0.04441452
