# Supplementary material for: MicroRNA expression profile in bovine mammary gland parenchyma infected by coagulase-positive or coagulase-negative staphylococci
Source: Vet Res. 2021 Mar 6;52:41. doi: 10.1186/s13567-021-00912-2 (PMC7937231; doi:10.1186/s13567-021-00912-2)
Supplement: Supplementary file 11 — Additional file 11. Four tables containing the abbreviations and full names of the genes contained in the tables in Additional file 9 (KEGG pathways and GO categories). [file 13567_2021_912_MOESM11_ESM.xlsx]

## Sheet: A) CoPS vs. H
Additional file 11., CoPS (coagulase-positive staphylococci) vs. H (free of bacteria tissues).
KEGG pathway	Genes abbreviations	Full names of genes
bacterial invasion of epithelial cells (hsa05100)	ARPC5	Actin Related Protein 2/3 Complex Subunit 5
	ACTB	Actin Beta
	ARPC5L	Actin Related Protein 2/3 Complex Subunit 5 Like
	MET	MET Proto-Oncogene, Receptor Tyrosine Kinase
	WASF1	Wiskott-Aldrich Syndrome Protein Family Member 1
	ITGB1	Integrin Subunit Beta 1
	WASL	WASP Like Actin Nucleation Promoting Factor
	CBL	Cbl Proto-Oncogene
	DNM2	Dynamin 2
	CRKL	CRK Like Proto-Oncogene
	SEPT8	Septin 8
	CRK	CRK Proto-Oncogene
	SHC1	SHC Adaptor Protein 1
	PIK3CB	Phosphatidylinositol-4,5-Bisphosphate 3-Kinase Catalytic Subunit Beta
	CAV1	Caveolin 1
	SEPT11	Septin 11
	ACTG1	Actin Gamma 1
	ITGA5	Integrin Subunit Alpha 5
	ELMO2	Engulfment And Cell Motility 2
	CLTC	Clathrin Heavy Chain
	VCL	Vinculin
	RHOA	Ras Homolog Family Member A
endocytosis (hsa04144)	RNF41	Ring Finger Protein 41
	VPS4A	Vacuolar Protein Sorting 4 Homolog A
	RAB4A	RAB4A, Member RAS Oncogene Family
	ARAP2	ArfGAP With RhoGAP Domain, Ankyrin Repeat And PH Domain 2
	PDGFRA	Platelet Derived Growth Factor Receptor Alpha
	ARFGEF1	ADP Ribosylation Factor Guanine Nucleotide Exchange Factor 1
	HSPA1A	Heat Shock Protein Family A (Hsp70) Member 1A
	TGFBR1	Transforming Growth Factor Beta Receptor 1
	CHMP7	Charged Multivesicular Body Protein 7
	MET	MET Proto-Oncogene, Receptor Tyrosine Kinase
	VPS45	Vacuolar Protein Sorting 45 Homolog
	ADRBK1	G Protein-Coupled Receptor Kinase 2
	SMAD2	SMAD Family Member 2
	CBL	Cbl Proto-Oncogene
	DNM2	Dynamin 2
	FGFR3	Fibroblast Growth Factor Receptor 3
	SH3KBP1	SH3 Domain Containing Kinase Binding Protein 1
	ARF3	ADP Ribosylation Factor 3
	WWP1	WW Domain Containing E3 Ubiquitin Protein Ligase 1
	DAB2	DAB Adaptor Protein 2
	PIP5K1C	Phosphatidylinositol-4-Phosphate 5-Kinase Type 1 Gamma
	PRKCI	Protein Kinase C Iota
	CYTH2	Cytohesin 2
	CAV1	Caveolin 1
	AP2B1	Adaptor Related Protein Complex 2 Subunit Beta 1
	SMURF2	MAD Specific E3 Ubiquitin Protein Ligase 2
	IL2RB	Interleukin 2 Receptor Subunit Beta
	NEDD4L	Neural Precursor Cell Expressed, Developmentally Down-Regulated 4-Like, E3 Ubiquitin Protein Ligase
	HLA-E	Major Histocompatibility Complex, Class I, E
focal adhesion (hsa04510)	ACTB	Actin Beta
	ITGB1	Integrin Subunit Beta 1
	MAPK14	Mitogen-Activated Protein Kinase 14
	ACTG1	Actin Gamma 1
	ITGA5	Integrin Subunit Alpha 5
	DIAPH1	Diaphanous Related Formin 1
	RAC1	Rac Family Small GTPase 1
	PFN1	Profilin 1
	NFKB1	Nuclear Factor Kappa B Subunit 1
	WASF1	WASP Family Member 1
	ITGB1	Integrin Subunit Beta 1
	WASL	WASP Like Actin Nucleation Promoting Factor
	BTRC	Beta-Transducin Repeat Containing E3 Ubiquitin Protein Ligase
	NFKBIB	NFKB Inhibitor Beta
	ACTB	Actin Beta
	NFKB1	Nuclear Factor Kappa B Subunit 1
	VCL	Vinculin
	MAPK9	Mitogen-Activated Protein Kinase 9
	MAPK8	Mitogen-Activated Protein Kinase 8
	RAC1	Rac Family Small GTPase 1
	PFN1	Profilin 1
	ARPC1B	Actin Related Protein 2/3 Complex Subunit 1B
	CD44	CD44 Molecule (Indian Blood Group)
	ARPC5	Actin Related Protein 2/3 Complex Subunit 5
	PFN1	Profilin 1
	ELMO2	Engulfment And Cell Motility 2
	ARPC1B	Actin Related Protein 2/3 Complex Subunit 1B
	DIAPH1	Diaphanous Related Formin 1
	MAPK1	Mitogen-Activated Protein Kinase 1
	CD44	CD44 Molecule (Indian Blood Group)
	ACTG1	Actin Gamma 1
	MAPK1	Mitogen-Activated Protein Kinase 1
	ITGA5	Integrin Subunit Alpha 5
lysosome (hsa04142)	HGSNAT	Heparan-Alpha-Glucosaminide N-Acetyltransferase
	NAGA	Alpha-N-Acetylgalactosaminidase
	AP4B1	Adaptor Related Protein Complex 4 Subunit Beta 1
	ABCA2	ATP Binding Cassette Subfamily A Member 2
	M6PR	Mannose-6-Phosphate Receptor, Cation Dependent
	AP3S1	Adaptor Related Protein Complex 3 Subunit Sigma 1
	GNS	Glucosamine (N-Acetyl)-6-Sulfatase
	AP1G2	Adaptor Related Protein Complex 1 Subunit Gamma 2
	HEXB	Hexosaminidase Subunit Beta
	SORT1	Sortilin 1
	IDS	Iduronate 2-Sulfatase
	SGSH	N-Sulfoglucosamine Sulfohydrolase
	SLC17A5	Solute Carrier Family 17 Member 5
	ARSB	Arylsulfatase B
	CTSD	Cathepsin D
	CD164	CD164 Molecule
	CLTC	Clathrin Heavy Chain
	CTSC	Cathepsin C
	GM2A	GM2 Ganglioside Activator
	PSAP	Prosaposin
epithelial cell signaling in Helicobacter pylori infection (hsa05120)	HBEGF	Heparin Binding EGF Like Growth Factor
	ADAM10	ADAM Metallopeptidase Domain 10
	NFKB1	Nuclear Factor Kappa B Subunit 1
	MET	MET Proto-Oncogene
	ATP6V0E1	ATPase H+ Transporting V0 Subunit E1
	CXCL8	C-X-C Motif Chemokine Ligand 8
	MAPK14	Mitogen-Activated Protein Kinase 14
	ATP6V1F	ATPase H+ Transporting V1 Subunit F
	CHUK	Component Of Inhibitor Of Nuclear Factor Kappa B Kinase Complex
	ATP6V1D	ATPase H+ Transporting V1 Subunit D
	ATP6V1E1	ATPase H+ Transporting V1 Subunit E1
	EGFR	Epidermal Growth Factor Receptor
	TJP1	Tight Junction Protein 1
	ATP6V1G1	ATPase H+ Transporting V1 Subunit G1
	ATP6V1H	ATPase H+ Transporting V1 Subunit H
	PAK1	P21 (RAC1) Activated Kinase 1
	ADAM17	ADAM Metallopeptidase Domain 17
	ATP6V1B2	ATPase H+ Transporting V1 Subunit B2
	MAP3K14	Mitogen-Activated Protein Kinase Kinase Kinase 14

## Sheet: B) CoPS vs. H 
Additional file 11B. CoPS (coagulase-positive staphylococci) vs. H (free of bacteria tissues).
GO categories	Genes abbreviations	Full names of genes
Cell junction organization (GO:0034330)	ACTB	Actin Beta
	TLN2	Talin 2
	PRKCA	Protein Kinase C Alpha
	PTPRK	Protein Tyrosine Phosphatase Receptor Type K
	ACTN2	Actinin Alpha 2
	FERMT2	Fermitin Family Member 2
	CDH2	Cadherin 2
	CDH13	Cadherin 13
	ITGB1	Integrin Subunit Beta 1
	PLEC	Plectin
	FLNC	Filamin C
	CTNND1	Catenin Delta 1
	LAMA5	Laminin Subunit Alpha 5
	APC	APC Regulator Of WNT Signaling Pathway
	CDH6	Cadherin 6
	PIP5K1C	Phosphatidylinositol-4-Phosphate 5-Kinase Type 1 Gamma
	PRKCI	Protein Kinase C Iota
	DLG1	Discs Large MAGUK Scaffold Protein 1
	PVR	PVR Cell Adhesion Molecule
	TAOK2	TAO Kinase 2
	ACTG1	Actin Gamma 1
	KRT14	Keratin 14
	TESK2	Testis Associated Actin Remodelling Kinase 2
	SNAI2	Snail Family Transcriptional Repressor 2
	SMAD3	SMAD Family Member 3
	ITGB4	Integrin Subunit Beta 4
Cell death (GO:0008219)	RTN4	Reticulon 4
	VAPB	VAMP Associated Protein B And C
	SLK	STE20 Like Kinase
	ESPL1	Extra Spindle Pole Bodies Like 1
	PFN1	Profilin 1
	TNFRSF11B	TNF Receptor Superfamily Member 11b
	STK17A	Serine/Threonine Kinase 17a
	GLRX2	Glutaredoxin 2
	ZMAT3	Zinc Finger Matrin-Type 3
	DFNA5	Gasdermin E
	BICD2	BICD Cargo Adaptor 2
	CDIP1	Cell Death Inducing P53 Target 1
	ALS2	Alsin Rho Guanine Nucleotide Exchange Factor ALS2
	DUSP22	Dual Specificity Phosphatase 22
	CLU	Clusterin
	SIGMAR1	Sigma Non-Opioid Intracellular Receptor 1
	UBE2Z	Ubiquitin Conjugating Enzyme E2 Z
	CSNK2A2	Casein Kinase 2 Alpha 2
	FZD5	Frizzled Class Receptor 5
	E2F1	E2F Transcription Factor 1
	PDCD4	Programmed Cell Death 4
	TGFBR1	Transforming Growth Factor Beta Receptor 1
	ADAM10	ADAM Metallopeptidase Domain 10
	NFKB1	Nuclear Factor Kappa B Subunit 1
	FEM1B	Fem-1 Homolog B
	YWHAH	Tyrosine 3-Monooxygenase/Tryptophan 5-Monooxygenase Activation Protein Eta
immune system process (GO:0002376)	ARPC5	Actin Related Protein 2/3 Complex Subunit 5
	B2M	Beta-2-Microglobulin
	PELI1	Pellino E3 Ubiquitin Protein Ligase 1
	TRIB3	Tribbles Pseudokinase 3
	BRK1	BRICK1 Subunit Of SCAR/WAVE Actin Nucleating Complex
	IRS2	Insulin Receptor Substrate 2
	ADAM9	ADAM Metallopeptidase Domain 9
	ACTB	Actin Beta
	DUSP4	Dual Specificity Phosphatase 4
	PHLPP2	PH Domain And Leucine Rich Repeat Protein Phosphatase 2
	RAB4A	RAB4A, Member RAS Oncogene Family
	PRLR	Prolactin Receptor
	FOS	Fos Proto-Oncogene
	ERAP1	Endoplasmic Reticulum Aminopeptidase 1
	TCF3	Transcription Factor 3
	WIPF2	WAS/WASL Interacting Protein Family Member 2
	GSK3B	Glycogen Synthase Kinase 3 Beta
	CXADR	CXADR Ig-Like Cell Adhesion Molecule
	MOV10	Mov10 RISC Complex RNA Helicase
	SOX4	SRY-Box 4
	HBEGF	Heparin Binding EGF Like Growth Factor
	PRKCA	Protein Kinase C Alpha
	TNFSF4	TNF Superfamily Member 4
	IL1RAP	nterleukin 1 Receptor Accessory Protein
	CLU	Clusterin
	TRIM11	Tripartite Motif Containing 11
	POLR3D	RNA Polymerase III Subunit D
	PDE4B	Phosphodiesterase 4B
	PDGFRA	Platelet Derived Growth Factor Receptor Alpha
	GLG1	Golgi Glycoprotein 1
	RBCK1	RANBP2-Type And C3HC4-Type Zinc Finger Containing 1
	TAB1	TGF-Beta Activated Kinase 1 (MAP3K7) Binding Protein 1
	FZD5	Frizzled Class Receptor 5
signal transduction (GO:0007165)	AHI1	Abelson Helper Integration Site 1
	FZD7	Frizzled Class Receptor 7
	CCNT2	Cyclin T2
	RTN4	Reticulon 4
	DDR1	Discoidin Domain Receptor Tyrosine Kinase 1
	TAOK3	TAO Kinase 3
	ESR1	Estrogen Receptor 1
	E2F7	E2F Transcription Factor 7
	PELI1	Pellino E3 Ubiquitin Protein Ligase 1
	RAB2B	RAB2B, Member RAS Oncogene Family
	PLXNA2	Plexin A2
	BRK1	BRICK1 Subunit Of SCAR/WAVE Actin Nucleating Complex
	IRS2	Insulin Receptor Substrate 2
	GABBR1	Gamma-Aminobutyric Acid Type B Receptor Subunit 1
	FHL2	Four And A Half LIM Domains 2
	TNFRSF11B	TNF Receptor Superfamily Member 11b

## Sheet: C) CoNS vs. H
Additional file 11C. CoNS (coagulase-negative staphylococci) vs. H (free of bacteria tissues).
szlak KEGG	Genes abbreviations	Full names of genes
adherens junction (hsa04520)	ACTB	Actin Beta
	SMAD2	SMAD Family Member 2
	ACTG1	Actin Gamma 1
	SNAI2	Snail Family Transcriptional Repressor 2
	IGF1R	Insulin Like Growth Factor 1 Receptor
	EGFR	Epidermal Growth Factor Receptor
	SNAI1	Snail Family Transcriptional Repressor 1
	MET	MET Proto-Oncogene
	WASF1	WASP Family Member 1
	WASL	WASP Like Actin Nucleation Promoting Factor
	PVRL2	Nectin Cell Adhesion Molecule 2
	IQGAP1	IQ Motif Containing GTPase Activating Protein 1
	PTPN1	Protein Tyrosine Phosphatase Non-Receptor Type 1
	IGF1R	Insulin Like Growth Factor 1 Receptor
	VCL	Vinculin
	WASF3	WASP Family Member 3
	TJP1	Tight Junction Protein 1
	IQGAP1	IQ Motif Containing GTPase Activating Protein 1
	SMAD3	SMAD Family Member 3
	CDH1	Cadherin 1
	FGFR1	Fibroblast Growth Factor Receptor 1
	ACTB	Actin Beta
	MET	MET Proto-Oncogene
	VCL	Vinculin
	CTNNA1	Catenin Alpha 1
	RAC1	Rac Family Small GTPase 1
	MAP3K7	Mitogen-Activated Protein Kinase Kinase Kinase 7
	CSNK2A2	Casein Kinase 2 Alpha 2
	LMO7	LIM Domain 7
	CTNNA1	Catenin Alpha 1
	EP300	E1A Binding Protein P300
	MAPK1	Mitogen-Activated Protein Kinase 1
	CREBBP	CREB Binding Protein
	ACTG1	Actin Gamma 1
	FER	FER Tyrosine Kinase
	EP300	E1A Binding Protein P300
	YES1	YES Proto-Oncogene 1
	MAPK1	Mitogen-Activated Protein Kinase 1
	LMO7	LIM Domain 7
bacterial invasion of epithelial cells (hsa05100)	MET	MET Proto-Oncogene
	WASF1	WASP Family Member 1
	ITGB1	Integrin Subunit Beta 1
	WASL	WASP Like Actin Nucleation Promoting Factor
	CBL	Cbl Proto-Oncogene
	DNM2	Dynamin 2
	SHC1	SHC Adaptor Protein 1
	PIK3CB	Phosphatidylinositol-4,5-Bisphosphate 3-Kinase Catalytic Subunit Beta
	ARPC3	Actin Related Protein 2/3 Complex Subunit 3
	CLTC	Clathrin Heavy Chain
	ACTB	Actin Beta
	CLTC	Clathrin Heavy Chain
	VCL	Vinculin
	CTNNA1	Catenin Alpha 1
	RAC1	Rac Family Small GTPase 1
	ARPC5	Actin Related Protein 2/3 Complex Subunit 5
	ELMO2	Engulfment And Cell Motility 2
	ARPC1B	Actin Related Protein 2/3 Complex Subunit 1B
	SEPT3	Septin 3
	ACTB	Actin Beta
	ITGB1	Integrin Subunit Beta 1
	CAV1	Caveolin 1
	ACTG1	Actin Gamma 1
	ITGA5	Integrin Subunit Alpha 5
	CLTC	Clathrin Heavy Chain
	CAV2	Caveolin 2
	PIK3CB	Phosphatidylinositol-4,5-Bisphosphate 3-Kinase Catalytic Subunit Beta
	SEPT11	Septin 11
	FN1	Fibronectin 1
	ACTG1	Actin Gamma 1
	CD2AP	CD2 Associated Protein
	ARPC1B	Actin Related Protein 2/3 Complex Subunit 1B
	CDH1	Cadherin 1
	ITGA5	Integrin Subunit Alpha 5
Shigellosis (hsa05131)	ACTB	Actin Beta
	ITGB1	Integrin Subunit Beta 1
	MAPK14	Mitogen-Activated Protein Kinase 14
	ACTG1	Actin Gamma 1
	ITGA5	Integrin Subunit Alpha 5
	DIAPH1	Diaphanous Related Formin 1
	RAC1	Rac Family Small GTPase 1
	PFN1	Profilin 1
	NFKB1	Nuclear Factor Kappa B Subunit 1
	WASF1	WASP Family Member 1
	ITGB1	Integrin Subunit Beta 1
	WASL	WASP Like Actin Nucleation Promoting Factor
	BTRC	Beta-Transducin Repeat Containing E3 Ubiquitin Protein Ligase
	NFKBIB	NFKB Inhibitor Beta
	ACTB	Actin Beta
	NFKB1	Nuclear Factor Kappa B Subunit 1
	VCL	Vinculin
	MAPK9	Mitogen-Activated Protein Kinase 9
	MAPK8	Mitogen-Activated Protein Kinase 8
	RAC1	Rac Family Small GTPase 1
	PFN1	Profilin 1
	ARPC1B	Actin Related Protein 2/3 Complex Subunit 1B
	CD44	CD44 Molecule (Indian Blood Group)
	ARPC5	Actin Related Protein 2/3 Complex Subunit 5
	PFN1	Profilin 1
	ELMO2	Engulfment And Cell Motility 2
	ARPC1B	Actin Related Protein 2/3 Complex Subunit 1B
	DIAPH1	Diaphanous Related Formin 1
	MAPK1	Mitogen-Activated Protein Kinase 1
	ACTG1	Actin Gamma 1
	ITGA5	Integrin Subunit Alpha 5
ECM-receptor interaction (hsa04512)	THBS2	Thrombospondin 2
	ITGAV	Integrin Subunit Alpha V
	COL5A1	Collagen Type V Alpha 1 Chain
	LAMC2	Laminin Subunit Gamma 2
	CD44	CD44 Molecule (Indian Blood Group)
	THBS1	Thrombospondin 1
	COL5A1	Collagen Type V Alpha 1 Chain
	COL1A1	Collagen Type I Alpha 1 Chain
	LAMC1	Laminin Subunit Gamma 1
	SDC1	Syndecan 1
	COL1A1	Collagen Type I Alpha 1 Chain
	ITGB1	Integrin Subunit Beta 1
	THBS1	Thrombospondin 1
	ITGA5	Integrin Subunit Alpha 5
	ITGA3	Integrin Subunit Alpha 3
	COL3A1	Collagen Type III Alpha 1 Chain
	ITGB8	Integrin Subunit Beta 8
	LAMA1	Laminin Subunit Alpha 1
	COL3A1	Collagen Type III Alpha 1 Chain
	DAG1	Dystroglycan 1
	LAMC1	Laminin Subunit Gamma 1
	SDC4	Syndecan 4
	ITGA3	Integrin Subunit Alpha 3
	COL4A2	Collagen Type IV Alpha 2 Chain
	FN1	Fibronectin 1
	ITGAV	Integrin Subunit Alpha V
	COL6A1	Collagen Type VI Alpha 1 Chain
	COL5A1	Collagen Type V Alpha 1 Chain
focal adhesion (hsa04510)	ACTG1	Actin Gamma 1
	ITGAV	Integrin Subunit Alpha V
	CCND1	Cyclin D1
	SOS1	SOS Ras/Rac Guanine Nucleotide Exchange Factor 1
	PTEN	Phosphatase And Tensin Homolog
	MAPK1	Mitogen-Activated Protein Kinase 1
	XIAP	X-Linked Inhibitor Of Apoptosis
	GSK3B	Glycogen Synthase Kinase 3 Beta
	MET	MET Proto-Oncogene
	ITGB1	Integrin Subunit Beta 1
	ITGB8	Integrin Subunit Beta 8
	SHC1	SHC Adaptor Protein 1
	HBS1	HBS1 Like Translational GTPase
	PIK3CB	Phosphatidylinositol-4,5-Bisphosphate 3-Kinase Catalytic Subunit Beta
	PAK2	P21 (RAC1) Activated Kinase 2
	CCND2	Cyclin D2
	ROCK2	Rho Associated Coiled-Coil Containing Protein Kinase 2
	THBS1	Thrombospondin 1
	BCL2	BCL2 Apoptosis Regulator
	DIAPH1	Diaphanous Related Formin 1
	COL5A1	Collagen Type V Alpha 1 Chain
	COL1A1	Collagen Type I Alpha 1 Chain
	LAMC1	Laminin Subunit Gamma 1
	PTEN	Phosphatase And Tensin Homolog
	MAPK1	Mitogen-Activated Protein Kinase 1
	TLN1	Talin 1
	THBS1	Thrombospondin 1
	ITGA3	Integrin Subunit Alpha 3
	FLNA	Filamin A
	ACTB	Actin Beta
	GSK3B	Glycogen Synthase Kinase 3 Beta
	PRKCA	Protein Kinase C Alpha
	CAPN2	Calpain 2
	ITGB1	Integrin Subunit Beta 1
	THBS1	Thrombospondin 1
	CAV1	Caveolin 1
	ACTG1	Actin Gamma 1
	ITGA5	Integrin Subunit Alpha 5
	ACTB	Actin Beta
	MET	MET Proto-Oncogene
	PPP1CC	Protein Phosphatase 1 Catalytic Subunit Gamma
	VCL	Vinculin
	MAPK9	Mitogen-Activated Protein Kinase 9
	CCND1	Cyclin D1
	MAPK8	Mitogen-Activated Protein Kinase 8
	COL1A1	Collagen Type I Alpha 1 Chain
	RAC1	Rac Family Small GTPase 1
	LAMC1	Laminin Subunit Gamma 1
	PDGFRA	Platelet Derived Growth Factor Receptor Alpha
	PIK3CB	Phosphatidylinositol-4,5-Bisphosphate 3-Kinase Catalytic Subunit Beta
	THBS2	Thrombospondin 2
	CCND1	Cyclin D1
	COL4A2	Collagen Type IV Alpha 2 Chain
	FN1	Fibronectin 1
	BIRC3	Baculoviral IAP Repeat Containing 3
	ITGA5	Integrin Subunit Alpha 5
	COL6A1	Collagen Type VI Alpha 1 Chain
	COL5A1	Collagen Type V Alpha 1 Chain
	VEGFA	Vascular Endothelial Growth Factor A
	THBS2	Thrombospondin 2
	ITGAV	Integrin Subunit Alpha V
	JUN	un Proto-Oncogene
	COL5A1	Collagen Type V Alpha 1 Chain
	PDGFC	Platelet Derived Growth Factor C
	LAMC2	Laminin Subunit Gamma 2

## Sheet: D) CoNS vs. H 
Additional file 11D. CoNS (coagulase-negative staphylococci) vs. H (free of bacteria tissues).
GO categories	Genes abbreviations	Full names of genes
extracellular matrix organization (GO:0030198)	DDR1	Discoidin Domain Receptor Tyrosine Kinase 1
	MMP3	Matrix Metallopeptidase 3
	PRKCA	Protein Kinase C Alpha
	SPARC	Secreted Protein Acidic And Cysteine Rich
	ITGB1	Integrin Subunit Beta 1
	PLEC	Plectin
	COL12A1	Collagen Type XII Alpha 1 Chain
	THBS1	Thrombospondin 1
	ITGA5	Integrin Subunit Alpha 5
	ITGA3	Integrin Subunit Alpha 3
	SPARC	Secreted Protein Acidic And Cysteine Rich
	COL12A1	Collagen Type XII Alpha 1 Chain
	VCAM1	Vascular Cell Adhesion Molecule 1
	CTSD	Cathepsin D
	HAS2	Hyaluronan Synthase 2
	TIMP2	TIMP Metallopeptidase Inhibitor 2
	ITGAV	Integrin Subunit Alpha V
	NID2	Nidogen 2
	ITGA5	Integrin Subunit Alpha 5
	COL6A1	Collagen Type VI Alpha 1 Chain
	CASP3	Caspase 3
	COL5A1	Collagen Type V Alpha 1 Chain
	SERPINE1	Serpin Family E Member 1
immune system process (GO:0002376)	IRS2	Insulin Receptor Substrate 2
	ACTB	Actin Beta
	TCF3	Transcription Factor 3
	GSK3B	Glycogen Synthase Kinase 3 Beta
	PRKCA	Protein Kinase C Alpha
	ITGB1	Integrin Subunit Beta 1
	CD59	CD59 Molecule (CD59 Blood Group)
	SLC7A6	Solute Carrier Family 7 Member 6
	INPPL1	Inositol Polyphosphate Phosphatase Like 1
	IFI30	IFI30 Lysosomal Thiol Reductase
	HBEGF	Heparin Binding EGF Like Growth Factor
	SMAD3	SMAD Family Member 3
	TUBB	Tubulin Beta Class I
	VCAM1	Tubulin Beta Class I
	CTSD	Cathepsin D
	UBC	Ubiquitin C
	CANX	Calnexin
	TNRC6B	Trinucleotide Repeat Containing Adaptor 6B
	PDGFRA	Platelet Derived Growth Factor Receptor Alpha
	IFI30	IFI30 Lysosomal Thiol Reductase
	PIK3CB	Phosphatidylinositol-4,5-Bisphosphate 3-Kinase Catalytic Subunit Beta
	CEBPB	CCAAT Enhancer Binding Protein Beta
	ARPC5	Actin Related Protein 2/3 Complex Subunit 5
	WIPF2	WAS/WASL Interacting Protein Family Member 2
	GLG1	Golgi Glycoprotein 1
	ADAM10	ADAM Metallopeptidase Domain 10
	BNIP3	BCL2 Interacting Protein 3
	SLC7A6	Solute Carrier Family 7 Member 6
	CALM3	Calmodulin 3
	CALM1	Calmodulin 1
	THBS1	Thrombospondin 1
	MAPK7	Mitogen-Activated Protein Kinase 7
	LGR4	Leucine Rich Repeat Containing G Protein-Coupled Receptor 4
	B2M	Beta-2-Microglobulin
	PELI1	Pellino E3 Ubiquitin Protein Ligase 1
	PHLPP2	PH Domain And Leucine Rich Repeat Protein Phosphatase 2
	PDE4B	Phosphodiesterase 4B
	IRF4	Interferon Regulatory Factor 4
	BNIP3	BCL2 Interacting Protein 3
	IRF9	Interferon Regulatory Factor 9
	CD80	CD80 Molecule
	CALM1	Calmodulin 1
	ADAR	Adenosine Deaminase RNA Specific
	TRIB3	Tribbles Pseudokinase 3
	PHLPP2	PH Domain And Leucine Rich Repeat Protein Phosphatase 2
	PRLR	Prolactin Receptor
	GSK3B	Glycogen Synthase Kinase 3 Beta
	SOX4	SRY-Box 4
	CEBPG	CCAAT Enhancer Binding Protein Gamma
	PRKCQ	Protein Kinase C Theta
	TAB1	TGF-Beta Activated Kinase 1 (MAP3K7) Binding Protein 1
	ADAM10	ADAM Metallopeptidase Domain 10
	NFKBI	NFKB Inhibitor Alpha
	ACTB	Actin Beta
	IL1RAP	Interleukin 1 Receptor Accessory Protein
	NFKB1	Nuclear Factor Kappa B Subunit 1
	IL1R1	Interleukin 1 Receptor Type 1
	CD59	CD59 Molecule (CD59 Blood Group)
	CALM1	Calmodulin 1
	HIST1H2BK	Histone Cluster 1 H2B Family Member K
	AGO3	Argonaute RISC Catalytic Component 3
	PIK3R4	Phosphoinositide-3-Kinase Regulatory Subunit 4
	KIF2A	Kinesin Family Member 2A
symbiosis, encompassing mutualism through parasitism (GO:0044403)	HIPK2	Homeodomain Interacting Protein Kinase 2
	STAT3	Signal Transducer And Activator Of Transcription 3
	ITGB1	Integrin Subunit Beta 1
	HMGA1	High Mobility Group AT-Hook 1
	PCSK5	Proprotein Convertase Subtilisin/Kexin Type 5
	CAV1	Caveolin 1
	AP2B1	Adaptor Related Protein Complex 2 Subunit Beta 1
	ANPEP	Alanyl Aminopeptidase, Membrane
	ITGA5	Integrin Subunit Alpha 5
	PSMD3	Proteasome 26S Subunit
	RPL3	Ribosomal Protein L3
	ANPEP	Alanyl Aminopeptidase
	RPL37	Ribosomal Protein L37
	SRCAP	Snf2 Related CREBBP Activator Protein
	SMAD3	SMAD Family Member 3
	VCAM1	Vascular Cell Adhesion Molecule 1
	UBC	Ubiquitin C
	UBB	Ubiquitin B
	RRAGA	Ras Related GTP Binding A
	ANPEP	Alanyl Aminopeptidase
	ITGA5	Integrin Subunit Alpha 5
	POLR2A	RNA Polymerase II Subunit A
	KDM4A	Lysine Demethylase 4A
	RPS16	Ribosomal Protein S16
	EIF4G1	Eukaryotic Translation Initiation Factor 4 Gamma 1
	HSPA8	Heat Shock Protein Family A (Hsp70) Member 8
	DDX39B	DExD-Box Helicase 39B
	CREBBP	CREB Binding Protein
	ACKR3	Atypical Chemokine Receptor 3
	PDGFRA	Platelet Derived Growth Factor Receptor Alpha
	HNRNPA1	Heterogeneous Nuclear Ribonucleoprotein A1
	POLR2A	RNA Polymerase II Subunit A
	HIPK2	Homeodomain Interacting Protein Kinase 2
	CRTC3	CREB Regulated Transcription Coactivator 3
	PACS1	Phosphofurin Acidic Cluster Sorting Protein 1
	POLR2C	RNA Polymerase II Subunit C
	BNIP3	BCL2 Interacting Protein 3
	TAF10	TATA-Box Binding Protein Associated Factor 10
	NUP153	Nucleoporin 153
	USP6NL	USP6 N-Terminal Like
	ZMYND11	Zinc Finger MYND-Type Containing 11
	VAPB	VAMP Associated Protein B And C
	B2M	Beta-2-Microglobulin
	TNPO1	Transportin 1
	TRIM23	Tripartite Motif Containing 23
	BNIP3	BCL2 Interacting Protein 3
	CD80	CD80 Molecule
	ANKRD17	Ankyrin Repeat Domain 17
	CCNH	Cyclin H
	TCEB1	Elongin C
	MAVS	Mitochondrial Antiviral Signaling Protein
	ACKR3	Atypical Chemokine Receptor 3
	HIPK2	Homeodomain Interacting Protein Kinase 2
	CRTC3	CREB Regulated Transcription Coactivator 3
	CDK7	Cyclin Dependent Kinase 7
	STAT3	Signal Transducer And Activator Of Transcription 3
	TNPO1	Transportin 1
	RPS23	Ribosomal Protein S23
	UBP1	Upstream Binding Protein 1
	ITGB1	Integrin Subunit Beta 1
	NUP85	Nucleoporin 85
	TBC1D20	TBC1 Domain Family Member 20
	CRTC3	CREB Regulated Transcription Coactivator 3
	STAT3	Signal Transducer And Activator Of Transcription 3
	YWHAE	Tyrosine 3-Monooxygenase/Tryptophan 5-Monooxygenase Activation Protein Epsilon
	NUP210	Nucleoporin 210
	SRCAP	Snf2 Related CREBBP Activator Protein
	UBA52	Ubiquitin A-52 Residue Ribosomal Protein Fusion Product 1
	SLC25A5	Solute Carrier Family 25 Member 5
	ARF1	ADP Ribosylation Factor 1
signal transduction (GO:0007165)	FZD7	Frizzled Class Receptor 7
	DDR1	Discoidin Domain Receptor Tyrosine Kinase 1
	ESR1	Estrogen Receptor 1
	IRS2	Insulin Receptor Substrate 2
	ACTB	Actin Beta
	HIPK2	Homeodomain Interacting Protein Kinase 2
	GSK3B	Glycogen Synthase Kinase 3 Beta
	PRKCA	Protein Kinase C Alpha
	ARL6IP5	ADP Ribosylation Factor Like GTPase 6 Interacting Protein 5
	SPARC	Secreted Protein Acidic And Cysteine Rich
	STAT3	Signal Transducer And Activator Of Transcription 3
	G3BP1	G3BP Stress Granule Assembly Factor 1
	PLXNB2	Plexin B2
	ITGB1	Integrin Subunit Beta 1
	AKR1B10	Aldo-Keto Reductase Family 1 Member B10
	FHL2	Four And A Half LIM Domains 2
	TNFRSF11B	TNF Receptor Superfamily Member 11b
	PTK7	Protein Tyrosine Kinase 7 (Inactive)
	HBEGF	Heparin Binding EGF Like Growth Factor
	SPARC	Secreted Protein Acidic And Cysteine Rich
	PLXNB2	Plexin B2
	HNF4A	Hepatocyte Nuclear Factor 4 Alpha
	LPHN2	Adhesion G Protein-Coupled Receptor L2
	B9D1	B9 Domain Containing 1
	IQGAP1	IQ Motif Containing GTPase Activating Protein 1
